# Supplementary material for: Different disease inoculations cause common responses of the host immune system and prokaryotic component of the microbiome in Acropora palmata
Source: PLoS One. 2023 May 25;18(5):e0286293. doi: 10.1371/journal.pone.0286293 (PMC10212133; doi:10.1371/journal.pone.0286293)
Supplement: S2 File — (XLSX) [file pone.0286293.s013.xlsx]

## Sheet: unfilt_ASVs
ASV_number	domain	phylum	class	order	family	genus	species	Sequence
ASV_3808	Bacteria	Planctomycetota	NA	NA	NA	NA	NA	ACGAACGTTATTCGGAATTACTGGGCTTAAAGGGTGCGTAGGCTGCGCGGAAAGTTGGGTGTGAAAGCCCTCAGCTCAACTGAGGAATTGCATCCAAAACTGCCGTGCTCGAGGGAGACAGAGGTGAGCGGAACTCAAGGTGGAGCGGTGAAATGCGTTGATATCTTGAGGAACACCGGTGGCGAAAGCGGCTCACTGGGTCTCTTCTGACGCTGAGGCACGAAAGCTAAGGT
ASV_989	Bacteria	Proteobacteria	Alphaproteobacteria	Rhodospirillales	Terasakiellaceae	Terasakiella	NA	ACTAGCGTTGTTCGGATTTACTGGGCGTAAAGAGCACGTAGGCGGATTGGTCAGTTGGGGGTGAAATCCCGGAGCTCAACTCCGGAACTGCCTCCAATACTGCCAATCTAGAGTCCGTAAGGGGGTGGTGGAATTCCGAGTGTAGAGGTGAAATTCGTAGATATTCGGAGGAACACCAGTGGCGAAGGCGACCACCTGGTACGGTACTGACGCTGAGGTGCGAAAGCGTGGGG
ASV_3715	Bacteria	NA	NA	NA	NA	NA	NA	CCAAGCGTTAATCAGAATCACTGGGCTTAAAGGGTGCGCAGGCGGATCGGTAGGTGTGCTGTGAAATCCCTCAGCTCAACTGAGGAATTGCGGTGCAAACCCCCGATCTTGAGGTAGGCAGAGGCTGTCGGAACGTTCGGTGGAGCGGTGAAATGCGTAGATATCGAACGGAACGCCGAAGGGGTAGCCAGGCAGCTGGGCCTATCCTGACGCTCAGGCACGAAAGCGTGGGG
ASV_2438	Bacteria	Planctomycetota	NA	NA	NA	NA	NA	CCAAGCGTTAATCGGAATCACTGGGCTTAAAGCGTGCGCAGGCGGACCGGCAGGCATCCTGTGAAATCCCACGGCTCAACCGTGGAACTGCAGGGTGAACCGCCGGTCTCGAGGCAGGTAGGGGTGAGTGGAACTATGGGTGGAGCGGTGAAATGCGTAGATATCCATGGGAACGCCAATGGCGAAGGCAACTCACTGGGCCTGTCCTGACGCTCAGGCACGAAAGCGTGGGG
ASV_2714	Bacteria	Bacteroidota	Bacteroidia	Flavobacteriales	Flavobacteriaceae	NS5 marine group	NA	CCAAGCGTTATCCGGAATCATTGGGTTTAAAGGGTCCGTAGGCGGTCTGATAAGTCAGAGGTGAAATCCTGCAGCTCAACTGTAGCATTGCCTTTGATACTGTTAGACTTGAGTTATTGTGAAGTAGTTAGAATGTGTGGTGTAGCGGTGAAATGCATAGATATTACACAGAATACCGATTGCGAAGGCAGATTACTAACAATATACTGACGCTGAGGGACGAAAGCGTGGGT
ASV_3584	Bacteria	Bacteroidota	Bacteroidia	Flavobacteriales	Flavobacteriaceae	NS5 marine group	NA	CCAAGCGTTATCCGGAATTATTGGGTTTAAAGGGTCCGTAGGTGGTTTGCTAAGTCAGAGGTGAAATCCTGCCGCTTAACGGTAGCACTGCCTTTGATACTGGCAAACTTGAGTCATTGTGAAGTAGTTAGAATGTGTAGTGTAGCGGTGAAATGCATAGATATTACACAGAATACCGATTGCGAAGGCAGATTACTAACAATGTACTGACACTGAGGGACGAAAGCGTGGGT
ASV_1282	Bacteria	Bacteroidota	Bacteroidia	Flavobacteriales	Cryomorphaceae	Vicingus	NA	CCAAGCGTTATCCGGATTTATTGGGTTTAAAGGGTACGTAGGCGGAATATTAAGTCAGTAGTGAAAGCCTGTCGCTTAACGATAGAACTGCTATTGATACTGATATTCTTGAATATAGTTGAAGTAGGCGGAATACGACATGTAGCGGTGAAATGCATAGATATGTCGTGGAACACCAATCGCGAAGGCAGCTTGCTAAGCTATTATTGACGCTAAGGTACGAAAGCGTGGGG
ASV_2902	Bacteria	Bacteroidota	Bacteroidia	Sphingobacteriales	NA	NA	NA	CCAAGCGTTGTCCGGATTTATTGGGTTTAAAGGGTGCGTAGGCGGACTAATAAGTCAGTGGTGAAAGCCTGTAGCTTAACTATAGAATTGCCATTGAAACTGTTAGTCTTGAGTTTGGTCGAGGTGGATGGAATGTATCATGTAGCGGTGAAATGCTTAGATATGATACAGAACACCGATTGCGAAGGCAGTTCACTAGGCCAATACTGACGCTGAGGCACGAAAGCATGGGG
ASV_3748	Bacteria	Verrucomicrobiota	Verrucomicrobiae	NA	NA	NA	NA	CCAAGCGTTGTTCGGATTCACTGGGCGTAAAGGGTGCGTAGGCGGTGAGATTAGTCTGATGTGAAAGCTCTAGGCTCAACCTAGAAATTGCATTGGATACTATCCCACTAGAGGATCGGAGGGGGGACTGGAATTCTTGGTGTAGCAGTGAAATGCATAGATATCAAGAGGAACACCAGTGGCGAAGGCGAGTCCCTGGACGATTCCTGACGCTGAGGCACGAAGGCTAGGGT
ASV_3258	Bacteria	NA	NA	NA	NA	NA	NA	CCGAGCGTTAATCGGAATCACTGGGCTTAAAGCGTACGCAGGCGGACCGGCAGGCATCCTGTGAAATCCCACGGCTCAACCGTGGAACTGCAGGGTGAACCGCCGGTCTCGAGGCAGGTAGAGGTGAGTGGAACTATGGGTGGAGCGGTGAAATGCGTAGATATCCATGGGAACGCCAATGGCGAAGGCAACTCACTGGGCCTGTCCTGACGCTCAGGTACGAAAGCGTGGGG
ASV_329	Bacteria	Bacteroidota	Bacteroidia	Flavobacteriales	Flavobacteriaceae	Flagellimonas	NA	CCGAGCGTTATCCGGAATCATTGGGTTTAAAGGGTCCGTAGGCGGGCCGTTAAGTCAGGGGTGAAAGTCTGCGGCTCAACCGTAGAATTGCCTTTGATACTGGCGGTCTTGAGTCGTTGTGGAGTTGCCGGAACATGTGGTGTAGCGGTGAAATGCATAGATATCACATAGAACACCGATCGCGAAGGCAGGTAACTAACAACGTACTGACGCTGATGGACGAAAGCGTGGGT
ASV_442	Bacteria	Bacteroidota	Bacteroidia	Bacteroidales	NA	NA	NA	CCGAGCGTTATCCGGATTTATTGGGTTTAAAGGGTGCGTAGGCGGTATAATAAGTCAGTGGTGAAAGTCTGTGACTCAACCATAGAAGTGCCATTGAAACTGTTATACTTGAGTATAGATGAGGTATGCGGAATGTGTAATGTAGCGGTGAAATGCTTAGATATTACACAGAACACCGATTGCGAAGGCAGCATACTAAGCTATAACTGACGCTGATGCACGAAAGCGTGGGT
ASV_2367	Bacteria	NA	NA	NA	NA	NA	NA	CCGAGCGTTGCGCGGAATCACTGGGCTTAAAGCGTACGTAGGCGGACCTATAGGCATCTTGTGAAATCCCACGGCTCAACCGTGGAACTGCTCGATGAACCATAGGTCTTGAGGCAGGTAGGGGTTGTCGGAACGATAGGTGGAGTGGTGAAATGCGTTGATATCTATCGGAACACCGAAGGAGAAATCAGGCAACTGGGCCTGTCCTGACGCTGAGGTACGAAAGCGTGGGT
ASV_2810	Bacteria	NA	NA	NA	NA	NA	NA	GCAAACGTTACTCGGAATCACTGGGCATAAAGCGCACGTAGGCGGCTCGTTAAGTTGGATGTGAAAGCCCACGGCTCAACCGTGGAACTGCATCCGATACTGGCGAGCTCGAGGATGGTTGGGGTGAGTGGAACTCCAGGTGGAGCGGTGAAATGCGTAGATATCTGGAGGAACACCGGTGGCGAAAGCGGCTCACTGGACCATCACTGACGCTGAGGTGCGAAAGCTAGGGG
ASV_1507	Bacteria	Planctomycetota	NA	NA	NA	NA	NA	GCAAACGTTATTCGGAATCACTGGGCTTAAAGAGTTCGTAGGCGGCATGGTAAGTCAGGTGTGAAATCCCACAGCTCAACTGTGGAACTGCGCTTGATACTGCTAAGCTTGAGGAGGTCAGAGGTGAGCGGAACTCACGGTGGAGCGGTGAAATGCGTTGATATCGTGAGGAACACCGGTGGCGAAAGCGGCTCACTGGGGCCTTTCTGACGCTGAGGAACGAAAGCTAGGGT
ASV_2602	Bacteria	Planctomycetota	Planctomycetes	Pirellulales	Pirellulaceae	NA	NA	GCAAACGTTATTCGGAATCACTGGGCTTAAAGAGTTCGTAGGCGGCGTGGAAGGTCGGGTGTGAAATCCCTCGGCTCAACCGAGGAACTGCGCTCGAAACCACTATGCTTGAGGGAGACAGGGGTAAGCGGAACTAATGGTGGAGCGGTGAAATGCACTGATATCATTAGGAACACCGGTGGCGAAAGCGGCTTACTGGGTCTCTTCTGACGCTGAGGAACGAAAGCTAGGGT
ASV_2226	Bacteria	NA	NA	NA	NA	NA	NA	GCAAACGTTGTTCGGAATCACTGGGCATAAAGAGCACGTAGGCGGCTGACTAAGTCGGATGTGAAAGCCCTCGGCTCAACCGAGGAATTGCATCCGATACTGGTCAGCTTGAGGATAGCAGGGGTGAGTGGAACTCCAGGTGGAGCGGTGAAATGCGTAGATATCTGGAGGAACACCGGTGGCGAAAGCGGCTCACTGGGCTATCTCTGACGCTGAGGTGCGAAAGCCAGGGG
ASV_4701	Bacteria	NA	NA	NA	NA	NA	NA	GCAAACGTTGTTCGGAATCACTGGGCATAAAGCGCACGTAGGCGGCCCACTCAGTCAGGTGTGAAAGCCCCCGGCTCAACCGGGGAATTGCACTTGATACTAGTGAGCTCGAGGATGGTTGGGGTGAGCGGAACTCCTGGTGGAGCGGTGAAATGCGTAGATATCAGGAGGAACACCGGTGGCGAAAGCGGCTCACTGGGCCATCTCTGACGCTGAGGTGCGAAAGCTAGGGG
ASV_882	Bacteria	NA	NA	NA	NA	NA	NA	GCAAACGTTGTTCGGAATCACTGGGCATAAAGCGCGCGTAGGCGGCCTTGTCAGTGCGGGGTGAAAGCCCACGGCTCACCCGTGGAATTGCTTCGCATACTGCAGGGCTCGAGGACGGTAGGGGAAAGCGGAACTCTTGGTGGAGCGGTGAAATGCGTAGATATCAAGAGGAACACCAAAGGCGAAGGCAGCTTTCTGGTCCGTTTCTGACGCTGAGGTGCGAAAGCCAGGGT
ASV_2104	Bacteria	NA	NA	NA	NA	NA	NA	GCAAACGTTGTTCGGAATCACTGGGCATAAAGCGTGTGTAGGCGGCGATGTAAGTGTGGGGTGAAAGCCCACGGCTCACCCGTGGAACTGCTTCGCATACTGCATTGCTAGAGTACGGTAGGGGAGAGCGGAACTCCTGGAGGAGCGGTGAAATGCGTAGATATCAGGAGGAACACCGGTGGCGAAGGCGGCTCTCTGGTCCGTAACTGACGCTGAGACACGAAAGCTAGGGT
ASV_4325	Bacteria	Myxococcota	Myxococcia	Myxococcales	Myxococcaceae	P3OB-42	NA	GCAAACGTTGTTCGGAATTACTGGGCGTAAAGCGCGTGTAGGCGGCATGTTAAGTCGACTGTGAAAGCCCATAGCTCAACTATGGAAGTGCAGTCGATACTGGCTTGCTCGAGTCCCGGAGAGGGTGGTGGAATTCCCAGTGTAGAGGTGAAATTCGTAGATATTGGGAGGAACACCGGTGGCGAAGGCGACCACCTGGACGGGTACTGACGCTGAGACGCGAAAGCGTGGGG
ASV_2142	Bacteria	Myxococcota	Polyangia	Polyangiales	Eel-36e1D6	NA	NA	GCAAACGTTGTTCGGAATTACTGGGCGTAAAGCGCGTGTAGGCGGCCGTGCAAGTCGGGTGTGAAATCCCGGGGCTCAACCCCGGAAGTGCACTCGAAACTGCTCGGCTGGAGTCTCGGAGAGGGAAGCGGAATTCTGGGTGTAGAGGTGAAATTCGTAGATATCCAGAGGAACACCGGTGGCGAAGGCGGCTTCCTGGACGAGTACTGACGCTGAGACGCGAAAGCGTGGGG
ASV_1604	Bacteria	NA	NA	NA	NA	NA	NA	GCAACCGTTGTTCGGAATCACTGGGCTTAAAGCGCGCGTAGGCGGAGAAATAAGTTGGATGTGAAATATCATGGCTTACCCATGGTGCTGCATTCAAAACTGTTTTTCTTGAGTGCAGGAGGGGAGAGTGGAACTCCTAGTGGAGCGGTGAAATGTGTTGATATTAGGAGGAACGCCGGTGGCGAAAGCGACTCTCTGGTCTGCTACTGACGCTGAGGTGCGAAAGCTAGGGG
ASV_1117	Bacteria	Proteobacteria	Alphaproteobacteria	Caulobacterales	NA	NA	NA	GCAAGCATTGTTCGGAATTACTGGGCGTAAAGCGCGCGTAGGCGGCCTATCAAGCCAGGGGTGAAATCCCGGAGCTCAACTCCGGAACTGCCTTTGGAACTGGTAAGCTTGAGGATGTGAGAGGATAGTGGAATACCGAGTGTAGAGGTGAAATTCGTAGATATTCGGTGGAACACCAGTGGCGAAGGCGACTGTCTGGCACATTTCTGACGCTGAGGTGCGAAAGCGTGGGG
ASV_638	Bacteria	Desulfobacterota	Desulfovibrionia	Desulfovibrionales	NA	NA	NA	GCAAGCGTTAATCGGAATCACTGGGCGTAAAGCGCGCGTAGGCGGCTTTGTAAGTCAGATGTGAAAGCCCACGGCTCAACCGTGGAATTGCATTTGATACTGCATGGCTAGAGTTCGGGAGAGGGTAGTGGAATTCCAGGTGTAGGAGTGAAATCCGTAGAGATCTGGAGGAACACCAGTGGCGAAGGCGACTACCTGGACCGATACTGACGCTGAGGTGCGAAAGCGTGGGG
ASV_243	Bacteria	Proteobacteria	Gammaproteobacteria	Oceanospirillales	Saccharospirillaceae	NA	NA	GCAAGCGTTAATCGGAATTACTGGGCGTAAAGCGCACGTAGGTGGTTTGTTAAGTTGGATGTGAAAGCCCCGGGCTCAACCTGGGAACTGCATCCAAAACTGGCAAACTAGAGTACGGTAGAGGTGAGTGGAATTTCCTGTGTAGCGGTGAAATGCGTAGAGATGGGAAGGAACATCAGTGGCGAAGGCGACTCACTGGACTGATACTGACACTGAGGTGCGAAAGCGTGGGT
ASV_3573	Bacteria	Proteobacteria	Gammaproteobacteria	Cellvibrionales	NA	NA	NA	GCAAGCGTTAATCGGAATTACTGGGCGTAAAGCGCGCGTAGGCGGCTTGTTAAGTCGGATGTGAAAGCCCAGGGCTCAACCTTGGAACTGCATTCGATACTGGCAAGCTAGAGTACGAGAGAGGGTGGTAGAATTTCTAGTGTAGCGGTGAAATGCGTAGATATTAGAAGGAATACCGGTGGCGAAGGCGGCCACCTGGCTCGATACTGACGCTGAGGTGCGAAAGCGTGGGG
ASV_2604	Bacteria	Proteobacteria	Gammaproteobacteria	Cellvibrionales	NA	NA	NA	GCAAGCGTTAATCGGAATTACTGGGCGTAAAGCGCGCGTAGGCGGCTTGTTAAGTCGGATGTGAAAGCCCCGGGCTCAACCTGGGAACTGCATCCGATACTGGCGAGCTAGAGTACAGGAGAGGGCTGTGGAATTTCTAGTGTAGCGGTGAAATGCGTAGATATTAGAAGGAACATCAGTGGCGAAGGCGGCAGCCTGGCCTGATACTGACGCTGAGGTGCGAAAGCGTGGGG
ASV_561	Bacteria	Proteobacteria	Gammaproteobacteria	Cellvibrionales	NA	NA	NA	GCAAGCGTTAATCGGAATTACTGGGCGTAAAGCGCGCGTAGGCGGCTTGTTAAGTCGGATGTGAAAGCCCCGGGCTCAACCTGGGAACTGCATTCGATACTGGCAAGCTAGAGTACAAGAGAGGGTGGTAGAATTTCTAGTGTAGCGGTGAAATGCGTAGATATTAGAAGGAATACCGGTGGCGAAGGCGGCCACCTGGCTTGATACTGACGCTGAGGTGCGAAAGCGTGGGG
ASV_1183	Bacteria	Proteobacteria	Gammaproteobacteria	Cellvibrionales	BD2-7	NA	NA	GCAAGCGTTAATCGGAATTACTGGGCGTAAAGCGCGCGTAGGCGGTCTGTTAAGTCGGATGTGAAAGCCCCGGGCTCAACCTGGGAATTGCATTCGATACTGGCAGACTGGAATGCGGGAGAGGGAGGTAGAATTCCATGTGTAGCGGTGAAATGCGTAGATATATGGAGGAATACCAGTGGCGAAGGCGGCCTCCTGGCCTGACATTGACGCTGAGGTGCGAAAGCGTGGGG
ASV_1264	Bacteria	Proteobacteria	Gammaproteobacteria	Cellvibrionales	NA	NA	NA	GCAAGCGTTAATCGGAATTACTGGGCGTAAAGCGCGCGTAGGCGGTTTATCACGCTGGATGTGAAATCCCCGGGCTTAACCTGGGAACTGCATCCAGAACGGGTAGGCTAGAATGCAGCAGAGGATAGTGGAATTTCAGGTGTAGCGGTGAAATGCGTAGAGATCTGAAGGAACATCAGTGGCGAAGGCGACTGTCTGGGCTGACATTGACGCTGAGGTGCGAAAGCGTGGGT
ASV_196	Bacteria	Proteobacteria	Gammaproteobacteria	Pseudomonadales	Pseudomonadaceae	NA	NA	GCAAGCGTTAATCGGAATTACTGGGCGTAAAGCGCGCGTAGGTGGTTCGTTAAGTTGGATGTGAAAGCCCCGGGCTCAACCTGGGAACTGCATCCAAAACTGGCGAGCTAGAGTACGGTAGAGGGTAGTGGAATTTCCTGTGTAGCGGTGAAATGCGTAGATATAGGAAGGAACACCAGTGGCGAAGGCGACTACCTGGACTGATACTGACACTGAGGTGCGAAAGCGTGGGG
ASV_496	Bacteria	Proteobacteria	Gammaproteobacteria	Pseudomonadales	Pseudomonadaceae	NA	NA	GCAAGCGTTAATCGGAATTACTGGGCGTAAAGCGCGCGTAGGTGGTTCGTTAAGTTGGATGTGAAAGCCCCGGGCTCAACCTGGGAACTGCATCCAAAACTGGCGAGCTAGAGTATGGCAGAGGGTGGTGGAATTTCCTGTGTAGCGGTGAAATGCGTAGATATAGGAAGGAACACCAGTGGCGAAGGCGACCACCTGGGCTAATACTGACACTGAGGTGCGAAAGCGTGGGG
ASV_471	Bacteria	Proteobacteria	Gammaproteobacteria	NA	NA	NA	NA	GCAAGCGTTAATCGGAATTACTGGGCGTAAAGCGCGCGTAGGTGGTTTAATAAGTTGTCTGTGAAAGCCCTGGGCTCAACCTGGGAAAGCCAGGCAAAACTATTAGACTAGAGTACGAGAGAGGGTAGTGGAATTTCCAGTGTAGCGGTGAAATGCGTAGAGATTGGAAGGAACACCAGTGGCGAAGGCGGCTACCTGGCTTGATACTGACACTGAGGTGCGAAAGCGTGGGG
ASV_890	Bacteria	Proteobacteria	Gammaproteobacteria	NA	NA	NA	NA	GCAAGCGTTAATCGGAATTACTGGGCGTAAAGCGCGCGTAGGTGGTTTAATAAGTTGTCTGTGAAAGCCCTGGGCTCAACCTGGGAAAGCCAGGCAAAACTATTAGGCTAGAGTACGAGAGAGGGTAGTGGAATTTCCAGTGTAGCGGTGAAATGCGTAGAGATTGGAAGGAACACCAGTGGCGAAGGCGGCTACCTGGCTTGATACTGACACTGAGGTGCGAAAGCGTGGGG
ASV_935	Bacteria	Proteobacteria	Gammaproteobacteria	Oceanospirillales	Saccharospirillaceae	NA	NA	GCAAGCGTTAATCGGAATTACTGGGCGTAAAGCGCGCGTAGGTGGTTTGTTAAGCGGAATGTGAAAGCCCAGGGCTCAACCTTGGAACTGCATTGCGAACTGACAAACTAGAGTACGGTAGAGGTGAGTGGAATTTCCTGTGTAGCGGTGAAATGCGTAGAGATGGGAAGGAACACCAGTGGCGAAGGCGACTCACTGGACTGATACTGACACTGAGGTGCGAAAGCGTGGGG
ASV_194	Bacteria	Proteobacteria	Gammaproteobacteria	Pseudomonadales	Pseudomonadaceae	Pseudomonas	NA	GCAAGCGTTAATCGGAATTACTGGGCGTAAAGCGCGCGTAGGTGGTTTGTTAAGTTGGATGTGAAATCCCCGGGCTCAACCTGGGAACTGCATTCAAAACTGACTGACTAGAGTATGGTAGAGGGTGGTGGAATTTCCTGTGTAGCGGTGAAATGCGTAGATATAGGAAGGAACACCAGTGGCGAAGGCGACCACCTGGACTAATACTGACACTGAGGTGCGAAAGCGTGGGG
ASV_119	Bacteria	Proteobacteria	Gammaproteobacteria	Oceanospirillales	Saccharospirillaceae	Oleibacter	NA	GCAAGCGTTAATCGGAATTACTGGGCGTAAAGCGCGCGTAGGTTGTCTGTTAAGCGAGATGTGAAAGCCCCGGGCTTAACCTGGGAACTGCATTTCGAACTGGCAGACTAGAGTACAGTAGAGGGTGGCGGAATTTCCTGTGTAGCGGTGAAATGCGTAGAGATGGGAAGGAACATCAGTGGCGAAGGCGGCCACCTGGACTGATACTGACACTGAGGTGCGAAAGCGTGGGG
ASV_427	Bacteria	Proteobacteria	Gammaproteobacteria	NA	NA	NA	NA	GCAAGCGTTAATCGGAATTACTGGGCGTAAAGCGTGTGTAGGTGGTCTGTTAAGTCGGATGTGAAAGCCCCGGGCTCAACCTGGGAACTGCATTCGATACTGGCAGGCTTGAGTTTAGCAGAGGAAAGTGGAATTCCGGGTGTAGCGGTGAAATGCGTAGATATCCGGAAGAACATCAGTGGCGAAGGCGACTTTCTGGGCTAAAACTGACACTGAGGCACGAAAGCGTGGGG
ASV_4212	Bacteria	Proteobacteria	Gammaproteobacteria	NA	NA	NA	NA	GCAAGCGTTAATCGGAATTACTGGGCGTAAAGGGCACGTAGGTGGGCATTTAAGTCGAATGTGAAATCCCCGAGCTTAACTTGGGAACTGCATTCGATACTGGGTGCCTTGAGTATGGTAGAGGGAAGTGGAATTTCCGGAGTAGCGGTGAAATGCGTAGATATCGGAAGGAACACCAGTGGCGAAGGCGACTTCCTGGACCAATACTGACGCTGAGGTGCGAAAGCGTGGGG
ASV_2015	Bacteria	Proteobacteria	NA	NA	NA	NA	NA	GCAAGCGTTAATCGGAATTACTGGGCGTAAAGGGCGAGTAGGTGGTTATGTAAGTTGGGTGTGAAATGTCTGGGCTTAACCTGGATTTGTCATCCAAAACTGCATGACTAGAGTACGGTAGAGGGTAGTGGAATTTCCGGTGTAGCGGTGAAATGCGTAGATATCGGAAGGAACATCAGTGGCGAAGGCGACTACCTGGACTGATACTGACACTGAGTCGCGAAAGCGTGGGG
ASV_223	Bacteria	Campilobacterota	Campylobacteria	Campylobacterales	Arcobacteraceae	Halarcobacter	NA	GCAAGCGTTACTCGGAATCACTGGGCGTAAAGAGCGTGTAGGCGGATAGATAAGTTTGAAGTGAAATCCTATGGCTCAACCATAGAACTGCTTTGAAAACTGTCTATCTAGAATATGGGAGAGGTAGATGGAATTTCTGGTGTAGGGGTAAAATCCGTAGAGATCAGAAGGAATACCGATTGCGAAGGCGATCTACTGGAACATTATTGACGCTGAGACGCGAAAGCGTGGGG
ASV_146	Bacteria	Campilobacterota	Campylobacteria	Campylobacterales	Arcobacteraceae	Malaciobacter	NA	GCAAGCGTTACTCGGAATCACTGGGCGTAAAGAGCGTGTAGGCGGGTAAATAAGTCAGATGTGAAAGCCTATGGCTCAACCATAGAACTGCATTTGAAACTGTTCACCTAGAGTATGGGAGAGGTAGATGGAATTTCTGGTGTAGGGGTAAAATCCGTAGAGATCAGAAGGAATACCGATTGCGAAGGCGATCTACTGGAACATTACTGACGCTGAGACGCGAAAGCGTGGGG
ASV_91	Bacteria	Campilobacterota	Campylobacteria	Campylobacterales	Arcobacteraceae	Malaciobacter	NA	GCAAGCGTTACTCGGAATCACTGGGCGTAAAGAGCGTGTAGGCGGGTTAATAAGTTGGATGTGAAATCCTATGGCTCAACCATAGAACTGCATCCAAAACTGTTAACCTAGAGTATGGGAGAGGTAGATGGAATTTCTGGTGTAGGGGTAAAATCCGTAGAGATCAGAAGGAATACCGATTGCGAAGGCGATCTACTGGAACATTACTGACGCTGAGACGCGAAAGCGTGGGG
ASV_206	Bacteria	Campilobacterota	Campylobacteria	Campylobacterales	Sulfurospirillaceae	Sulfurospirillum	NA	GCAAGCGTTACTCGGAATCACTGGGCGTAAAGGATGCGTAGGCTGGATATCAAGTCATAAGTGAAATCCCACGGCTCAACCGTGGAACTGCTTGTGAAACTGGTATTCTAGAATATGGGAGAGGCAGATGGAATTAGTGGTGTAGGGGTAAAATCCGTAGAGATCACTAGGAATACCGATTGCGAAGGCGATCTGCTGGAACATAATTGACGCTGAGGCATGAAAGCGTGGGG
ASV_1138	Bacteria	Cyanobacteria	Cyanobacteriia	NA	NA	NA	NA	GCAAGCGTTATCCGGAATCACTGGGCATAAAGCGTCTGTAGGTTGTTTAGTAAGTCTGCTGTTAAATACTAGGGCTTAACCCTAGGCCAGCAGTGGAAACTGCTAGACTTGAGTGTGGTAGAGGTAGAGGGAATTCCTAGTGTAGCGGTGAAATGCGTAGATATTAGGAAGAACACCAATGGCGAAAGCACTCTACTGGGCCATAACTGACACTGAGAGACGATAGCTAGGGG
ASV_487	Bacteria	Firmicutes	Clostridia	Peptostreptococcales-Tissierellales	Fusibacteraceae	Fusibacter	NA	GCAAGCGTTATCCGGAATCACTGGGCGTAAAGGGAGTGTAGGCGGTCAAGCAAGTCAGAAGTGAAAGGCAGTGGCTCAACCATTGTAAGCTTTTGAAACTGTTTGACTTGAGTGCAGGAGAGGAAAGTGGAATTCCTAGTGTAGCGGTGAAATGCGTAGATATTAGGAGGAACACCAGTGGCGAAGGCGACTTTCTGGACTGTAACTGACGCTGAGGCTCGAAAGCGTGGGG
ASV_2907	Bacteria	Bacteroidota	Bacteroidia	Chitinophagales	Saprospiraceae	Aureispira	NA	GCAAGCGTTATCCGGAATCACTGGGTTTAAAGGGTACGTAGGCGGTTTACTAAGTCAGACGTCAAAGGCCGTAGCTAAACTACGGTACGCGTTTGAAACTGGTAGACTTGAATATGTTTGAAGTGTGTAGAATGGGTCATGTAGCGGTGAAATGCATAGATATGACTTAGAATACCAAAAGCGAAGGCAGCACACTAAGGCATTATTGACGCTGATGTACGAAAGCGTGGGT
ASV_2033	Bacteria	Bacteroidota	Bacteroidia	NA	NA	NA	NA	GCAAGCGTTATCCGGAATCACTGGGTTTAAAGGGTCCGCAGGTGGGCAGATAAGTCAGTGGTGAAATCCTACGGCTCAACCGTAGAACTGCCATTGATACTGTTTGTCTTGAGTAAGGTGGAAGTTGGCGGAATACAGCATGTAGCGGTGAAATGCGTAGATATGCTGTAGAACACCGATTGCGAAGGCAGCTGACTATACCTTTACTGACACTGAGGGACGAAAGCGTGGGG
ASV_4349	Bacteria	Bacteroidota	Bacteroidia	NA	NA	NA	NA	GCAAGCGTTATCCGGAATCACTGGGTTTAAAGGGTGCGCAGGCGGCATGTTAAGTCAGAGGTGAAAGATCGGAGCCTAACTCCGAAACTGCCTTTGATACTGGCAAGCTTGAATTAGGTTGAGGTTAGCGGAATGTGACATGTAGCGGTGAAATGCTTAGATATGTCATAGAACACCAATTGCGAAGGCAGCTGACTAGGCCTATATTGACGCTCAGGCACGAAAGCGTGGGG
ASV_1168	Bacteria	Bacteroidota	Bacteroidia	Chitinophagales	Saprospiraceae	NA	NA	GCAAGCGTTATCCGGAATCACTGGGTTTAAAGGGTGCGTAGGCGGCCTGATAAGTCAGAGGTGAAAGTTTCCGGCTCAACCGGGAGACTGCCTTTGATACTGTCAAGCTAGAATTAAGTTGAGGTTAGCGGAATGTGACATGTAGCGGTGAAATGCATAGATATGTCATAGAACACCAATTGCGAAGGCAGCTGACTGGGCTTATATTGACGCTGAGGCACGAAAGCGTGGGG
ASV_660	Bacteria	Bacteroidota	Bacteroidia	Chitinophagales	Saprospiraceae	Portibacter	NA	GCAAGCGTTATCCGGAATCACTGGGTTTAAAGGGTGCGTAGGCGGCGCTATAAGTCAGAGGTGAAAGCCCACCGCTCAACGGTGGAACTGCCTTTGATACTGTAGTGCTTGAATTAGGTTGAGGTCAGCGGAATGTGTCATGTAGCGGTGAAATGCATAGATATGACATAGAACACCAATTGCGAAGGCAGCTGGCTAGACCTATATTGACGCTGAGGCACGAAAGCGTGGGG
ASV_1786	Bacteria	NA	NA	NA	NA	NA	NA	GCAAGCGTTATCCGGAATCACTGGGTTTAAAGGGTGCGTAGGCGGCGTAGCCAGTCAGAGGTGAAATTCTAGGGCTTAACCCTGGGCCTGCCTTTGATACTGTTATGCTAGAGTCAGGTTGAGGTTGGCGGAATGTGACATGTAACGGTGAAATGTGTAGATATGTCATAGAACACCAATTGCGAAGGCAGCTGGCTAGACCTGAACTGACGCTGAGGCACGAAAGCGTGGGG
ASV_1637	Bacteria	Bacteroidota	Bacteroidia	Chitinophagales	NA	NA	NA	GCAAGCGTTATCCGGAATCACTGGGTTTAAAGGGTGCGTAGGCGGCGTTGTAAGTCAGAGGTGAAATCCCACAGCTTAACTGTGGAACTGCCTTTGATACTGCAATGCTTGAATCAGGTTGAGGTCGGCGGAATGTGTTGTGTAGCGGTGAAATGCATAGATATGACATAGAACACCAATTGCGAAGGCAGCTGGCTAGACCTGTATTGACGCTGAGGCACGAAAGCGTGGGG
ASV_1523	Bacteria	Bacteroidota	Bacteroidia	Chitinophagales	NA	NA	NA	GCAAGCGTTATCCGGAATCACTGGGTTTAAAGGGTGCGTAGGCGGCTATATAAGTCAGAAGTGAAATGTCCGAGCTTAACTGGGGACCTGCTTTTGATACTGTATAGCTTGAATTAGGCTGAGGTCAGCGGAATGAGTCATGTAGCGGTGAAATGCATAGATATGACTTAGAACACCAATTGCGAAGGCAGCTGGCTAGACCTTAATTGACGCTGAGGCACGAAAGCGTGGGG
ASV_2813	Bacteria	Bacteroidota	Bacteroidia	Chitinophagales	NA	NA	NA	GCAAGCGTTATCCGGAATCACTGGGTTTAAAGGGTGCGTAGGCGGCTTAATAAGTCAGAGGTGAAAGCCAACAGCTTAACTGTTGAACTGCCTTTGATACTGTTAGGCTTGAATCAGGTTGAGGTAGGCGGAATGTGACATGTAGCGGTGAAATGCATAGATATGTCATAGAACACCAATTGCGAAGGCAGCTTACTAGACCTGTATTGACGCTGAGGCACGAAAGCGTGGGG
ASV_1521	Bacteria	Bacteroidota	Bacteroidia	NA	NA	NA	NA	GCAAGCGTTATCCGGAATCACTGGGTTTAAAGGGTGCGTAGGCGGTCCGACAAGTCAGAGGTGAAATGCACGAGCTTAACTGGTGAATTGCCTTTGAAACTGTCGAGCTAGAATTATGTTGAGGTCAGCGGAATGAGTCATGTAGCGGTGAAATGCATAGATATGACTTAGAACACCAATTGCGTAGGCAGCTGACTGGGCATATATTGACGCTGAGGCACGAAAGCGTGGGG
ASV_2044	Bacteria	Bacteroidota	Bacteroidia	NA	NA	NA	NA	GCAAGCGTTATCCGGAATCACTGGGTTTAAAGGGTGCGTAGGCGGTTAGGTAAGTCAGAGGTGAAAGGTTGTCGCTTAACGATAAAATTGCCTTTGATACTGCTTGACTAGAATTAGTTTAAGGTAGGCGGAATGCGTCATGTAGCGGTGAAATGCATAGATATGACGTAGAACACCAATTGCGAAGGCAGCTTACTGGGACTTGATTGACGCTGAGGCACGAAAGCGTGGGG
ASV_2404	Bacteria	Bacteroidota	Bacteroidia	Chitinophagales	NA	NA	NA	GCAAGCGTTATCCGGAATCACTGGGTTTAAAGGGTGCGTAGGTGGCACAATAAGTCAGAGGTGAAAGGCCGTCGCTTAACGATGGGACCGCCTTTGATACTGTTGTGCTTGAATCAAGTTGAGGTAAGCGGAATGTGGCATGTAGCGGTGAAATGCATAGATATGCCATAGAACACCAATTGCGAAGGCAGCTTACTGGACTTGTATTGACACTGAGGCACGAAAGCGTGGGG
ASV_747	Bacteria	Bacteroidota	Bacteroidia	Chitinophagales	NA	NA	NA	GCAAGCGTTATCCGGAATCACTGGGTTTAAAGGGTGCGTAGGTGGCACAGTAAGTCAGAGGTGAAAGGCCGTCGCTTAACGATGGGACCGCCTTTGATACTGTTGTGCTTGAATCAAGTTGAGGTAAGCGGAATGTGGCATGTAGCGGTGAAATGCATAGATATGCCATAGAACACCAATTGCGAAGGCAGCTTACTGGACTTGTATTGACACTGAGGCACGAAAGCGTGGGG
ASV_2964	Bacteria	Bacteroidota	Bacteroidia	Chitinophagales	NA	NA	NA	GCAAGCGTTATCCGGAATCACTGGGTTTAAAGGGTGCGTAGGTGGCGTGATCAGTCAGAGGTGAAAGTTTGCAGCTTAACTGTAAAATTGCCTTTGATACTGTCATGCTTGAATTAGGTTGAGGTTGGCGGAATGTGACATGTAGCGGTGAAATGCGCAGATATGTCATAGAACACCGATTGCGAAGGCAGCTGACTGGACCTTAATTGACGCTGAGGCACGAAAGCGTGGGG
ASV_3649	Bacteria	Bacteroidota	Bacteroidia	Flavobacteriales	Flavobacteriaceae	Polaribacter	NA	GCAAGCGTTATCCGGAATCATTGGGTTTAAAGGGTCCGCAGGCGGTCAATTAAGTCAGAGGTGAAATCCCGCAGCTTAACTGTGGAACTGCCTTTGATACTGGTTGACTTGAGTTATACGGAAGTAGATAGAATGTGTAGTGTAGCGGTGAAATGCATAGATATTACACAGAATACCGATTGCGAAGGCAGTCTACTACGTATATACTGACGCTCATGGACGAAAGCGTGGGG
ASV_689	Bacteria	Bacteroidota	Bacteroidia	Flavobacteriales	Flavobacteriaceae	Nonlabens	NA	GCAAGCGTTATCCGGAATCATTGGGTTTAAAGGGTCCGTAGGCGGGTAAATAAGTCAGTGGTGAAATGCAGGGGCTCAACTCCGGCACTGCCATTGATACTGTTTATCTTGAATTATTGTGAAGTGGTTAGAATATGTAGTGTAGCGGTGAAATGCTTAGATATTACATAGAATACCGATTGCGAAGGCAGATCACTAACAATATATTGACGCTGATGGACGAAAGCGTAGGT
ASV_2539	Bacteria	Cyanobacteria	Cyanobacteriia	Cyanobacteriales	Nostocaceae	Mastigocladopsis PCC-10914	NA	GCAAGCGTTATCCGGAATGATTGGGCGTAAAGCGTCCGCAGGTGGCAGTTCAAGTCTGCTGTTAAAGACTGGGGCTTAACCCTGGAAAGGCAGTGGAAACTGAACAGCTAGAGTGCGGTAGGGGCAGAGGGAATTCCTGGTGTAGCGGTGAAATGCGTAGAGATCAGGAAGAACACCGGTGGCGAAAGCGCTCTGCTAGGCCGCAACTGACACTCAGGGACGAAAGCTAGGGG
ASV_894	Bacteria	Firmicutes	Clostridia	NA	NA	NA	NA	GCAAGCGTTATCCGGAATTACTGGGTGTAAAGGGTGCGTAGGCGGCAGTGTAAGTCAGGTGTGAAAACCCGAAGCTCAACTTCGGGACTGCACTTGAAACTACACAGCTAGAGTACAGGAGAGGTAAGCGGAATTCCTAGTGTAGCGGTGAAATGCGTAGATATTAGGAAGAACACCAGTGGCGAAGGCGGCTTACTGGACTGAAACTGACGCTGAGGCACGAAAGCGTGGGG
ASV_824	Bacteria	Cyanobacteria	Cyanobacteriia	Cyanobacteriales	Paraspirulinaceae	NA	NA	GCAAGCGTTATCCGGAATTATTGGGCGTAAAGAGTCCGTAGGTGGTTTTTCAAGTCTGCTGTTAAAGGCGGAAGCTCAACTTCCGACAGGCAGTGGAAACTGGAAGACTAGAGAATGGTAGGGGTAGAGGGAATTCCCAGTGTAGCGGTGAAATGCGTAGAGATTGGGAAGAACATCGGTGGCGAAAGCGCTCTACTGGGCCATAACTGACACTGAGGGACGAAAGCTAGGGG
ASV_1437	Bacteria	Cyanobacteria	Cyanobacteriia	Eurycoccales	Eurycoccales Incertae Sedis	Synechococcus PCC-7336	NA	GCAAGCGTTATCCGGAATTATTGGGCGTAAAGCGTACGTAGGCGGCTGAGAAAGTCTGATGTTAAAGGCCACGGCCCAACTGTGGAGAGGCATTGGAAACTACTCGGCTAGAGTGCGGTAGGGGTAGAGGGAATTCCCGGTGTAGCGGTGAAATGCGTAGATATCGGGAAGAACACCAGTGGCGAAAGCGCTCTACTGGGCCGCAACTGACGCTGAGGTACGAAAGCTAGGGT
ASV_2310	Bacteria	Cyanobacteria	Cyanobacteriia	NA	NA	NA	NA	GCAAGCGTTATCCGGAATTATTGGGCGTAAAGGGTCCGCAGGTGGTTAGTCAAGTCAGCTGTAAAATACTCAGGCTTAACTTGGGATGTGCAGTTGAAACTGATTGACTAGAGTACGGAAGGGGTAGAGGGAATTCCTAGTGTAGCGGTGAAATGCGTAGATATTAGGAAGAACACCAGTGGCGAAGGCGCTCTACTGGACCTGTACTGACACTGAGGGACGAAAGCTAGGGG
ASV_1213	Bacteria	Bacteroidota	Bacteroidia	Cytophagales	NA	NA	NA	GCAAGCGTTATCCGGAATTATTGGGTTTAAAGGGTGTGTAGGCGGGCAATTAAGTCAGAGGTGAAATATCATAGCTTAACTATGGTGCTGCCTTTGATACTGGTTGTCTTGAGTTCTGTAGAGGTAGGCGGAATTTATAATGTAGCGGTGAAATGCATAGATATTATAAAGAACTCCGATTGCGAAGGCAGCTTACTGGACAGATACTGACGCTGATGCACGAAAGTGTGGGT
ASV_1194	Bacteria	Bacteroidota	Bacteroidia	NA	NA	NA	NA	GCAAGCGTTATCCGGATTCACTGGGTTTAAAGGGTCCGCAGGCGGGGCGATAAGTCAGTGGTGAAATCCCAGAGCTTAACTCTGGAACTGCCATTGATACTGTCGCTCTTGAATTTAGTTGAGGTTGGCGGAATGAGACATGTAGCGGTGAAATGCGTAGATATGTCTCAGAACACCGATTGCGAAGGCAGCTGACTAAACTAACATTGACGCTGAGGGACGAAAGCGTGGGG
ASV_2631	Bacteria	NA	NA	NA	NA	NA	NA	GCAAGCGTTATCCGGATTCACTGGGTTTAAAGGGTGCGCAGGCGGATTAGTAAGTCAGTGGTGAAAGCTCATGGCTCAACCATGGAATTGCCATTGAAACTACTAGTCTTGAGTGCAGTTGATGTGGGCGGAATATAGCATGTAGCGGTGAAATGCGCAGATATGCTATAGAACACCGATTGCGAAGGCAGCTCACAAAACTGTTACTGACGCTGAGGCACGAAAGCGTGGGG
ASV_365	Bacteria	Bacteroidota	Bacteroidia	Flavobacteriales	NA	NA	NA	GCAAGCGTTATCCGGATTTATTGGGTTTAAAGGGTCCGCAGGCGGTCCATTAAGTCAGTGGTGAAAGCCTACAGCTCAACTGTAGAACTGCCATTGATACTGATAGACTTGAGTGTAGTTGAAGTGGGCGGAATGTGTCATGTAGCGGTGAAATGCATAGATATGACACAGAACACCGATAGCGAAGGCAGCTCACTAAACTATTACTGACGCTCAGGGACGAAAGCGTGGGG
ASV_38	Bacteria	Bacteroidota	Bacteroidia	NA	NA	NA	NA	GCAAGCGTTATCCGGATTTATTGGGTTTAAAGGGTGCGCAGGCGGAAGATTAAGTCAGTGGTGAAAGCCCGCAGCTCAACTGCGGAACTGCCATTGATACTGGTTTTCTTGAGTATGTTCGAAGTAAGCGGAATAAGGCATGTAGCGGTGAAATGCATAGATATGCCTTAGAACACCGATAGCGAAGGCAGCTTACTAGGTCATAACTGACGCTGAGGCACGAAAGCGTGGGG
ASV_216	Bacteria	Bacteroidota	Bacteroidia	NA	NA	NA	NA	GCAAGCGTTATCCGGATTTATTGGGTTTAAAGGGTGCGCAGGCGGATAATTAAGTCAGTGGTGAAAGCCCGCAGCTCAACTGCGGAACTGCCATTGATACTGGTTATCTTGAGTATGTTCGAAGTAAGCGGAATAAGGCATGTAGCGGTGAAATGCATAGATATGCCTTAGAACACCGATAGCGAAGGCAGCTTACTAGGTCATAACTGACGCTGAGGCACGAAAGCGTGGGG
ASV_2029	Bacteria	Bacteroidota	Bacteroidia	NA	NA	NA	NA	GCAAGCGTTATCCGGATTTATTGGGTTTAAAGGGTGCGTAGGCGGGTTTGTAAGTCAGTGGTGAAATCCCGGGGCTCAACTCCGGAACTGCCATTGATACTGCAAGTCTAGAGTACAGATGAGGTAGGCGGAATATAGCATGTAGCGGTGAAATGCTTAGATATGCTATAGAACACCGATTGCGAAGGCAGCTTACTAGACTGTTACTGACGCTAAGGCACGAAAGCGTGGGG
ASV_1823	Bacteria	Planctomycetota	NA	NA	NA	NA	NA	GCAAGCGTTATTCGGAATCACTGGGCATAAAGAGCACGTAGGCGGTTGCGTAAGTCAGTGGTGAAATCCCTCGGCTCAACCGAGGAACTGCCATTGATACTGCGTGGCTAGAGTGCGGGAGGGGCAGACGGAATTCCAGGTGGAGCGGTGAAATGCGTAGATATCTGGAGGAACGCCAGGGGCGAAAGCGGTCTGCTGGCCCGATACTGACGCTGAGGTGCGAAAGCTAGGGG
ASV_2212	Bacteria	Acidobacteriota	Holophagae	Acanthopleuribacterales	Acanthopleuribacteraceae	Acanthopleuribacter	NA	GCAAGCGTTATTCGGAATTACTGGGCGTAAAGGGCGCGCAGGCGGTCTGTTAAGTGAGAAGTGAAAGCCCACGGCTCAACCGTGGAGGTGCTTCTCATACTGGCAGACTAGAGGATGGGAGAGGAAAGTGGAATACCCGGTGTAGCGGTGAAATGCGTAGAGATCGGGTGGAACACCAGTGGCGAAGGCGACTTTCTGGACCATTTCTGACGCTGAGGCGCGAAAGCGTGGGG
ASV_1849	Bacteria	Acidobacteriota	Holophagae	Acanthopleuribacterales	Acanthopleuribacteraceae	Acanthopleuribacter	NA	GCAAGCGTTATTCGGAATTACTGGGCGTAAAGGGCGCGCAGGCGGTTTGGTCAGTGAGAAGTGAAAGCCCTCGGCTCAACCGAGGAACTGCTTCTCATACTGCCAGACTAGAGTGTGGGAGAGGAGGATGGAATTCCCGGTGTAGCGGTGAAATGCGTAGAGATCGGGAGGAACACCAGTGGCGAAGGCGATTCTCTGGACCACAACTGACGCTGAGGCGCGAAAGCGTGGGG
ASV_1534	Bacteria	Bdellovibrionota	Bdellovibrionia	Bacteriovoracales	Bacteriovoracaceae	Peredibacter	NA	GCAAGCGTTATTCGGATTTACTGGGCGTAAAGCGCGCGCAGGCGGATTTGTAAGTCAGATGTGAAATCTCGGGGCTCAACCCCGAAACTGCGTCTGAAACTACTAATCTAGAGTCTTGGAGGGGGAAGTGGAATTTCGCATGTAGGGGTAAAATCCGTAGAGATGCGAAGGAACACCAGTGGCGAAGGCGACTTCCTGGACAAGAACTGACGCTGAGGCGCGAAAGCGTGGGG
ASV_2236	Bacteria	Bdellovibrionota	Bdellovibrionia	Bdellovibrionales	Bdellovibrionaceae	OM27 clade	NA	GCAAGCGTTGCTCGGAATCACTGGGCGTAAAGCGAACGCAGGCGGACCAATTAGTCGGGTGTGAAAGCCCGGGGCTCAACCCCGGAACTGCATTCGAAACTGTTGGACTCGAGTATGGGAGAGGGAAGCGGAATTCCTGGTGTAGAGGTGAAATTCGTAGATATCAGGAGGAACACCCGTGGCGAAAGCGGCTTCCTGGCCCAATACTGACGCTCATGTTCGAAAGCGTGGGG
ASV_1861	Bacteria	Bdellovibrionota	Bdellovibrionia	Bdellovibrionales	Bdellovibrionaceae	OM27 clade	NA	GCAAGCGTTGCTCGGAATCACTGGGCGTAAAGGGTACGCAGGCGGCTTGTTAAGTCGGGTGTGAAAGCCCAGGGCTCAACCCTGGAAATGCGCCCGATACTGGCAGGCTTGAGTACGGGAGAGGGAAGCGGAATTCCTGGTGTAGAGGTGAAATTCGTAGATATCAGGAGGAACACCAGTGGCGAAAGCGGCTTCCTGGCCCGATACTGACGCTCATGTACGAAAGCGTGGGG
ASV_4429	Bacteria	Myxococcota	NA	NA	NA	NA	NA	GCAAGCGTTGCTCGGAATCACTGGGCGTAAAGGGTGCGTAGGCGGCCTTTCAAGTCTGGCGTGAAAGCCCAGGGCTCAGCCCTGGAAGTGCGCTAGAAACGGGAAGGCTTGAGTGTCGGAGGGGAGAGTGGAATTCCTGGTGTAGCGGTGAAATGCGTAGATATCAGGAGGAATACCGGTGGCGAAAGCGACTCTCTGGACGACAACTGACGCTGAGGCACGAAAGCGTGGGG
ASV_4140	Bacteria	NA	NA	NA	NA	NA	NA	GCAAGCGTTGTCCGGAATCATTGGGCGTAAAGGGCAAGTAGGCGGGATAATAAGTCAGAGGTGAAAGTTCGAGGCTTAACTTCGGAATTGCCTCTGAAACTGTTATTCTTGAGTGTGAGAGGGGAAAGCGGAATTCCCGGTGTAGCGGTGAAATGCGTAGATATCGGGAAGAACACCCGTAGCGAAGGCGGCTTTCTGGCTCACAACTGACGCTGAATTGCGAAAGCGTGGGT
ASV_1015	Bacteria	Bacteroidota	Bacteroidia	NA	NA	NA	NA	GCAAGCGTTGTCCGGAATTATTGGGTTTAAAGGGTGTGTAGGCGGGATGATAAGTCAGAGGTGAAATCCTACAGCTTAACTGTAGAACTGCCTTTGAAACTGTTATTCTTGAGTATTGTAGAGGTAGGCGGAATTTATGATGTAGCGGTGAAATGCATAGATATCATAAAGAACTCCGATTGCGAAGGCAGCTTACTGGACAATAACTGACGCTGATGCACGAAAGCGTGGGT
ASV_4181	Bacteria	NA	NA	NA	NA	NA	NA	GCAAGCGTTGTCCGGATTCACTGGGTTTAAAGGGTACGTAGGCGGCTATTTAAGTCAGTGGTGAAATGTGTCGGCTCAACCGGCAACGTGCCATTGATACTGAATAGCTGGAGTGTTGTATAGGTGGGCGGAATTGATGGTGTAGCGGTGAAATGCATAGATACCATCAAGAACACCAATTGCGAAGGCAGCTCACTGGGCAACAACTGACGCTGAGGTACGAAAGCGTGGGG
ASV_3170	Bacteria	NA	NA	NA	NA	NA	NA	GCAAGCGTTGTCCGGATTCACTGGGTTTAAAGGGTACGTAGGCGGCTTATTAAGTCAGTGGTGAAATGTGTCGGCTCAACCGGCAACGTGCCATTGATACTGGTTAGCTAGAGTGTTGTATAGGTGGGCGGAATTGATGGTGTAGCGGTGAAATGCATAGATACCATCAAGAACACCGATTGCGAAGGCAGCTCACTGGGCAACAACTGACGCTGAGGTACGAAAGCGTGGGG
ASV_504	Bacteria	Firmicutes	Clostridia	NA	NA	NA	NA	GCAAGCGTTGTCCGGATTTACTGGGCGTAAAGAGTGTGTAGGCGGATAATTAAGTCAGATGTGAAAGCCCAAGGCTCAACCTTGGAGGTGCATTTGATACTGGTTATCTAGAGTGCAGGAGAGGAGAGTGGAATTCCTAGTGTAGCGGTGAAATGCGTAGAGATTAGGAAGAACACCAGTGGCGAAGGCGACTCTCTGGACTGTAACTGACGCTGAGACACGAAAGCGTGGGG
ASV_772	Bacteria	Bacteroidota	Ignavibacteria	Ignavibacteriales	NA	NA	NA	GCAAGCGTTGTCCGGATTTACTGGGTGTAAAGGGAGCGCAGGCGGTTATCTAAGTCAGAGGTGAAATCCTACAGCTTAACTGTAGAACTGCCTTTGATACTGGATAACTTGAGTACTAGAGAGAGAGACGGAATTCCAGGTGTAGTGGTGAAATACGTAGATATCTGGAAGAACACCAGAGGCGAAGGCGGTCTCTTGGCTAGTTACTGACGCTGAGGCTCGAAAGCGTGGGG
ASV_2693	Bacteria	Firmicutes	Bacilli	Lactobacillales	Enterococcaceae	Enterococcus	NA	GCAAGCGTTGTCCGGATTTATTGGGCGTAAAGCGAGCGCAGGCGGTCTTTTAAGTCTGATGTGAAAGCCCCCGGCTTAACCGGGGAGGGTCATTGGAAACTGGGAGACTTGAGTGCAGAAGAGGAAAGCGGAATTCCATGTGTAGCGGTGAAATGCGTAGATATATGGAGGAACACCAGTGGCGAAGGCGGCTTTCTGGTCTGTAACTGACGCTGAGGCTCGAAAGCGTGGGG
ASV_245	Bacteria	NA	NA	NA	NA	NA	NA	GCAAGCGTTGTCCGGATTTATTGGGTTTAAAGGGTACGTAGGCGGTTTAATAAGTCAGTGGTGAAATTTTGCAGCTTAACTGTAAAAGTGCCATTGATACTGTTAAACTTGAGTATTGTAGAGGCAGGCGGAATTCCTCATGTAGCGGTGAAATGCATAGATATGAGGAGGAACACCAACAGCGAAGGCAGCTTGCTTGGCAATAACTGACGCTAATGTACGAAAGCATGGGT
ASV_2019	Bacteria	NA	NA	NA	NA	NA	NA	GCAAGCGTTGTCCGGATTTATTGGGTTTAAAGGGTGCGCAGGCGGATTTATAAGTCAGTGGTGAAAGCCTTCGGCTCAACCGGAGAATTGCCATTGATACTGTAAGTCTTGAGTATGTTCGAGGTTTCTGGAATACGTAGTGTAGCGGTGAAATGCATAGATATTACGTAGAACACCAATTGCGAAGGCAGGAGACTGGGACATAACTGACGCTGAGGCACGAAAGCGTGGGG
ASV_4213	Bacteria	Bacteroidota	Bacteroidia	Cytophagales	NA	NA	NA	GCAAGCGTTGTCCGGATTTATTGGGTTTAAAGGGTGCGTAGGCGGCCAATTAAGTCAGTGGTGAAAGCCAACAGCTTAACTGTTGAACTGCCATTGATACTGGTTGGCTTGAGTACAGATAAGGTAGGCGGAATTGATGATGTAGCGGTGAAATGCATAGATATCATCAGGAACTCCGATTGCGAAGGCAGCTTACTGGTCTGTAACTGACGCTGAGGCACGAAAGCGTGGGG
ASV_4438	Bacteria	Bacteroidota	Bacteroidia	Cytophagales	Cyclobacteriaceae	Marinoscillum	NA	GCAAGCGTTGTCCGGATTTATTGGGTTTAAAGGGTGCGTAGGCGGGCCTTTAAGTCAGTGGTGAAAGCCTGCAGCTTAACTGTAGAACTGCCATTGATACTGGAGGCCTTGAGTACAGATAAGGTAGGCGGAATTGATGATGTAGCGGTGAAATGCATAGATATCATCAGGAACTCCGATTGCGAAGGCAGCTTACTGGTCTGTAACTGACGCTGAGGCACGAAAGCGTGGGG
ASV_1007	Bacteria	NA	NA	NA	NA	NA	NA	GCAAGCGTTGTCCGGATTTATTGGGTTTAAAGGGTGCGTAGGCGGTTTATTAAGTCAGTGGTTAAAGACTGTGGCTCAACCATAGCACGCCATTGATACTGGTAAACTTGAGTATGTTAGAGGAAACTGGAATGTGTGGTGTAGCGGTGAAATGCATAGATATCACACAGAACACCGATTGCGAAGGCAGGTTTCTATAACATTACTGACGCTGAGGCACGAAAGCGTGGGG
ASV_4098	Bacteria	Bacteroidota	Bacteroidia	Cytophagales	NA	NA	NA	GCAAGCGTTGTCCGGATTTATTGGGTTTAAAGGGTGCGTAGGTGGTTTATTAAGTCAGTGGTGAAAGGCTACAGCTCAACTGTAGGAGTGCCATTGATACTGGTAGACTTGAGTTTGGTCGAGGTAGGCGGAATTTATGGTGTAGCGGTGAAATGCATAGATACCATAAAGAACACCGATAGTGAAGACAGCTTACTAGGCCTGAACTGACACTGAGGCACGAAAGCGTGGGG
ASV_1512	Bacteria	Planctomycetota	NA	NA	NA	NA	NA	GCAAGCGTTGTTCGGAATCACTGGGCATAAAGAGCACGTAGGCGGCGATATCAGTCAGGTGTGAAATCCCTCGGCTCAACCGAGGAACTGCACCTGATACTGTATTGCTAGAGGGCGGGAGGGGAGAATGGAATTCCTGGTGGAGCGGTGAAATGCGTAGATATCAGGAGGAACGCCGGAGGCGAAAGCGATTCTCTGGCCCGCTTCTGACGCTGAGGTGCGAAAGCTAGGGG
ASV_4242	Bacteria	Planctomycetota	OM190	NA	NA	NA	NA	GCAAGCGTTGTTCGGAATCACTGGGCATAAAGAGCATGTAGGCGGCCTGCTAAGTCAGATGTGAAAGCCCTGGGCTCAACCCGGGAACTGCATTTGATACTGGCGGGCTAGAGGACAGCAGGGGTGAGTGGAACTCCAGGTGGAACGGTGAAATGTGTAGATATCTGGAGGAACACCGGTGGCGAAAGCGGCTCACTGGGCTGTCTCTGACGCTGAGATGCGAAAGCTAGGGT
ASV_2440	Bacteria	NA	NA	NA	NA	NA	NA	GCAAGCGTTGTTCGGAATCACTGGGCATAAAGCGCACGTAGGCGGATCTGCAAGTCGGTTGTGAAAGCCCGGGGCTCAACCCCGGAATTGCTTCCGAAACTGCAGGTCTGGAGGACGATAGGGGAGAGCGGAACTTCTGGTGGAGCGGTGAAATGCGTAGATATCAGAAGGAACACCGGTGGCGAAAGCGGCTCTCTGGATCGTTTCTGACGCTGAGGTGCGAAAGCTAGGGG
ASV_1367	Bacteria	NA	NA	NA	NA	NA	NA	GCAAGCGTTGTTCGGAATCACTGGGCGTAAAGCGTACGTAGGCGGTTATTCAAGTCAGAAGTGAAAGCCCAGGGCTCAACCCTGGAACGGCTTTTGAAACTGGATAGCTAGAGTCCCGGAGAGGTTAGCGGAATTCCGAGTGTAGCAGTGAAATGCGTAGATATTCGGAGGAACACCAGTGGCGTAGGCGGCTAACTGGACGGGTACTGACGCTGAGGTACGAAAGCGTGGGG
ASV_698	Bacteria	NA	NA	NA	NA	NA	NA	GCAAGCGTTGTTCGGAATCACTGGGCTTAAAGCGTGCGTAGGCGGAAATGCAAGTCAGGAGTGAAATCCCAGGGCTCAACCCTGGAACTGCTCTTGAAACTGCATTTCTAGAATCCGGGAGAGGTGAGTGGAATTCCTAGTGTAGAGGTGAAATTCGCAGATATTAGGAGGAACACCAGTGGCGAAGGCGACTCACTGGACCGGTATTGACGCTGAGGTACGAAAGCGTGGGG
ASV_230	Bacteria	Desulfobacterota	Desulfobulbia	Desulfobulbales	Desulfocapsaceae	Desulfopila	NA	GCAAGCGTTGTTCGGAATTACTGGGCGTAAAGCGCGCGTAGGCGGCTTTTTAAGTCAGATGTGAAAGTCCATGGCTCAACCATGGAAGTGCATTTGAAACTGGAAAGCTTGAGTATCAGAGGGGATAGTGGAATTCCCGGTGTAGAGGTGAAATTCGTAGATATCGGGAGGAATACCGGTGGCGAAGGCGACTATCTGGCTGAATACTGACGCTGAGGTGCGAAAGCGTGGGG
ASV_2339	Bacteria	Proteobacteria	Alphaproteobacteria	Kiloniellales	Kiloniellaceae	Pelagibius	NA	GCAAGCGTTGTTCGGAATTACTGGGCGTAAAGGGCGCGTAGGCGGAATGTCAAGTTAGGGGTGAAAGGCCTGGGCTCAACCTAGGAACTGCCTCTAAAACTGATGATCTAGAGTTCGGAAGAGGATGGTGGAATTCCCAGTGTAGAGGTGAAATTCGTAGATATTGGGAAGAACACCGGTGGCGAAGGCGACCATCTGGTCCGACACTGACGCTGAGGCGCGAAAGCGTGGGG
ASV_3502	Bacteria	Proteobacteria	NA	NA	NA	NA	NA	GCAAGCGTTGTTCGGAATTACTGGGCGTAAAGGGCGCGTAGGCGGCGTATTAAGTCAGAGGTGAAAGCCCTGGGCTCAACCTAGGAATAGCCTTTGAGACTGATATGCTTGAGACCGGGAGAGGTGAGTGGAATTCCCAGTGTAGAGGTGAAATTCGTAGATATTGGGAAGAACACCGGTGGCGAAGGCGGCTCACTGGACCGGATCTGACGCTGAGGCGCGAAAGCGTGGGG
ASV_3917	Bacteria	Proteobacteria	Alphaproteobacteria	NA	NA	NA	NA	GCAAGCGTTGTTCGGAATTACTGGGCGTAAAGGGCGCGTAGGCGGGAGATCAAGTTAGGGGTGAAAGGCCTGGGCTCAACCTAGGAACTGCCTCTAAAACTGATATCCTAGAGTTCGGAAGAGGATGGTGGAATTCCCAGTGTAGAGGTGAAATTCGTAGATATTGGGAAGAACACCGGTGGCGAAGGCGACCATCTGGTCCGACACTGACGCTGAGGCGCGAAAGCGTGGGG
ASV_334	Bacteria	Proteobacteria	Alphaproteobacteria	Rhodospirillales	NA	NA	NA	GCAAGCGTTGTTCGGAATTACTGGGCGTAAAGGGCGTGTAGGCGGATCGACCAGTCAGGGGTGAAATCCCGGGGCTCAACCTCGGAACTGCCTTTGATACTGTCGATCTAGAGTCTGTGAGAGGGTGGCGGAATACCCAGTGTAGAGGTGAAATTCGTAGATATTGGGTAGAACACCAGTGGCGAAGGCGGCCACCTGGCACAGTACTGACGCTGAGGCGCGAAAGCGTGGGG
ASV_2774	Bacteria	Proteobacteria	NA	NA	NA	NA	NA	GCAAGCGTTGTTCGGAATTACTGGGCGTAAAGGGCGTGTAGGCGGATTTTCAAGTCAGGGGTGAAATCCCGGGGCTCAACCCCGGAACTGCCTTTGAAACTGGAAGTCTAGAGTTCGGGAGAGGGTAGCGGAATTCCTAGTGTAGAGGTGAAATTCGTAGATATTAGGAAGAACACCGGTGGCGAAGGCGGCTACCTGGCCCGATACTGACGCTGAGGCGCGAAAGCGTGGGG
ASV_1301	Bacteria	Planctomycetota	NA	NA	NA	NA	NA	GCAAGCGTTGTTCGGATTCACTGGGCATAAAGAGCATGTAGGCGGCTCGCTCAGTCGGGTGTGAAAGCCCACGGCCCAACCGTGGAACTGCACCCGATACTGGCGAGCTCGAGGACGGAAGGGGTGAGTGGAACTCCAGGTGGAACGGTGAAATGTATAGATATCTGGAGGAACACCGGTGGCGAAAGCGGCTCACTGGTCCGTCTCTGACGCTGAGATGCGAAAGCCAGGGT
ASV_4052	Bacteria	NA	NA	NA	NA	NA	NA	GCAAGCGTTGTTCGGATTCACTGGGCATAAAGCGCACGTAGGCGGCGCGCTCAGTCGGGTGTGAAAGCCCACGGCCCAACCGTGGAACTGCACCCGATACTGGCGCGCTCGAGGACGGAAGGGGTGAGTGGAACTCCAGGTGGAACGGTGAAATGTATAGATATCTGGAGGAACACCGGTGGCGAAAGCGGCTCACTGGTCCGTCTCTGACGCTGAGGTGCGAAAGCCAGGGT
ASV_4324	Bacteria	NA	NA	NA	NA	NA	NA	GCAAGCGTTGTTCGGATTTACTGGGCGTAAAGCGCGCGCAGGCGGGCGAATAAGTCAGACGTGAAAATTGCGGGCTCAACCTGCAACCTGCGTCTGAAACTGTTCGTCTTGAGTACAGGAGAGGTGGGTGGAATCAGTAGTGTAGCGGTGAAATGCGTAGATATTGCTGAGAACACCGGTGGCGAAGGCGGCCCACTGGCCTGATACTGACGCTGAGGCGCGAAAGCTAGGGG
ASV_1926	Bacteria	NA	NA	NA	NA	NA	NA	GCAAGCGTTGTTCGGATTTACTGGGCGTAAAGCGTGCGCAGGCGGATTTGTAAGTCAGATGTGAAATCTCGGGGCCCAACCCCGAAACTGCGTCTGAAACTACAGATCTAGAATCTCGGAGAGGTATGGGGAATTTGATGTGTAGGGGTAAAATCCGTAGAGATATCAAGGAACACCAGAGGCGAAGGCGCCATCCTGGCCGAGTATTGACGCTGAGGCACGAAAGCGTAGGG
ASV_3188	Bacteria	Bdellovibrionota	Bdellovibrionia	Bacteriovoracales	Bacteriovoracaceae	NA	NA	GCAAGCGTTGTTCGGATTTATTGGGCGTAAAGCGCGCGCAGGCGGATGATTAAGTCAGATGTGAAATCTCGGGGCTCAACCCCGAAACTGCGTCTGAAACTGATTGTCTAGAGTTTCGGAGAGGAGAGTGGAATTTCACATGTAGGGGTAAAATCCGTAGAGATGTGAAGGAACACCAGAGGCGAAGGCGACTCTCTGGCCGACAACTGACGCTGAGGCGCGAAAGCGTGGGT
ASV_1554	Bacteria	Bdellovibrionota	Bdellovibrionia	Bacteriovoracales	Bacteriovoracaceae	Halobacteriovorax	NA	GCAAGCGTTGTTCGGATTTATTGGGCGTAAAGCGCGCGCAGGCGGATTAATAAGTCAGATGTGAAATCTCGGGGCTCAACCCCGAAACTGCGTCTGAAACTATTAGTCTAGAATCTTGGAGAGGGAAGGGGAATTTCACGTGTAGGGGTAAAATCCGTAGAGATGTGAAGGAACACCAGAGGCGAAGGCGCCTTCCTGGACAAGTATTGACGCTGAGGCGCGAAAGCGTGGGG
ASV_1995	Bacteria	Bdellovibrionota	Bdellovibrionia	Bacteriovoracales	Bacteriovoracaceae	NA	NA	GCAAGCGTTGTTCGGATTTATTGGGCGTAAAGCGCGCGCAGGCGGATTAGTAAGTCAGGTGTGAAATCTCGGGGCCCAACCCCGAAACTGCGCCTGAAACTATTGATCTAGAGTTGTCTAGGGGGAAGGGGAATTTCACGTGTAGGGGTAAAATCCGTAGAGATGTGAAGGAACACCTGAGGCGAAGGCGCCTTCCTGGGAACATACTGACGCTGAGGCGCGAAAGCGTGGGG
ASV_2607	Bacteria	Spirochaetota	Spirochaetia	Spirochaetales	Spirochaetaceae	Sediminispirochaeta	NA	GCAAGCGTTGTTCGGATTTATTGGGCGTAAAGGGCGTGTAGGCGGTTTGTCAAGCCTGATGTGAAAGACCCCGGCTTAACCGGGGGGACGCGTTGGGAACTGACAGACTAGAGTGTAAGAGGGGTAGTTGGAATTCCAGGTGTAGGGGTGAAATCTGTAGATATCTGGAAGAACACCGGTGGCGAAGGCGAACTACTGGCTATACACTGACGCTGAGGCGCGAAAGTGTGGGG
ASV_3797	Bacteria	Proteobacteria	Gammaproteobacteria	KI89A clade	NA	NA	NA	GCGAACGTTAATCGGAATTACTGGGCGTAAAGCGCGCGTAGGCGGTTTGTTAAGTGGGATGTGAAAGCCCCGGGCTCAACCTGGGAACTGCATTCCAAACTGGCAGGCTAGAGTATGGTAGAGGGAGGTAGAATTTCCTGTGTAGCGGTGAAATGCGTAGATATAGGAAGGAATACCGGTGGCGAAGGCGGCCTCCTGGACCAATACTGACACTGAGGTGCGAAAGCGTGGGG
ASV_520	Bacteria	Proteobacteria	Gammaproteobacteria	KI89A clade	NA	NA	NA	GCGAACGTTAATCGGAATTACTGGGCGTAAAGCGCGCGTAGGTGGTTTGATAAGTGGGATGTGAAAGCCCCGGGCTCAACCTGGGAACTGCATTCCAAACTGTCAGGCTAGAGTATGGTAGAGGGAGGTAGAATTTCCTGTGTAGCGGTGAAATGCGTAGATATAGGAAGGAATACCGGTGGCGAAGGCGGCCTCCTGGACCAATACTGACACTGAGGTGCGAAAGCGTGGGG
ASV_3790	Bacteria	NA	NA	NA	NA	NA	NA	GCGAACGTTATTCGGAATCACTGGGCTTAAAGGGTGCGCAGGCGGCGTGGCAAGCAGGGTGTGAAATGCTTCGGCTCAACCGAAGAACTGCGCTCTGAACTGCCATGCTTGAGTGAGATAGGGGTGTGTGGAACTTCCAGTGGAGCGGTGAAATGTGTTGATATTGGAAGGAACGCCGGTGGCGAAAGCGGCACACTGGGTCTCAACTGACGCTGAGGCACGAAAGCCAGGGG
ASV_2758	Bacteria	Planctomycetota	Planctomycetes	Planctomycetales	NA	NA	NA	GCGAACGTTATTCGGAATCACTGGGCTTAAAGGGTGCGTAGGCGGATTAATAAGTCAGATGTGAAATCCCACGGCTCAACCGTGGAACTGCATTTGAAACTGTTTTTCTTGAGTAAGACAGAGGTGTGTGGAACTTCCAGTGGAGCGGTGATATGTGTTGATATTGGAAGGAACACCGGTGGCGAAAGCGACACACTGGGTCTTAACTGACGCTGAGGCACGAAAGCTAGGGT
ASV_2180	Bacteria	Planctomycetota	Planctomycetes	NA	NA	NA	NA	GCGAACGTTATTCGGAATCACTGGGCTTAAAGGGTGCGTAGGCGGCTTTACAAGTCAGGTGTGAAATCCCACGGCTCAACCGTGGAACTGCGCTTGAAACTGTAAAGCTTGAGTATCTCAGGGGTGAGCGGAACTTCCAGTGGAGCGGTGAAATGTGTTGATATTGGAAGGAACACCGGTAGCGAAAGCGGCTCACTGGGGGATGTCTGACGCTGAGGCACGAAAGCTGGGGG
ASV_818	Bacteria	Planctomycetota	Planctomycetes	NA	NA	NA	NA	GCGAACGTTATTCGGAATCACTGGGCTTAAAGGGTGCGTAGGCGGCTTTATAAGTCAGGTGTGAAATCCCACGGCTCAACCGTGGAACTGCGCTTGAAACTATTTAGCTTGAGTATCTCAGGGGTGAGCGGAACTTCCAGTGGAGCGGTGAAATGTGTTGATATTGGAAGGAACACCGGTAGCGAAAGCGGCTCACTGGGGGATGTCTGACGCTGAGGCACGAAAGCTAGGGG
ASV_4141	Bacteria	Planctomycetota	Planctomycetes	NA	NA	NA	NA	GCGAACGTTATTCGGAATCACTGGGCTTAAAGGGTGCGTAGGCGGCTTTATAAGTCAGGTGTGAAATCCCACGGCTCAACCGTGGAACTGCGCTTGAAACTATTTGGCTTGAGTATCTCAGGGGTGAGCGGAACTTCCAGTGGAGCGGTGAAATGTGTTGATATTGGAAGGAACACCGGTAGCGAAAGCGGCTCACTGGGGGATGTCTGACGCTGAGGCACGAAAGCTAGGGG
ASV_2093	Bacteria	Myxococcota	Polyangia	Haliangiales	Haliangiaceae	Haliangium	NA	GCGAACGTTGCTCGGATTTACTGGGCGTAAAGCGCGTGTAGGCGGACTCGCAAGTCGGTTGTGAAATCCCTGGGCTCAACCTAGGAACTGCATCCGAAACTGCTTGTCTTGAGTAATGGAGAGGGTGGCGGAATTCCCGGTGTAGAGGTGAAATTCGTAGATATCGGGAGGAACATCAGTGGCGAAGGCGGCCACCTGGACATTTACTGACGCTGAGACGCGAAAGCGTGGGG
ASV_928	Bacteria	Proteobacteria	Gammaproteobacteria	Alteromonadales	Shewanellaceae	NA	NA	GCGAGCGTTAATCGGAATCACTGGGCGTAAAGCGCATGCAGGCGGTTTGCTAAGCGAGATGTGAAAGCCCCGGGCTTAACCTGGGAACTGCATTTCGAACTGGCGAACTAGAGTCTTGTAGAGGGGGGTAGAATTTCAGGTGTAGCGGTGAAATGCGTAGAGATCTGAAGGAATACCAGTGGCGAAGGCGGCCCCCTGGACAAAGACTGACGCTCAGATGCGAAAGCGTGGGG
ASV_58	Bacteria	Proteobacteria	Gammaproteobacteria	Alteromonadales	Shewanellaceae	Ferrimonas	NA	GCGAGCGTTAATCGGAATCACTGGGCGTAAAGCGCATGCAGGCGGTTTGCTAAGCGAGATGTGAAAGCCCCGGGCTTAACCTGGGAACTGCATTTCGAACTGGTGAACTAGAGTCTTGTAGAGGGGGGTAGAATTTCAGGTGTAGCGGTGAAATGCGTAGAGATCTGAAGGAATACCAGTGGCGAAGGCGGCCCCCTGGACAAAGACTGACGCTCAGATGCGAAAGCGTGGGG
ASV_226	Bacteria	Desulfobacterota	Desulfovibrionia	Desulfovibrionales	Desulfovibrionaceae	NA	NA	GCGAGCGTTAATCGGAATCACTGGGCGTAAAGCGCGCGTAGGCGGCGCGATAAGTCAGGCGTGAAAGCCCTCGGCTCAACCGGGGAATTGCGCTTGATACTGTCGTGCTTGAGTCTCGGAGAGGGTGGCGGAATTCCAGGTGTAGGAGTGAAATCCGTAGATATCTGGAGGAACACCAGTGGCGAAGGCGGCCACCTGGACGAGTACTGACGCTGAGGTGCGAAAGCGTGGGG
ASV_1653	Bacteria	Proteobacteria	Gammaproteobacteria	NA	NA	NA	NA	GCGAGCGTTAATCGGAATCACTGGGCGTAAAGCGTGCGTAGGCGGTTAATTAAGTCAGATGTGAAAGCCCCGGGCTTAACCTGGGAATTGCATTTGAAACTGGTTAGCTAGAGTACAGTAGAGGATAGCGGAATTCCACGTGTAGCGGTGAAATGCGTAGATATGTGGAGGAACATCAGTGGCGAAGGCGGCTATCTGGATTGATACTGACGCTGAGGTACGAAAGCGTGGGG
ASV_2522	Bacteria	Proteobacteria	NA	NA	NA	NA	NA	GCGAGCGTTAATCGGAATGACTGGGCGTAAAGGGCGCGTAGGTGGTTATTTAAGTTAGATGTGAAATCCCTGGGCTTAACCTAGGAACTGCATTTAATACTGGATGACTAGAGTACGGGAGAGGGCAGTGGAATTTCCGGTGTAGCGGTGAAATGCGTAGATATCGGAAGGAACACCAGTGGCGAAGGCGACTGCCTGGCCTGATACTGACACTGAGGCGCGAAAGCGTGGGT
ASV_330	Bacteria	Proteobacteria	Gammaproteobacteria	Alteromonadales	Alteromonadaceae	Aestuariibacter	NA	GCGAGCGTTAATCGGAATTACTGGGCGTAAAGCGCACGCAGGCGGATTGTCAAGCTAGAGGTGAAAGCCCCGCGCTCAACGTGGGAATTGCCTTTAGAACTGGCAGTCTAGAGTCTTGGAGAGGGGAGTGGAATTCCAGGTGTAGCGGTGAAATGCGTAGAGATCTGGAGGAACATCAGTGGCGAAGGCGGCTCCCTGGCCAAAGACTGACGCTCATGTGCGAAAGTGTGGGT
ASV_47	Bacteria	Proteobacteria	Gammaproteobacteria	Alteromonadales	Alteromonadaceae	Aestuariibacter	NA	GCGAGCGTTAATCGGAATTACTGGGCGTAAAGCGCACGCAGGCGGATTGTTAAGCTAGAGGTGAAAGCCCTGCGCTCAACGTGGGAATTGCCTTTAGAACTGGCAGTCTAGAGTCTTGGAGAGGGGAGTGGAATTCCAGGTGTAGCGGTGAAATGCGTAGAGATCTGGAGGAACATCAGTGGCGAAGGCGACTCCCTGGCCAAAGACTGACGCTCATGTGCGAAAGTGTGGGT
ASV_934	Bacteria	Proteobacteria	Gammaproteobacteria	Alteromonadales	Alteromonadaceae	NA	NA	GCGAGCGTTAATCGGAATTACTGGGCGTAAAGCGCACGCAGGCGGTCAGGTCAGTCAGATGTGAAAGCCCCGGGCTTAACCTGGGAATAGCATTTGATACTACCTGACTAGAGTTTTGAAGAGGGGAGTGGAATTCCAGGTGTAGCGGTGAAATGCGTAGATATCTGGAGGAACATCAGTGGCGAAGGCGACTCCCTGGTCAAAGACTGACGCTCATGTGCGAAAGTGTGGGT
ASV_435	Bacteria	Proteobacteria	Gammaproteobacteria	Alteromonadales	Alteromonadaceae	NA	NA	GCGAGCGTTAATCGGAATTACTGGGCGTAAAGCGCACGCAGGCGGTTAGGTCAGTCAGATGTGAAAGCCCCGGGCTTAACCTGGGAATAGCATTTGATACTACCTGACTAGAGTTTTGGAGAGGGGAGTGGAATTCCAGGTGTAGCGGTGAAATGCGTAGAGATCTGGAGGAACATCAGTGGCGAAGGCGACTCCCTGGTCAAAGACTGACGCTCATGTGCGAAAGTGTGGGT
ASV_916	Bacteria	NA	NA	NA	NA	NA	NA	GCGAGCGTTAATCGGAATTACTGGGCGTAAAGCGCACGTAGGCGGATGAGTCAGTCAGATGTGAAATTCCCGGGCTTAACCTGGGCGTGTCATCTGATACTGCTTATCTAGAGTAAGGTAGAGGCAAGTAGAATTCCCGGTGTAGCGGTGAAATGCGTAGATATCGGGAGGAATACCAGTGGCGAAGGCGACTTGCTGGACCATTACTGACGCTGAGGAGCGAAAGCGTGGGT
ASV_841	Bacteria	Proteobacteria	Gammaproteobacteria	Vibrionales	Vibrionaceae	Vibrio	NA	GCGAGCGTTAATCGGAATTACTGGGCGTAAAGCGCATGCAGGTGGATGATTAAGTCAGATGTGAAAGCCCGGGGCTCAACCTCGGAATAGCATTTGAAACTGGTCATCTAGAGTACTGTAGAGGGGGGTAGAATTTCAGGTGTAGCGGTGAAATGCGTAGAGATCTGAAGGAATACCGGTGGCGAAGGCGGCCCCCTGGACAGATACTGACACTCAGATGCGAAAGCGTGGGG
ASV_1705	Bacteria	Proteobacteria	Gammaproteobacteria	Cellvibrionales	Spongiibacteraceae	NA	NA	GCGAGCGTTAATCGGAATTACTGGGCGTAAAGCGCGCGTAGGCGGCTTGGTCAGTGAGGTGTGAAATCCCCGGGCTCAACCTGGGAACTGCATCTCATACTGCTAGGCTTGAGTACGGGAGAGGGTTGTGGAATTCCACGTGTAGCGGTGAAATGCGTAGATATGTGGAGGAACATCAGTGGCGAAGGCGGCAGCCTGGCCCGATACTGACGCTGAGGTGCGAAAGCGTGGGG
ASV_685	Bacteria	Proteobacteria	Gammaproteobacteria	Cellvibrionales	Cellvibrionaceae	NA	NA	GCGAGCGTTAATCGGAATTACTGGGCGTAAAGCGCGCGTAGGCGGTTATCTAAGCTAGATGTGAAATCCCCGGGCTCAACCTGGGACCTGCATTTAGAACTGGGTAGCTAGAGTACAGCAGAGGGGTGTGGAATTTCAGGTGTAGCGGTGAAATGCGTAGAGATCTGAAGGAACATCAGTGGCGAAGGCGACACCCTGGACTGATACTGACGCTGAGGTGCGAAAGCGTGGGG
ASV_1128	Bacteria	Proteobacteria	Gammaproteobacteria	Cellvibrionales	Halieaceae	NA	NA	GCGAGCGTTAATCGGAATTACTGGGCGTAAAGCGCGCGTAGGCGGTTGGTTAAGTCAGCTGTGAAAGCCCCGGGCTCAACCTGGGAACTGCAGTTGATACTGGCCAACTAGAGTACGAGAGAGGGGGGTAGAATTCCACGTGTAGCGGTGAAATGCGTAGATATGTGGAGGAATACCAGTGGCGAAGGCGGCCCCCTGGCTTGATACTGACGCTGAGGTGCGAAAGCGTGGGG
ASV_3307	Bacteria	Proteobacteria	Gammaproteobacteria	Cellvibrionales	Halieaceae	Pseudohaliea	NA	GCGAGCGTTAATCGGAATTACTGGGCGTAAAGCGCGCGTAGGCGGTTTGTTAAGTCGGATGTGAAAGCCCCGGGCTCAACCTGGGAACTGCACCCGATACTGGCCGACTGGAGTGCGAGAGAGGGAGGTAGAATTCCACGTGTAGCGGTGAAATGCGTAGATATGTGGAGGAATACCGGTGGCGAAGGCGGCCTCCTGGCTCGACACTGACGCTGAGGTGCGAAAGCGTGGGG
ASV_1546	Bacteria	Proteobacteria	Gammaproteobacteria	Alteromonadales	Alteromonadaceae	Aestuariibacter	NA	GCGAGCGTTAATCGGAATTACTGGGCGTAAAGCGGACGCAGGCGGTTTGTTAAGCTAGATGTGAAAGCCCCGGGCTCAACCTGGGATGGTCATTTAGAACTGGCAGACTAGAGTCTTGGAGAGGGGAGTGGAATTCCAGGTGTAGCGGTGAAATGCGTAGATATCTGGAGGAACATCAGTGGCGAAGGCGGCTCCCTGGCCAAAGACTGACGCTCATGTCCGAAAGTGTGGGT
ASV_289	Bacteria	Proteobacteria	Gammaproteobacteria	Alteromonadales	Pseudoalteromonadaceae	NA	NA	GCGAGCGTTAATCGGAATTACTGGGCGTAAAGCGTACGCAGGCGGTTGATTAAGCGAGATGTGAAATCCCTGGGCTTAACCCAGGAACTGCATTTCGAACTGGTCAACTAGAGTATGAGAGAGGGTGGTAGAATTTCAGGTGTAGCGGTGAAATGCGTAGAGATCTGAAGGAATACCGATGGCGAAGGCAGCCACCTGGTTCAATACTGACGCTCATGTACGAAAGCGTGGGG
ASV_1191	Bacteria	Proteobacteria	Gammaproteobacteria	NA	NA	NA	NA	GCGAGCGTTAATCGGAATTACTGGGCGTAAAGCGTGCGTAGGCGGCGCATTAAGTCGGATGTGAAAGCCCTGGGCTTAACCTGGGAATGGCATTCGATACTGGTGCGCTAGAGTCTGATAGAGGGTAGCGGAATTCCGGGTGTAGCGGTGAAATGCGTAGAGATCCGGAGGAACATCTGTGGCGAAGGCGGCTACCTGGATTAAGACTGACGCTGAGGCACGAAAGCGTGGGG
ASV_1186	Bacteria	Proteobacteria	NA	NA	NA	NA	NA	GCGAGCGTTAATCGGAATTACTGGGCGTAAAGCGTGCGTAGGCGGCGCATTAAGTCGGATGTGAAATCCCCGGGCTTAACCTGGGAATGGCATTCGATACTGGTGCGCTAGAGTCTGATAGAGGGTAGCGGAATTCCGGGTGTAGCGGTGAAATGCGTAGAGATCCGGAGGAACATCTGTGGCGAAGGCGGCTACCTGGATTAAGACTGACGCTGAGGCACGAAAGCGTGGGG
ASV_1387	Bacteria	Proteobacteria	Gammaproteobacteria	Nitrosococcales	Nitrosococcaceae	NA	NA	GCGAGCGTTAATCGGAATTACTGGGCGTAAAGGGCGCGTAGGCGGCTTGATAAGTCGGATGTGAAAGCCCCGGGCTTAACCTGGGAATTGCATTCGATACTGTCCGGCTAGAGTATGGTAGAGGAAAGCGGAATTCCGGGTGTAGCGGTGAAATGCGTAGATATCCGGAGGAACATCAGTGGCGAAGGCGGCTTTCTGGACCAATACTGACGCTGAGGCGCGAAAGCGTGGGG
ASV_1339	Bacteria	Proteobacteria	Gammaproteobacteria	NA	NA	NA	NA	GCGAGCGTTAATCGGAATTACTGGGCGTAAAGGGTCCGTAGGCGGTTAGATAAGTCAGATGTGAAAGCCCTGGGCTCAACCTAGGAACTGCATTTGAAACTGTTTGACTAGAATATAGTAGAGGAGAGGGGAATTTCCGGTGTAGCGGTGAAATGCGTAGAGATCGGAAGGAACATCAGTGGCGAAGGCGACTCTCTGGACTAATATTGACGCTGAGGGACGAAAGCGTGGGT
ASV_1492	Bacteria	Proteobacteria	Gammaproteobacteria	NA	NA	NA	NA	GCGAGCGTTAATCGGAATTACTGGGCGTAAAGGGTGCGTAGGTGGCTAGGTAAGTTAGATGTGAAATTCCTGGGCTTAACCTGGGAATGCCGTTTGATACTGCTTAGCTAGAGTTCTGTAGAGGGAAGTGGAATTTCCGGTGTAGCGGTGAAATGCGTAGATATCGGAAGGAACACCAGTGGCGAAGGCGACTTCCTGGACAGAAACTGACACTGAGGCACGAAAGCGTGGGT
ASV_2880	Bacteria	Proteobacteria	Gammaproteobacteria	NA	NA	NA	NA	GCGAGCGTTAATCGGAATTACTGGGCGTAAAGGGTGCGTAGGTGGTTAATTAAGTTATCTGTGAAATACCCGGGCTTAACCTGGGGGGGTCAGATAATACTGATTAGCTAGAGTATAGGAGAGGGCAGTGGAATTTCCGGTGTAGCGGTGAAATGCGTAGATATCGGAAGGAACACCAGTGGCGAAGGCGACTGCCTGGCCTAATACTGACACTGAGGCACGAAAGCGTGGGG
ASV_3334	Bacteria	Proteobacteria	Gammaproteobacteria	Burkholderiales	NA	NA	NA	GCGAGCGTTAATCGGAATTATTGGGCGTAAAGCGAGTGCAGACGGTTGTTTAAGCCAGATGTGAAATCCCCGAGCTTAACTTGGGACGTGCATTTGGAACTGGATAACTAGAGTGTGTCAGAGGGAGGTAGAATTCCACATGTAGCGGTGGAATGCGTAGAGATGTGGAGGAATACCGATGGCGAAGGCAGCCTCCTGGGATAACACTGACGTTGAGGCTCGAAAGCGTGGGG
ASV_4541	Bacteria	Verrucomicrobiota	Verrucomicrobiae	Opitutales	Puniceicoccaceae	NA	NA	GCGAGCGTTACTCGGATTCACTGGGCGTAAAGGATGCGTAGGCGGTTAGGTGTGTCAGGTGTGAAATCTCGGGGCTTAACTCCGAAACTGCGCCTGAAACTATCTAACTAGAGTCTCGGAGGGGTGAGCGGAATTCCCGGTGTAGCGGTGAAATGCATAGATATCGGGAGGAACACCAATGGCGAAGGCAGCTCACTGGACGAGTACTGACGCTGAGGCATGAAAGCGTGGGT
ASV_2729	Bacteria	NA	NA	NA	NA	NA	NA	GCGAGCGTTACTCGGATTCACTGGGCGTAAAGGGTGCGTAGGCGGACAGATATGTCAGGTGTGAAAGCCCAGAGCTTAACTCTGGAATTGCGCCTGAAACTGTTTGTCTAGAGTCTCGAAGAGGTAAGCGGAATTCCTAGTGTAGCGGTGAAATGCGTAGATATTAGGAGGAACACCAAAGGCGAAGGCAGCTTACTGGGCGAGAACTGACGCTGAGGCACGAAAGCGTGGGG
ASV_2538	Bacteria	NA	NA	NA	NA	NA	NA	GCGAGCGTTATTCGGAATCACTGGGCGTAAAGCGTACGTAGGCGGCTTGACAAGTCAGAAGTGAAAGCCCAGGGCTCAACCCTGGAACTGCTTTTGAAACTGTCTCGCTAGAATTCGGGAGAGGTTGGCGGAATTCCCAGTGTAGAGGTGAAATTCGTAGATATTGGGAGGAACACCAGTGGCGTAGGCGGCCAACTGGACCGACATTGACGCTGAGGTACGAAAGCGTGGGG
ASV_1744	Bacteria	SAR324 clade(Marine group B)	NA	NA	NA	NA	NA	GCGAGCGTTATTCGGAATGACTGGGCGTAAAGCGCGCGTAGGCGGTTATCTAAGTCTGATGTGAAAGCCCTCGACTCAATCGAGGAAGTGCATTGGATACTGGGTGGCTGGAGTATAGGAGAGGAGAGCGGAATTCCAGGTGTAGAGGTGAAATTCGTAGATATCTGGAGGAACAACGGAGGCGAAGGCGGCTCTCTGGACTATTACTGACGCTGAGGTGCGAAAGTGTGGGT
ASV_1278	Bacteria	Acidobacteriota	NA	NA	NA	NA	NA	GCGAGCGTTATTCGGAATTATTGGGCGTAAAGGGCGCGTAGGCGGCCAGGCAAGTCAGGGGTGAAATCCCTCGGCTCAACCGAGGAACTGCCTCTGAAACTGCATGGCTTGAGACCGGGAGAGGGTGGTGGAATTCCAAGTGTAGCGGTGAAATGCGTAGATATTTGGAGGAACACCCGTGGCGAAGGCGGCCACCTGGACCGGTTCTGACGCTGAGGCGCGAAAGTGTGGGG
ASV_3496	Bacteria	NA	NA	NA	NA	NA	NA	GCGAGCGTTATTCGGATTTACTGGGCATAAAGCGCGCGTAGGCGGCTTGGTCAGTCGGAGGTGAAAGCCCGCAGCTCAACTGCGGAACTGCCCCCGATACTGCCAAGCTTGAGTGCAGGAGGGGTGATCGGAACTCCAGGTGGAGCGGTGAAATGCGTAGATATCTGGAGGAACACCAGAGGCGAAGGCGGATCACTGGACTGCAACTGACGCTGAGGTGCGAAAGCTAGGGG
ASV_1756	Bacteria	Verrucomicrobiota	Lentisphaeria	NA	NA	NA	NA	GCGAGCGTTATTCGGATTTACTGGGCGTAAAGGGTCCGCAGGGGGTTTGCCAAGTCTGATGTGAAAGCCCGAGGCTCAACCTCGGAACTGCATTGGAAACTGGCGGACTTGAGTATGCGAGGGGTGAGCGGAATTTCAGGTGTAGCGGTGGAATGCGTAGATATCTGAAAGAACACCGATGGCGAAGGCGGCTCACTGGCGCAATACTGACCCTCATGGACGAAAGCGTGGGT
ASV_1930	Bacteria	Actinobacteriota	Actinobacteria	Corynebacteriales	Mycobacteriaceae	Mycobacterium	NA	GCGAGCGTTGTCCGGAATTACTGGGCGTAAAGAGCTCGTAGGTGGTTTGTCGCGTTGTTCGTGAAAACTCGCAGCTTAACTGTGGGCGTGCGGGCGATACGGGCAGACTGGAGTACTGCAGGGGAGACTGGAATTCCTGGTGTAGCGGTGGAATGCGCAGATATCAGGAGGAACACCGGTGGCGAAGGCGGGTCTCTGGGCAGTAACTGACGCTGAGGAGCGAAAGCGTGGGG
ASV_1718	Bacteria	Bacteroidota	Bacteroidia	NA	NA	NA	NA	GCGAGCGTTGTCCGGAATTATTGGGTTTAAAGGGTGCGTAGGCGGGCTATTAAGTCAGAGCTGAAATCCCACTGCTTAACAGTGGAACTGGCTTTGATACTGGTAGTCTTGAGTACACTAGAGGTAGGCGGAATTTATGGTGTAGCGGTGAAATGCATAGATACCATAAAGAACACCGATTGCGAAGGCAGCTTACTGGAGTGTAACTGACGCTGAGGCACGAAAGCGTGGGG
ASV_2605	Bacteria	Bacteroidota	Bacteroidia	Cytophagales	Flammeovirgaceae	Flexithrix	NA	GCGAGCGTTGTCCGGATTTATTGGGTTTAAAGGGTACGTAGGCGGTATATTAAGTCAGTGGTGAAATTCTGCAGCTCAACTGTAGGCGTGCCATTGATACTGGTATACTTGAGTGTTGTAAGGGTGGGCGGAATTCCGCATGTAGCGGTGAAATGCATAGATATGCGGAGGAACACCGAAAGCGAAGGCAGCTCACTAGGCAACAACTGACGCTGAGGTACGAAAGCGTGGGG
ASV_1543	Bacteria	Desulfobacterota	NA	NA	NA	NA	NA	GCGAGCGTTGTTCGGAATCATTGGGCGTAAAGGGCGTCTAGGTGGCCTGGCAAGTCAGATGTGAAATCCCTCGGCTTAACCGAGGACGTGCATTTGAAACTGCTAGGCTTGAGTGTCGGAGGGGGTAGCGGAATTCCCGGTGTAGAGGTGAAATTCGTAGATATCGGGAGGAACACCAGTGGCGAAGGCGGCTACCTGGCCGAACACTGACACTGAAGCGCGAAAGCGTGGGG
ASV_3129	Bacteria	Proteobacteria	Alphaproteobacteria	NA	NA	NA	NA	GCGAGCGTTGTTCGGAATTACTGGGCGTAAAGGGAGCGCAGGCGGTTCATTAAGTTAGGCGTGAAAGCCCCGGGCTCAACCTGGGAACTGCGCTTAATACTGATGAACTAGAAAACAGGAGAGGGTAGTGGAATTTCCAGTGTAGAGGTGAAATTCGTAGATATTGGAAAGAACACCGGTGGCGAAAGCGGCTACCTGGCCTGATTTTGACGCTGAGGCTCGAAAGCGTGGGG
ASV_3472	Bacteria	Proteobacteria	Alphaproteobacteria	Rhizobiales	Hyphomicrobiaceae	Filomicrobium	NA	GCTAGCGTTGTTCGGAATCACTGGGCGTAAAGCGCACGTAGGCGGACTGATCAGTTGGGGGTGAAATCCCGGGGCTCAACCTCGGAACTGCCTTCAATACTGTCAGTCTTGAGTCCGAGAGAGGTGAGTGGAATTCCTAGTGTAGAGGTGAAATTCGTAGATATTAGGAAGAACACCAGTGGCGAAGGCGGCTCACTGGCTCGGTACTGACGCTGAGGTGCGAAAGCGTGGGG
ASV_3711	Bacteria	Proteobacteria	Alphaproteobacteria	NA	NA	NA	NA	GCTAGCGTTGTTCGGAATCACTGGGCGTAAAGCGCGCGTAGGCGGATTGATAAGTCAGAGGTGAAATCCCGGGGCCCAACCCCGGAACTGCCTTTGAAACTATCAGTCTAGAATCTTGGAGGGGGTAGTGGAATTCCTAATGTAGGGGTGAAATCCGTAGATATTAGGAGGAACACCGGTGGCGAAGGCGGCTACCTGGACAAGTATTGACGCTGAGGTGCGAAAGCGTGGGG
ASV_2187	Bacteria	Proteobacteria	Alphaproteobacteria	Rickettsiales	SM2D12	NA	NA	GCTAGCGTTGTTCGGAATCACTGGGCGTAAAGCGCGCGTAGGCGGATTTGTAAGTCAGAGGTGAAATCCCGGGGCCCAACCCCGGAACTGCCTTTGAAACTACAAGTCTAGAGACTCGGAGGGGGTAGCGGAATTCCTAATGTAGGGGTGAAATCCGTAGAGATTAGGAGGAACACCGGTGGCGAAGGCGGCTACCTGGACGAGTACTGACGCTGAGGTGCGAAAGCGTGGGG
ASV_2352	Bacteria	NA	NA	NA	NA	NA	NA	GCTAGCGTTGTTCGGAATCACTGGGCGTAAAGGGCGCGTAGGCGGCTTGGTTAGTCAGATGTGAAAGCCCAGGGCTCAACTCTGGAACTGCATTTGATACTCCCAAGCTTGAGGTCGAAAGAGGAGAGTGGAATACCCAGTGTAGAGGTGAAATTCGTAGATATTGGGTGGAACACCAGTGGCGAAAGCGGCTCTCTGGTTCGATTCTGACGCTGAGGCGCGAAAGCGTGGGG
ASV_2630	Bacteria	Proteobacteria	Alphaproteobacteria	Caulobacterales	Hyphomonadaceae	Hyphomonas	NA	GCTAGCGTTGTTCGGAATTACTGGGCGTAAAGCGCACGTAGGCGGACTATTAAGTCAGATGTGAAATCCCGAGGCTCAACCTCGGAACTGCATTTGAAACTGGTAGTCTAGAGATCAGGAGAGGTTAGTGGAATACCGAGTGTAGAGGTGAAATTCGTAGATATTCGGTGGAACACCAGTGGCGAAGGCGACTAACTGGACTGATACTGACGCTGAGGTGCGAAAGTGTGGGG
ASV_1723	Bacteria	Proteobacteria	Alphaproteobacteria	Rhizobiales	Hyphomicrobiaceae	Hyphomicrobium	NA	GCTAGCGTTGTTCGGAATTACTGGGCGTAAAGCGCACGTAGGCGGATATGTAAGTCAGGGGTGAAATCCCGGGGCTCAACCTCGGAACTGCCTTTGATACTGCATATCTTGAGTCCGGAAGAGGTGAGTGGAATTCCTAGTGTAGAGGTGAAATTCATAGATATTAGGAAGAACACCAGTGGCGAAGGCGGCTCACTGGTCCGGTACTGACGCTGAGGTGCGAAAGCGTGGGG
ASV_536	Bacteria	Proteobacteria	Alphaproteobacteria	Rhizobiales	Rhizobiaceae	Ahrensia	NA	GCTAGCGTTGTTCGGAATTACTGGGCGTAAAGCGCACGTAGGCGGATTGATCAGTTAGAGGTGAAATCCCGGGGCTCAACCCCGGAACTGCCTTTAATACTGTCAGTCTAGAGATCGAGAGAGGTGAGTGGAATTCCGAGTGTAGAGGTGAAATTCGTAGATATTCGGAGGAACACCAGTGGCGAAGGCGGCTCACTGGCTCGATACTGACGCTGAGGTGCGAAAGCGTGGGG
ASV_1295	Bacteria	Proteobacteria	Alphaproteobacteria	Rhodobacterales	Rhodobacteraceae	NA	NA	GCTAGCGTTGTTCGGAATTACTGGGCGTAAAGCGCACGTAGGCGGGCTGTTAAGTCGGGGGTGAAATCCCGGGGCTCAACCCCGGAACTGCCCTCGATACTGGCAGCCTAGAGATCGAGAGAGGCGAGTGGAATACCGAGTGTAGAGGTGAAATTCGTAGATATTCGGTGGAACACCAGTGGCGAAGGCGGCTCGCTGGCTCGATACTGACGCTGAGGTGCGAAAGCGTGGGG
ASV_348	Bacteria	Proteobacteria	Alphaproteobacteria	Rhizobiales	NA	NA	NA	GCTAGCGTTGTTCGGAATTACTGGGCGTAAAGCGCGCGTAGGCGGACCGTTAAGTCGGGGGTGAAATCCCAGAGCTCAACTCTGGAACTGCCTTCGATACTGGCGGTCTCGAGTCCGGGAGAGGTGAGTGGAATTCCGAGTGTAGAGGTGAAATTCGTAGATATTCGGAGGAACACCAGTGGCGAAGGCGGCTCACTGGCCCGGTACTGACGCTGAGGTGCGAAAGCGTGGGG
ASV_1075	Bacteria	Proteobacteria	Alphaproteobacteria	Parvibaculales	Parvibaculaceae	Mf105b01	NA	GCTAGCGTTGTTCGGAATTACTGGGCGTAAAGCGCGCGTAGGCGGATTGATCAGTCAGAGGTGAAATCCCGGGGCTCAACCCCGGAACTGCCTTTGATACTGTCAGTCTAGAGACCGAGAGAGGTGAGTGGAATTTCCAGTGTAGAGGTGAAATTCGTAGATATTGGAAAGAACACCAGTGGCGAAGGCGGCTCACTGGCTCGGTACTGACGCTGAGGTGCGAAAGCGTGGGG
ASV_1525	Bacteria	Proteobacteria	Alphaproteobacteria	Rhizobiales	Rhizobiaceae	NA	NA	GCTAGCGTTGTTCGGAATTACTGGGCGTAAAGCGCGCGTAGGCGGATTGATCAGTCAGGGGTGAAATCCCGGGGCTCAACCCCGGAACTGCCTTTGATACTGTCAATCTAGAGGTCGAGAGAGGTGAGTGGAATTCCGAGTGTAGAGGTGAAATTCGTAGATATTCGGAGGAACACCAGTGGCGAAGGCGGCTCACTGGCTCGAACCTGACGCTGAGGTGCGAAAGTGTGGGG
ASV_567	Bacteria	Proteobacteria	Alphaproteobacteria	Caulobacterales	Hyphomonadaceae	NA	NA	GCTAGCGTTGTTCGGAATTACTGGGCGTAAAGCGCGCGTAGGCGGATTTTTAAGTCAGAGGTGAAATCCCGGTGCTCAACATCGGAACTGCCTTTGAAACTGGAAATCTAGAGGCCAGGAGAGGTCAGTGGAATACCGAGTGTAGAGGTGAAATTCGTAGATATTCGGTGGAACACCAGTGGCGAAGGCGACTGACTGGACTGGTACTGACGCTGAGGTGCGAAAGTGTGGGG
ASV_4100	Bacteria	Proteobacteria	Alphaproteobacteria	Parvibaculales	NA	NA	NA	GCTAGCGTTGTTCGGAATTACTGGGCGTAAAGCGCGCGTAGGCGGCCTGTAAAGTTGGGGGTGAAATCCCGGAGCTCAACTCCGGAACTGCCTTCAAAACTGCCAGGCTCGAGTTCGGAAGAGGTAAGTAGAATTCCCAGTGTAGAGGTGAAATTCGTAGATATTGGGAAGAATACCAGTGGCGAAGGCGGCTTACTGGTCCGATACTGACGCTGAGGTGCGAAAGCGTGGGG
ASV_3173	Bacteria	Proteobacteria	Alphaproteobacteria	Rhodobacterales	Rhodobacteraceae	NA	NA	GCTAGCGTTGTTCGGAATTACTGGGCGTAAAGCGCGCGTAGGCGGGCATTTAAGTCGGGGGTGAAATCCCAGGGCTCAACCCTGGAACTGCCCTCGATACTGGGTGCCTAGAGATTGGGAGAGGTGAGTGGAATGACGAGTGTAGAGGTGAAATTCGTAGATATTCGTCGGAACACCCGTGGCGAAGGCGGCTCACTGGCCCAATACTGACGCTGAGGTGCGAAAGCGTGGGG
ASV_1289	Bacteria	NA	NA	NA	NA	NA	NA	GCTAGCGTTGTTCGGAATTACTGGGCGTAAAGCGCTCGTAGGCGGATTAACAAGTTGGAGGTGAAATCCCGGCGCTCAACGTCGGAACTGCCTTCAAAACTGTTAGTCTAGAGTTCAGGAGAGGTAAGTGGAATACCGAGTGGAGAGGTGAAATTCGTAGATATTCGGTGGAACACCAGTGGCGAAGGCGACTTACTGGACTGATACTGACGCTGAGGAGCGAAAGTGTGGGG
ASV_3435	Bacteria	Proteobacteria	Alphaproteobacteria	Caulobacterales	Hyphomonadaceae	Litorimonas	NA	GCTAGCGTTGTTCGGAATTACTGGGCGTAAAGCGTGCGTAGGCGGACTATTAAGTTAGGGGTGAAATCCCGAGGCTCAACCTCGGAACTGCCTCTAAAACTGGTAGTCTTGAGTTCTGGAGAGGTAAGTGGAATTCCTAGTGTAGAGGTGAAATTCGTAGATATTAGGAGGAACACCAGAGGCGAAGGCGGCTTACTGGACAGATACTGACGCTGAGGCACGAAAGTGTGGGG
ASV_252	Bacteria	Proteobacteria	Alphaproteobacteria	Kordiimonadales	Kordiimonadaceae	Kordiimonas	NA	GCTAGCGTTGTTCGGAATTACTGGGCGTAAAGCGTGCGTAGGCGGCCTAGCAAGTTGGGGGTGAAATCCCGGAGCTTAACTCCGGAACTGCCTCCAAAACTGCTAAGCTAGAATCCTGGAGAGGTGAGCGGAATTCCTAGTGTAGAGGTGAAATTCGTAGATATTAGGAAGAACACCAGTGGCGAAGGCGGCTCACTGGACAGGTATTGACGCTGAGGTACGAAAGCGTGGGG
ASV_3625	Bacteria	Proteobacteria	Alphaproteobacteria	NA	NA	NA	NA	GCTAGCGTTGTTCGGAATTACTGGGCGTAAAGGGCACGTAGGCGGCCCGTTTAGTCAGAGGTGAAATCCCCGAGCTCAACTTGGGAATTGCCTTTGATACTGGCGGGCTTGAGACCGGGAGAGGATAGTGGAATTCCCAGTGTAGAGGTGAAATTCGTAGATATTGGGAAGAACACCAGTGGCGAAGGCGGCTATCTGGACCGGAACTGACGCTGAGGTGCGAAAGCGTGGGG
ASV_3541	Bacteria	Proteobacteria	Alphaproteobacteria	NA	NA	NA	NA	GCTAGCGTTGTTCGGAATTACTGGGCGTAAAGGGCGCGTAGGCGGACTATCCAGTCAGGGGTGAAAGCCCGGGGCTTAACCTCGGAACTGCCTTTGATACTGATAGTCTAGAGTTTGTGAGAGGTTAGTGGAATACCCAGTGTAGAGGTGAAATTCGTAGATATTGGGTGGAACACCAGTGGCGAAGGCGACTAACTGGCACAATACTGACGCTGAGGCGCGAAAGCGTGGGG
ASV_793	Bacteria	NA	NA	NA	NA	NA	NA	GCTAGCGTTGTTCGGAATTACTGGGCGTAAAGGGCGTGTAGGCGGACATATCAGTCAGGGGTGAAATCCCGGGGCTCAACCCCGGAACTGCCTTTGATACTGTATGTCTAGAATCTGTGAGGGGATAGTGGAATATCAAGTGTAGAGGTGAAATTCGTAGATATTTGATGGAACACCAGTGGCGAAGGCGACTATCTGGCACAGTATTGACGCTGAGGCGCGAAAGCGTGGGG
ASV_188	Bacteria	Proteobacteria	Alphaproteobacteria	NA	NA	NA	NA	GCTAGCGTTGTTCGGAATTACTGGGCGTAAAGGGCGTGTAGGCGGATTGATCAGTCAGGGGTGAAATCCCGGGGCTCAACCTCGGAACTGCCTTTGATACTGTCAATCTAGAGATTGTGAGAGGATAGCGGAATACCCAGTGTAGAGGTGAAATTCGTAGATATTGGGTAGAACACCAGTGGCGAAGGCGGCTATCTGGCGCAATACTGACGCTGATGCGCGAAAGCGTGGGG
ASV_896	Bacteria	Proteobacteria	NA	NA	NA	NA	NA	GCTAGCGTTGTTCGGAATTACTGGGCGTAAAGGGCGTGTAGGCGGCGGATTTAGTTAGGCGTGAAAGCCCCGGGCTCAACCTGGGAACTGCGCTTAATACTGATTTGCTAGAGTCCGGGAGAGGCGAGTGGAATATCCAGTGTAGAGGTGAAATTCGTAGATATTGGATGGAACACCAGTGGCGAAGGCGGCTCGCTGGACCGGAACTGACGCTGAGGCGCGAAAGCGTGGGG
ASV_1003	Bacteria	Proteobacteria	Alphaproteobacteria	NA	NA	NA	NA	GCTAGCGTTGTTCGGATTTACTGGGCGTAAAGCGCACGTAGGCGGTTTGCATAGTCAGAGGTGAAAGGCCGGGGCTCAACCCCGGAACTGCCTTTGATACTGGCAAACTTGAGTCCGAGAGAGGGTGGTGGAACTCCAAGTGTAGAGGTGAAATTCGTAGATATTTGGAAGAACACCAGTGGCGAAGGCGGCCACCTGGCTCGGTACTGACGCTGAGGTGCGAAAGCGTGGGG
ASV_2515	Bacteria	Proteobacteria	Alphaproteobacteria	Rhodobacterales	Rhodobacteraceae	Actibacterium	NA	GTTAGCGTTGTTCGGAATTACTGGGCGTAAAGCGCACGTAGGCGGACTGTTAAGTTAGAGGTGAAATCCCGGGGCTCAACCCCGGAACTGCCTTTAATACTGGCAGTCTAGAGTTCGAGAGAGGTGAGTGGAATTCCGAGTGTAGAGGTGAAATTCGTAGATATTCGGAGGAACACCAGTGGCGAAGGCGGCTCACTGGCTCGATACTGACGCTGAGGTGCGAAAGTGTGGGG
ASV_379	Bacteria	Proteobacteria	Alphaproteobacteria	Rhodobacterales	Rhodobacteraceae	Pseudophaeobacter	NA	GTTAGCGTTGTTCGGAATTACTGGGCGTAAAGCGCACGTAGGCGGATCAGAAAGTATGAGGTGAAATCCCAGGGCTCAACCCTGGAACTGCCTTGTAAACTCCTGGTCTTGAGTTCGAGAGAGGTGAGTGGAATTCCGAGTGTAGAGGTGAAATTCGTAGATATTCGGAGGAACACCAGTGGCGAAGGCGGCTCACTGGCTCGATACTGACGCTGAGGTGCGAAAGTGTGGGG
ASV_77	Bacteria	Proteobacteria	Alphaproteobacteria	Rhodobacterales	Rhodobacteraceae	Tropicibacter	NA	GTTAGCGTTGTTCGGAATTACTGGGCGTAAAGCGCGCGTAGGCGGACCAGAAAGTTAGGGGTGAAATCCCGGGGCTCAACCCCGGAACTGCCTCTAAAACTCCTGATCTAGAGTTCGAGAGAGGTGAGTGGAATTCCGAGTGTAGAGGTGAAATTCGTAGATATTCGGAGGAACACCAGTGGCGAAGGCGGCTCACTGGCTCGATACTGACGCTGAGGTGCGAAAGTGTGGGG
ASV_766	Bacteria	Proteobacteria	Alphaproteobacteria	Rhodobacterales	Rhodobacteraceae	Tropicibacter	NA	GTTAGCGTTGTTCGGAATTACTGGGCGTAAAGCGCGCGTAGGCGGATTAATAAGTTGGGGGTGAAATCCCGGGGCTCAACCCCGGAACTGCCTCCAAAACTGTTAGTCTTGAGTTCGAGAGAGGTGAGTGGAATTCCGAGTGTAGAGGTGAAATTCGTAGATATTCGGAGGAACACCAGTGGCGAAGGCGGCTCACTGGCTCGATACTGACGCTGAGGTGCGAAAGTGTGGGG
ASV_780	Bacteria	Proteobacteria	Alphaproteobacteria	Rhodobacterales	Rhodobacteraceae	Cognatishimia	NA	GTTAGCGTTGTTCGGAATTACTGGGCGTAAAGCGCGCGTAGGCGGATTAGTAAGTCAGAGGTGAAATCCCGGGGCTCAACCCCGGAACTGCCTTTGATACTGCTAGTCTTGAGTTCGAGAGAGGTAAGTGGAATTCCGAGTGTAGAGGTGAAATTCGTAGATATTCGGAGGAACACCAGTGGCGAAGGCGGCTTACTGGCTCGATACTGACGCTGAGGTGCGAAAGTGTGGGG
ASV_2117	Bacteria	Proteobacteria	Alphaproteobacteria	Rhodobacterales	Rhodobacteraceae	NA	NA	GTTAGCGTTGTTCGGAATTACTGGGCGTAAAGCGCGCGTAGGCGGATTGGAAAGTTGGGGGTGAAATCCCGAGGCTCAACCTCGGAACTGCCTTCAAAACTTCCAGTCTAGAGTGCGAGAGAGGTGAGTGGAACTCCGAGTGTAGAGGTGAAATTCGTAGATATTCGGAAGAACACCAGTGGCGAAGGCGACTCACTGGCTCGATACTGACGCTGAGGTGCGAAAGTGTGGGG
ASV_2068	Bacteria	Verrucomicrobiota	Verrucomicrobiae	Opitutales	Puniceicoccaceae	NA	NA	TCAAGCGTTACTCGGATTCACTGGGCGTAAAGGGTGCGCAGGCGGACAGGTATGTCAGGTGTGAAATCTCGGGGCTCAACTCCGAAACTGCGCCTGAAACTACTTGTCTAGAGACTCGGAGAGGTAAGCGGAATTCCAGGTGTAGCGGTGAAATGCGTAGATATCTGGAGGAACACCAAAGGCGAAGGCAGCTTACTGGACGAGATCTGACGCTCATGCACGAAAGTGTGGGT
ASV_1927	Bacteria	Verrucomicrobiota	Verrucomicrobiae	Opitutales	Puniceicoccaceae	NA	NA	TCAAGCGTTACTCGGATTCACTGGGCGTAAAGGGTGCGCAGGCGGCGAAGTATGTCAGGTGTGAAATCCCGGGGCTCAACTCCGGAACTGCGCCTGAAACTACTTTGCTTGAGACTCGGAGGGGTAAGCGGAACTCTAGGTGTAGCGGTGAAATGCGTAGATATCTAGAAGAACACCAATGGCGAAGGCAGCTTACTGGACGAGATCTGACGCTCATGCACGAAAGCGTGGGG
ASV_1229	Bacteria	NA	NA	NA	NA	NA	NA	TCAAGCGTTATCCGGATTTATTAGGTTTAAAGGGTGCGTAGGCGGAAAATTAAGTCAGTGGTGAAATCTTGTGGCTCAACCATAAAAATGCCATTGATACTGGTTTTCTTGAGTGTAGTCGAGGTAGGCGGAATGTGTGGTGTAGTGGTGAAATGCTTAGATATCACACAGAACACCGATTGCGAAGGCAGCTTACTAGTCTACTACTGACGCTAAGGCACGAAAGCGTGGGG
ASV_2369	Bacteria	Bdellovibrionota	Bdellovibrionia	Bdellovibrionales	Bdellovibrionaceae	Bdellovibrio	NA	TCAAGCGTTGTTCGGAATCACTGGGCGTAAAGCGGGTGTAGGCGGTCATGCAAGTCAGATGTGAAAGCCCTGGGCTTAACCCAGGAAGTGCGTCTGATACTGCGTGGCTGGAGTGCGAGAGAGGAAAGTGGAATTCCTAGTGTAGGGGTGAAATCCGTAGATATTAGGAGGAATACCAATGGCGAAGGCAGCTTTCTGGCTCGCAACTGACGCTCAGACCCGAAAGCGTGGGT
ASV_2113	Bacteria	Verrucomicrobiota	Verrucomicrobiae	Opitutales	NA	NA	NA	TCGAGCGTTACTCGGATTCACTGGGCGTAAAGGGTGCGCAGGCGGATAGGTATGTCATGTGTGAAATCTCGGGGCTCAACTCCGAAACTGCGCATGAAACTACCTATCTAGAGACTCGGAGGGGTAAGCGGAATTCCAGGTGTAGCGGTGAAATGCGTAGATATCTGGAGGAACACCAATGGCGAAGGCAGCTTACTGGACGAGATCTGACGCTCAGGCACGAAAGCATGGGT
ASV_1	NA	NA	NA	NA	NA	NA	NA	CTAGTTTTGTGGGCAAAAGCGTAAAGGGTGTGATAGGCCGTTTTAATTAAAAAGGGTTTTATAATTTAAGAAGGTAAATGGAATTTTTTTGTAGCGGTGGAATGTGTAAATAGAAAAAAGAACTTTAGACGTGAAGACTATTTATTTTTGAGATTATAGTGTGATGGCTAAAACACGAGAGTATGGGG
ASV_2	NA	NA	NA	NA	NA	NA	NA	CTAGTTTTGTGGGCAAAAGCGTAAAGGGTGTGATAGGCCGCTTTAATTAAAAAGGGTTTTATAATTTAAGAAGGTAAATGGAATTTTTTTGTAGCGGTGGAATGTGTAAATAGAAAAAAGAACTTTAGACGTGAAGACTATTTATTTTTGAGATTATAGTGTGATGGCTAAAACACGAGAGTATGGGG
ASV_3	NA	NA	NA	NA	NA	NA	NA	GCAAGCGTTATTCGGAATTATTGGGCGTAAAGCGTCTGTAGGTGGCTTATTAAGTCTACTGTTAAATGTCAAGGCTTAACCTTGAAAAAGCGGTATGAAACTAAAAGGCTTGAGTTTAGTAGAGGTAAAGGGAATTCTCGGTGTAGTGGTGAAATGCGTAGATATCGGGAAGAACACCTGTGGCGAAAGCGCTTTACTGGGCTAAAACTGACACTGAGAGACGAAAGCTAGGGG
ASV_4	Bacteria	Spirochaetota	Spirochaetia	Spirochaetales	Spirochaetaceae	Spirochaeta 2	NA	GCGAGCGTTGTTCGGAATTATTGGGCGTAAAGGGCTCGTAGGCGGTCTGCCAAGTCTTTCGTGAAAGACCGGGGCTCAACCCTGGGGATGCGAGGGAAACTGGCAAGCTGGAATCCTGGATGGGGTACTGGAATTCCTGGTGTAGGGGTGAAATCTGTTGATATCAGGAAGAACACCGGAGGCGAAAGCGAGTACCTGGCCAAAGATTGACGCTGATGAGCGAAAGCGTAGGG
ASV_5	NA	NA	NA	NA	NA	NA	NA	GCGAGCGTTATTCGGAATTATTGGGCGTAAAGCGTCTGTAGGTGGTTTTTTAAGTCTACTGTTAAATATCAAGGCTTAACCTTGAAAAAGCGGTTTGAAACTAAAAAGCTTGAGTTTAGTAGAGGTAAAGGGAATTCTCGGTGTAGTGGTGAAATGCGTAGATATCGGGAAGAACACCTGTGGCGAAAGCGCTTTACTGGGCTAAAACTGACACTGAGAGACGAAAGCTAGGGG
ASV_6	Bacteria	Cyanobacteria	Cyanobacteriia	Chloroplast	NA	NA	NA	GCAAGTGTTATCCGGAATCACTGGGCGTAAAGCGTCTGTAGGTGGTCAAATAAGTCAACTGTTAAATCTTGAGGCTCAACTTCAAAATCGCAGTCGAAACTATTAGACTAGAGTATAGTAGGGGTAAAGGGAATTTCCAGTGGAGCGGTGAAATGCGTAGAGATTGGAAAGAACACCGATGGCGAAGGCACTTTACTGGGCTATTACTGACACTCAGAGACGAAAGCTAGGGT
ASV_7	Bacteria	Campilobacterota	Campylobacteria	Campylobacterales	Arcobacteraceae	NA	NA	GCAAGCGTTACTCGGAATCACTGGGCGTAAAGAGCGTGTAGGCGGATAGATAAGTTGGAAGTGAAATCCTATAGCTCAACTATAGAACTGCTTTCAAAACTGTTTATCTAGAATATGGGAGAGGTAGATGGAATTTCTGGTGTAGGGGTAAAATCCGTAGAGATCAGAAGGAATACCGATTGCGAAGGCGATCTACTGGAACATTATTGACGCTGAGACGCGAAAGCGTGGGG
ASV_8	Bacteria	Cyanobacteria	Cyanobacteriia	Chloroplast	NA	NA	NA	GCAAGTGTTATCCGGAATCACTGGGCGTAAAGCGTCTGTAGGTGGTCAAATAAGTCAACTGTTAAATCTTGAGGCTCAACCTCGAAATCGCAGTCGAAACTATTAGACTAGAGTATAGTAGGGGTAAAGGGAATTTCCAGTGGAGCGGTGAAATGCGTAGAGATTGGAAGGAACACCGATGGCGAAGGCACTTTACTGGGCTATTACTAACACTCAGAGACGAAAGCTAGGGT
ASV_9	Bacteria	Proteobacteria	Gammaproteobacteria	Vibrionales	Vibrionaceae	Vibrio	NA	GCGAGCGTTAATCGGAATTACTGGGCGTAAAGCGCATGCAGGTGGTTTGTTAAGTCAGATGTGAAAGCCCTGGGCTCAACCCGGGAAGGTCATTTGAAACTGGCAAGCTAGAGTACTGTAGAGGGGGGTAGAATTTCAGGTGTAGCGGTGAAATGCGTAGAGATCTGAAGGAATACCGGTGGCGAAGGCGGCCCCCTGGACAGATACTGACACTCAGATGCGAAAGCGTGGGG
ASV_10	Bacteria	Proteobacteria	Gammaproteobacteria	Francisellales	Francisellaceae	[Caedibacter] taeniospiralis group	NA	GCGAGCGTTAATCGGAATTACTGGGCGTAAAGGGTTCGTAGGTGGTTAGATCAGTCAGATGTGAAAGCCCTGGGCTTAACCTAGGAATTGCATTTGATACTGTTTAACTAGAGTTCACTAGAGGATTGGGGAATTTCCGGTGTAGCGGTGAAATGCGTAGAGATCGGAAGGAACATCAATGGCGAAGGCAACAATCTGGGGTTGAACTGACACTGAGGGACGAAAGCGTGGGT
ASV_11	NA	NA	NA	NA	NA	NA	NA	GCAAGCGTTATTCGGAATCACTGGGCGTAAAGCGTGCGTAGGCGTTTTAGTAAGTCTTTTGTGAAATCCTATGGCTTAACCATAGCACTGCAAGGGAAACTACTAAAATAGAGTACAGAAGAGGTAGCTGGAATTTCTAGTGTAGGGGTAAAATCCGTTAATATTAGAAGGAATACCAATGGCGAAGGCAAGCTACTGGGATGTTACTGACGCTGAGGTGCGAAAGCGTGGGG
ASV_12	Bacteria	Campilobacterota	Campylobacteria	Campylobacterales	Arcobacteraceae	Malaciobacter	NA	GCAAGCGTTACTCGGAATCACTGGGCGTAAAGAGCGTGTAGGCGGATAAATAAGTTTGAAGTGAAATCCTATGGCTCAACCATAGAACTGCTTTGAAAACTGTTTATCTAGAATATGGGAGAGGTAGATGGAATTTCTGGTGTAGGGGTAAAATCCGTAGAGATCAGAAGGAATACCGATTGCGAAGGCGATCTACTGGAACATTATTGACGCTGAGACGCGAAAGCGTGGGG
ASV_13	Bacteria	Proteobacteria	Gammaproteobacteria	Burkholderiales	Oxalobacteraceae	NA	NA	GCAAGCGTTAATCGGAATTACTGGGCGTAAAGCGTGCGCAGGCGGTTTTGTAAGTCTGTCGTGAAATCCCCGGGCTCAACCTGGGAATTGCGATGGAGACTGCAAGGCTAGAATCTGGCAGAGGGGGGTAGAATTCCACGTGTAGCAGTGAAATGCGTAGAGATGTGGAGGAACACCGATGGCGAAGGCAGCCCCCTGGGTCAAGATTGACGCTCATGCACGAAAGCGTGGGG
ASV_14	Bacteria	Proteobacteria	Alphaproteobacteria	Rhodobacterales	Rhodobacteraceae	Shimia	NA	GTTAGCGTTGTTCGGAATTACTGGGCGTAAAGCGCGCGTAGGCGGGTTGTTAAGTTAGAGGTGAAATCCCGGGGCTCAACCCCGGAACTGCCTTTAATACTGGCAACCTAGAGTTCGAGAGAGGTGAGTGGAATTCCGAGTGTAGAGGTGAAATTCGTAGATATTCGGAGGAACACCAGTGGCGAAGGCGGCTCACTGGCTCGATACTGACGCTGAGGTGCGAAAGTGTGGGG
ASV_15	Bacteria	Proteobacteria	Gammaproteobacteria	Oceanospirillales	Nitrincolaceae	Neptuniibacter	NA	GCGAGCGTTAATCGGAATTACTGGGCGTAAAGCGCGCGTAGGTGGATTGGTCAGTCAGATGTGAAAGCCCAGGGCTCAACCTTGGAACTGCATCTGATACTGCTAATCTAGAATACGGTAGAGGGTAGTGGAATTTCCTGTGTAGCGGTGAAATGCGTAGATATAGGAAGGAACACCAGTGGCGAAGGCGACTACCTGGACCGATATTGACACTGAGGTGCGAAAGCGTGGGG
ASV_16	Bacteria	Cyanobacteria	Cyanobacteriia	Chloroplast	NA	NA	NA	GCAAGTGTTATCCGGAATCACTGGGCGTAAAGCGTCTGTAGGTGGTCAAATAAGTCAACTGTTAAATCTTGGGGCTCAACCTCAAAATCGCAGTCGAAACTATTAGACTAGAGTATAGTAGAGGTAAAGGGAATTTCCAGTGGAGCGGTGAAATGCGTAGAGATTGGAAAGAACACCGATGGCGAAGGCACTTTACTGGGCTATTGCTGACACTCAGAGACGAAAGCTAGGGT
ASV_17	Bacteria	Proteobacteria	Gammaproteobacteria	Pseudomonadales	Pseudomonadaceae	Pseudomonas	NA	GCAAGCGTTAATCGGAATTACTGGGCGTAAAGCGCGCGTAGGTGGTTCAGCAAGTTGGATGTGAAATCCCCGGGCTCAACCTGGGAACTGCATCCAAAACTACTGAGCTAGAGTACGGTAGAGGGTGGTGGAATTTCCTGTGTAGCGGTGAAATGCGTAGATATAGGAAGGAACACCAGTGGCGAAGGCGACCACCTGGACTGATACTGACACTGAGGTGCGAAAGCGTGGGG
ASV_18	Bacteria	Proteobacteria	Gammaproteobacteria	Alteromonadales	Pseudoalteromonadaceae	Algicola	NA	GCGAGCGTTAATCGGAATTACTGGGCGTAAAGCGTACGCAGGCGGTTAGTTAAGTCAGATGTGAAAGCCCCGGGCTCAACCTGGGAACTGCATTTGAAACTGGCTAACTAGAGTGCGGCAGAGGGTGGTAGAATTTCAGGTGTAGCGGTGAAATGCGTAGAGATCTGAAGGAATACCGATGGCGAAGGCAGCCACCTGGGCCGACACTGACGCTCATGTACGAAAGCGTGGGT
ASV_19	Bacteria	Proteobacteria	Gammaproteobacteria	Francisellales	Francisellaceae	[Caedibacter] taeniospiralis group	NA	GCGAGCGTTAATCGGAATTACTGGGCGTAAAGGGTTCGTAGGTGGTTAGATCAGTCAGATGTGAAAGCCCTGGGCTTAACCTAGGAATTGCATTTGATACTGTTTAACTAGAGTTCACTAGAGGATTGGGGAATTTCCGGTGTAGCAGTGAAATGCGTAGAGATCGGAAGGAACATCAATGGCGAAGGCAACAATCTGGGGTTGAACTGACACTGAGGGACGAAAGCGTGGGT
ASV_20	Bacteria	Proteobacteria	Alphaproteobacteria	Rhodobacterales	Rhodobacteraceae	NA	NA	GTTAGCGTTGTTCGGAATTACTGGGCGTAAAGCGCACGTAGGCGGATCGGAAAGTTGGGGGTGAAATCCCGGGGCTCAACCCCGGAACTGCCTCCAAAACTATCGGTCTAGAGTTCGAGAGAGGTGAGTGGAATTCCGAGTGTAGAGGTGAAATTCGTAGATATTCGGAGGAACACCAGTGGCGAAGGCGGCTCACTGGCTCGATACTGACGCTGAGGTGCGAAAGTGTGGGG
ASV_21	Bacteria	Proteobacteria	Gammaproteobacteria	Vibrionales	Vibrionaceae	Photobacterium	NA	GCGAGCGTTAATCGGAATTACTGGGCGTAAAGCGCATGCAGGCGGTCTGTTAAGCAAGATGTGAAAGCCCGGGGCTCAACCTCGGAACAGCATTTTGAACTGGCAGACTAGAGTCTTGTAGAGGGGGGTAGAATTTCAGGTGTAGCGGTGAAATGCGTAGAGATCTGAAGGAATACCGGTGGCGAAGGCGGCCCCCTGGACAAAGACTGACGCTCAGATGCGAAAGCGTGGGG
ASV_22	Bacteria	Proteobacteria	Gammaproteobacteria	Vibrionales	Vibrionaceae	NA	NA	GCGAGCGTTAATCGGAATTACTGGGCGTAAAGCGCATGCAGGTGGTTTGTTAAGTCAGATGTGAAAGCCCGGGGCTCAACCTCGGAAGGTCATTTGAAACTGGCAAGCTAGAGTACTGTAGAGGGGGGTAGAATTTCAGGTGTAGCGGTGAAATGCGTAGAGATCTGAAGGAATACCGGTGGCGAAGGCGGCCCCCTGGACAGATACTGACACTCAGATGCGAAAGCGTGGGG
ASV_23	Bacteria	Bdellovibrionota	Oligoflexia	Oligoflexales	NA	Pseudobacteriovorax	NA	GCAAGCGTTGTTCGGAATAACTGGGCGTAAAGCGCTCGTAGGCGGGAATTCAGGTCGATTGTGAAAGCCCAGAGCTCAACTTTGGAATTGCAGTCGAAACCGAATTTCTTGAATACTCGAGAGGGTGGGGGAATTCCTAGTGGAGAAGTGAAATTCGTAGAGATTAGGAGGAACACCAGAGGCGAAGGCGCCTACCTGGCGATGTATTGACGCTGAGGAGCGAAAGTGTGGGG
ASV_24	Bacteria	Spirochaetota	Spirochaetia	Spirochaetales	Spirochaetaceae	Spirochaeta 2	NA	GCGAGCGTTGTTCGGAATTATTGGGCGTAAAGGGCTCGTAGGCGGTCTGCCAAGTCTTTCGTGAAAGACCGGGGCTCAACCCTGGGGATGCGAGGGAAACTGGCAAGCTTGAATCCTGGATGGGGTACTGGAATTCCTGGTGTAGGGGTGAAATCTGTTGATATCAGGAAGAACACCGGAGGCGAAAGCGAGTACCTGGCCAAAGATTGACGCTGATGAGCGAAAGCGTAGGG
ASV_25	NA	NA	NA	NA	NA	NA	NA	GCGAGCGTTATCCAGAATGTCTGGGCGTAAAGGGTCCGTAGACGGTAATTTAAGTTATTTGTTAATACTTAGAGCCTAACTCTAAGCAAGCATATAATACTGTATTACTTGAGTTTTATTCGGAAGAGTAGAATTTTATATGTAAGGGTAGCACCTACAGATATATAAAGGAATGTCATTAGTGAAGACGACTCTTTAGTGAAAACTGACGTTGAGGGACGAAAGTGCGGGT
ASV_26	Bacteria	Cyanobacteria	Cyanobacteriia	Chloroplast	NA	NA	NA	GCAAGTGTTATCCGGAATCACTGGGCGTAAAGCGTCTGTAGGTGGCCTAATAAGTCAACTGTTAAATCTTGGAGCTCAACTTCAAAATCGCAGTCGAAACTATTAGACTAGAGTATAGTAGAGGTAAAGGGAATTTCCAGTGGAGCGGTGAAATGCGTAGAGATTGGAAAGAACACCGATGGCGAAGGCACTTTACTGGGCTATTACTGACACTCAGAGACGAAAGCTAGGGT
ASV_27	NA	NA	NA	NA	NA	NA	NA	GCTAGCGTTATTCGGAATTATTGGGCGTAAAGGGTGCGTAGGTTGTTATATAAGTGAATTATTAAATCCCCGGGCTTAACCCTGGAATTGTAATTTATACTGTATGACTAGAATATGGTAGAGGAAAGTGGAATTCCTAGTGTAGAGGTGAAATTCGTAGATATTAGGAGGAACGTCGAAGGCGAAGGCAGCTTTCTGGGCCATTATTGACACTGAGGCACGAAAGTGTGGGG
ASV_28	Bacteria	Proteobacteria	Gammaproteobacteria	NA	NA	NA	NA	GCGAGCGTTAATCGGAATTACTGGGCGTAAAGCGCACGCAGGCGGTTTGTCAAGCTAGATGTGAAAGCCCCGGGCTTAACCTGGGAATTGCATTTAGAACTGTCAGACTAGAGTCATCTAGAGGGGAGTGGAATTCCAGGTGTAGCGGTGAAATGCGTAGAGATCTGGAGGAACATCAGTGGCGAAGGCGACTCCCTGGAGATAGACTGACGCTCATGTGCGAAAGCGTGGGT
ASV_29	Bacteria	Cyanobacteria	Cyanobacteriia	Chloroplast	NA	NA	NA	GCAAGTGTTATCCGGAATCACTGGGCGTAAAGCGTCTGTAGGTTGTTTAATAAGTCAACTGTTAAATCTTAAAGCTTAACTTTGAAATCGCAGTCGAAACTATTAGACTAGAGTATAGTAGGGGTAAAGGGAATTTCCAGTGGAGCGGTGAAATGCGTAGAGATTGGAAAGAACACCGATGGCGAAGGCACTTTACTGGGCTATTACTAACACTCAGAGACGAAAGCTAGGGT
ASV_30	Bacteria	Proteobacteria	Alphaproteobacteria	Rhodobacterales	Rhodobacteraceae	NA	NA	GTTAGCGTTGTTCGGAATTACTGGGCGTAAAGCGCGCGTAGGCGGATTAGTCAGTTAGAGGTGAAATCCCAGGGCTCAACCCTGGAACTGCCTTTAATACTGCTAGTCTTGAGTTCGAGAGAGGTGAGTGGAATTCCGAGTGTAGAGGTGAAATTCGTAGATATTCGGAGGAACACCAGTGGCGAAGGCGGCTCACTGGCTCGATACTGACGCTGAGGTGCGAAAGTGTGGGG
ASV_31	Bacteria	Proteobacteria	Gammaproteobacteria	Alteromonadales	Shewanellaceae	Ferrimonas	NA	GCGAGCGTTAATCGGAATTACTGGGCGTAAAGCGCATGCAGGCGGTCTGTTAAGCGAGATGTGAAAGCCCCGGGCTTAACCTGGGAACTGCATTTCGAACTGGCAGACTAGAGTCTTGTAGAGGGAGGTAGAATTTCAGGTGTAGCGGTGAAATGCGTAGAGATCTGAAGGAATACCAGTGGCGAAGGCGGCCTCCTGGACAAAGACTGACGCTCAGATGCGAAAGCGTGGGG
ASV_32	Bacteria	Proteobacteria	Gammaproteobacteria	Vibrionales	Vibrionaceae	NA	NA	GCGAGCGTTAATCGGAATTACTGGGCGTAAAGCGCATGCAGGTGGTTTGTTAAGTCAGATGTGAAAGCCCGGGGCTCAACCTCGGAATAGCATTTGAAACTGGCAGACTAGAGTACTGTAGAGGGGGGTAGAATTTCAGGTGTAGCGGTGAAATGCGTAGAGATCTGAAGGAATACCGGTGGCGAAGGCGGCCCCCTGGACAGATACTGACACTCAGATGCGAAAGCGTGGGG
ASV_33	Bacteria	Proteobacteria	Gammaproteobacteria	Oceanospirillales	Nitrincolaceae	Neptuniibacter	NA	GCGAGCGTTAATCGGAATTACTGGGCGTAAAGCGCGCGTAGGTGGATTGGTCAGTCAGATGTGAAAGCCCAGGGCTCAACCTTGGAACTGCACCTGATACTGCCAGTCTAGAATACGGTAGAGGGTAGTGGAATTTCCTGTGTAGCGGTGAAATGCGTAGATATAGGAAGGAACACCAGTGGCGAAGGCGACTACCTGGACCGATATTGACACTGAGGTGCGAAAGCGTGGGG
ASV_34	NA	NA	NA	NA	NA	NA	NA	TCGAGCGTTATCCGGATTCATTGGGTTTAAAGGGTCTGTAGGCGGATTTATAAGTCAGTGGTGAAATCCCGAGGCTCAACCTCGGAACTGCCATTGAAACTGTAAGTCTAGAGTGTGATAGAAGTTGGCGGAATGTGTAGTGTAGCGGTGAAATGCATAGATATTACACAGAACACCAATTGCGAAGGCAGCTGACTATGTCACAACTGACGCTGAGAGACGAAAGCGTGGGG
ASV_35	Bacteria	Firmicutes	Clostridia	Peptostreptococcales-Tissierellales	Fusibacteraceae	Fusibacter	NA	GCAAGCGTTATCCGGAATCACTGGGCGTAAAGGGTGCGTAGGCGGTTTTTCAAGTCAGAAGTGAAAGGCTATGGCTCAACCATAGTAAGCTTTTGAAACTGTTAAACTTGAGTGCAGGAGAGGAAAGTGGAATTCCTAGTGTAGAGGTGAAATTCGTAGATATTAGGAGGAACACCAGTGGCGAAGGCGACTTTCTGGACTGTAACTGACGCTGAGGCACGAAAGCGTGGGG
ASV_36	Bacteria	Proteobacteria	Gammaproteobacteria	Vibrionales	Vibrionaceae	NA	NA	GCGAGCGTTAATCGGAATTACTGGGCGTAAAGCGCATGCAGGTGGTTTGTTAAGTCAGATGTGAAAGCCCGGGGCTCAACCTCGGAATTGCATTTGAAACTGGCAGACTAGAGTACTGTAGAGGGGGGTAGAATTTCAGGTGTAGCGGTGAAATGCGTAGAGATCTGAAGGAATACCGGTGGCGAAGGCGGCCCCCTGGACAGATACTGACACTCAGATGCGAAAGCGTGGGG
ASV_37	Bacteria	Proteobacteria	Gammaproteobacteria	Alteromonadales	NA	NA	NA	GCGAGCGTTAATCGGAATTACTGGGCGTAAAGCGCATGCAGGCGGTTTGTTAAGCGAGATGTGAAAGCCCCGGGCTCAACCTGGGAACTGCATTTCGAACTGGCAAACTAGAGTCTTGTAGAGGGAGGTAGAATTTCAGGTGTAGCGGTGAAATGCGTAGAGATCTGAAGGAATACCAGTGGCGAAGGCGGCCTCCTGGACAAAGACTGACGCTCAGATGCGAAAGCGTGGGG
ASV_39	Bacteria	Proteobacteria	Gammaproteobacteria	Oceanospirillales	Saccharospirillaceae	NA	NA	GCAAGCGTTAATCGGAATTACTGGGCGTAAAGCGCGCGTAGGTTGCTTGTTAAGCGTAATGTGAAAGCCCAGGGCTCAACCTTGGAACTGCATTGCGAACTGGCAGGCTAGAGTACAGTAGAGGGTAGTGGAATTTCCTGTGTAGCGGTGAAATGCGTAGAGATGGGAAGGAACATCAGTGGCGAAGGCGACTGCCTGGACTGATACTGACACTGAGGTGCGAAAGCGTGGGT
ASV_40	Bacteria	Firmicutes	Clostridia	Peptostreptococcales-Tissierellales	Fusibacteraceae	Fusibacter	NA	GCAAGCGTTATCCGGAATCACTGGGCGTAAAGGGTACGTAGGCGGTTTTGCAAGTCAGAAGTGAAAGGCTACGGCTCAACCGTAGTAAGCTTTTGAAACTGCAAGACTAGAGTTCAGGAGAGGTAAGTGGAATTCCTAGTGTAGAGGTGAAATTCGTAGATATTAGGAGGAACACCAGTGGCGAAGGCGACTTACTGGACTGATACTGACGCTGAGGTACGAAAGCGTGGGG
ASV_41	Bacteria	Bacteroidota	Bacteroidia	Cytophagales	Flammeovirgaceae	Rapidithrix	NA	GCAAGCGTTGTCCGGATTCATTGGGTTTAAAGGGTACGTAGGCGGAATGATAAGTCAGTGGTGAAATGTCCAAGCTCAACTTGGAAAGTGCCATTGATACTGTTATTCTTGAGTATTGTAGAGGTAGGCGGAATTTGTGATGTAGCGGTGAAATGCATAGATATCACAAGGAACCCCAAAAGCGAAGGCAGCTTACTTGGCAATAACTGACGCTGAGGTACGAAAGCGTGGGT
ASV_42	Bacteria	Bacteroidota	Bacteroidia	Flavobacteriales	Flavobacteriaceae	NA	NA	GCAAGCGTTATCCGGAATCATTGGGTTTAAAGGGTCCGCAGGCGGTCAATTAAGTCAGAGGTGAAATCCCACAGCTTAACTGTGGAACTGCCTTTGATACTGGTTGACTTGAGTTATACGGAAGTAGATAGAATGTGTAGTGTAGCGGTGAAATGCATAGATATTACACAGAATACCGATTGCGAAGGCAGTCTACTACGTATATACTGACGCTCATGGACGAAAGCGTGGGG
ASV_43	Bacteria	Proteobacteria	Gammaproteobacteria	Alteromonadales	Alteromonadaceae	NA	NA	GCGAGCGTTAATCGGAATTACTGGGCGTAAAGCGCACGCAGGCGGTTTGTTAAGCTAGATGTGAAAGCCCCGGGCTCAACCTGGGATGGTCATTTAGAACTGGCAGACTAGAGTCTTGGAGAGGGGAGTGGAATTCCAGGTGTAGCGGTGAAATGCGTAGATATCTGGAGGAACATCAGTGGCGAAGGCGACTCCCTGGCCAAAGACTGACGCTCATGTGCGAAAGTGTGGGT
ASV_44	Bacteria	Cyanobacteria	Cyanobacteriia	Chloroplast	NA	NA	NA	GCAAGTGTTATCCGGAATCACTGGGCGTAAAGCGTCTGTAGGTGGTTTAGTAAGTCAACTGTTAAATCTTGGAGCTTAACTTCAAAATTGCAGTCGAAACTGCTAGACTAGAGTATAGTAGGGGTAAAGGGAATTTCCAGTGGAGCGGTGAAATGCGTAGAGATTGGAAAGAACACCGATGGCGAAGGCACTTTACTGGGCTATTACTGACACTCAGAGACGAAAGCTAGGGT
ASV_45	Bacteria	Spirochaetota	Spirochaetia	Spirochaetales	Spirochaetaceae	Spirochaeta 2	NA	GCGAGCGTTGTTCGGAATTATTGGGCGTAAAGGGCTCGTAGGCGGTCTGCCAAGTCTTTCGTGAAAGACCGGGGCTCAACCCTGGGGATGCGAGGGAAACTGGCAAGCTAGAATCCTGGATGGGGTACTGGAATTCCTGGTGTAGGGGTGAAATCTGTTGATATCAGGAAGAACACCGGAGGCGAAAGCGAGTACCTGGCCAAAGATTGACGCTGATGAGCGAAAGCGTAGGG
ASV_46	Bacteria	Proteobacteria	Gammaproteobacteria	Oceanospirillales	Oleiphilaceae	Oleiphilus	NA	GCAAGCGTTAATCGGAATTACTGGGCGTAAAGCGCGCGTAGGCGGCTTACTAAGCCAGATGTGAAAGCCCCGGGCTCAACCTGGGAACTGCATTTGGAACTGGTTCGCTAGAGTACAGTAGAGGGTGGTGGAATTTCCAGTGTAGCGGTGAAATGCGTAGAGATTGGAAGGAACATCAGTGGCGAAGGCGGCCACCTGGACTGATACTGACGCTGAGGTGCGAAAGCGTGGGG
ASV_48	Bacteria	Proteobacteria	Gammaproteobacteria	Alteromonadales	Colwelliaceae	Thalassotalea	NA	GCGAGCGTTAATCGGAATTACTGGGCGTAAAGCGTGCGTAGGCGGATAGTTAAGCGAGATGTGAAATCCCGGGGCTCAACCTCGGAACTGCATTTCGAACTGGCTGTCTAGAGTCTTGTAGAGGGTGGTGGAATTTCCAGTGTAGCGGTGAAATGCGTAGAGATTGGAAGGAACATCAGTGGCGAAGGCGGCCACCTGGACAAAGACTGACGCTGAGGCACGAAAGCGTGGGG
ASV_49	Bacteria	Proteobacteria	Gammaproteobacteria	Vibrionales	Vibrionaceae	NA	NA	GCGAGCGTTAATCGGAATTACTGGGCGTAAAGCGCATGCAGGTGGTTTGTTAAGTCAGATGTGAAAGCCCGGGGCTCAACCTCGGAACTGCATTTGAAACTGGCAAACTAGAGTACTGTAGAGGGGGGTAGAATTTCAGGTGTAGCGGTGAAATGCGTAGAGATCTGAAGGAATACCAGTGGCGAAGGCGGCCCCCTGGACAGATACTGACACTCAGATGCGAAAGCGTGGGG
ASV_50	Bacteria	Bacteroidota	Bacteroidia	Flavobacteriales	Flavobacteriaceae	Kordia	NA	CCAAGCGTTATCCGGAATCATTGGGTTTAAAGGGTCCGCAGGCTGTTGTTTAAGTCAGAGGTGAAAGTTTGCAGCTCAACTGTAAAATTGCCTTTGATACTGAATGACTTGAGTTATAATGAAGTGGTTAGAATATGTAGTGTAGCGGTGAAATGCATAGATATTACATAGAATACCGATTGCGAAGGCAGATCACTAATTATATACTGACGCTGAGGGACGAAAGCGTGGGG
ASV_51	Bacteria	Proteobacteria	Gammaproteobacteria	Alteromonadales	Colwelliaceae	Thalassotalea	NA	GCGAGCGTTAATCGGAATTACTGGGCGTAAAGCGTGCGTAGGCGGATTGTTAAGCGAGATGTGAAATCCCGGGGCTCAACCTCGGAACTGCATTTCGAACTGGCAGTCTAGAGTATTGTAGAGGGTGGTGGAATTTCCAGTGTAGCGGTGAAATGCGTAGAGATTGGAAGGAACATCAGTGGCGAAGGCGGCCACCTGGACAAATACTGACGCTGAGGCACGAAAGCGTGGGG
ASV_52	Bacteria	Firmicutes	Clostridia	Lachnospirales	Defluviitaleaceae	Defluviitaleaceae UCG-011	NA	GCAAGCATTATCCGGAATTATTGGGCGTAAAGGGTGCGTAGGCGGTTATATAAGTCAGAAGTTAAAGACCAGGGCTCAACTCTGGGGGTGCTTTTGAAACTGTATAACTAGAATATCGGAGAGGTAAGTGGAATTCCTAGTGTAGCGGTGAAATGCGTAGATATTAGGAGGAACACCAATGGCGAAGGCAGCTTACTGGACGAATATTGACGCTGAGGCACGAAAGCGTGGGG
ASV_53	Bacteria	Cyanobacteria	Cyanobacteriia	Chloroplast	NA	NA	NA	GCAAGTGTTATCCGGAATCACTGGGCGTAAAGCGTCTGTAGGTGGTTTAGTAAGTCAACTGTTAAATCTTGGAGCTTAACTTCAAAATCGCAGTCGAAACTGCTAGACTAGAGTATAGTAGGGGTAAAGGGAATTTCCAGTGGAGCGGTGAAATGCGTAGAGATTGGAAAGAACACCGATGGCGAAGGCACTTTACTGGGCTATTACTGACACTCAGAGACGAAAGCTAGGGT
ASV_54	Bacteria	Bacteroidota	Bacteroidia	Cytophagales	Microscillaceae	Microscilla	NA	GCAAGCGTTGTCCGGATTTATTGGGTTTAAAGGGTGCGTAGGCGGAAGCTTAAGTCTTGGGTGAAATCCCACCGCTCAACGGTGGAACTGCCTGAGAAACTGGGTTTCTTGAGTATAGTTGAGGTAGCTGGAATTGGTGGTGTAGCGGTGAAATGCATAGATACCACCAGGAACACCTATTGCGAAGGCAGGCTACTAAGCTATAACTGACGCTGAGGCACGAAAGCGTGGGG
ASV_55	Bacteria	Cyanobacteria	Cyanobacteriia	Chloroplast	NA	NA	NA	GCAAGTGTTATCCGGAATCACTGGGCGTAAAGCGTCTGTAGGTGGTTTAATAAGTCAACTGTTAAATCTTGAAGCTCAACTTCAAAATCGCAGTCGAAACTATTAGACTAGAGTATAGTAGGGGTAAAGGGAATTTCCAGTGGAGCGGTGAAATGCGTAGAGATTGGAAAGAACACCGATGGCGAAGGCACTTTACTGGGCTATTACTGACACTCAGAGACGAAAGCTAGGGT
ASV_56	Bacteria	Proteobacteria	Gammaproteobacteria	Alteromonadales	Colwelliaceae	Thalassotalea	NA	GCGAGCGTTAATCGGAATTACTGGGCGTAAAGCGTGCGTAGGCGGTTGATTAAGCGAGATGTGAAATCCCGGGGCTTAACCTCGGAACTGCATTTCGAACTGGTCGACTAGAGTTTTGTAGAGGGTGGTGGAATTTCCAGTGTAGCGGTGAAATGCGTAGAGATTGGAAGGAACATCAGTGGCGAAGGCGGCCACCTGGACAAAAACTGACGCTGAGGCACGAAAGCGTGGGT
ASV_57	Bacteria	Proteobacteria	Gammaproteobacteria	NA	NA	NA	NA	GCGAGCGTTAATCGGAATTACTGGGCGTAAAGCGTACGCAGGCGGTTTGTTAAGCGAGATGTGAAAGCCCCGGGCTCAACCTGGGAACTGCATTTCGAACTGGCAAACTAGAGTGTGATAGAGGGTGGTAGAATTTCAGGTGTAGCGGTGAAATGCGTAGAGATCTGAAGGAATACCGATGGCGAAGGCAGCCACCTGGGTCAACACTGACGCTCATGTACGAAAGCGTGGGG
ASV_59	Bacteria	Proteobacteria	Gammaproteobacteria	Oceanospirillales	Oceanospirillaceae	Oceanospirillum	NA	GCAAGCGTTAATCGGAATTACTGGGCGTAAAGCGCGCGTAGGCGGCTTGTTAAGCCAGATGTGAAAGCCCCGGGCTTAACCTGGGAACTGCATTTGGAACTGGCAGGCTAGAGTACAGAAGAGGGTGGTAGAATTTCCTGTGTAGCGGTGAAATGCGTAGATATAGGAAGGAATACCAGTGGCGAAGGCGGCCACCTGGTCTGATACTGACGCTGAGGTGCGAAAGCGTGGGG
ASV_60	NA	NA	NA	NA	NA	NA	NA	GCAAGCGTTATCCGGAATTATTGGGTGTAAAGCGTGTGCAGATGGTTTAATAAGTTTAAGGTTAAAGGCAAGTGCTCAACACTTGTTTGCCTTAAAAACTGTTTTACTAGAGTATAGGAGAGGTTACGGGAATTCCATGTGTAACGGTGGAATGTGTAGATATATGGAGGAACACCATTAGCGAAGGCGCGTAACTGGAATATCACTGACATTCAGACACGAAAGCGTAGGG
ASV_61	Bacteria	Proteobacteria	Gammaproteobacteria	Francisellales	Francisellaceae	[Caedibacter] taeniospiralis group	NA	GCAAGCGTTAATCGGAATTACTGGGCGTAAAGGGTTCGTAGGTGGTTAGATCAGTCAGATGTGAAATCCCTGGGCTTAACCTAGGAATTGCATTTGATACTGTTTAACTAGAGTTCACTAGAGGATTGGGGAATTTCCGGTGTAGCGGTGAAATGCGTAGAGATTGGAAGGAACATCAATGGCGAAGGCAACAATCTGGGGTTGAACTGACACTGAGGGACGAAAGCGTGGGT
ASV_62	Bacteria	Firmicutes	Clostridia	Peptostreptococcales-Tissierellales	Fusibacteraceae	Fusibacter	NA	GCAAGCGTTATCCGGAATCACTGGGCGTAAAGGGAGTGTAGGCGGTCAAGCAAGTCAGAGGTGAAAGGCATCGGCTCAACCGGTGTAAGCCTTTGAAACTGTTTGACTTGAGTGCAGGAGAGGTAAGTGGAATTCCTAGTGTAGCGGTGAAATGCGTAGATATTAGGAGGAACACCAGTGGCGAAGGCGACTTACTGGACTGTAACTGACGCTGAGGCTCGAAAGCGTGGGG
ASV_63	Bacteria	Proteobacteria	Gammaproteobacteria	NA	NA	NA	NA	GCAAGCGTTAATCGGAATTACTGGGCGTAAAGCGCACGCAGGCGGTTGGTTAAGCGAGATGTGAAAGCCCTGGGCTCAACCTGGGAACTGCATTTCGAACTGGCCAACTAGAGTACGAGAGAGGAAGGTAGAATTCCAGGTGTAGCGGTGAAATGCGTAGATATCTGGAGGAATACCGGTGGCGAAGGCGACCTTCTGGCTCGATACTGACGCTCAGGTGCGAAAGCGTGGGG
ASV_64	Bacteria	Proteobacteria	Gammaproteobacteria	Alteromonadales	Pseudoalteromonadaceae	Algicola	NA	GCAAGCGTTAATCGGAATTACTGGGCGTAAAGCGCACGCAGGCGGTTTGTTAAGCGAGATGTGAAATCCCCGGGCTCAACCTGGGAATTGCATTTCGAACTGACAAACTAGAGTACGAGAGAGGGGGGTAGAATTCCAGGTGTAGCGGTGAAATGCGTAGATATCTGGAGGAATACCGATGGCGAAGGCAGCCCCCTGGTTCGATACTGACGCTCAGGTGCGAAGGCGTGGGG
ASV_65	Bacteria	Proteobacteria	Alphaproteobacteria	Rhizobiales	Rhizobiaceae	Cohaesibacter	NA	GCTAGCGTTGTTCGGAATCACTGGGCGTAAAGCGCGCGTAGGCGGACTTTTAAGTCAGGGGTGAAATCCCGGGGCTCAACCTCGGAACTGCCTTTGATACTGGAAGTCTTGAGTTCGAGAGAGGTGAGTGGAATACCGAGTGTAGAGGTGAAATTCGTAGATATTCGGTGGAACACCAGTGGCGAAGGCGGCTCACTGGCTCGATACTGACGCTGAGGTGCGAAAGCGTGGGG
ASV_66	NA	NA	NA	NA	NA	NA	NA	GCAAGCGTTATTCGGAATTATTGGGCGTAAAGCGTCTGTAGGTGGCTTTTTAAGTCTACTGTTAAATATCAAGGCTTAACCTTGAAAAAGCGGTTTGAAACTAAAAAGCTTGAGTTTAGTAGAGGTAGAGGGAATTCTCGGTGTAGTGGTGAAATGCGTAGATATCGGGAAGAACACCTGTGGCGAAAGCGCTTTACTGGGCTAAAACTGACACTGAGAGACGAAAGCTAGGGG
ASV_67	Bacteria	Proteobacteria	Gammaproteobacteria	Enterobacterales	NA	NA	NA	GCAAGCGTTAATCGGAATTACTGGGCGTAAAGCGCACGCAGGCGGTTGATTAAGTCAGATGTGAAATCCCCGAGCTTAACTTGGGAACTGCATTTGAAACTGGTCAGCTAGAGTCTTGTAGAGGGGGGTAGAATTCCAGGTGTAGCGGTGAAATGCGTAGAGATCTGGAGGAATACCGGTGGCGAAGGCGGCCCCCTGGACAAAGACTGACGCTCAGGTGCGAAAGCGTGGGG
ASV_68	Bacteria	Proteobacteria	Gammaproteobacteria	Oceanospirillales	Nitrincolaceae	NA	NA	GCAAGCGTTAATCGGAATTACTGGGCGTAAAGCGCGCGTAGGCGGCTAAGTCAGTCAGATGTGAAAGCCCCGGGCTTAACCTGGGAACTGCACCTGATACTGCTTGGCTAGAGTACAGAAGAGGGTGGTGGAATTTCCTGTGTAGCGGTGAAATGCGTAGATATAGGAAGGAACATCAGTGGCGAAGGCGGCCACCTGGACTGATACTGACGCTGAGGTGCGAAAGCGTGGGG
ASV_69	Bacteria	Bacteroidota	Bacteroidia	Bacteroidales	Marinifilaceae	Marinifilum	NA	TCGAGCGTTATCCGGATTTATTGGGTTTAAAGGGTCCGTAGGCGGGCTTGTAAGTCAGTGGTGAAATCCCGGAGCTCAACTCCGGAACTGCCATTGATACTGCAGGTCTTGAATATAGTTGAGGTAGGCGGAATACGTTATGTAGCGGTGAAATGCATAGATATAACGTAGAACACCGATTGCGAAGGCAGCTTACTAAGCTATTATTGACGCTGATGGACGAAAGCGTGGGG
ASV_70	Bacteria	Bacteroidota	Bacteroidia	Bacteroidales	Marinilabiliaceae	Carboxylicivirga	NA	GCGAGCGTTATCCGGATTCATTGGGTTTAAAGGGTGCGTAGGCGGAAATATAAGTCAGGGGTGAAAGTTTGTGGCTCAACCATAAAATTGCCTTTGATACTGTATTTCTTGAGTACATTTGAGGTAGGCGGAATGTGTTGTGTAGCGGTGAAATGCTTAGATATAACACAGAACACCGATTGCGAAGGCAGCTTACTAAACTGTAACTGACGCTGATGCACGAAAGCGTGGGG
ASV_71	Bacteria	Verrucomicrobiota	Verrucomicrobiae	Verrucomicrobiales	Rubritaleaceae	Persicirhabdus	NA	CCGAGCGTTATTCGGAATCACTGGGCGTAAAGAGTACGTAGGCGGTTCGGTAAGTCAGGTGTGAAATCCCGGGGCTCAACCCCGGAACTGCACCCGATACTGCTGGACTGGAGTCATGGAGGGGCAGGTGGAATTCTCGGTGTAGCAGTGAAATGCGTGGATATCGAGAGGAAGACCAATGGCGAAGGCAGCCTGCTGGACATAGACTGACGCTGAGGTACGAAGGCCAGGGT
ASV_72	Bacteria	Cyanobacteria	Cyanobacteriia	Chloroplast	NA	NA	NA	GCAAGTGTTATCCGGAATCACTGGGCGTAAAGCGTCTGTAGGTGGTTTAATAAGTCAACTGTTAAATCTTAAAGCTCAACTTTGAAATCGCAGTCGAAACTATTAGACTAGAGTATAGTAGGGGTAAAGGGAATTTCCAGTGGAGCGGTGAAATGCGTAGAGATTGGAAAGAACACCGATGGCGAAGGCACTTTACTGGGCTATTACTAACACTCAGAGACGAAAGCTAGGGT
ASV_73	Bacteria	Myxococcota	Myxococcia	Myxococcales	Myxococcaceae	P3OB-42	NA	GCAAACGTTGCTCGGAATGACTGGGCGTAAAGCGCGCGTAGGCGGTGGGTTAAGTCGAATGTGAAAGCCCATGGCTCAACCATGGAAGCGCATTCGAAACTGGCTCACTGGAGTCCCGGAGAGGGTGGTGGAATTCCTAGTGTAGAGGTGAAATTCGTAGAGATTAGGAGGAACACCGGTGGCGAAGGCGACCATCTGGACGGGTACTGACGCTGAGGCGCGAAAGCGTGGGG
ASV_74	Bacteria	Campilobacterota	Campylobacteria	Campylobacterales	Arcobacteraceae	Halarcobacter	NA	GCAAGCGTTACTCGGAATCACTGGGCGTAAAGAGCGTGTAGGCGGGTTAATAAGTCAGATGTGAAAGCCTATGGCTCAACCATAGAACTGCATTTGAAACTGTTAACCTAGAATATGGGAGAGGTAGATGGAATTTCTGGTGTAGGGGTAAAATCCGTAGAGATCAGAAGGAATACCGATTGCGAAGGCGATCTACTGGAACATTATTGACGCTGAGACGCGAAAGCGTGGGG
ASV_75	Bacteria	Proteobacteria	Gammaproteobacteria	Alteromonadales	Alteromonadaceae	NA	NA	GCGAGCGTTAATCGGAATTACTGGGCGTAAAGCGCACGCAGGCGGTTTGTCAAGCTAGATGTGAAAGCCCCGGGCTTAACCTGGGAATTGCATTTAGAACTGTCAGGCTAGAGTCATCTAGAGGGGAGTGGAATTCCAGGTGTAGCGGTGAAATGCGTAGAGATCTGGAGGAACATCAGTGGCGAAGGCGACTCCCTGGAGATAGACTGACGCTCATGTGCGAAAGCGTGGGT
ASV_76	Bacteria	Proteobacteria	Alphaproteobacteria	Rhodobacterales	Rhodobacteraceae	NA	NA	GTTAGCGTTGTTCGGAATTACTGGGCGTAAAGCGCGCGTAGGCGGATTAGTCAGTTAGAGGTGAAATCCCGGGGCTCAACCCCGGAACTGCCTTTAATACTGCTAGTCTTGAGTTCGAGAGAGGTGAGTGGAATTCCGAGTGTAGAGGTGAAATTCGTAGATATTCGGAGGAACACCAGTGGCGAAGGCGGCTCACTGGCTCGATACTGACGCTGAGGTGCGAAAGTGTGGGG
ASV_78	Bacteria	Proteobacteria	Gammaproteobacteria	Alteromonadales	Colwelliaceae	Thalassotalea	NA	GCGAGCGTTAATCGGAATTACTGGGCGTAAAGCGTGCGTAGGCGGTTTGATAAGCCAGATGTGAAATCCCGGGGCTTAACCTCGGAACTGCATTTGGAACTGTTTGACTAGAGTACTGTAGAGGGTGGTGGAATTTCCAGTGTAGCGGTGAAATGCGTAGAGATTGGAAGGAACATCAGTGGCGAAGGCGGCCACCTGGACAGATACTGACGCTGAGGCACGAAAGCGTGGGG
ASV_79	Bacteria	Proteobacteria	Alphaproteobacteria	Caulobacterales	Caulobacteraceae	Brevundimonas	NA	GCTAGCGTTGCTCGGAATTACTGGGCGTAAAGGGCGCGTAGGCGGATCGTTAAGTCAGAGGTGAAATCCCAGGGCTCAACCCTGGAACTGCCTTTGATACTGGCGATCTTGAGTATGAGAGAGGTATGTGGAACTCCGAGTGTAGAGGTGAAATTCGTAGATATTCGGAAGAACACCAGTGGCGAAGGCGACATACTGGCTCATTACTGACGCTGAGGCGCGAAAGCGTGGGG
ASV_80	Bacteria	Acidobacteriota	Holophagae	Acanthopleuribacterales	Acanthopleuribacteraceae	Acanthopleuribacter	NA	GCAAGCGTTATTCGGAATTACTGGGCGTAAAGGGCGCGTAGGCGGCCTGGTCAGTGGGAAGTGAAAGCCCTCGGCTCAACCGAGGAATAGCTTCCCATACTGCCAAGCTAGAGTATGGGAGAGGGAAGTGGAATATCCGGTGTAGCGGTGAAATGCGTAGAGATCGGATGGAACACCAGTGGCGAAGGCGACTTCCTGGACCATCACTGACGCTGATGCGCGAAAGCGTGGGG
ASV_81	Bacteria	Proteobacteria	Alphaproteobacteria	NA	NA	NA	NA	GCAAGCGTTGTTCGGAATTACTGGGCGTAAAGCGCACGTAGGCGGACTGGTCAGTTGGGGGTGAAATCCCGAGGCTTAACCTCGGAACTGCCTTCAATACTGCCAGTCTTGAGATCGGAAGAGGTGAGTGGAATTCCTAGTGTAGAGGTGAAATTCGTAGATATTAGGAAGAACACCAGTGGCGAAGGCGGCTCACTGGTCCGATACTGACGCTGAGGTGCGAAAGCGTGGGG
ASV_82	Bacteria	Proteobacteria	Alphaproteobacteria	Rhodobacterales	Rhodobacteraceae	NA	NA	GTTAGCGTTGTTCGGAATTACTGGGCGTAAAGCGCACGTAGGCGGATCAGAAAGTTGGGGGTGAAATCCCGGGGCTCAACCCCGGAACTGCCTTCAAAACTCCTGGTCTAGAGTTCGAGAGAGGTGAGTGGAATTCCAAGTGTAGAGGTGAAATTCGTAGATATTTGGAGGAACACCAGTGGCGAAGGCGGCTCACTGGCTCGATACTGACGCTGAGGTGCGAAAGTGTGGGG
ASV_83	Bacteria	Cyanobacteria	Cyanobacteriia	NA	NA	NA	NA	GCAAGCGTTATCCGGAATTATTGGGCGTAAAGCGTCCGCAGGTGGTTAGTCAAGTCAGCTGTTAAATACTCAGGCTTAACTTGGGGATTGCGGTTGAAACTGATTGACTAGAGTACGGTAGGGGTAGAGGGAATTCCTAGTGTAGCGGTGAAATGCGTAGATATTAGGAAGAACACCAGTGGCGAAGGCGCTCTACTGGGCCTGTACTGACACTGAGGGACGAAAGCTAGGGG
ASV_84	Bacteria	Proteobacteria	Alphaproteobacteria	Kordiimonadales	Kordiimonadaceae	Kordiimonas	NA	GCTAGCGTTGTTCGGAATTACTGGGCGTAAAGCGCGCGTAGGCTGCTTTGCAAGTAGAGGGTGAAATCCCGGGGCTCAACCCCGGAACTGCCTTCTAAACTGCAGAGCTAGAATCCTGGAGAGGTGAGTAGAATTCCTAGTGTAGAGGTGAAATTCGTAGATATTAGGAAGAATACCAGTGGCGAAGGCGGCTCACTGGACAGGTATTGACGCTGAGGTGCGAAAGCGTGGGG
ASV_85	Bacteria	Proteobacteria	Gammaproteobacteria	Oceanospirillales	Nitrincolaceae	Neptuniibacter	NA	GCGAGCGTTAATCGGAATTACTGGGCGTAAAGCGCGCGTAGGTGGATTGGTCAGTCAGATGTGAAAGCCCAGGGCTCAACCTTGGAACTGCACCTGATACTGCCAATCTAGAGTACGGTAGAGGGTAGTGGAATTTCCTGTGTAGCGGTGAAATGCGTAGATATAGGAAGGAACACCAGTGGCGAAGGCGACTACCTGGACCGATACTGACACTGAGGTGCGAAAGCGTGGGG
ASV_86	NA	NA	NA	NA	NA	NA	NA	GCAAGCGTTATTCATCATGACTGGGCGTAAAGAGTCCGTAGATTGTAAAATAAGTTTTTTGTTAAATTTTAAGACTTAATCTTAATCAAGCATTTAATACTGTTTTACTATAGAGTTTAGTAGAGAAAAGTAGAATTTTATACGATTAGAGGTAAAATTCGTAGATATATAAAGGAATGCCAATAGCGAAGGCAACTTTTTACTATAAACTGACGTTGAGGGACGAAAGTGTGGGT
ASV_87	Bacteria	Proteobacteria	Gammaproteobacteria	Oceanospirillales	Saccharospirillaceae	Thalassolituus	NA	GCAAGCGTTAATCGGAATTACTGGGCGTAAAGCGCGCGTAGGTGGTTTGTTAAGCGGAATGTGAAAGCCCCGGGCTCAACCTGGGAACTGCATTGCGAACTGGCAGACTAGAGTACAGTAGAGGGTAGTGGAATTTCCTGTGTAGCGGTGAAATGCGTAGAGATGGGAAGGAACATCAGTGGCGAAGGCGACTGCCTGGACTGATACTGACACTGAGGTGCGAAAGCGTGGGG
ASV_88	Bacteria	Proteobacteria	Alphaproteobacteria	Rhodobacterales	Rhodobacteraceae	NA	NA	GTTAGCGTTGTTCGGAATTACTGGGCGTAAAGCGCACGTAGGCGGATTGGAAAGTTAGAGGTGAAATCCCGGGGCTCAACCCCGGAACTGCCTTTAAAACTCCCAGTCTTGAGTTCGAGAGAGGTGAGTGGAATTCCGAGTGTAGAGGTGAAATTCGTAGATATTCGGAGGAACACCAGTGGCGAAGGCGGCTCACTGGCTCGATACTGACGCTGAGGTGCGAAAGTGTGGGG
ASV_89	Bacteria	Proteobacteria	Gammaproteobacteria	Burkholderiales	Comamonadaceae	NA	NA	GCGAGCGTTAATCGGAATTACTGGGCGTAAAGCGTGCGCAGGCGGTTATGTAAGACAGATGTGAAATCCCCGGGCTCAACCTGGGAACTGCATTTGTGACTGCATGGCTAGAGTACGGTAGAGGGGGATGGAATTCCGCGTGTAGCAGTGAAATGCGTAGATATGCGGAGGAACACCGATGGCGAAGGCAATCCCCTGGACCTGTACTGACGCTCATGCACGAAAGCGTGGGG
ASV_90	Bacteria	Proteobacteria	Alphaproteobacteria	Rhodobacterales	Rhodobacteraceae	NA	NA	GTTAGCGTTGTTCGGAATTACTGGGCGTAAAGCGCACGTAGGCGGACTGGAAAGTTGGGGGTGAAATCCCGGGGCTCAACCCCGGAACTGCCTCCAAAACTATCAGTCTAGAGTTCGAGAGAGGTGAGTGGAATTCCGAGTGTAGAGGTGAAATTCGTAGATATTCGGAGGAACACCAGTGGCGAAGGCGGCTCACTGGCTCGATACTGACGCTGAGGTGCGAAAGTGTGGGG
ASV_92	Bacteria	Proteobacteria	Alphaproteobacteria	Kiloniellales	Kiloniellaceae	Kiloniella	NA	GCGAGCGTTGTTCGGAATTACTGGGCGTAAAGGGCGTGTAGGCGGATTGCAAAGATAGAGGTGAAAGGCCTGGGCTCAACCTGGGAACTGCCTTTATAACTTGCAGTCTAGAGATCGAGAGAGGATAGCGGAATTCCTAGTGTAGAGGTGAAATTCGTAGATATTAGGAAGAACACCAGTGGCGAAGGCGGCTATCTGGCTCGATACTGACGCTGAGGCGCGAAAGCGTGGGG
ASV_93	Bacteria	Proteobacteria	Gammaproteobacteria	Xanthomonadales	Xanthomonadaceae	Stenotrophomonas	NA	GCAAGCGTTACTCGGAATTACTGGGCGTAAAGCGTGCGTAGGTGGTCGTTTAAGTCCGTTGTGAAAGCCCTGGGCTCAACCTGGGAACTGCAGTGGATACTGGGCGACTAGAGTGTGGTAGAGGGTAGCGGAATTCCTGGTGTAGCAGTGAAATGCGTAGAGATCAGGAGGAACATCCATGGCGAAGGCAGCTACCTGGACCAACACTGACACTGAGGCACGAAAGCGTGGGG
ASV_94	Bacteria	Cyanobacteria	Cyanobacteriia	Phormidesmiales	Phormidesmiaceae	Acrophormium PCC-7375	NA	GCAAGCGTTATCCGGAATTATTGGGCGTAAAGCGTCCGTAGGCGGTCAATTAAGTCAGTTGTTAAAGACTGCAGCTCAACTGTGGGAGAGCAACTGAAACTGATTAACTAGAGTATGGTAGGGGTAGAGGGAATTCCTAGTGTAGCGGTGAAATGCGTAGATATTAGGAAGAACACCAGTGGCGAAGGCGCTCTACTGGGCCAAGACTGACGCTGATGGACGAAAGCTAGGGG
ASV_95	Bacteria	Proteobacteria	Alphaproteobacteria	Kordiimonadales	Kordiimonadaceae	Kordiimonas	NA	GCTAGCGTTGTTCGGAATTACTGGGCGTAAAGCGCGCGTAGGCGGCTTAGCAAGTTGGGGGTGAAATCCCGGGGCTCAACCTCGGAACTGCCCTCAAAACTGCTGAGCTAGAATCCTGGAGAGGTGAGCGGAATTCCTAGTGTAGAGGTGAAATTCGTAGATATTAGGAAGAACACCAGTGGCGAAGGCGGCTCACTGGACAGGTATTGACGCTGAGGTGCGAAAGCGTGGGG
ASV_96	Bacteria	Proteobacteria	Alphaproteobacteria	Rhodobacterales	Rhodobacteraceae	NA	NA	GTTAGCGTTGTTCGGAATTACTGGGCGTAAAGCGCGCGTAGGCGGATTAGTCAGTCAGAGGTGAAATCCCAGGGCTCAACCCTGGAACTGCCTTTGATACTGCTAGTCTTGAGTTCGAGAGAGGTAAGTGGAATTCCGAGTGTAGAGGTGAAATTCGTAGATATTCGGAGGAACACCAGTGGCGAAGGCGGCTTACTGGCTCGATACTGACGCTGAGGTGCGAAAGTGTGGGG
ASV_97	Bacteria	Proteobacteria	Gammaproteobacteria	MBAE14	NA	NA	NA	GCAAGCGTTAATCGGAATTACTGGGCGTAAAGCGCGCGTAGGCGGTTTGTTAAGCGAGATGTGAAAGCCCAGGGCTCAACCTTGGAACTGCATTTCGAACTGGCAGGCTAGAGTACAAGAGAGGGTGGTAGAATTTCCTGTGTAGCGGTGAAATGCGTAGATATAGGAAGGAATACCAGTGGCGAAGGCGGCCACCTGGCTTGATACTGACGCTGAGGTGCGAAAGCGTGGGG
ASV_98	Bacteria	Campilobacterota	Campylobacteria	Campylobacterales	Arcobacteraceae	Malaciobacter	NA	GCAAGCGTTACTCGGAATCACTGGGCGTAAAGAGCGTGTAGGCGGGTTATTAAGTCAGATGTGAAAGCCTATGGCTCAACCATAGAACTGCATTTGAAACTGATAACCTAGAGTATGGGAGAGGTAGATGGAATTTCTGGTGTAGGGGTAAAATCCGTAGAGATCAGAAGGAATACCGATTGCGAAGGCGATCTACTGGAACATTACTGACGCTGAGACGCGAAAGCGTGGGG
ASV_99	Bacteria	Firmicutes	Clostridia	Peptostreptococcales-Tissierellales	Fusibacteraceae	Fusibacter	NA	GCAAGCGTTATCCGGAATCACTGGGCGTAAAGGGTACGTAGGCGGTGATGCAAGTCAGAAGTGAAAGGCTACGGCTCAACCGTAGTAAGCTTTTGAAACTGCATGACTAGAGTTCAGGAGAGGTAAGTGGAATTCCTAGTGTAGAGGTGAAATTCGTAGATATTAGGAGGAACACCAGTGGCGAAGGCGACTTACTGGACTGATACTGACGCTGAGGTACGAAAGCGTGGGG
ASV_100	Bacteria	Proteobacteria	Gammaproteobacteria	Vibrionales	Vibrionaceae	Vibrio	NA	GCGAGCGTTAATCGGAATTACTGGGCGTAAAGCGCATGCAGGTGGTTCGTTAAGTCAGATGTGAAAGCCCGGGGCTCAACCTCGGAACTGCATTTGAAACTGGCGGACTAGAGTACTGTAGAGGGGGGTAGAATTTCAGGTGTAGCGGTGAAATGCGTAGAGATCTGAAGGAATACCGGTGGCGAAGGCGGCCCCCTGGACAGATACTGACACTCAGATGCGAAAGCGTGGGG
ASV_101	Bacteria	Proteobacteria	Gammaproteobacteria	Vibrionales	Vibrionaceae	Vibrio	NA	GCGAGCGTTAATCGGAATTACTGGGCGTAAAGCGCATGCAGGTGGTTTGTTAAGTCAGATGTGAAAGCCCTGGGCTCAACCCGGGAAGGTCATTTGAAACTGGCAAGCTAGAGTACTGTAGAGGGGGGTAGAATTTCAGGTGTAGCGGTGAAATGCGTAGAGATCTGAAGGAATACCGGTGGCGAAGGCGGCCTCCTGGACAGATACTGACACTCAGATGCGAAAGCGTGGGG
ASV_102	Bacteria	Bacteroidota	Bacteroidia	Flavobacteriales	Flavobacteriaceae	Aquibacter	NA	CCAAGCGTTATCCGGAATCATTGGGTTTAAAGGGTCCGTAGGTGGATTAGTAAGTCAGAGGTGAAATCCTGCAGCTCAACTGTAGAACTGCCTTTGATACTGCTAGTCTTGAGTCATTATGAAGTGGTTAGAATGTGTAGTGTAGCGGTGAAATGCATAGATATTACACAGAATACCGATTGCGAAGGCAGATCACTAATAATGTACTGACACTGATGGACGAAAGCGTGGGG
ASV_103	NA	NA	NA	NA	NA	NA	NA	GCAAGCGTTATTCGGAATTATTGGGCGTAAAGCGTCTGTAGGTGGCTTATTAAGTCTACTGTTAAATGTCAAGGCTTAACCTTGAAAAAGCGGTATGAAACTAAAAGGCTTGAGTTTAGTAGAGGTAAAGGGAATTCTCGGTGTAGTGGTGAAATGCGTAGATATCGGGAAGAACACCTGTGGCGAAAGCGCTTTACTGGGCTAAAACTTACACTGAGAGACGAAAGCTAGGGG
ASV_104	Bacteria	Proteobacteria	Alphaproteobacteria	Rhodobacterales	Rhodobacteraceae	NA	NA	GTTAGCGTTGTTCGGAATTACTGGGCGTAAAGCGCGCGTAGGCGGATTAGTAAGTTAGAGGTGAAATCCCGGGGCTCAACCCCGGAACTGCCTTTAATACTGCTAGTCTTGAGTTCGAGAGAGGTGAGTGGAATTCCGAGTGTAGAGGTGAAATTCGTAGATATTCGGAGGAACACCAGTGGCGAAGGCGGCTCACTGGCTCGATACTGACGCTGAGGTGCGAAAGTGTGGGG
ASV_105	Bacteria	Proteobacteria	Gammaproteobacteria	Vibrionales	Vibrionaceae	Vibrio	NA	GCGAGCGTTAATCGGAATTACTGGGCGTAAAGCGCATGTAGGTGGTTTGTTAAGTCAGATGTGAAAGCCCTGGGCTCAACCCGGGAAGGTCATTTGAAACTGGCAAGCTAGAGTACTGTAGAGGGGGGTAGAATTTCAGGTGTAGCGGTGAAATGCGTAGAGATCTGAAGGAATACCGGTGGCGAAGGCGGCCCCCTGGACAGATACTGACACTCAGATGCGAAAGCGTGGGG
ASV_106	Bacteria	Proteobacteria	Alphaproteobacteria	Rhodobacterales	Rhodobacteraceae	NA	NA	GTTAGCGTTGTTCGGAATTACTGGGCGTAAAGCGCGCGTAGGCGGATTAGTCAGTCAGAGGTGAAATCCCAGGGCTCAACCCTGGAACTGCCTTTGATACTGCTAGTCTTGAGTTCGAGAGAGGTGAGTGGAATTCCGAGTGTAGAGGTGAAATTCGTAGATATTCGGAGGAACACCAGTGGCGAAGGCGGCTCACTGGCTCGATACTGACGCTGAGGTGCGAAAGTGTGGGG
ASV_107	Bacteria	Firmicutes	Clostridia	Peptostreptococcales-Tissierellales	NA	NA	NA	GCAAGCGTTATCCGGAATCACTGGGCGTAAAGGGTGCGTAGGCGGTTTCTCAAGCCAGAAGTGAAAGGCAATGGCTCAACCATTGTAAGCTTTTGGAACTGAGAGACTTGAGTGCAGGAGAGGAAAGTGGAATTCCTAGTGTAGAGGTGAAATTCGTAGATATTAGGAGGAACACCAGTGGCGAAGGCGACTTTCTGGACTGTAACTGACGCTGAGGCACGAAAGTGTGGGG
ASV_108	Bacteria	Proteobacteria	Gammaproteobacteria	Cellvibrionales	Cellvibrionaceae	Pseudoteredinibacter	NA	GCAAGCGTTAATCGGAATTACTGGGCGTAAAGCGCGCGTAGGCGGTTTGTTAAGCTAGTTGTGAAAGCCCAGGGCTCAACCTTGGAATTGCAATTAGAACTGGCAAGCTAGAGTGCAGCAGAGGATAGTGGAATTTCTAGTGTAGCGGTGAAATGCGTAGATATTAGAAGGAACACCAGTGGCGAAGGCGACTGTCTGGGCTGACACTGACGCTGAGGTGCGAAAGCGTGGGG
ASV_109	Bacteria	Proteobacteria	Gammaproteobacteria	Oceanospirillales	Nitrincolaceae	Neptuniibacter	NA	GCGAGCGTTAATCGGAATTACTGGGCGTAAAGCGCGCGTAGGTGGATTGGTCAGTCAGATGTGAAAGCCCAGGGCTCAACCTTGGAACTGCACCTGATACTGCCAATCTAGAATACGGTAGAGGGTAGTGGAATTTCCTGTGTAGCGGTGAAATGCGTAGATATAGGAAGGAACACCAGTGGCGAAGGCGACTACCTGGACCGATATTGACACTGAGGTGCGAAAGCGTGGGG
ASV_110	Bacteria	Bacteroidota	Bacteroidia	NA	NA	NA	NA	GCAAGCGTTATCCGGATTCATTGGGTTTAAAGGGTGCGTAGGCGGATGACTAAGTCAGTGGTGAAATCCTACAGCTCAACTGTGGAACTGCCATTGATACTGGTTGTCTAGAATTTAGTTGAAGTGGGCGGAATATAACATGTAGCGGTGAAATGCATAGATATGTTATAGAACACCGATAGCGAAGGCAGCTCACTAAGTTAACATTGACGCTGATGCACGAAAGCGTGGGT
ASV_111	Bacteria	Proteobacteria	Gammaproteobacteria	Tenderiales	Tenderiaceae	Candidatus Tenderia	NA	GCGAGCGTTAATCGGAATTACTGGGCGTAAAGAGCACGTAGGTGGTTTGGTAAGTCGGATGTGAAAGCCCCGGGCTTAACCTGGGAATTGCATTCGAAACTGCCTCACTAGAGTCTAGCAGAGGGATGCGGAATTCCGGGTGTAGCGGTGAAATGCGTAGAGATCCGGAGGAACATCAGTGGCGAAGGCGGCATCCTGGGCTAAGACTGACACTGAGGTGCGAAAGCGTGGGG
ASV_112	NA	NA	NA	NA	NA	NA	NA	GCAAGCGTTATCCAGAGTAATTGGGCGTAAAGGGTCCGTAGACAGTAACATAAGTTATTTGTTAATTTTCAAAGCTTAACTTTGAATCAGCAGATAATACTGTTTTACTTGAGTTTTTTTCAGAAGAGTAGAATTTTATAAGAAAGTTTGATAGCTGTAGATATATAAAGGAATATCATTAGCGAAAGCGACTCTTTAGTAGAAACTGACGTTGAGGGACGAAAGTGTAGGT
ASV_113	NA	NA	NA	NA	NA	NA	NA	GCAAGCGTTATCCGGCATGACTGGGCGTAAAGAGTCCGTAGACTGTAAAGTAAGTTTTTTGTCAAATTTTAAAACCCAATTTTAAAACAGCAATTAATACTACTTTACTTTGAGTTTAATACAGAAAAGTAGAATTTTATACGAAGGGGTGAAATCTGTAGATATATAAAGGAATGCCAGTAGCGAAGGCGACTTTTTGGTATAAACTGACGTTGAGGGACGAAAGTGTGGGT
ASV_114	Bacteria	Proteobacteria	Gammaproteobacteria	Alteromonadales	Colwelliaceae	Thalassotalea	NA	GCGAGCGTTAATCGGAATTACTGGGCGTAAAGCGTGCGTAGGCGGTTGATTAAGCGAGATGTGAAATCCCGGGGCTTAACCTCGGAACTGCATTTCGAACTGGTCAACTAGAGTTTTGTAGAGGGTGGTGGAATTTCCAGTGTAGCGGTGAAATGCGTAGAGATTGGAAGGAACATCAGTGGCGAAGGCGGCCACCTGGACAAAAACTGACGCTGAGGCACGAAAGCGTGGGT
ASV_115	Bacteria	Proteobacteria	Gammaproteobacteria	Oceanospirillales	Nitrincolaceae	NA	NA	GCGAGCGTTAATCGGAATTACTGGGCGTAAAGCGCGCGTAGGCGGCCAAGTCAGTCAGATGTGAAAGCCCCGGGCTCAACCTGGGAACTGCACCTGATACTGCTTGGCTAGAGTACAGAAGAGGGTGGTGGAATTTCCTGTGTAGCGGTGAAATGCGTAGATATAGGAAGGAACATCAGTGGCGAAGGCGGCCACCTGGTCTGATACTGACGCTGAGGTGCGAAAGCGTGGGG
ASV_116	Bacteria	Proteobacteria	Alphaproteobacteria	Rhizobiales	Rhizobiaceae	Cohaesibacter	NA	GCTAGCGTTGTTCGGAATCACTGGGCGTAAAGCGCGCGTAGGCGGACTTTTAAGTCAGGGGTGAAATCCCGAGGCTCAACCTCGGAACTGCCTTTGATACTGGAAGTCTTGAGTTCGAGAGAGGTGAGTGGAATACCGAGTGTAGAGGTGAAATTCGTAGATATTCGGTGGAACACCAGTGGCGAAGGCGGCTCACTGGCTCGATACTGACGCTGAGGTGCGAAAGCGTGGGG
ASV_117	Bacteria	Desulfobacterota	Desulfovibrionia	Desulfovibrionales	Desulfovibrionaceae	Halodesulfovibrio	NA	GCAAGCGTTAATCGGAATCACTGGGCGTAAAGCGCTCGTAGGTGGCTTTGTAAGTCAGGTGTGAAAGCCCACGGCTCAACCGTGGAATTGCACTTGATACTGCATCGCTAGAGTATAGGAGAGGGAAGTGGAATTTCTGGTGTAGGAGTGAAATCCGTAGAGATCAGAAGGAACACCCGTGGCGAAGGCGACTTCCTGGACTATTACTGACACTGAGGAGCGAAAGCGTGGGG
ASV_118	Bacteria	Proteobacteria	Gammaproteobacteria	Oceanospirillales	Saccharospirillaceae	Thalassolituus	NA	GCAAGCGTTAATCGGAATTACTGGGCGTAAAGCGCGCGTAGGTGGCTTGTTAAGTTGGATGTGAAAGCCCCGGGCTCAACCTGGGAACTGCATTCAAAACTGGCAGGCTAGAGTACAGTAGAGGGTAGTGGAATTTCAGGTGTAGCGGTGAAATGCGTAGAGATCTGAAGGAACATCAGTGGCGAAGGCGACTGCCTGGACTGATACTGACACTGAGGTGCGAAAGCGTGGGG
ASV_120	Bacteria	Acidobacteriota	Aminicenantia	Aminicenantales	NA	NA	NA	GCAAGCGTTACTCGGATTTATTGGGCGTAAAGCGAATGTAGGCTGTTTATTAAGTCAGTAGTGAAATCCCCCGGCTCAACCGGGGAATAGCTATTGAAACTGGTAGACTTGAGGACAGGAGAGGAAAGTGGAATTCCCGGTGTAGCGGTGGAATGCGTAGATATCGGGAGGAACACCAGAGGCGAAGGCGGCTTTCTGGACTGGTCCTGACGCTGAGATTCGAAAGCTAGGGT
ASV_121	Bacteria	Proteobacteria	Alphaproteobacteria	Rhodobacterales	Rhodobacteraceae	NA	NA	GTTAGCGTTGTTCGGAATTACTGGGCGTAAAGCGCGCGTAGGCGGATTAGTAAGTCAGAGGTGAAATCCCAGGGCTCAACCCTGGAACTGCCTTTGATACTGCTAGTCTTGAGTTCGAGAGAGGTAAGTGGAATTCCGAGTGTAGAGGTGAAATTCGTAGATATTCGGAGGAACACCAGTGGCGAAGGCGGCTTACTGGCTCGATACTGACGCTGAGGTGCGAAAGTGTGGGG
ASV_122	Bacteria	Cyanobacteria	Cyanobacteriia	Chloroplast	NA	NA	NA	GCAAGTGTTATCCGGAATCACTGGGCGTAAAGCGTCTGTAGGTGGTTTAATAAGTCAACTGTTAAATCTTAAAGCTTAACTTTGAAATCGCAGTCGAAACTATTAGACTAGAGTATAGTAGGGGTAAAGGGAATTTCCAGTGGAGCGGTGAAATGCGTAGAGATTGGAAAGAACACCGATGGCGAAGGCACTTTACTGGGCTATTACTAACACTCAGAGACGAAAGCTAGGGT
ASV_123	Bacteria	Proteobacteria	Alphaproteobacteria	Rhodobacterales	Rhodobacteraceae	NA	NA	GTTAGCGTTGTTCGGAATTACTGGGCGTAAAGCGCGCGTAGGCGGATTGGAAAGTTGGGGGTGAAATCCCAGGGCTCAACCCTGGAACTGCCTCCAAAACTATCAGTCTAGAGTTCGAGAGAGGTGAGTGGAATTCCGAGTGTAGAGGTGAAATTCGTAGATATTCGGAGGAACACCAGTGGCGAAGGCGGCTCACTGGCTCGATACTGACGCTGAGGTGCGAAAGTGTGGGG
ASV_124	Bacteria	Cyanobacteria	Cyanobacteriia	Chloroplast	NA	NA	NA	GCAAGTGTTATCCGGAATCACTGGGCGTAAAGCGTCTGTAGGTGGTTTAATAAGTCAACTGTTAAATCTTGAGGCTCAACTTCAAAATCGCAGTCGAAACTATTAGACTAGAGTATAGTAGGGGTAAAGGGAATTTCCAGTGGAGCGGTGAAATGCGTAGAGATTGGAAAGAACACCGATGGCGAAGGCACTTTACTGGGCTATTACTAACACTCAGAGACGAAAGCTAGGGT
ASV_125	Bacteria	Bacteroidota	Bacteroidia	Bacteroidales	Prolixibacteraceae	Draconibacterium	NA	GCAAGCGTTATCCGGATTCATTGGGTTTAAAGGGTGCGCAGGCGGGCTTGTAAGTCAGTGGTGAAATCTTGCCGCTTAACGGTAAAACTGCCATTGATACTGCAAGTCTTGAATATGGTTGAGGTAGGCGGAATGTGTTGTGTAGCGGTGAAATGCATAGATATGACACAGAACGCCGATTGCGAAGGCAGCTTACTAAGCCATAATTGACGCTGAGGCACGAAAGCGTGGGG
ASV_126	Bacteria	Campilobacterota	Campylobacteria	Campylobacterales	Arcobacteraceae	NA	NA	GCAAGCGTTACTCGGAATCACTGGGCGTAAAGAGCGTGTAGGCGGGTTAATAAGTTTGAAGTGAAATCCTATGGCTCAACCATAGAACTGCTTTGAAAACTGTTAACCTAGAATATGGGAGAGGTAGATGGAATTTCTGGTGTAGGGGTAAAATCCGTAGAGATCAGAAGGAATACCGATTGCGAAGGCGATCTACTGGAACATTATTGACGCTGAGACGCGAAAGCGTGGGG
ASV_127	Bacteria	Cyanobacteria	Cyanobacteriia	Chloroplast	NA	NA	NA	GCAAGTGTTATCCGGAATCACTGGGCGTAAAGCGTCTGTAGGTGGTTTAATAAGTCAACTGTTAAATCTTGAGGCTCAACCTCAAAATCGCAGTCGAAACTATTAGACTAGAGTATAGTAGGGGTAAAGGGAATTTCCAGTGGAGCGGTGAAATGCGTAGATATTGGAAGGAACACCGATGGCGAAGGCACTTTACTGGGCTATTACTAACACTCAGAGACGAAAGCTAGGGT
ASV_128	Bacteria	Desulfobacterota	Desulfobacteria	Desulfobacterales	Desulfolunaceae	Desulfoluna	NA	GCAAGCGTTATTCGGAATTATTGGGCGTAAAGGGCGCGTAGGCGGCCGTTTAAGTCGGGTGTGAAATCCCGGGGCTTAACCCCGGAACTGCATCCGATACTGGATGGCTTGAGTATGGGAGAGGGAAGTGGAATTCCAGGTGTAGAGGTGAAATTCGTAGATATCTGGAGGAACACCAGTGGCGAAGGCGACTTCCTGGACCAATACTGACGCTGAGGCGCGAAGGCGTGGGG
ASV_129	NA	NA	NA	NA	NA	NA	NA	GCAAGCGTTATTCGGAATTATTGGGCGTAAAGCGTCTGTAGGTGGCTTATTAAGTCTACTGTTAAATGTAAAGGCTTAACCTTGAAAAAGCGGTATGAAACTAAAAGGCTTGAGTTTAGTAGAGGTAAAGGGAATTCTCGGTGTAGTGGTGAAATGCGTAGATATCGGGAAGAACACCTGTGGCGAAAGCGCTTTACTGGGCTAAAACTGACACTGAGAGACGAAAGCTAGGGG
ASV_130	Bacteria	Proteobacteria	Gammaproteobacteria	NA	NA	NA	NA	GCGAGCGTTAATCGGAATTACTGGGCGTAAAGCGCACGCAGGCGGTTATATAAGCCAGATGTGAAATCCCCGGGCTCAACCTGGGAATTGCATTTGGAACTGTATGACTAGAATACGAGAGAGGGTGGTAGAATTTCAGGTGTAGCGGTGAAATGCGTAGAGATCTGAAGGAATACCGGTGGCGAAGGCGGCCACCTGGCTCGATATTGACGCTCATGTGCGAAAGCGTGGGT
ASV_131	Bacteria	Patescibacteria	Gracilibacteria	JGI 0000069-P22	NA	NA	NA	TCGAGCGTTACCCGGAATCACTGGGTGTAAAGGGTTCGTAGGCGGTTTAATAAGTTGAATATGAAAGACCGGAGCTCAACTCCGAGTTTGTGTTCAAAACTGTTAAACTAGAATCTGGGAGAGGTAAGCGGAATTCTGAGTGTAGGGGTGCAATCCGTAGATACTCAGAGGAACACCAAAAGCGAAGGCAGCTTACTGGAACAGAATTGACGCTGAGGAACGAAAGCGTGGGT
ASV_132	Bacteria	NA	NA	NA	NA	NA	NA	ACTAGCGTTGTTCGGAATTACTGGGCGTAAAGAGTTCGTAGGCGGATAAGCAAGTAAGAGGTGAAAGCCCAGGGCTCAACCTTGGAACTGCCTTTTAAACTGCTTATCTAGAGACCGGTAGAGGTTAGGGGAATACCTAGTGTAGAGGTGAAATTCGTAGATATTAGGTGGAACACCAGTGGCGAAGGCGCCTAACTGGACCGGTACTGACGCTGAGGAACGAAAGCGTGGGG
ASV_133	NA	NA	NA	NA	NA	NA	NA	GCGAGCGTTATTCGGAATTATTGGGCGTAAAGCGTCTGTAGGTGGTTTTTTAAGTCTACTGTTAAATATCAAGGCTTAACCTTGAAAAAGCGGTTTGAAACTAAAAAGCTTGAGTTTAGTAGAGGTAAAGGGAATTCTCGGTGTAGTGGTGAAATGCGTAGATATCGGGAAGAACACCTGTGGCGAAAGCGCTTTACTGGGCTAAAACTTACACTGAGAGACGAAAGCTAGGGG
ASV_134	Bacteria	Campilobacterota	Campylobacteria	Campylobacterales	Arcobacteraceae	Malaciobacter	NA	GCAAGCGTTACTCGGAATCACTGGGCGTAAAGAGCGTGTAGGCGGATAAATAAGTTTGAAGTGAAATCCTGTGGCTCAACCATAGAACTGCTTTGAAAACTGTTTATCTAGAATATGGGAGAGGTAGATGGAATTTCTGGTGTAGGGGTAAAATCCGTAGAGATCAGAAGGAATACCGATTGCGAAGGCGATCTACTGGAACATTATTGACGCTGAGACGCGAAAGCGTGGGG
ASV_135	Bacteria	Proteobacteria	Gammaproteobacteria	Oceanospirillales	Saccharospirillaceae	Thalassolituus	NA	GCAAGCGTTAATCGGAATTACTGGGCGTAAAGCGCGCGTAGGTGGCTTGTTAAGCGGAATGTGAAAGCCCCGGGCTCAACCTGGGAACTGCATTGCGAACTGGCAAGCTAGAGTACAGTAGAGGGTAGTGGAATTTCCTGTGTAGCGGTGAAATGCGTAGAGATGGGAAGGAACATCAGTGGCGAAGGCGACTGCCTGGACTGATACTGACACTGAGGTGCGAAAGCGTGGGG
ASV_136	Bacteria	Proteobacteria	Alphaproteobacteria	Caulobacterales	Hyphomonadaceae	Hyphomonas	NA	GCTAGCGTTGTTCGGAATTACTGGGCGTAAAGCGCACGTAGGCGGACTTTTAAGTCAGATGTGAAATCCCGAGGCTCAACCTCGGAACTGCATTTGAAACTGGGAGTCTAGAGATCAGGAGAGGTTAGCGGAATACCGAGTGTAGAGGTGAAATTCGTAGATATTCGGTGGAACACCAGTGGCGAAGGCGGCTAACTGGACTGATACTGACGCTGAGGTGCGAAAGTGTGGGG
ASV_137	Bacteria	Proteobacteria	Gammaproteobacteria	NA	NA	NA	NA	GCAAGCGTTAATCGGAATTACTGGGCGTAAAGCGCACGCAGGCGGTTGGTTAAGCGAGATGTGAAAGCCCCGGGCTCAACCTGGGAACTGCATTTCGAACTGGCCAACTAGAGTACGAGAGAGGAAGGTAGAATTCCAGGTGTAGCGGTGAAATGCGTAGATATCTGGAGGAATACCGGTGGCGAAGGCGACCTTCTGGCTCGATACTGACGCTCAGGTGCGAAAGCGTGGGG
ASV_138	Bacteria	Bacteroidota	Bacteroidia	Cytophagales	Flammeovirgaceae	Rapidithrix	NA	GCAAGCGTTGTCCGGATTTATTGGGTTTAAAGGGTACGTAGGCGGAATGATAAGTCAGTGGTGAAATGTCCAAGCTCAACTTGGAAAGTGCCATTGATACTGTTATTCTTGAGTATTGTAGAGGTAGGCGGAATTTGTGATGTAGCGGTGAAATGCATAGATATCACAAGGAACCCCAAAAGCGAAGGCAGCTTACTTGGCAATAACTGACGCTGAGGTACGAAAGCGTGGGT
ASV_139	Bacteria	Desulfobacterota	Desulfobacteria	Desulfobacterales	Desulfobacteraceae	Desulfocella	NA	GCAAGCGTTATTCGGAATCATTGGGCGTAAAGGGCGCGTAGGCGGTTTGACAAGTCAGATGTGAAATCCCGGGGCTTAACCCCGGTAGGTCATTTGAAACTGTCAGACTTGAGTGAGGTAGAGGAAAGCGGAATTCCTGGTGTAGCGGTGAAATGCGTAGATATCAGGAGGAACATCTGTGGCGAAGGCGGCTTTCTGGACCTAAACTGACGCTGATGCGCGAAGGCGTGGGT
ASV_140	Bacteria	Proteobacteria	Alphaproteobacteria	Caulobacterales	Parvularculaceae	Marinicaulis	NA	GCTAGCGTTGTTCGGAATTACTGGGCGTAAAGCGCACGTAGGCGGCCTTGTAAGTTGGGGGTGAAATCCCGGAGCTCAACTCCGGAACTGCCTCCAAAACTACAAAGCTAGAGGATGCGAGAGGATAGTGGAATTCCGAGTGTAGAGGTGAAATTCGTAGATATTCGGAAGAACACCAGTGGCGAAGGCGACTGTCTGGCGCATATCTGACGCTGAGGTGCGAAAGCGTGGGG
ASV_141	NA	NA	NA	NA	NA	NA	NA	GCGAGCGTTGTTCGGATTTACTGGGCGTAAAGGGTCCGTAGGTGGTTTTGTAAGCGAGATGTGAAAGCCCCGGGCTCAACCTGGGAACTGCATTTCGAACTGCATCACTAGAGTAATGGAGAGGATAGCGGAATTTCCAGTGTAGAGGTGAAATTCGTAGATATTGGAAGGAACACCGAAGGCGAAGGCAGCTATCTGGACATTTACTGACACTGAGGGACGAAAGCGTGGGG
ASV_142	Bacteria	Proteobacteria	Gammaproteobacteria	NA	NA	NA	NA	GCAAGCGTTAATCGGAATTACTGGGCGTAAAGCGCACGCAGGCGGTTGGTTAAGCGAGATGTGAAAGCCCCGGGCTCAACCTGGGAACTGCATTTCGAACTGGCCAACTAGAGTACGAGAGAGGAAGGTAGAATTCCAGGTGTAGCGGTGAAATGCGTAGATATCTGGAGGAATACCGGTGGCGAAGGCGATCTTCTGGCTCGATACTGACGCTCAGGTGCGAAAGCGTGGGG
ASV_143	NA	NA	NA	NA	NA	NA	NA	GCGAGCGTTGTCCGGAATTATTGGGCGTAAAGGGCGCGTAGGCGGCCAGACAAGTCAAATGTGAAATACAGCGGCTCAACCGCTGGGGTGCGTTTGAAACTGTCGGGCTTGAGTACAGGAGAGGAGAGTGGAATTCCTGGTGTAGTGGTGGAATGCGTAGATATCAGGAAGAACATCGGTGGCGAAGGCGGCTCTCTGGCCTTGTACTGACGCTGAGGCGCGAAAGCGTGGGG
ASV_144	Bacteria	Bacteroidota	Bacteroidia	Flavobacteriales	Flavobacteriaceae	Tenacibaculum	NA	GCAAGCGTTATCCGGAATCATTGGGTTTAAAGGGTCCGCAGGCGGTCAATTAAGTCAGAGGTGAAATCCTACAGCTTAACTGTAGAACTGCCTTTGATACTGGTTGACTTGAGTTATACGGAAGTAGGTAGAATGTGTAGTGTAGCGGTGAAATGCATAGATATTACACAGAATACCGATTGCGAAGGCAGCCTACTACGTATATACTGACGCTCATGGACGAAAGCGTGGGG
ASV_145	Bacteria	SAR324 clade(Marine group B)	NA	NA	NA	NA	NA	GCGAGCGTTGTTCGGAATTACTGGGCGTAAAGGGCATGTAGGCGGGGGATCAAGCGATGTGTGAAATCCTGAGGCACAACTTCAGGCGTGCTTGTTGAACTGGTTTCCTAGAGAGGATGAGAGGTTAGCGGAATTTCCGGTGGAGAGGTGGAATTCGTAGAGATCGGAAGGAATGTCGGTGGCGAAGGCGGCTGGCTGGCATCACTCTGACGCTGAGGTGCGAAAGCGTGGGG
ASV_147	Bacteria	Proteobacteria	Gammaproteobacteria	Cellvibrionales	Cellvibrionaceae	Pseudoteredinibacter	NA	GCAAGCGTTAATCGGAATTACTGGGCGTAAAGCGCGCGTAGGCGGTTTGTTAAGCTAGTTGTGAAAGCCCAGGGCTCAACCTTGGAACTGCAATTAGAACTGGCAAACTAGAGTGCAGCAGAGGATAGTGGAATTTCTAGTGTAGCGGTGAAATGCGTAGATATTAGAAGGAACACCAGTGGCGAAGGCGACTGTCTGGGCTGACACTGACGCTGAGGTGCGAAAGCGTGGGG
ASV_148	Bacteria	Campilobacterota	Campylobacteria	Campylobacterales	Arcobacteraceae	Malaciobacter	NA	GCAAGCGTTACTCGGAATCACTGGGCGTAAAGAGCGTGTAGGCGGGTTAATAAGTTTGAAGTGAAATCCTATGGCTCAACCATAGAACTGCTTTGAAAACTGTTAATCTAGAGTATGGGAGAGGTAGATGGAATTTCTGGTGTAGGGGTAAAATCCGTAGAGATCAGAAGGAATACCGATTGCGAAGGCGATCTACTGGAACATTACTGACGCTGAGACGCGAAAGCGTGGGG
ASV_149	Bacteria	Proteobacteria	Alphaproteobacteria	Rhizobiales	Stappiaceae	Labrenzia	NA	GCTAGCGTTGTTCGGAATCACTGGGCGTAAAGCGCACGTAGGCGGATTGGTCAGTTAGGGGTGAAATCCCGGAGCTCAACTCCGGAACTGCCTTTAATACTGCCAGTCTTGAGTCCGAGAGAGGTGAGTGGAACTCCGAGTGTAGAGGTGAAATTCGTAGATATTCGGAAGAACACCAGTGGCGAAGGCGGCTCACTGGCTCGGTACTGACGCTGAGGTGCGAAAGCGTGGGG
ASV_150	NA	NA	NA	NA	NA	NA	NA	GCAAGCGTTGTCCGGATTTATTGGGCTTAAAGGGTGCGCAGGCGGTCTGATCAGTCAGTATTAAAAGTCCAGTGCTTAACACTGGAATGTGTATTGATACTGTCAGACTTGAGTATCATGGAAGAAGCTGGAATCGGCGGTGTAGCGGTGAAATGCATAGATATCGTCGAGAAGGTCAATAGCGAAGGCAGGTTTCTGTGTGATAACTGACGCTGAGGCACGAAAGTATGGGT
ASV_151	Bacteria	Firmicutes	Clostridia	Clostridiales	Clostridiaceae	Oceanirhabdus	NA	GCAAGCGTTGTCCGGATTTACTGGGCGTAAAGGGTGCGTAGGCGGATAATTAAGTCAGATGTGAAATCCCAGGGCTCAACCTTGGGGCTGCATTTGATACTGGTTGTCTAGAGTGCAGGAGAGGAGAGCGGAATTCCTAGTGTAGCGGTGAAATGCGTAGATATTAGGAAGAACACCAGTGGCGAAGGCGGCTCTCTGGACTGTAACTGACGCTGAGGCACGAAAGCGTGGGG
ASV_152	NA	NA	NA	NA	NA	NA	NA	GCGAGCGTTGTCCGGATTTATTGGGTTTAAAGGGTGCGTAGGTGGTTTAATAAGTCAGTGGTGAAAGGCATCGGCTCAACCGGTGAGCTGCCATTGATACTGTTAAACTTGAGTACTGTAGGGGTAGGCGGAATTTGTGGTGTAGCGGTGAAATGCATAGATACCACAAGGAACACCAGCGGCGAAGGCGGCCTACTGGGCAGTTACTGACACTGATGCACGAAAGCGTGGGG
ASV_153	Bacteria	Firmicutes	Clostridia	Clostridiales	Clostridiaceae	Oceanirhabdus	NA	GCAAGCGTTGTCCGGATTTACTGGGCGTAAAGGGTGCGTAGGCGGACAATTAAGTCAGATGTGAAATCCCAGGGCTCAACCTTGGGGCTGCATTTGATACTGGTTGTCTAGAGTGCAGGAGAGGAGAGCGGAATTCCTAGTGTAGCGGTGAAATGCGTAGATATTAGGAAGAACACCAGTGGCGAAGGCGGCTCTCTGGACTGTAACTGACGCTGAGGCACGAAAGCGTGGGG
ASV_154	Bacteria	Proteobacteria	Alphaproteobacteria	Rhizobiales	Stappiaceae	Labrenzia	NA	GCTAGCGTTGTTCGGAATCACTGGGCGTAAAGCGCACGTAGGCGGACTTTTAAGTCAGGGGTGAAATCCCAGAGCTCAACTCTGGAACTGCCTTTGATACTGGAAGTCTTGAGTCCGAGAGAGGTGAGTGGAACTCCGAGTGTAGAGGTGAAATTCGTAGATATTCGGAAGAACACCAGTGGCGAAGGCGGCTCACTGGCTCGGTACTGACGCTGAGGTGCGAAAGCGTGGGG
ASV_155	Bacteria	Proteobacteria	Alphaproteobacteria	Rhodobacterales	Rhodobacteraceae	NA	NA	GTTAGCGTTGTTCGGAATTACTGGGCGTAAAGCGCGCGTAGGCGGACTATTAAGTCAGAGGTGAAATCCCGGGGCTCAACCCCGGAACTGCCTTTGATACTGGTAGTCTTGAGTTCGAGAGAGGTAAGTGGAATTCCGAGTGTAGAGGTGAAATTCGTAGATATTCGGAGGAACACCAGTGGCGAAGGCGGCTTACTGGCTCGATACTGACGCTGAGGTGCGAAAGTGTGGGG
ASV_156	Bacteria	Proteobacteria	Gammaproteobacteria	Enterobacterales	NA	NA	NA	GCAAGCGTTAATCGGAATTACTGGGCGTAAAGCGCACGCAGGCGGTTTGTTAAGTCAGATGTGAAATCCCCGGGCTCAACCTGGGAACTGCATTTGAAACTGGCAAGCTAGAGTCTCGTAGAGGGGGGTAGAATTCCAGGTGTAGCGGTGAAATGCGTAGAGATCTGGAGGAATACCGGTGGCGAAGGCGGCCCCCTGGACGAAGACTGACGCTCAGGTGCGAAAGCGTGGGG
ASV_157	Bacteria	Bacteroidota	Bacteroidia	Flavobacteriales	Flavobacteriaceae	Aquimarina	NA	CCAAGCGTTATCCGGAATCATTGGGTTTAAAGGGTCCGTAGGCGGGCGTATAAGTCAGTGGTGAAAGTTTGCGGCTCAACCGTAAAATTGCCATTGATACTGTATGTCTTGAATAATTGTGAAGTGGTTAGAATATGTAGTGTAGCGGTGAAATGCATAGATATTACATAGAATACCGATTGCGAAGGCAGATCACTAACAATTTATTGACGCTGATGGACGAAAGCGTGGGT
ASV_158	Bacteria	Firmicutes	Clostridia	Peptostreptococcales-Tissierellales	Fusibacteraceae	Fusibacter	NA	GCAAGCGTTATCCGGAATCACTGGGCGTAAAGGGTGCGTAGGCGGTTTTTCAAGTCAGGAGTGAAAGGCTATGGCTCAACCATAGTAAGCTCTTGAAACTGTTAAACTTGAGTGCAGGAGAGGAAAGTGGAATTCCTAGTGTAGAGGTGAAATTCGTAGATATTAGGAGGAACACCAGTGGCGAAGGCGACTTTCTGGACTGTAACTGACGCTGAGGCACGAAAGCGTGGGG
ASV_159	Bacteria	Proteobacteria	Gammaproteobacteria	Cellvibrionales	Cellvibrionaceae	Aestuariicella	NA	GCAAGCGTTAATCGGAATTACTGGGCGTAAAGCGCGCGTAGGCGGTTACATAAGTTGGAGGTGAAAGCCCCGGGCTCAACCTGGGAACTGCTTTCAAAACTGTGTGACTAGAGTGCAGCAGAGGATAGTGGAATTTCTAGTGTAGCGGTGAAATGCGTAGATATTAGAAGGAACACCAGTGGCGAAGGCGACTGTCTGGGCTGACACTGACGCTGAGGTGCGAAAGCGTGGGG
ASV_160	Bacteria	Proteobacteria	Alphaproteobacteria	Rhodobacterales	Rhodobacteraceae	NA	NA	GTTAGCGTTGTTCGGAATTACTGGGCGTAAAGCGCACGTAGGCGGACCAGAAAGTTGGGGGTGAAATCCCGGGGCTCAACCCCGGAACTGCCTCCAAAACTATTGGTCTAGAGTTCGAGAGAGGTGAGTGGAATTCCAAGTGTAGAGGTGAAATTCGTAGATATTTGGAGGAACACCAGTGGCGAAGGCGGCTCACTGGCTCGATACTGACGCTGAGGTGCGAAAGTGTGGGG
ASV_161	Bacteria	Bacteroidota	Bacteroidia	Bacteroidales	Marinilabiliaceae	Carboxylicivirga	NA	GCGAGCGTTATCCGGATTCATTGGGTTTAAAGGGTGCGTAGGCGGAAGTATAAGTCAGGGGTGAAAGTTTGTGGCTCAACCATAAAATTGCCTTTGATACTGTATTTCTTGAGTACATTTGAGGTAGGCGGAATGTGTTGTGTAGCGGTGAAATGCTTAGATATAACACAGAACACCGATTGCGAAGGCAGCTTACTAAACTGTAACTGACGCTGATGCACGAAAGCGTGGGG
ASV_162	Bacteria	Bacteroidota	Bacteroidia	Flavobacteriales	Flavobacteriaceae	NA	NA	GCAAGCGTTATCCGGAATCATTGGGTTTAAAGGGTCCGCAGGCGGTCAATTAAGTCAGAGGTGAAATCCCACAGCTTAACTGTGGAACTGCCTTTGATACTGGTTGACTTGAGTTATACGGAAGTAGATAGAATATGTAGTGTAGCGGTGAAATGCATAGATATTACATAGAATACCGATTGCGAAGGCAGTCTACTACGTATATACTGACGCTCATGGACGAAAGCGTGGGG
ASV_163	Bacteria	Cyanobacteria	Cyanobacteriia	Chloroplast	NA	NA	NA	GCAAGTGTTATCCGGAATCACTGGGCGTAAAGCGTCTGTAGGTGGTCAAATAAGTCAACTGTTAAATCTTGGGGCTCAACCTCAAAATCGCAGTCGAAACTATTAGACTAGAGTATAGTAGAGGTAAAGGGAATTTCCAGTGGAGCGGTGAAATGCGTAGAGATTGGAAAGAACACCGATGGCGAAGGCACTTTACTGGGCTATTACTGACACTCAGAGACGAAAGCTAGGGT
ASV_164	Bacteria	Proteobacteria	Alphaproteobacteria	Kiloniellales	Kiloniellaceae	Kiloniella	NA	GCGAGCGTTGTTCGGAATTACTGGGCGTAAAGGGCGTGTAGGCGGATTGGCAAGATAGAGGTGAAAGGCCTGGGCTCAACCTGGGAACTGCCTTTATAACTTCCAGTCTAGAGATCGAGAGAGGATAGCGGAATTCCTAGTGTAGAGGTGAAATTCGTAGATATTAGGAAGAACACCAGTGGCGAAGGCGGCTATCTGGCTCGATACTGACGCTGAGGCGCGAAAGCGTGGGG
ASV_165	NA	NA	NA	NA	NA	NA	NA	GCAAGCGTTGTTCGGATTCACTGGGCGTAAAGGGCGCGTAGGCGGCATCATAAGTTAAGGGTGAAATCCCGGGGCTCAACCCCGGAACTGCTCTTAAAACTGTGGAGCTAGAGATAGTCAGAGGCGGGTAGAATTCCTAGTGTAGAGGTGAAATTCGTAGATATTAGGAGGAATACCGGCGGCGAAGGCGGCCCGCTGGGGCTTATCTGACGCTAAGGCGCGAAAGCGTGGGG
ASV_166	Bacteria	Acidobacteriota	Thermoanaerobaculia	Thermoanaerobaculales	Thermoanaerobaculaceae	Subgroup 10	NA	GCGAGCGTTATTCGGAATCATTGGGCGTAAAGGGCGCGTAGGCGGCCTGTCAAGTCAGGGGTGAAATCCCTCGGCTCAACCGAGGAACTGCCTCTGAAACTAACAGGCTTGAGGCCGGGAGAGGGTAGTGGAATTCCCAGTGTAGCGGTGAAATGCGTAGATATTGGGAGGAACACCAGTGGCGAAGGCGGCTACCTGGACCGGTTCTGACGCTGAGGCGCGAAAGTGTGGGG
ASV_167	NA	NA	NA	NA	NA	NA	NA	GCAAGCGTTGTTCGGATTTACTGGGCGTAAAGGGCGTGTAGGCGGATGATATAGTTAGAGGTGAAAGCCCAGGGCTCAACCTTGGAACTGCCTTTAATACTTATCATCTAGAGTTTGTGAGAGGGTGGCGGAATATCCAGTGTAGAGGTGAAATTCGTAGATATTGGATAGAATACCAGTGGCGAAGGCGGCCACCTGGCACAACACTGACGCTGAGGCGCGAAAGCGTGGGG
ASV_168	Bacteria	Proteobacteria	Alphaproteobacteria	Rhodobacterales	Rhodobacteraceae	NA	NA	GTTAGCGTTGTTCGGAATTACTGGGCGTAAAGCGCGCGTAGGCGGATTGGAAAGTTGGGGGTGAAATCCCGGGGCTCAACCCCGGAACTGCCTCCAAAACTATCAGTCTAGAGTTCGAGAGAGGTGAGTGGAATTCCGAGTGTAGAGGTGAAATTCGTAGATATTCGGAGGAACACCAGTGGCGAAGGCGGCTCACTGGCTCGATACTGACGCTGAGGTGCGAAAGTGTGGGG
ASV_169	Bacteria	Bacteroidota	Bacteroidia	Bacteroidales	Marinifilaceae	Marinifilum	NA	TCGAGCGTTATCCGGATTTATTGGGTTTAAAGGGTCCGTAGGCGGGCTTGTAAGTCAGTGGTGAAATCCCGGAGCTCAACTCCGGAACTGCCATTGATACTGCAGGTCTTGAATTTAGTTGAGGTGGGCGGAATACGTTATGTAGCGGTGAAATGCATAGATATAACGTAGAACACCGATTGCGAAGGCAGCTCACTAAGCTAATATTGACGCTGATGGACGAAAGCGTGGGG
ASV_170	NA	NA	NA	NA	NA	NA	NA	CTCTTTTTTTTTTCAAAAGCGTAAAGGGTGTGATAGGCCGTTTTAATTAAAAAGGGTTTTATAATTTAAGAAGGTAAATGGAATTTTTTTGTAGCGGTGGAATGTGTAAATAGAAAAAAGAACTTTAGACGTGAAGACTATTTATTTTTGAGATTATAGTGTGATGGCTAAAACACGAGAGTATGGGG
ASV_171	Bacteria	Proteobacteria	Gammaproteobacteria	Oceanospirillales	Saccharospirillaceae	NA	NA	GCAAGCGTTAATCGGAATTACTGGGCGTAAAGCGCGCGTAGGTTGCTTGTTAAGCGTAATGTGAAAGCCTAGGGCTCAACCTTGGAACTGCATTGCGAACTGGCAGGCTAGAGTACAGTAGAGGGTAGTGGAATTTCCTGTGTAGCGGTGAAATGCGTAGAGATGGGAAGGAACATCAGTGGCGAAGGCGACTGCCTGGACTGATACTGACACTGAGGTGCGAAAGCGTGGGT
ASV_172	Bacteria	Cyanobacteria	Cyanobacteriia	Phormidesmiales	Nodosilineaceae	MBIC10086	NA	GCAAGCGTTATCCGGAATTATTGGGCGTAAAGGGTCCGCAGGTGGCTTATCAAGTCAGCTGTTAAAGACTGGGGCTTAACCCTGGGAGAGCAGTTGAAACTGGTAGGCTAGAGTACGGTAGGGGTAGAGGGAATTCCTAGTGTAGCGGTGAAATGCGTAGATATTAGGAAGAACACCAGTGGCGAAGGCGCTCTACTGGGCCTGTACTGACACTGAGGGACGAAAGCTAGGGG
ASV_173	NA	NA	NA	NA	NA	NA	NA	GCAAGCGTTATTCGAAATCACTGGGCGTAAAGCGTTCGTAGACGGTACTACAAGTTATTTGTTAATTCTTAAAGCTCAACTTTAAACCAGCAAATAATACTGTTTTACTTGAGTTTTTTGCGGAAGAATAGAATTTTATATTCAGGGGTGAAACCTGTAGATATATAAAGGAATATCATTAAAAGCGAAGGCGATTCTTTAGTAAAAACTGACGTTGAGGGACGAAAGTATAGGT
ASV_174	Bacteria	Bacteroidota	Bacteroidia	Flavobacteriales	Flavobacteriaceae	Aureivirga	NA	GCAAGCGTTATCCGGAATCATTGGGTTTAAAGGGTCCGTAGGCGGATAATTAAGTCAGAGGTGAAATCCCGCAGCTTAACTGTGGAACTGCCTTTGATACTGGTTGTCTTGAGTCACATTGAAGTAGATGGAATGTGTAGTGTAGCGGTGAAATGCTTAGATATTACACAGAACACCGATTGCGAAGGCAGTCTACTAAGTGTGTACTGACGCTGATGGACGAAAGCGTGGGG
ASV_175	Bacteria	Proteobacteria	Gammaproteobacteria	Vibrionales	Vibrionaceae	NA	NA	GCGAGCGTTAATCGGAATTACTGGGCGTAAAGCGCATGCAGGTGGTTTGTTAAGTCAGATGTGAAAGCCCGGGGCTCAACCTCGGAAGGCCATTTGAAACTGGCAAACTAGAGTACTGTAGAGGGGGGTAGAATTTCAGGTGTAGCGGTGAAATGCGTAGAGATCTGAAGGAATACCGGTGGCGAAGGCGGCCCCCTGGACAGATACTGACACTCAGATGCGAAAGCGTGGGG
ASV_176	Bacteria	Proteobacteria	Gammaproteobacteria	Francisellales	Francisellaceae	Francisella	NA	CCGAGCGTTAATCGGAATTACTGGGCGTAAAGGGTCTGTAGGTGGTTTGTTAAGTCAGATGTGAAAGCCCAGGGCTCAACCTTGGAACTGCATTTGATACTGGCAAACTAGAGTATGGTAGAGGAATGGGGAATTTCTGGTGTAGCGGTGAAATGCGTAGAGATCAGAAGGAACACCAATGGCGAAGGCAACATTCTGGACCGATACTGACACTGAGGGACGAAAGCGTGGGG
ASV_177	Bacteria	Bacteroidota	Bacteroidia	NA	NA	NA	NA	GCAAGCGTTATCCGGATTCATTGGGTTTAAAGGGTGCGTAGGCGGTTTAATAAGTCAGTGGTGAAAGCCTCCCGCTCAACGGGAGAATTGCCATTGATACTGTTAGACTTGAATCTAGTTGAAGTGGGCGGAATACATCATGTAGCGGTGAAATGCATAGATATGATGTAGAACGCCGATTGCGAAGGCAGCTCACTAAGTTAGTATTGACGCTGAGGCACGAAAGCGTGGGG
ASV_178	Bacteria	Proteobacteria	Gammaproteobacteria	Alteromonadales	Colwelliaceae	Thalassotalea	NA	GCGAGCGTTAATCGGAATTACTGGGCGTAAAGCGTGCGTAGGCGGTTTCTTAAGCGAGATGTGAAATCCCGGGGCTCAACCTCGGAACTGCATTTCGAACTGGGTGACTAGAGTACTGTAGAGGGTGGTGGAATTTCCAGTGTAGCGGTGAAATGCGTAGAGATTGGAAGGAACATCAGTGGCGAAGGCGGCCACCTGGACAGATACTGACGCTGAGGCACGAAAGCGTGGGG
ASV_179	Bacteria	Proteobacteria	Gammaproteobacteria	Oceanospirillales	Nitrincolaceae	NA	NA	GCGAGCGTTAATCGGAATTACTGGGCGTAAAGCGCGCGTAGGTGGATTGGTCAGTCAGATGTGAAAGCCCCGGGCTCAACCTGGGAACTGCACCTGATACTGCCAATCTAGAGTACGGTAGAGGGTAGTGGAATTTCCTGTGTAGCGGTGAAATGCGTAGATATAGGAAGGAACACCAGTGGCGAAGGCGACTGCCTGGACCGATACTGACACTGAGGTGCGAAAGCGTGGGG
ASV_180	NA	NA	NA	NA	NA	NA	NA	GCAAGCGTTATCCGGAATCACTGGGTTTAAAGGGTACGCAGGCGGTCTAATAAGTCAGGAGTGAAATCCCGTCGCTTAACGACGGACGTGCTTTTGATACTGTTAGACTTGAATCAGGTTGAGGTTGGCGGAATGCGACGTGTAGCGGTGAAATGCTTAGATATGTCGTAGAACACCAATTGCGAAGGCAGCTGACTGGACCTGTATTGACGCTGAGGTACGAAAGCGTGGGT
ASV_181	Bacteria	Bacteroidota	Bacteroidia	Flavobacteriales	Flavobacteriaceae	NA	NA	GCAAGCGTTATCCGGAATCATTGGGTTTAAAGGGTCCGCAGGCGGTCAATTAAGTCAGAGGTGAAATCCCATCGCTTAACGATGGAACTGCCTTTGATACTGGTTGACTTGAGTTATACGGAAGTAGATAGAATGTGTAGTGTAGCGGTGAAATGCATAGAGATTACACAGAATACCGATTGCGAAGGCAGTCTACTACGTATATACTGACGCTCATGGACGAAAGCGTGGGG
ASV_182	Bacteria	Cyanobacteria	Cyanobacteriia	Chloroplast	NA	NA	NA	GCAAGTGTTATCCGGAATCACTGGGCGTAAAGCGTCTGTAGGTGGTCAAATAAGTCAACTGTTAAATCTTGAGGCTCAACCTCAAAACCGCAGTCGAAACTATTAGACTAGAGTATAGTAGGGGTAAAGGGAATTTCCAGTGGAGCGGTGAAATGCGTAGAGATTGGAAGGAACACCGATGGCGAAGGCACTTTACTGGGCTATTACTAACACTCAGAGACGAAAGCTAGGGT
ASV_183	Bacteria	Proteobacteria	Alphaproteobacteria	Rhodobacterales	Rhodobacteraceae	NA	NA	GTTAGCGTTGTTCGGAATTACTGGGCGTAAAGCGCGCGTAGGCGGATTGGAAAGTTAGGGGTGAAATCCCAGGGCTCAACCCTGGAACTGCCCTTAAAACTCCCAGTCTAGAGTTCGAGAGAGGTGAGTGGAATTCCGAGTGTAGAGGTGAAATTCGTAGATATTCGGAGGAACACCAGTGGCGAAGGCGGCTCACTGGCTCGATACTGACGCTGAGGTGCGAAAGTGTGGGG
ASV_184	Bacteria	Bacteroidota	Bacteroidia	Flavobacteriales	Flavobacteriaceae	Aquimarina	NA	CCAAGCGTTATCCGGAATCATTGGGTTTAAAGGGTCCGTAGGCGGGCAATTAAGTCAGAGGTGAAAGTTTGCGGCTCAACCGTAAAATTGCCTTTGATACTGGTTGTCTTGAATTATTGTGAAGTGGTTAGAATGTGTAGTGTAGCGGTGAAATGCATAGATATTACACAGAATACCGATTGCGAAGGCAGATCACTAACAATTGATTGACGCTAAGGGACGAAAGCGTGGGT
ASV_185	Bacteria	Proteobacteria	Alphaproteobacteria	Rhodobacterales	Rhodobacteraceae	NA	NA	GCTAGCGTTGTTCGGAATTACTGGGCGTAAAGCGCGCGTAGGCGGGCTGTTAAGTCGGGGGTGAAATCCCGGGGCTCAACCCCGGAACTGCCCTCGATACTGGCAGCCTAGAGGTCGAGAGAGGTGAGTGGAATTCCGAGTGTAGAGGTGAAATTCGTAGATATTCGGAGGAACACCAGTGGCGAAGGCGGCTCACTGGCTCGATACTGACGCTGAGGTGCGAAAGCGTGGGG
ASV_186	Bacteria	Proteobacteria	Gammaproteobacteria	Alteromonadales	Colwelliaceae	NA	NA	GCGAGCGTTAATCGGAATTACTGGGCGTAAAGCGTGCGTAGGCGGATTGTTAAGCGAGATGTGAAAGCCCCGGGCTCAACCTGGGAACTGCATTTCGAACTGGCAGTCTAGAGTTTTGTAGAGGGTGGTGGAATTTCCAGTGTAGCGGTGAAATGCGTAGAGATTGGAAGGAACATCAGTGGCGAAGGCGGCCACCTGGACAAAAACTGACGCTGAGGCACGAAAGCGTGGGG
ASV_187	Bacteria	Proteobacteria	Gammaproteobacteria	Cellvibrionales	Cellvibrionaceae	Pseudoteredinibacter	NA	GCAAGCGTTAATCGGAATTACTGGGCGTAAAGCGCGCGTAGGCGGTTTGTTAAGCTAGTTGTGAAAGCCCAGGGCTCAACCTTGGAACTGCAATTAGAACTGGCAAGCTAGAGTGCAGCAGAGGATAGTGGAATTTCTAGTGTAGCGGTGAAATGCGTAGATATTAGAAGGAACACCAGTGGCGAAGGCGACTGTCTGGGCTGACACTGACGCTGAGGTGCGAAAGCGTGGGG
ASV_189	NA	NA	NA	NA	NA	NA	NA	GCAAGCGTTGTTCGGAATCACTGGGCTTAAAGCGTATGTAGGCGGACTAGCAAGTCAGGAGTGAAATCCCGGGGCTCAACCCCGGAACTGCTCTTGAAACTGCAAGTCTAGAATCCTGGAGAGGTTGGGAGAATTCCTAGTGTAGAGGTGAAATTCGCAGATATTAGGAGGAATACCAGTGGCGTAGGCGCCCAACTGGACAGGTATTGACGCTCAGATACGAAAGCGTGGGG
ASV_190	Bacteria	Proteobacteria	Alphaproteobacteria	Rhodobacterales	Rhodobacteraceae	NA	NA	GCTAGCGTTGTTCGGAATTACTGGGCGTAAAGCGCGCGTAGGCGGGCTGTTAAGTCGGGGGTGAAATCCCGGGGCTCAACCCCGGAACTGCCTCCGATACTGGCAGCCTAGAGATCGAGAGAGGCGAGTGGAATACCGAGTGTAGAGGTGAAATTCGTAGATATTCGGTGGAACACCAGTGGCGAAGGCGGCTCGCTGGCTCGATACTGACGCTGAGGTGCGAAAGCGTGGGG
ASV_191	Bacteria	Proteobacteria	Alphaproteobacteria	Rhodobacterales	Rhodobacteraceae	NA	NA	GTTAGCGTTGTTCGGAATTACTGGGCGTAAAGCGCGCGTAGGCGGACCAGAAAGTTGGGGGTGAAATCCCGGGGCTCAACCCCGGAACTGCCTCCAAAACTCCTGGTCTAGAGTTCGAGAGAGGTGAGTGGAATTCCGAGTGTAGAGGTGAAATTCGTAGATATTCGGAGGAACACCAGTGGCGAAGGCGGCTCACTGGCTCGATACTGACGCTGAGGTGCGAAAGTGTGGGG
ASV_192	Bacteria	Bacteroidota	Bacteroidia	Flavobacteriales	Flavobacteriaceae	NA	NA	CCAAGCGTTATCCGGAATCATTGGGTTTAAAGGGTCCGTAGGCGGTTTTATAAGTCAGTGGTGAAATCCGGCAGCTCAACTGTCGAACTGCCATTGATACTGTAGAACTTGAATTATTATGAAGTAACTAGAATATGTAGTGTAGCGGTGAAATGCTTAGAGATTACATGGAATACCAATTGCGAAGGCAGGTTACTAATAATATATTGACGCTGATGGACGAAAGCGTGGGT
ASV_193	Bacteria	Proteobacteria	Gammaproteobacteria	Francisellales	Francisellaceae	[Caedibacter] taeniospiralis group	NA	GCGAGCGTTAATCGGAATTACTGGGCGTAAAGGGTTCGTAGGTGGTTAGATAAGTCAGATGTGAAAGCCCTGGGCTCAACCTGGGAACTGCATTTGATACTGTTTAACTAGAGTTTACTAGAGGATTGGGGAATTTCCGGTGTAGCGGTGAAATGCGTAGAGATCGGAAGGAACATCAATGGCGAAGGCAACAATCTGGGGTTAAACTGACACTGAGGGACGAAAGCGTGGGT
ASV_195	Bacteria	Bacteroidota	Bacteroidia	NA	NA	NA	NA	GCAAGCGTTATCCGGAATCACTGGGTTTAAAGGGTGCGTAGGCGGTTGAATAAGTCAGAGGTGAAAGGTTGTCGCTTAACGATAAAATGGCCTTTGATACTGTTTAACTAGAATTAGGTTGAGGTAGGCGGAATGCGTCATGTAGCGGTGAAATGCATAGATATGACGTAGAACACCGATTGCGAAGGCAGCTTACTGGACCTATATTGACGCTGAGGCACGAAAGCGTGGGG
ASV_197	NA	NA	NA	NA	NA	NA	NA	GCGAGCGTTATTCGGAATTATTGGGCGTAAAGCGTCTGTAGGTGGTTTTTTAAGTCTACTGTTAAATATCAAGGCTTAACCTTGAAAAAGCGGTTTGAAACTAAAAAGCTTGAGTTTAGTAGAGGTAAAGGGAATTCTAGGTGTAGTGGTGAAATGCGTAGATATCGGGAAGAACACCTGTGGCGAAAGCGCTTTACTGGGCTAAAACTGACACTGAGAGACGAAAGCTAGGGG
ASV_198	Bacteria	Bacteroidota	Bacteroidia	Flavobacteriales	Flavobacteriaceae	NA	NA	GCAAGCGTTATCCGGAATCATTGGGTTTAAAGGGTCCGCAGGCGGTCAATTAAGTCAGAGGTGAAATCCTACAGCTTAACTGTAGAACTGCCTTTGATACTGGTTGACTTGAGTCATATGGAAGTAGATAGAATGTGTAGTGTAGCGGTGAAATGCATAGATATTACACAGAATACCGATTGCGAAGGCAGTCTACTACGTATGTACTGACGCTCATGGACGAAAGCGTGGGG
ASV_199	Bacteria	Proteobacteria	Gammaproteobacteria	Cellvibrionales	Cellvibrionaceae	Aestuariicella	NA	GCAAGCGTTAATCGGAATTACTGGGCGTAAAGCGCGCGTAGGCGGTTACATAAGTTGGAGGTGAAATCCCCGGGCTCAACCTGGGAACTGCTTTCAAAACTGTGTGACTAGAGTGCAGCAGAGGATAGTGGAATTTCTAGTGTAGCGGTGAAATGCGTAGATATTAGAAGGAACACCAGTGGCGAAGGCGACTGTCTGGGCTGACACTGACGCTGAGGTGCGAAAGCGTGGGG
ASV_200	Bacteria	Campilobacterota	Campylobacteria	Campylobacterales	Arcobacteraceae	NA	NA	GCAAGCGTTACTCGGAATCACTGGGCGTAAAGAGCGTGTAGGCGGATAGATAAGTTGGAAGTGAAATCCTATAGCTAAACTATAGAACTGCTTTCAAAACTGTTTATCTAGAATATGGGAGAGGTAGATGGAATTTCTGGTGTAGGGGTAAAATCCGTAGAGATCAGAAGGAATACCGATTGCGAAGGCGATCTACTGGAACATTATTGACGCTGAGACGCGAAAGCGTGGGG
ASV_201	Bacteria	Proteobacteria	Gammaproteobacteria	NA	NA	NA	NA	CCGAGCGTTAATCGGAATTACTGGGCGTAAAGCGTACGTAGGTGGTTTGTTAAGTTGGATGTGAAAGCCCCGGGCTCAACCTGGGAACTGCATTCAAAACTGGCGAACTAGAGTATGGTAGAGGTAAGTGGAATTTCCTGTGTAGCGGTGAAATGCGTAGAGATGGGAAGGAACACCAGTGGCGAAGGCGACTTACTGGACTAATACTGACACTGAGGTACGAAAGCGTGGGT
ASV_202	Bacteria	Cyanobacteria	Cyanobacteriia	Chloroplast	NA	NA	NA	GCAAGTGTTATCCGGAATCACTGGGCGTAAAGCGTCTGTAGGTGGTTTAATAAGTCAACTGTTAAATCTTGAGGCTCAACTTCAAAATCGCAGTCGAAACTATTAGACTAGAGTATAGTAGGGGTAAAGGGAATTTCCAGTGGAGCGGTGAAATGCGTAGATATTGGAAAGAACACCGATGGCGAAGGCACTTTACTGGGCTATTACTGACACTCAGAGACGAAAGCTAGGGT
ASV_203	Bacteria	Cyanobacteria	Cyanobacteriia	Chloroplast	NA	NA	NA	GCAAGTGTTATCCGGAATCACTGGGCGTAAAGCGTCTGTAGGTGGTTTAATAAGTCAACTGTTAAATCTTGAAGCTCAACTTCAAAACCGCAGTCGAAACTATTAGACTTGAGTATAGTAGGGGTAAAGGGAATTTCCAGTGGAGCGGTGAAATGCGTAGAGATTGGAAAGAACACCGATGGCGAAGGCACTTTACTGGGCTATTACTGACACTCAGAGACGAAAGCTAGGGT
ASV_204	Bacteria	NA	NA	NA	NA	NA	NA	GCAAGCGTTATTCGGAATTACTGGGCGTAAAGGGCGCGTAGGCGGCCCGGTCAGTGAGAAGTGAAAGCCCTCGGCTCAACCGAGGAACTGCTTCTCATACTGCCGAGCTAGAGTGTAGGAGAGGAGGATGGAATTCCCGGTGTAGCGGTGAAATGCGTAGAGATCGGGAGGAACACCAGTGGCGAAGGCGATTCTCTGGACTACAACTGACGCTGAGGCGCGAAAGTGTGGGG
ASV_205	Bacteria	Proteobacteria	Alphaproteobacteria	Rhodobacterales	Rhodobacteraceae	NA	NA	GTTAGCGTTGTTCGGAATTACTGGGCGTAAAGCGCGCGTAGGCGGACCAGAAAGTTGGGGGTGAAATCCCGGGGCTCAACCCCGGAACTGCCTCCAAAACTCCTGGTCTTGAGTTCGAGAGAGGTGAGTGGAATTCCGAGTGTAGAGGTGAAATTCGTAGATATTCGGAGGAACACCAGTGGCGAAGGCGGCTCACTGGCTCGATACTGACGCTGAGGTGCGAAAGTGTGGGG
ASV_207	Bacteria	Firmicutes	Clostridia	Peptostreptococcales-Tissierellales	NA	NA	NA	GCAAGCGTTATCCGGAATCACTGGGCGTAAAGGGAGTGTAGGCGGCTTAGCAAGCCAGGGGTGAAAGGCATTGGCTCAACCAATGTAAGCCTTTGGAACTGTTAGGCTTGAGTGCAGGAGAGGAAAGTGGAATTCCTAGTGTAGCGGTGAAATGCGTAGATATTAGGAGGAACACCAGTGGCGAAGGCGACTTTCTGGACTGTAACTGACGCTGAGGCTCGAAAGCGTGGGG
ASV_208	NA	NA	NA	NA	NA	NA	NA	CCAAGTCGCAGCCATTTTTATTGGGTCTAAAACATCCGTAGCTTGCTTGGTAAGTTCCTTGTGAAATCCTATATCTCAAATATAGGGCATGCAAGGAGTACTGCCTCGCTAGAGACTGGAAGACGTAACGAGTACGTTCTAAGTAATGGTAAAATATGTTAATCTAGGACGGACTAACAATAGCGAAGGCACGTTACGAGGACAGTTCTGACAGTAAGGGATGAAGGCTAGGGG
ASV_209	Bacteria	Proteobacteria	Gammaproteobacteria	NA	NA	NA	NA	GCGAGCGTTAATCGGAATTACTGGGCGTAAAGCGCATGCAGGTGGTTAATTAAGTCAGATGTGAAAGCCCGGGGCTCAACCTCGGAAGGCCATTTGAAACTGGTTAACTAGAGTACTGTAGAGGGGGGTAGAATTTCAGGTGTAGCGGTGAAATGCGTAGAGATCTGAAGGAATACCGGTGGCGAAGGCGGCCCCCTGGACAGATACTGACACTCAGATGCGAAAGCGTGGGG
ASV_210	Bacteria	Proteobacteria	Alphaproteobacteria	Rhodobacterales	Rhodobacteraceae	NA	NA	GTTAGCGTTGTTCGGAATTACTGGGCGTAAAGCGCGCGTAGGCGGACTATTAAGTCAGGGGTGAAATCCCGGGGCTCAACCCCGGAACTGCCCTTGATACTGGTAGTCTTGAGTTCGAGAGAGGTGAGTGGAATTCCGAGTGTAGAGGTGAAATTCGTAGATATTCGGAGGAACACCAGTGGCGAAGGCGGCTCACTGGCTCGATACTGACGCTGAGGTGCGAAAGTGTGGGG
ASV_211	Bacteria	Proteobacteria	Alphaproteobacteria	Rhizobiales	Stappiaceae	Labrenzia	NA	GCTAGCGTTGTTCGGAATCACTGGGCGTAAAGCGCACGTAGGCGGACTGATTAGTCAGGGGTGAAATCCCGGGGCTCAACCCCGGAACTGCCTTTGATACTGTCAGTCTTGAGTCCGAGAGAGGTGAGTGGAACTCCGAGTGTAGAGGTGAAATTCGTAGATATTCGGAAGAACACCAGTGGCGAAGGCGGCTCACTGGCTCGGTACTGACGCTGAGGTGCGAAAGCGTGGGG
ASV_212	Bacteria	Bacteroidota	Bacteroidia	Flavobacteriales	Flavobacteriaceae	Aquimarina	NA	CCAAGCGTTATCCGGAATCATTGGGTTTAAAGGGTCCGTAGGCGGGCTTATAAGTCAGTGGTGAAAGTTTGCGGCTCAACCGTAAAATTGCCATTGATACTGTAGGTCTTGAATCATTGTGAAGTGGTTAGAATGTGTAGTGTAGCGGTGAAATGCATAGATATTACACAGAATACCGATTGCGAAGGCAGATCACTAACAATTGATTGACGCTCAGGGACGAAAGCGTGGGT
ASV_213	Bacteria	Campilobacterota	Campylobacteria	Campylobacterales	NA	NA	NA	GCAAGCGTTACTCGGAATCACTGGGCGTAAAGGGCGCGTAGGCTGTCTAATAAGTCAGGTGTGAAATCCTATGGCTCAACCATAGAACTGCACTTGAAACTGTTAGACTAGAGTTTGGAAGAGGAAGATGGAATTAGTGGTGTAGGGGTAAAATCCGTAGAGATCACTAGGAATACCGAAAGCGAAGGCGATCTTCTGGGACAACACTGACGCTGAGGCGCGAAAGCGTGGGG
ASV_214	Bacteria	Proteobacteria	Alphaproteobacteria	Rhodobacterales	Rhodobacteraceae	NA	NA	GTTAGCGTTGTTCGGAATTACTGGGCGTAAAGCGCGCGTAGGCGGATTGGAAAGTTAGAGGTGAAATCCCGGGGCTCAACCCCGGAACTGCCTTTAAAACTCCCAGTCTAGAGTTCGAGAGAGGTGAGTGGAATTCCGAGTGTAGAGGTGAAATTCGTAGATATTCGGAGGAACACCAGTGGCGAAGGCGGCTCACTGGCTCGATACTGACGCTGAGGTGCGAAAGTGTGGGG
ASV_215	Bacteria	NA	NA	NA	NA	NA	NA	GCAAGCGTTATCCGGAATCACTGGGTTTAAAGGGTGCGTAGGCGGCACAATAAGTCAGAAGTGAAATGCTGTAGCTTAACTATGGAATTGCTTTTGATACTGTTGAGCTTGAATTGGGTTGAGGTTAGCGGAATGAGTCATGTAGCGGTGAAATGCATAGATATGACTTAGAACACCAATTGCGAAGGCAGCTAACTGGGCCTTGATTGACGCTGAGGCACGAAAGCGTGGGG
ASV_217	Bacteria	Proteobacteria	Gammaproteobacteria	Vibrionales	Vibrionaceae	Photobacterium	NA	GCGAGCGTTAATCGGAATTACTGGGCGTAAAGCGCATGCAGGCGGTCTGTTAAGCAAGATGTGAAAGCCCGGGGCTCAACCTCGGAACAGCATTTTGAACTGGCAGACTAGAGTCTTGTAGAGGGGGGTAGAATTTCAGGTGTAGCGGTGAAATGCGTAGAGATCTGAAGGAATACCGGTGGCGAAGGCGGCCCCCTGGACAGAGACTGACGCTCAGATGCGAAAGCGTGGGG
ASV_218	Bacteria	Proteobacteria	Alphaproteobacteria	Rhodobacterales	Rhodobacteraceae	NA	NA	GTTAGCGTTGTTCGGAATTACTGGGCGTAAAGCGCGCGTAGGCGGATTAGAAAGTTGGGGGTGAAATCCCAGGGCTCAACCCTGGAACTGCCTTCAAAACTACTAGTCTAGAGTTCGAGAGAGGTGAGTGGAATTCCGAGTGTAGAGGTGAAATTCGTAGATATTCGGAGGAACACCAGTGGCGAAGGCGGCTCACTGGCTCGATACTGACGCTGAGGTGCGAAAGTGTGGGG
ASV_219	Bacteria	Proteobacteria	Alphaproteobacteria	Rhizobiales	Devosiaceae	Maritalea	NA	GCTAACGTTGTTCGGATTTACTGGGCGTAAAGCGCACGTAGGCGGATTAGCAAGTTAGGGGTGAAATCCCGGAGCTCAACTCCGGAACTGCCTTTAAAACTGCTAGTCTAGAGATCGGGAGAGGTGTATGGAACTCCTAGTGTAGAGGTGGAATTCGTAGATATTAGGAAGAACACCAGTGGCGAAGGCGATACACTGGCCCGATACTGACGCTGAGGTGCGAAAGCGTGGGG
ASV_220	NA	NA	NA	NA	NA	NA	NA	GCAAGCGTTAATCGGATTTATTGGGCGTAAAGGGCGCGTAGGCGGATATGTAAGTCAAATGTGAAATCCCTGGGCTCAACCTAGGAACTGCATTTGAAACTGTATGTCTTGAGGGTAGACGGAGAAAGTGGAATTCCATGTGTAGCGGTGGAATGCGTAGATATGTGGAAGAATACCAGTGGCGAAGGCGACTTTCTAGTTTATACCTGACGCTGAGGCGCGAAAGCAAGGGG
ASV_221	Bacteria	NA	NA	NA	NA	NA	NA	GCGAGCGTTAATCGGAATTACTGGGCGTAAAGCGCGCGTAGGCGGCAAAGCAAGTCAGATGTGAAATCCCTGGGCTTAACCCAGGAACTGCATTTGATACTATTTTGCTAGAATATGATAGAGGATAGCGGAATTCCAGGTGTAGCGGTGAAATGCGTAGATATCTGGAGGAACATCAGTGGCGAAGGCGGCTATCTGGATCAATATTGACGCTGAGGTGCGAAAGCGTGGGG
ASV_222	Bacteria	Cyanobacteria	Cyanobacteriia	Chloroplast	NA	NA	NA	GCAAGTGTTATCCGGAATCACTGGGCGTAAAGCGTCTGTAGGTGGTCAAATAAGTCAACTGTTAAATCTTGGGGCTCAACCTCAAAACCGCAGTCGAAACTATTAGACTAGAGTATAGTAGGGGTAAAGGGAATTTCCAGTGGAGCGGTGAAATGCGTAGAGATTGGAAAGAACACCGATGGCGAAGGCACTTTACTGGGCTATTACTAACACTCAGAGACGAAAGCTAGGGT
ASV_224	Bacteria	Proteobacteria	Alphaproteobacteria	NA	NA	NA	NA	GCGAGCGTTGTTCGGAATCACTGGGCGTAAAGCGTACGTAGGCGGATAGATTAGTTAGAGGTGAAATCCCGGGGCTCAACCCCGGAACTGCCTTTAATACTGTCTATCTAGAGGTCGAGAGAGGTGAGTGGAATTCCTAGTGTAGAGGTGAAATTCGTAGATATTAGGAAGAACACCAGTGGCGAAGGCGGCTCACTGGCTCGATACTGACGCTGAGGTACGAAAGCGTGGGG
ASV_225	Bacteria	Verrucomicrobiota	Verrucomicrobiae	Verrucomicrobiales	Rubritaleaceae	Roseibacillus	NA	CCAAGCGTTGTTCGGAATCACTGGGCGTAAAGCGTGTGTAGGCTGCGCGGAAAGTCAAATGTGAAAGCCCGGGGCTCAACCTCGGAACTGCATTCGATACTCCCGTGCTAGAGTCATGGAGAGGTAAGTGGAATTCCCGGTGTAGCAGTGAAATGCGTGGATATCGGGAGGAACATCAATGGCGAAGGCAACTTACTGGACATGTACTGACGCTCAGACACGAAGGCCAGGGG
ASV_227	Bacteria	Proteobacteria	Gammaproteobacteria	Alteromonadales	Colwelliaceae	Colwellia	NA	GCGAGCGTTAATCGGAATTACTGGGCGTAAAGCGAGCGTAGGCGGTTTGATAAGCCAGATGTGAAATCCCGGGGCTCAACCTCGGAACTGCATTTGGAACTGTCTGACTAGAGTACTGTAGAGGGTGGTGGAATTTCCAGTGTAGCGGTGAAATGCGTAGAGATTGGAAGGAACATCAGTGGCGAAGGCGGCCACCTGGACAGATACTGACGCTGAGGTTCGAAAGCGTGGGG
ASV_228	Bacteria	Proteobacteria	Alphaproteobacteria	Rhodobacterales	Rhodobacteraceae	NA	NA	GTTAGCGTTGTTCGGAATTACTGGGCGTAAAGCGCGCGTAGGCGGATCAGAAAGTTGGGGGTGAAATCCCGGGGCTCAACCCCGGAACTGCCTCCAAAACTCCTGGTCTTGAGTTCGAGAGAGGTGAGTGGAATTCCGAGTGTAGAGGTGAAATTCGTAGATATTCGGAGGAACACCAGTGGCGAAGGCGGCTCACTGGCTCGATACTGACGCTGAGGTGCGAAAGTGTGGGG
ASV_229	Bacteria	Proteobacteria	Gammaproteobacteria	Pseudomonadales	Moraxellaceae	Acinetobacter	NA	GCGAGCGTTAATCGGATTTACTGGGCGTAAAGCGTGCGTAGGCGGCTTTTTAAGTCGGATGTGAAATCCCCGAGCTTAACTTGGGAATTGCATTCGATACTGGGAAGCTAGAGTATGGGAGAGGATGGTAGAATTCCAGGTGTAGCGGTGAAATGCGTAGAGATCTGGAGGAATACCGATGGCGAAGGCAGCCATCTGGCCTAATACTGACGCTGAGGTACGAAAGCATGGGG
ASV_231	Bacteria	Proteobacteria	Alphaproteobacteria	Rhodospirillales	Thalassospiraceae	Thalassospira	NA	GCAAGCGTTGTTCGGATTTACTGGGCGTAAAGGGCACGCAGGCGGTCCTGCCAGTCAGGGGTGAAAGCCCGGGGCTCAACCCCGGAACTGCCTCTGATACTGCAGGACTAGAGACTAGGAGAGGGTGGTGGAATTCCCAGTGTAGAGGTGAAATTCGTAGATATTGGGAGGAACACCAGAGGCGAAGGCGGCCACCTGGACTAGATCTGACGCTCAGGTGCGAAAGCGTGGGG
ASV_232	Bacteria	Proteobacteria	Gammaproteobacteria	Cellvibrionales	Halieaceae	NA	NA	GCGAGCGTTAATCGGAATTACTGGGCGTAAAGCGCGCGTAGGCGGTTTGTTAAGTCGGATGTGAAAGCCCCGGGCTCAACCTGGGAATTGCACCCGATACTGGCCGACTGGAGTGCGAGAGAGGGAGGTAGAATTCCACGTGTAGCGGTGAAATGCGTAGATATGTGGAGGAATACCGGTGGCGAAGGCGGCCTCCTGGCTCGACACTGACGCTGAGGTGCGAAAGCGTGGGG
ASV_233	Bacteria	Proteobacteria	Gammaproteobacteria	Milano-WF1B-44	NA	NA	NA	GCAAGCGTTAATCGGAATTACTGGGCGTAAAGCGCGCGTAGGTGGCTTGCTAAGTCAGATGTGAAAGCCCCGGGCTTAACCTGGGAACTGCATTTGATACTGGCAAGCTAGAGTATAGTAGAGGCAAGTGGAATTTCCTGTGTAGCGGTGAAATGCGTAGATATAGGAAGGAACACCAGTGGCGAAGGCGGCTTGCTGGACTAATACTGACACTGAGGTGCGAAAGCGTGGGG
ASV_234	NA	NA	NA	NA	NA	NA	NA	ACAAGTGGGATTCAGATTTATTGGGCCTAAAGCGTCCGTAGCCGGTTATATAAATCCTTTGTGAAATTGTGGGGCTCAACCTTACAACGTGCATAGGACACTGTATGACTAGGGACCGGGAGGAGTGTGAGGTATTCCTTGGGGAGCGGTAAAATGTTATAATCCTTGGAGGACCACCTGTGGCGAAGGCGTCACACTAGAACGGATCCGACGGTGAGGGGCGAAAGCCAGGGG
ASV_235	Bacteria	Proteobacteria	Gammaproteobacteria	Alteromonadales	Colwelliaceae	Thalassotalea	NA	GCGAGCGTTAATCGGAATTACTGGGCGTAAAGCGTGCGTAGGCGGTTACTTAAGCGAGATGTGAAATCCCGGGGCTTAACCTCGGAACTGCATTTCGAACTGGGTGACTAGAGTTTTGTAGAGGGTGGTGGAATTTCCAGTGTAGCGGTGAAATGCGTAGAGATTGGAAGGAACATCAGTGGCGAAGGCGGCCACCTGGACAAAAACTGACGCTGAGGCACGAAAGCGTGGGT
ASV_236	Bacteria	Proteobacteria	Alphaproteobacteria	Kiloniellales	Kiloniellaceae	Tistlia	NA	GCAAGCGTTGTTCGGATTTACTGGGCGTAAAGGGCGCGTAGGCGGGGTATCAAGTTAGGGGTGAAAGCCCGGGGCTCAACCTCGGAACTGCCTTTAAAACTGATACTCTAGAGTCCGGAAGAGGGTCGCGGAATTCCCAGTGTAGAGGTGAAATTCGTAGATATTGGGAAGAACACCGGTGGCGAAGGCGGCGACCTGGTCCGGTACTGACGCTGAGGCGCGAAAGCGTGGGG
ASV_237	Bacteria	Cyanobacteria	Cyanobacteriia	Chloroplast	NA	NA	NA	GCAAGTGTTATCCGGAATCACTGGGCGTAAAGCGTCTGTAGGTGGTTTAATAAGTCAACTGTTAAATCTTAAAGCTTAACTTTAAAACTGCAGTCGAAACTATTAGACTAGAGTATAGTAGGGGTAAAGGGAATTTCCAGTGGAGCGGTGAAATGCGTAGAGATTGGAAAGAACACCGATGGCGAAGGCACTTTACTGGGCTATTACTAACACTCAGAGACGAAAGCTAGGGT
ASV_238	Bacteria	Proteobacteria	Alphaproteobacteria	Rhodobacterales	Rhodobacteraceae	NA	NA	GTTAGCGTTGTTCGGAATTACTGGGCGTAAAGCGCGCGTAGGCGGATTGGAAAGTTGGGGGTGAAATCCCGGGGCTCAACCCCGGAACTGCCTCCAAAACTCCCAGTCTTGAGTTCGAGAGAGGTGAGTGGAATTCCGAGTGTAGAGGTGAAATTCGTAGATATTCGGAGGAACACCAGTGGCGAAGGCGGCTCACTGGCTCGATACTGACGCTGAGGTGCGAAAGTGTGGGG
ASV_239	Bacteria	Cyanobacteria	Cyanobacteriia	Chloroplast	NA	NA	NA	GCAAGTGTTATCCGGAATCACTGGGCGTAAAGCGTCTGTAGGTGGTCAAATAAGTCAACTGTTAAATCTTGAGGCTCAACCTCGAAATCGCAGTAGAAACTATTAGACTAGAGTATAGTAGGGGTAAAGGGAATTTCCAGTGGAGCGGTGAAATGCGTAGAGATTGGAAGGAACACCGATGGCGAAGGCACTTTACTGGGCTATTACTAACACTCAGAGACGAAAGCTAGGGT
ASV_240	Bacteria	Firmicutes	Clostridia	Peptostreptococcales-Tissierellales	Fusibacteraceae	Fusibacter	NA	GCAAGCGTTATCCGGAATCACTGGGCGTAAAGGGTGCGTAGGCGGTTTTTCAAGTCAGGAGTGAAAGGCTATGGCTCAACCATAGTAAGCTTTTGAAACTGTTAAACTTGAGTGCAGGAGAGGAAAGTGGAATTCCTAGTGTAGAGGTGAAATTCGTAGATATTAGGAGGAACACCAGTGGCGAAGGCGACTTTCTGGACTGTAACTGACGCTGAGGCACGAAAGCGTGGGG
ASV_241	NA	NA	NA	NA	NA	NA	NA	GCAAGCGTTACTCGGAATTACTGGGCGTAAAGAGTGCGTAGGCGTCTTATTAAGTCAGATGTGAAATCTTGTGGCTCAACCATATAAATTGCATTTGAAACTGATAAGATAGAGTTCAGAAGAGGCAAGTGGAATTAGTAGTGTAGGGGTAAAATCCGTAGATATTACTAGGAATACCGAAAGCGAAGGCGACTTGCTAGGATGATACTGACGCTGAGGCACGAAAGCGTGGGG
ASV_242	Bacteria	NA	NA	NA	NA	NA	NA	GCTAGCGTTGTTCGGAATCACTGGGCGTAAAGCGTACGTAGGCGGATTGGAAAGTTAGATGTGAAAGCCCGGGGCTCAACCTCGGAACTGCATTTAAAACTCCCAATCTAGAGTTCGGTAGGGGACAGTGGAATTCCTAGTGTAGCGGTGAAATGCGTAGATATTAGGAGGAACACCAGTGGCGAAGGCGACTGTCTGGGCCGATACTGACGCTAAGGTACGAAAGCGTGGGG
ASV_244	Bacteria	Verrucomicrobiota	Verrucomicrobiae	Verrucomicrobiales	Rubritaleaceae	Haloferula	NA	CCAAGCGTTGTTCGGAATCACTGGGCGTAAAGGGAGCGTAGGCGGTTAGGTAAGTCAGATGTGAAATCTCGGGGCTCAACCCCGAAACTGCATCCGATACTGCCTGACTTGAGTAATGGAGGGGTAACTGGAATTCTCGGTGTAGCAGTGAAATGCGTAGAGATCGAGAGGAACACTCGTGGCGAAGGCGAGTTACTGGACATTTACTGACGCTGAGGCTCGAAGGCTAGGGT
ASV_246	Bacteria	Bacteroidota	Bacteroidia	Flavobacteriales	Cryomorphaceae	Vicingus	NA	CCAAGCGTTATCCGGATTTATTGGGTTTAAAGGGTACGTAGGCGGAAATTTAAGTCAGTAGTGAAAGCCCGTCGCTTAACGATGGAACTGCTATTGATACTGAATTTCTTGAATATAGTTGAAGTAGGCGGAATACGGCATGTAGCGGTGAAATGCATAGATATGCCGTGGAACACCAATCGCGAAGGCAGCTTACTAAGCTATTATTGACGCTAAGGTACGAAAGCGTGGGG
ASV_247	Bacteria	Proteobacteria	Alphaproteobacteria	Rhodobacterales	Rhodobacteraceae	NA	NA	GTTAGCGTTGTTCGGAATTACTGGGCGTAAAGCGCACGTAGGCGGACTGGAAAGTTGGGGGTGAAATCCCGGGGCTCAACCCCGGAACTGCCTCCAAAACTATCAGTCTAGAGTTCGAGAGAGGTGAGTGGAATTCCAAGTGTAGAGGTGAAATTCGTAGATATTTGGAGGAACACCAGTGGCGAAGGCGGCTCACTGGCTCGATACTGACGCTGAGGTGCGAAAGTGTGGGG
ASV_248	Bacteria	Verrucomicrobiota	Chlamydiae	Chlamydiales	NA	NA	NA	GCAAGCATTAATCGGATTTATTGGGTGTAAAGAGCGCGTAGGCGGATAAGTTAGTCAAATGTGAAATTCCGAAGCTCAACTTCGGAGCTGCATTTGAAACTGCTTGTCTAGAGGGTAGACGGGGAAAACGGAATTCCACATGTAGCGGTGAAATGCGTAGATATGTGGAAGAACACCTGTGGCGAAAGCGGTTTTCTAGTTTATACCTGACGCTGAGGCGCGAAAGCAAGGGG
ASV_249	Bacteria	Proteobacteria	Alphaproteobacteria	Rhodobacterales	Rhodobacteraceae	NA	NA	GTTAGCGTTGTTCGGAATTACTGGGCGTAAAGCGCGCGTAGGCGGACTATTAAGTCAGAGGTGAAATCCCGGGGCTCAACCCCGGAACTGCCTTTGATACTGGTAGTCTTGAGTTCGAGAGAGGTGAGTGGAATTCCGAGTGTAGAGGTGAAATTCGTAGATATTCGGAGGAACACCAGTGGCGAAGGCGGCTCACTGGCTCGATACTGACGCTGAGGTGCGAAAGCGTGGGG
ASV_250	Bacteria	Proteobacteria	Gammaproteobacteria	Vibrionales	Vibrionaceae	Photobacterium	NA	GCGAGCGTTAATCGGAATTACTGGGCGTAAAGCGCATGCAGGCGGTCTGTTAAGCAAGATGTGAAAGCCCGGGGCTCAACCTCGGAACAGCATTTTGAACTGGCAGACTAGAGTCTTGTAGAGGGGGGTGGAATTTCAGGTGTAGCGGTGAAATGCGTAGAGATCTGAAGGAATACCGGTGGCGAAGGCGGCCCCCTGGACAAAGACTGACGCTCAGATGCGAAAGCGTGGGG
ASV_251	Bacteria	Proteobacteria	Gammaproteobacteria	Enterobacterales	Morganellaceae	Morganella	NA	GCAAGCGTTAATCGGAATTACTGGGCGTAAAGCGCACGCAGGCGGTTGATTGAGTCAGATGTGAAATCCCCGGGCTTAACCCGGGAATTGCATCTGATACTGGTCAGCTAGAGTCTTGTAGAGGGGGGTAGAATTCCATGTGTAGCGGTGAAATGCGTAGAGATGTGGAGGAATACCGGTGGCGAAGGCGGCCCCCTGGACAAAGACTGACGCTCAGGTGCGAAAGCGTGGGG
ASV_253	Bacteria	Desulfobacterota	Desulfobacteria	Desulfobacterales	Desulfolunaceae	Desulfofaba	NA	GCAAGCGTTATTCGGAATTATTGGGCGTAAAGCGCGCGTAGGCGGTTTCGTAGGTCAGATGTGAAATCCCGGGGCTCAACCCCGGAAGTGCATTTGAAACCCCGAGACTTGAGTATGGGAGAGGGAAGTGGAATTCCAGGTGTAGAGGTGAAATTCGTAGATATCTGGAGGAACACCGGTGGCGAAGGCGACTTCCTGGACCAATACTGACGCTGAGGTGCGAAGGCGTGGGG
ASV_254	Bacteria	Proteobacteria	Alphaproteobacteria	Rhodobacterales	Rhodobacteraceae	NA	NA	GTTAGCGTTGTTCGGAATTACTGGGCGTAAAGCGCACGTAGGCGGATCGGAAAGTTGGGGGTGAAATCCCGGGGCTCAACCCCGGAACTGCCTCCAAAACTATCGGTCTAGAGTTCGAGAGAGGTGAGTGGAATTCCAAGTGTAGAGGTGAAATTCGTAGATATTTGGAGGAACACCAGTGGCGAAGGCGGCTCACTGGCTCGATACTGACGCTGAGGTGCGAAAGTGTGGGG
ASV_255	NA	NA	NA	NA	NA	NA	NA	GCAAGCGTTGTTCGGAATCACTGGGCTTAAAGCGTGCGCAGGCGGAACTGAAAGTCAGAAGTGAAATCCCGGGGCTCAACCCCGGAACTGCTTTTGAAACTCCAGTTCTAGAATCCGATAGAGGTAAGGAGAATTCCTAGTGTAGAGGTGAAATTCGCAGATATTAGGAGGAATACCAGTGGCGTAGGCGCCTTACTGGGTCGGTATTGACGCTCATGTACGAAAGCGTGGGG
ASV_256	Bacteria	Bacteroidota	Bacteroidia	Chitinophagales	37-13	NA	NA	GCAAGCGTTATCCGGAATCACTGGGTTTAAAGGGTCCGCAGGCTGGCTAATAAGTCAGTGGTGAAATCCCATGGCTCAACCATGGAACTGCCATTGATACTGTTAGTCTTGAGTAAGGTGGAAGTTGGCGGAATACAGCATGTAGCGGTGAAATGCGTAGATATGCTGTAGAACACCGATTGCGAAGGCAGCTGACTATACCTTTACTGACGCTGAGGGACGAAAGCGTGGGG
ASV_257	Bacteria	Bacteroidota	Bacteroidia	Flavobacteriales	Cryomorphaceae	Phaeocystidibacter	NA	CCAAGCGTTATCCGGATTCATTGGGTTTAAAGGGTCCGTAGGCGGGTCTTTAAGTCAGAGGTGAAAGCCTGCAGCTCAACTGTGGAACTGCCTTTGATACTGGAGATCTTGAGTGTGCGTGAAGTAGGCGGAATAAGTCATGTAGCGGTGAAATGCATAGATATGACTTAGAACACCGATTGCGAAGGCAGCTTACTAAAGCACTACTGACGCTGAGGGACGAAAGCGTGGGG
ASV_258	Bacteria	Proteobacteria	Alphaproteobacteria	Caulobacterales	Hyphomonadaceae	Hyphomonas	NA	GCTAGCGTTGTTCGGAATTACTGGGCGTAAAGCGCACGTAGGCGGACTTTTAAGTCAGATGTGAAATCCCGAGGCTCAACCTCGGAACTGCATTTGAAACTGGGAGTCTAGAGATCAGGAGAGGTTAGTGGAATACCGAGTGTAGAGGTGAAATTCGTAGATATTCGGTGGAACACCAGTGGCGAAGGCGACTAACTGGACTGATACTGACGCTGAGGTGCGAAAGTGTGGGG
ASV_259	Bacteria	Proteobacteria	Gammaproteobacteria	Alteromonadales	Alteromonadaceae	NA	NA	GCGAGCGTTAATCGGAATTACTGGGCGTAAAGCGCACGCAGGCGGTCTGTTAAGCGAGATGTGAAAGCCCCGGGCTCAACCTGGGAGGGTCATTTCGAACTGGCAGACTAGAGTTTTGAAGAGGGGAGTGGAATTCCAGGTGTAGCGGTGAAATGCGTAGATATCTGGAGGAACATCAGTGGCGAAGGCGACTCCCTGGTCAATAACTGACGCTCATGTGCGAAAGTGTGGGT
ASV_260	Bacteria	Proteobacteria	Gammaproteobacteria	NA	NA	NA	NA	GCAAGCGTTAATCGGAATTACTGGGCGTAAAGCGCGCGTAGGCGGATGATTAAGTCGGATGTGAAAGCCCCGGGCTCAACCTGGGAACTGCATACGATACTGATTATCTAGAGTACGATAGAGGGGGGTGGAATTTCCGGTGTAGCGGTGAAATGCGTAGAGATCGGAAGGAACATCAGTGGCGAAGGCGACCCCCTGGATTGATACTGACGCTGAGGTGCGAAAGCGTGGGG
ASV_261	Bacteria	Cyanobacteria	Cyanobacteriia	Chloroplast	NA	NA	NA	GCAAGTGTTATCCGGAATCACTGGGCGTAAAGCGTCTGTAGGTGGTCAAATAAGTCTACTGTTAAAGCTTGAGGCTCAACCTCAAAATCGCAGTGGAAACTATTAGACTGGAGTATAGTAGAGGTAAAGGGAATTTCCAGTGGAGCGGTGAAATGCGTAGATATTGGAAAGAACACCGATGGCGAAAGCACTTTACTGGGCTATTGCTGACACTCAGAGACGAAAGCTAGGGT
ASV_262	Bacteria	Firmicutes	Clostridia	Peptostreptococcales-Tissierellales	Fusibacteraceae	Fusibacter	NA	GCAAGCGTTATCCGGAATCACTGGGCGTAAAGGGTGCGTAGGCGGTTTTTCAAGTCAGAAGTGAAAGGCTATGGCTCAACCATAGTAAGCTTTTGAAACTGTAAAACTTGAGTGCAGGAGAGGAAAGTGGAATTCCTAGTGTAGAGGTGAAATTCGTAGATATTAGGAGGAACACCAGTGGCGAAGGCGACTTTCTGGACTGTAACTGACGCTGAGGCACGAAAGCGTGGGG
ASV_263	Bacteria	Bacteroidota	Bacteroidia	Chitinophagales	Saprospiraceae	NA	NA	GCAAGCGTTATCCGGAATCACTGGGTTTAAAGGGTGCGTAGGCGGCGCAGTAAGTCAGAAGTGAAAGCTCACGGCTCAACCGTGGAATTGCTTTTGATACTGCTGTGCTTGAATTAGGTTGAGGTTGGCGGAATGAGTCATGTAGCGGTGAAATGCATAGATATGACTTAGAACATCGATTGCGAAGGCAGCTGGCTAGACCTTAATTGACGCTGAGGCACGAAAGCGTGGGG
ASV_264	Bacteria	Actinobacteriota	Actinobacteria	Micrococcales	Micrococcaceae	NA	NA	GCGAGCGTTATCCGGAATTATTGGGCGTAAAGAGCTCGTAGGCGGTTTGTCGCGTCTGTCGTGAAAGTCCGGGGCTTAACCCCGGATCTGCGGTGGGTACGGGCAGACTAGAGTGCAGTAGGGGAGACTGGAATTCCTGGTGTAGCGGTGGAATGCGCAGATATCAGGAGGAACACCGATGGCGAAGGCAGGTCTCTGGGCTGTAACTGACGCTGAGGAGCGAAAGCATGGGG
ASV_265	Bacteria	Proteobacteria	Gammaproteobacteria	Alteromonadales	Alteromonadaceae	NA	NA	GCGAGCGTTAATCGGAATAACTGGGCGTAAAGCGCACGCAGGCGGTCATATAAGCTAGATGTGAAAGCCCCGGGCTCAACCTGGGATGGTCATTTAGAACTGTATGACTAGAGTTTTGTAGAGGGGGGTGGAATTCCAGGTGTAGCGGTGAAATGCGTAGATATCTGGAGGAACATCAGTGGCGAAGGCGACCCCCTGGACAAAGACTGACGCTCATGTGCGAAAGTGTGGGT
ASV_266	NA	NA	NA	NA	NA	NA	NA	GCAAGCGTTATCCGGCATGACTGGGCGTAAAGAGTCCGTAGACTGTAAAGTAAGTTTTTTGTCAAATTTTAAAACCCAATTTTAAAACAGCAATTAATACTACTTTACTTCGAGTTTAATACAGAAAAGTAGAATTTTATACGAAGGGGTGAAATCTGTAGATATATAAAGGAATGCCAGTAGCGAAGGCGACTTTTTGGTATAAACTGACGTTGAGGGACGAAAGTGTGGGT
ASV_267	Bacteria	Bacteroidota	Kapabacteria	Kapabacteriales	NA	NA	NA	CCAAGCGTTGTCCGGATTTACTGGGTGTAAAGGGTGCGCAGGCGGATCTGTGCGTCTGGGGTTAAAGACTTCGGCTCAACCGAAGAAGTGCCTCGGATACGGCAGATCTTGAGTACGAGAGAGGATGGTAGAATTCCTGGTGTAGCGGTGAAATGCGTAGATATCAGGAGGAATACCGGTGGCGAAGGCGGCCATCTGGCTCGTTACTGACGCTCAGGCACGAAAGCGTGGGG
ASV_268	Bacteria	Proteobacteria	Gammaproteobacteria	Alteromonadales	Pseudoalteromonadaceae	Pseudoalteromonas	NA	GCGAGCGTTAATCGGAATTACTGGGCGTAAAGCGTACGCAGGCGGTTGATTAAGCGAGATGTGAAAGCCCCGGGCTCAACCTGGGAACTGCATTTCGAACTGGTCAACTAGAGTGTGATAGAGGGTGGTAGAATTTCAGGTGTAGCGGTGAAATGCGTAGAGATCTGAAGGAATACCGATGGCGAAGGCAGCCACCTGGGTCAACACTGACGCTCATGTACGAAAGCGTGGGG
ASV_269	Bacteria	Cyanobacteria	Cyanobacteriia	Chloroplast	NA	NA	NA	GCAAGTGTTATCCGGAATCACTGGGCGTAAAGCGTCTGTAGGTTGTCAAATAAGTCAACTGTTAAATCTTGGGGCTCAACCTCAAAATCGCAGTCGAAACTATTAGACTAGAGTATAGTAGAGGTAAAGGGAATTTCCAGTGGAGCGGTGAAATGCGTAGAGATTGGAAAGAACACCGATGGCGAAGGCACTTTACTGGGCTATTACTGACACTCAGAGACGAAAGCTAGGGT
ASV_270	Bacteria	Proteobacteria	Alphaproteobacteria	Rhodobacterales	Rhodobacteraceae	NA	NA	GTTAGCGTTGTTCGGAATTACTGGGCGTAAAGCGCACGTAGGCGGACTGGAAAGTTGGGGGTGAAATCCCAGGGCTCAACCCTGGAACTGCCTCCAAAACTATCAGTCTAGAGTTCGAGAGAGGTGAGTGGAATTCCGAGTGTAGAGGTGAAATTCGTAGATATTCGGAGGAACACCAGTGGCGAAGGCGGCTCACTGGCTCGATACTGACGCTGAGGTGCGAAAGTGTGGGG
ASV_271	Bacteria	Proteobacteria	Alphaproteobacteria	Rhodobacterales	Rhodobacteraceae	NA	NA	GTTAGCGTTGTTCGGAATTACTGGGCGTAAAGCGCACGTAGGCGGACTATTAAGTCAGAGGTGAAATCCCGGGGCTCAACCCCGGAACTGCCTTTGATACTGGTAGTCTTGAGTTCGAGAGAGGTGAGTGGAATTCCGAGTGTAGAGGTGAAATTCGTAGATATTCGGAGGAACACCAGTGGCGAAGGCGGCTCACTGGCTCGATACTGACGCTGAGGTGCGAAAGTGTGGGG
ASV_272	Bacteria	Bacteroidota	Bacteroidia	Flavobacteriales	Weeksellaceae	Chryseobacterium	NA	GCAAGCGTTATCCGGATTTATTGGGTTTAAAGGGTCCGTAGGCGGATCTGTAAGTCAGTGGTGAAATCTCACAGCTTAACTGTGAAACTGCCATTGATACTGCAGGTCTTGAGTGTTGTTGAAGTAGCTGGAATAAGTAGTGTAGCGGTGAAATGCATAGATATTACTTAGAACACCAATTGCGAAGGCAGGTTACTAAGCAACAACTGACGCTGATGGACGAAAGCGTGGGG
ASV_273	Bacteria	Proteobacteria	Gammaproteobacteria	Alteromonadales	Alteromonadaceae	Agaribacter	NA	GCGAGCGTTAATCGGAATTACTGGGCGTAAAGCGCACGCAGGCGGTTAATTAAGCTAGAAGTGAAAGCCCTGCGCTCAACGTGGGAAGGCCTTTTAGAACTGGTTAACTAGAGTATTGGAGAGGGGAGTGGAATTCCAGGTGTAGCGGTGAAATGCGTAGATATCTGGAGGAACACCGGTGGCGAAGGCGACTCTCTGGCCAAATACTGACGCTCATGTGCGAAAGTGTGGGT
ASV_274	Bacteria	Desulfobacterota	Desulfovibrionia	Desulfovibrionales	Desulfovibrionaceae	Desulfovibrio	NA	GCGAGCGTTAATCGGAATCACTGGGCGTAAAGCGTGCGTAGGCGGCGCAGTAAGTCAGACGTGAAAGCCCTCGGCTCAACCGAGGAATTGCGTTTGAAACTACTGTGCTAGAGTCTCGGAGAGGTTAGGGGAATTCCAGGTGTAGGAGTGAAATCCGTAGATATCTGGAGGAACACCGGTGGCGAAGGCGCCTAACTGGACGAGTACTGACGCTGAGGTACGAAAGCGTGGGG
ASV_275	Bacteria	Bdellovibrionota	Bdellovibrionia	Bacteriovoracales	Bacteriovoracaceae	NA	NA	GCAAGCGTTGTTCGGATTTATTGGGCGTAAAGCGCGCGCAGGCGGATAATCAAGTCAGATGTGAAATCTCGGGGCTCAACCCCGAAACTGCGTCTGAAACTGATTGTCTAGAATCTCGGAGGGGGATGGGGAATTTCGCATGTAGGGGTAAAATCCGTAGAGATGCGAAGGAACACCAGTGGCGAAGGCGCCATCCTGGACGAGTATTGACGCTGAGGCGCGAAAGCGTGGGG
ASV_276	Bacteria	Proteobacteria	Gammaproteobacteria	Oceanospirillales	Nitrincolaceae	NA	NA	GCAAGCGTTAATCGGAATTACTGGGCGTAAAGCGCGCGTAGGCGGCCAAGTCAGTCAGATGTGAAAGCCCCGGGCTTAACCTGGGAACTGCACCTGATACTGCTTGGCTAGAGTACAGAAGAGGGTGGTGGAATTTCCTGTGTAGCGGTGAAATGCGTAGATATAGGAAGGAACATCAGTGGCGAAGGCGGCCACCTGGACTGATACTGACGCTGAGGTGCGAAAGCGTGGGG
ASV_277	NA	NA	NA	NA	NA	NA	NA	GCAAGCGTTAATCGGAGTGACTGGGCGTAAAGGGCACGCAGGCGGTTAATTAAGTGAGATGTGAAAGGCCAGGGCTCAACCTTGGTGAGCATCTGATACTGATTGACTAGAGTGACAGAGAGGTGAGTGGAATTTCTGGTGTAGCGGTGAAATGCGTAGATATCAGAAGGAACATCAGTGGCGAAGGCGACTCACTGGCTGTACACTGACGCTCAGGTGCGAAAGCGTGGGT
ASV_278	Bacteria	Proteobacteria	Gammaproteobacteria	NA	NA	NA	NA	GCAAGCGTTAATCGGAATTACTGGGCGTAAAGCGCGCGTAGGCGGTTTGGTCAGTTGGATGTGAAAGCCCCGGGCTCAACCTGGGAACTGCATTCAATACTGCCAAGCTAGAGTGTAAGAGAGGAGAGTAGAATTCCTAGTGTAGCGGTGAAATGCGTAGATATTAGGAGGAATACCAGTGGCGAAGGCGGCTCTCTGGCTTAACACTGACGCTGAGGTGCGAAAGCGTGGGT
ASV_279	Bacteria	Proteobacteria	Alphaproteobacteria	Kiloniellales	Kiloniellaceae	Kiloniella	NA	GCAAGCGTTGTTCGGAATTACTGGGCGTAAAGGGCGTGTAGGCTGACTGGAAAGATAGGGGTGAAAGCCATGGGCTCAACCTGTGAACTGCCTTTATAACTTCCAGTCTAGAATTCGAGAGAGGGTGGCGGAATTCCTAGTGTAGAGGTGAAATTCGTAGATATTAGGAAGAACACCAGTGGCGAAGGCGGCCACCTGGCTCGATATTGACGCTGAGGCGCGAAAGCGTGGGG
ASV_280	Bacteria	Bacteroidota	Bacteroidia	Flavobacteriales	Crocinitomicaceae	Fluviicola	NA	GCAAGCGTTATCCGGAATCATTGGGTTTAAAGGGTCCGCAGGCGGATTTATAAGTCAGTGGTGAAAGCCTACAGCTTAACTGTAGAACTGCCATTGATACTGTAAGTCTTGAATTCGGTCGAAGTGGGCGGAATATGTCATGTAGCGGTGAAATGCTTAGATATGACATAGAACACCGATAGCGAAGGCAGCTCACTAGGCCTGGATTGACGCTCAGGGACGAAAGCGTGGGG
ASV_281	Bacteria	Proteobacteria	Gammaproteobacteria	Vibrionales	Vibrionaceae	Vibrio	NA	GCGAGCGTTAATCGGAATTACTGGGCGTAAAGCGCATGCAGGTGGTTAGTTAAGTCAGATGTGAAAGCCCGGGGCTCAACCTCGGAATTGCATTTGAAACTGGCTGACTAGAGTACTGTAGAGGGGGGTAGAATTTCAGGTGTAGCGGTGAAATGCGTAGAGATCTGAAGGAATACCGGTGGCGAAGGCGGCCCCCTGGACAGATACTGACACTCAGATGCGAAAGCGTGGGG
ASV_282	Bacteria	Proteobacteria	Alphaproteobacteria	Rhodospirillales	Terasakiellaceae	Terasakiella	NA	ACTAGCGTTGTTCGGATTTACTGGGCGTAAAGAGCACGTAGGCGGATTGGTCAGTTGGGGGTGAAAGCCCGGAGCTCAACTCCGGAACGGCCTTCAATACTACCAATCTAGAGTCCGTAAGGGGGTGGTGGAATTCCGAGTGTAGAGGTGAAATTCGTAGATATTCGGAGGAACACCAGTGGCGAAGGCGACCACCTGGTACGGTACTGACGCTGAGGTGCGAAAGCGTGGGG
ASV_283	Bacteria	Bacteroidota	Bacteroidia	Flavobacteriales	Flavobacteriaceae	Aquibacter	NA	CCAAGCGTTATCCGGAATCATTGGGTTTAAAGGGTCCGTAGGTGGATTAGTAAGTCAGAGGTGAAAGCCTGCAGCTCAACTGTAGAACTGCCTTTGATACTGCTAGTCTTGAGTCATTATGAAGTGGTTAGAATGTGTAGTGTAGCGGTGAAATGCATAGATATTACACAGAATACCGATTGCGAAGGCAGATCACTAATAATGTACTGACACTGATGGACGAAAGCGTGGGG
ASV_284	Bacteria	Proteobacteria	Alphaproteobacteria	Rhizobiales	Stappiaceae	NA	NA	GCTAGCGTTGTTCGGAATCACTGGGCGTAAAGCGCACGTAGGCGGACTTTTAAGTCAGGGGTGAAATCCCGGGGCTCAACCTCGGAACTGCCTTTGATACTGGAAGTCTTGAGTCCGAGAGAGGTGAGTGGAACTCCGAGTGTAGAGGTGAAATTCGTAGATATTCGGAAGAACACCAGTGGCGAAGGCGGCTCACTGGCTCGGTACTGACGCTGAGGTGCGAAAGCGTGGGG
ASV_285	Bacteria	Proteobacteria	Gammaproteobacteria	Alteromonadales	Alteromonadaceae	NA	NA	GCGAGCGTTAATCGGAATTACTGGGCGTAAAGCGCACGCAGGCGGTTTGTTAAGCAAGATGTGAAAGCCCCGGGCTCAACCTGGGAACTGCATTTTGAACTGGCAGACTAGAGTCTTGGAGAGGGGGGTGGAATTCCAGGTGTAGCGGTGAAATGCGTAGAGATCTGGAGGAACATCAGTGGCGAAGGCGGCCCCCTGGCCAAAGACTGACGCTCATGTGCGAAAGTGTGGGT
ASV_286	Bacteria	Proteobacteria	Alphaproteobacteria	NA	NA	NA	NA	GCTAGCGTTGTTCGGAATTACTGGGCGTAAAGCGCGCGTAGGCGGATTGATCAGTTAGGGGTGAAATCCCAAGGCTCAACCTTGGAACTGCCTCTAATACTGTCAATCTAGAGTTCGAGAGAGGTGAGTGGAATTCCGAGTGTAGAGGTGAAATTCGTAGATATTCGGAGGAACACCAGTGGCGAAGGCGGCTCACTGGCTCGATACTGACGCTGAGGTGCGAAAGTGTGGGG
ASV_287	Bacteria	Proteobacteria	Gammaproteobacteria	Alteromonadales	Alteromonadaceae	NA	NA	GCGAGCGTTAATCGGAATTACTGGGCGTAAAGCGCACGCAGGCGGTCTGTTAAGCTAGAAGTGAAAGCCCCGGGCTCAACCTGGGAAGGCCTTTTAGAACTGGCAGACTAGAGTCTTGGAGAGGGGAGTGGAATTCCACGTGTAGCGGTGAAATGCGTAGATATGTGGAGGAACATCAGTGGCGAAGGCGACTCCCTGGCCAAAGACTGACGCTCATGTGCGAAAGTGTGGGT
ASV_288	Bacteria	Proteobacteria	Alphaproteobacteria	Rhodobacterales	Rhodobacteraceae	NA	NA	GTTAGCGTTGTTCGGAATTACTGGGCGTAAAGCGTACGTAGGCGGATTAGAAAGTTAGGGGTGAAATCCCGGGGCTCAACCCCGGAACTGCCTCTAAAACTACTAGTCTAGAGTTCGAGAGAGGTGAGTGGAACTCCGAGTGTAGAGGTGAAATTCGTAGATATTCGGAAGAACACCAGTGGCGAAGGCGGCTCACTGGCTCGATACTGACGCTGAGGTACGAAAGTGTGGGG
ASV_290	Bacteria	Proteobacteria	Alphaproteobacteria	Rhodobacterales	Rhodobacteraceae	NA	NA	ACTAGCGTTGTTCGGAATTACTGGGCGTAAAGCGCACGTAGGCGGACTGGAAAGTTGGGGGTGAAATCCCGGGGCTCAACCCCGGAACTGCCTCCAAAACTCCCAGTCTAGAGTTCGAGAGAGGTGAGTGGAATTCCGAGTGTAGAGGTGAAATTCGTAGATATTCGGAGGAACACCAGTGGCGAAGGCGGCTCACTGGCTCGATACTGACGCTGAGGTGCGAAAGCGTGGGG
ASV_291	Bacteria	Proteobacteria	Alphaproteobacteria	Rhodobacterales	Rhodobacteraceae	NA	NA	GTTAGCGTTGTTCGGAATTACTGGGCGTAAAGCGTACGTAGGCGGATTAGAAAGTTGGGGGTGAAATCCCGGGGCTCAACCCCGGAACTGCCTCCAAAACTACTAGTCTAGAGTTCGAGAGAGGTGAGTGGAACTCCGAGTGTAGAGGTGAAATTCGTAGATATTCGGAAGAACACCAGTGGCGAAGGCGGCTCACTGGCTCGATACTGACGCTGAGGTACGAAAGTGTGGGG
ASV_292	NA	NA	NA	NA	NA	NA	NA	GCAAGCGTTATCCGGCATGATTGGGCGTAAAGAGTCCGTAGACGGTAAAGTAAGTTTTTTGTCAAATCTTAAGACTTAATCTTAATACAGCAATTAATACTGCTTTGCTTTGAGTTTAATACAGAAAATTAGAATTTTATACGATAGGGGTGAAATCCGCAGATATATAAAGGAATGCCGATAGCGAAGGCAGATTTTTGGTATAAACTGACGTTGAGGGACGAAAGTGTGGGT
ASV_293	Bacteria	Bdellovibrionota	Oligoflexia	Oligoflexales	NA	Pseudobacteriovorax	NA	GCAAGCGTTGTTCGGAATTACTGGGCGTAAAGCGCTCGTAGGCGGGAGATCAGGTCAATTGTGAAAGCCCAGGGCTCAACCTTGGAATTGCAGTTGAAACCGATTTTCTTGAATACCTGAGAGGGTGGGGGAATTCCTAGTGGAGAAGTGAAATTCGTAGAGATTAGGAGGAACACCAGAGGCGAAGGCGCCTACCTGGCAGTGTATTGACGCTGAGGAGCGAAAGTGTGGGG
ASV_294	Bacteria	Proteobacteria	Alphaproteobacteria	Rhodobacterales	Rhodobacteraceae	NA	NA	GTTAGCGTTGTTCGGAATTACTGGGCGTAAAGCGCGCGTAGGCGGACCGTTAAGTTAGGGGTGAAATCCCGGGGCTCAACCCCGGAACTGCCCTTAATACTGGCGGTCTTGAGTTCGAGAGAGGTGAGTGGAATTCCGAGTGTAGAGGTGAAATTCGTAGATATTCGGAGGAACACCAGTGGCGAAGGCGGCTCACTGGCTCGATACTGACGCTGAGGTGCGAAAGCGTGGGG
ASV_295	Bacteria	Bdellovibrionota	Bdellovibrionia	Bacteriovoracales	Bacteriovoracaceae	Peredibacter	NA	GCAAGCGTTATTCGGATTTACTGGGCGTAAAGCGCGCGCAGGCGGATTTGTAAGTCAGATGTGAAATCTCGGGGCTCAACCTCGAAACTGCGTCTGAAACTACTAATCTAGAGTCTTGGAGGGGGAAGTGGAATTTCGCATGTAGGGGTAAAATCCGTAGAGATGCGAAGGAACACCAGAGGCGAAGGCGACTTCCTGGCCAAGTACTGACGCTGAGGCGCGAAAGCGTGGGG
ASV_296	Bacteria	Desulfobacterota	Desulfovibrionia	Desulfovibrionales	Desulfovibrionaceae	Desulfovibrio	NA	GCGAGCGTTAATCGGAATCACTGGGCGTAAAGCGTGCGTAGGCGGCGCAGTAAGTCAGACGTGAAAGCCCTCGGCTCAACCGAGGAATTGCGTTTGAAACTGCTGTGCTAGAGTCTCGGAGAGGTTGGCGGAATTCCAGGTGTAGGAGTGAAATCCGTAGATATCTGGAGGAACACCGGTGGCGAAGGCGGCCAACTGGACGAGTACTGACGCTGAGGTACGAAAGCGTGGGG
ASV_297	Bacteria	Proteobacteria	Gammaproteobacteria	Alteromonadales	Alteromonadaceae	Aestuariibacter	NA	GCGAGCGTTAATCGGAATTACTGGGCGTAAAGCGCACGCAGGCGGATTGTTAAGCTAGAGGTGAAAGCCCCGCGCTCAACGTGGGAATTGCCTTTAGAACTGGCAGTCTAGAGTCTTGGAGAGGGGAGTGGAATTCCAGGTGTAGCGGTGAAATGCGTAGAGATCTGGAGGAACATCAGTGGCGAAGGCGACTCCCTGGCCAAAGACTGACGCTCATGTGCGAAAGTGTGGGT
ASV_298	Bacteria	Proteobacteria	Alphaproteobacteria	Rhodobacterales	Rhodobacteraceae	NA	NA	GTTAGCGTTGTTCGGAATTACTGGGCGTAAAGCGCGCGTAGGCGGACCAGTCAGTCAGAGGTGAAATCCCGGGGCTCAACCCCGGAACTGCCTTTGATACTGCTGGTCTTGAGGTCGAGAGAGGTGAGTGGAATTCCGAGTGTAGAGGTGAAATTCGTAGATATTCGGAGGAACACCAGTGGCGAAGGCGGCTCACTGGCTCGATACTGACGCTGAGGTGCGAAAGCGTGGGG
ASV_299	Bacteria	Firmicutes	Clostridia	Clostridiales	Clostridiaceae	Oceanirhabdus	NA	GCAAGCGTTGTCCGGATTTACTGGGCGTAAAGGGTGCGTAGGCGGATAATTAAGTCAGATGTGAAATCCCAGGGCTCAACCTTGGGGCTGCATTTGATACTGGTTGTCTAGAGTGCAGGAGAGGAGAGTGGAATTCCTAGTGTAGCGGTGAAATGCGTAGATATTAGGAAGAACACCAGTGGCGAAGGCGACTCTCTGGACTGTAACTGACGCTGAGGCACGAAAGCGTGGGG
ASV_300	Bacteria	Bacteroidota	Bacteroidia	Flavobacteriales	Flavobacteriaceae	NA	NA	CCAAGCGTTATCCGGAATCATTGGGTTTAAAGGGTCCGCAGGCGGTCAATTAAGTCAGAGGTGAAATCCCATCGCTTAACGATGGAACTGCCTTTGATACTGGTTGACTTGAGTCATATGGAAGTAGATAGAATATGTAGTGTAGCGGTGAAATGCATAGATATTACATAGAATACCGATTGCGAAGGCAGTCTACTACGTATGTACTGACGCTCATGGACGAAAGCGTGGGG
ASV_301	Bacteria	Bacteroidota	Bacteroidia	Bacteroidetes VC2.1 Bac22	NA	NA	NA	GCAAGCGTTATCCGGATTCATTGGGTTTAAAGGGTTCGCAGGCGGCGTATTAAGTCAGTGGTGAAATCCCTCGGCTCAACCGGGGAACTGCCATTGATACTGGTATGCTAGAGTATAGTTGGCGTAGGCGGAATATTTCATGTAGCGGTGAAATGCTTAGATATGAAATAGAACACCGATCGCGAAGGCAGCTTACGAAGCTATAACTGACGCTCAGGAACGAAAGCGTGGGG
ASV_302	Bacteria	Cyanobacteria	Cyanobacteriia	Chloroplast	NA	NA	NA	GCAAGCGTTATCCGGAATCATTGGGCGTAAAGCGCCTGTAGGTTGTTTAATAAGTCTGTTGTTAAAGACTAGGGCTCAACCCTAGAAAAGCAATGGAAACTACTAGACTTGAGTATGGCAGGGGTAGAGGGAATTTCTAGTGTAGCGGTGAAATGCGTAGATATTAGAAAGAACACCGGTGGCGAAAGCGCTCTACTGGACCATTACTGACACTCAGAGGCGAAAGCTAGGGT
ASV_303	Bacteria	Bacteroidota	Bacteroidia	Flavobacteriales	Flavobacteriaceae	Muricauda	NA	CCGAGCGTTATCCGGAATCATTGGGTTTAAAGGGTCCGTAGGCGGGCCTGTAAGTCAGGGGTGAAAGGCCACGGCTCAACCGTGGGACTGCCCTTGATACTGCAGGTCTTGAGTTACAGTGGGGTTGCCGGAACATGTGGTGTAGCGGTGAAATGCATAGATATCACATAGAACACCTATCGCGAAGGCAGGTGGCCAACTGTATACTGACGCTGATGGACGAAAGCGTGGGG
ASV_304	Bacteria	Proteobacteria	Alphaproteobacteria	Rhodobacterales	Rhodobacteraceae	NA	NA	GTTAGCGTTGTTCGGAATTACTGGGCGTAAAGCGCGCGTAGGCGGATTGGAAAGTTAGAGGTGAAATCCCGGGGCTCAACCCCGGAACTGCCTTTAAAACTCCCAGTCTTGAGTTCGAGAGAGGTGAGTGGAACTCCGAGTGTAGAGGTGAAATTCGTAGATATTCGGAAGAACACCAGTGGCGAAGGCGGCTCACTGGCTCGATACTGACGCTGAGGTGCGAAAGTGTGGGG
ASV_305	Bacteria	Firmicutes	Clostridia	Peptostreptococcales-Tissierellales	Caminicellaceae	Paramaledivibacter	NA	GCGAGCGTTATCCGGAATCACTGGGCGTAAAGGGTGAGTAGGCGGCCAAATAAGCCAGAGGTGAAAGGCTACGGCTCAACCGTAGTAAGCCTTTGGAACTGTATGGCTTGAGTGCAGGAGAGGAGAGTGGAATTCCTAGTGTAGCGGTGGAATGCGTAGATATTAGGAGGAACACCAGTGGCGAAGGCGACTCTCTGGACTGCAACTGACGCTGAGGCACGAAAGCGTGGGG
ASV_306	Bacteria	Proteobacteria	Gammaproteobacteria	Vibrionales	Vibrionaceae	Vibrio	NA	GCGAGCGTTAATCGGAATTACTGGGCGTAAAGCGCATGCAGGTGGTTTGTTAAGTCAGATGTGAAAGCCCGGGGCTCAACCTCGGAAGGTCATTTGAAACTGGCAAACTGGAGTACTGTAGAGGGGGGTAGAATTTCAGGTGTAGCGGTGAAATGCGTAGAGATCTGAAGGAATACCAGTGGCGAAGGCGGCCCCCTGGACAGATACTGACACTCAGATGCGAAAGCGTGGGG
ASV_307	Bacteria	NA	NA	NA	NA	NA	NA	GCAAGCGTTGTTCGGAATTACTGGGCGTAAAGAGCGTGTAGGCGGCTTGTTAAGTTGGATGTGAAAGCCCTCAGCTCAACTGAGGAAGTGCATCCAAAACTGGCAGGCTTGAGTACTGGAGAGGATGGTGGAATTCCCGGTGTAGAGGTGAAATTCGTAGATATCGGGAGGAACCCCTGTGGCGAAGGCGACCATCTGGACAGTTACTGACGCTGAGACGCGAAAGCGTGGGG
ASV_308	Bacteria	Planctomycetota	Planctomycetes	Pirellulales	Pirellulaceae	Pirellula	NA	ACGAACGTTATTCGGAATCACTGGGCTTAAAGAGTTCGTAGGCGGCCGTGTAGGTGGGATGTGAAAGCCCTCGTCTCAACCGAGGAATTGCGTTCCAAACCACATGGCTCGAGGAAGATAGAGGTGAGCGGAACTGATGGTGGAGCGGTGAAATGCGTTGATATCATCAGGAACACCAGAGGCGAAGGCGGCTCACTGGGTCTTTTCTGACGCTGAGGAACGAAAGCTAGGGG
ASV_309	NA	NA	NA	NA	NA	NA	NA	GCAAGCGTTATCCAAATTCACTGGGTTTAAAGAGTACGTAGGTTGTTTAGTAAGTCAGTGGTGAAAACTAATAGCTCAACTATTAGCTTGCTATTGATACTGCTAGACTTGAGTATAGTCGAGGTGGGTGGAATTTTATATGTAGCGGTGAAATGCATAGATATATAAAAGAACACCAATAACGAAGGTAGCTCACTAGGCTATTACTGACACTGAGGTACGAAAGCGTGGGT
ASV_310	Bacteria	Bacteroidota	Bacteroidia	Flavobacteriales	Flavobacteriaceae	Aquibacter	NA	GCAAGCGTTATCCGGAATCATTGGGTTTAAAGGGTCCGTAGGTGGATAATTAAGTCAGAGGTGAAAGTCTGCAGCTCAACTGTAGAATTGCCTTTGATACTGGTTATCTTGAGTCATTATGAAGTGGTTAGAATGTGTAGTGTAGCGGTGAAATGCATAGATATTACACAGAATACCGATTGCGAAGGCAGATCACTAATAATGTACTGACACTGATGGACGAAAGCGTGGGG
ASV_311	Bacteria	Campilobacterota	Campylobacteria	Campylobacterales	Rs-M59 termite group	NA	NA	GCAAGCGTTACTCGGAATCACTGGGCGTAAAGGGAGCGCAGGCGGGTTAATAAGTGTCTTGTGAAAGCCTATGGCTTAACCATAGAACGGCAAGACAAACTGTTAACCTAGAGTTCAGAAGAGGTAAGTGGAATAGGTGGTGTAGGGGTAAAATCCGTAGAGATCACCTGGAATGCCAACGGCGAAAGCAACTTACTGGGATGATACTGACGCTGAGGCTCGAAAGCGTGGGG
ASV_312	Bacteria	Proteobacteria	Gammaproteobacteria	Cellvibrionales	Cellvibrionaceae	Halioxenophilus	NA	GCAAGCGTTAATCGGAATTACTGGGCGTAAAGCGCGCGTAGGCGGTTATTTAAGCCAGATGTGAAATCCCCGGGCTCAACCTGGGAACTGCATTTGGAACTGGGTAACTAGAATGCAGCAGAGGATAGTGGAATTTCAGGTGTAGCGGTGAAATGCGTAGAGATCTGAAGGAACATCAGTGGCGAAGGCGACTGTCTGGGCTGACATTGACGCTGAGGTGCGAAAGCGTGGGT
ASV_313	NA	NA	NA	NA	NA	NA	NA	GCAAGCGTTATCCGAAATTATTGGGCGTAAAGCGTTTGTAGGTGGCCTTTTAAGTCCACTGTTAAATATCACAGCTCAACTGTGAAAAAGCAGTGCGAAACTAAAGGGCTTGAGTATGGTAGGGGCAGAGGGAACTCTTGAAGTAGTGGTGAAATGCGCAGATATCAAGGGGAACACCAATGGCGAAAGCACTCTGCTGGGCCAAAACTGACACTGAGAAACGAAAGCTAGGGG
ASV_314	Bacteria	Desulfobacterota	Desulfobacteria	Desulfobacterales	Desulfobacteraceae	NA	NA	GCAAGCGTTATTCGGAATTATTGGGCGTAAAGGGCGCGCAGGCGGTCTTGTCGGTCAGGTGTGAAAGCCCGGGGCTCAACCCCGGATGGTCACTTGAAACAGCAAGACTTGAATACTGGAGAGGAGAGCGGAATTCCTGGTGTAGAGGTGAAATTCGTAGATATCAGGAGGAACACCGATGGCGAAGGCAGCTCTCTGGACAGATATTGACGCTGAGGCGCGAAGGCGTGGGT
ASV_315	Bacteria	Proteobacteria	Gammaproteobacteria	Cellvibrionales	Cellvibrionaceae	NA	NA	GCAAGCGTTAATCGGAATTACTGGGCGTAAAGCGCGCGTAGGTGGTTTGTTAAGCTAGATGTGAAAGCCCTGGGCTCAACCTGGGAACTGCATTTAGAACTGGCAGGCTAGAGTACAGCAGAGGATAGTGGAATTTCTAGTGTAGCGGTGAAATGCGTAGATATTAGAAGGAACACCAGTGGCGAAGGCGACTGTCTGGGCTGATACTGACACTGAGGTGCGAAAGCGTGGGG
ASV_316	Bacteria	Bacteroidota	Bacteroidia	Chitinophagales	Saprospiraceae	NA	NA	GCAAGCGTTATCCGGAATCACTGGGTTTAAAGGGTGCGTAGGCGGGCTAATCAGTCAGAAGTGAAAGCTCATCGCTTAACGATGGAACTGCTTTTGATACTGTTAGTCTTGAATCAGGCTGAGGTCAGCGGAATGTGTCATGTAGCGGTGAAATGCATAGATATGACATAGAACACCAATTGCGAAGGCAGCTGGCTAGACCTGTATTGACGCTGAGGCACGAAAGCGTGGGG
ASV_317	Bacteria	Bacteroidota	Bacteroidia	Flavobacteriales	Flavobacteriaceae	Dokdonia	NA	GCAAGCGTTATCCGGAATCATTGGGTTTAAAGGGTCCGTAGGCGGGTTTATAAGTCAGTGGTGAAATGCTGTGGCTCAACCATAGCACTGCCATTGATACTGTAGATCTTGAATCGTTGTGAAGTGGTTAGAATATGTAGTGTAGCGGTGAAATGCTTAGATATTACATAGAATACCGATTGCGAAGGCAGATCACTAACAACGTATTGACGCTGATGGACGAAAGCGTAGGT
ASV_318	NA	NA	NA	NA	NA	NA	NA	CTTGTCTTTATAAGTAAAAAGGCGTAAAGGATGTGTAGGCCAAATAAATACTAAGAGGGTAGATGGAATTTTTCTGGAGCGGTAGAATGCGAGGATAGAAAATAGAACTCCAAAGGTTAAAACAATCTACCACCATATAGGCTTAAACATGAAGGTGTGGGT
ASV_319	Bacteria	Spirochaetota	Spirochaetia	Spirochaetales	Spirochaetaceae	NA	NA	GCAAGCGTTGTTCGGATTCATTGGGCGTAAAGGGCATGTAGGCGGCACAGCAAGTCTGGTGTGAAATATCCCGGCTTAACCGGGAAAACGCGCTGGAAACTGCTGAGCTAGAGTATAGGAAGGGAAGCTAGAATTCCAAGTGTAGGGGTGAAATCTGTAGATATTTGGAAGAATACCGGTGGCGAAGGCGAGCTTCTGGCCATATACTGACGCTGATATGCGAAAGCGTGGGG
ASV_320	Bacteria	Planctomycetota	Planctomycetes	Pirellulales	Pirellulaceae	NA	NA	GCGAACGTTATTCGGAATCACTGGGCTTAAAGGGTGCGTAGGCGGCTCTGTAAGTCAGGTGTGAAATCCCACGGCTCAACCGTGGAATTGCGCCTGAAACTACAGAGCTTGAGGAAGATAGAGGAGAGCGGAACTGATGGTGGAGCGGTGAAATGCGTTGATATCATCAGGAACACCGGTGGCGAAAGCGGCTCTCTGGATCTTTTCTGACGCTCAGGCACGAAAGCTAGGGG
ASV_321	Bacteria	Proteobacteria	Gammaproteobacteria	Alteromonadales	Pseudoalteromonadaceae	NA	NA	GCGAGCGTTAATCGGAATTACTGGGCGTAAAGCGTACGCAGGCGGCCATTTAAGTCAGATGTGAAAGCCCCGGGCTCAACCTGGGAACTGCATTTGAAACTGGATGGCTAGAGTGCGGCAGAGGGTGGTAGAATTTCAGGTGTAGCGGTGAAATGCGTAGAGATCTGAAGGAATACCGATGGCGAAGGCAGCCACCTGGGCCGACACTGACGCTCATGTACGAAAGCGTGGGT
ASV_322	Bacteria	Proteobacteria	Gammaproteobacteria	Alteromonadales	Pseudoalteromonadaceae	Algicola	NA	GCAAGCGTTAATCGGAATTACTGGGCGTAAAGCGCACGCAGGCGGTTTGTTAAGCGAGATGTGAAATCCCCGGGCTCAACCTGGGAATTGCATTTCGAACTGACAAGCTAGAGTACGAGAGAGGGGGGTAGAATTCCAGGTGTAGCGGTGAAATGCGTAGATATCTGGAGGAATACCGATGGCGAAGGCAGCCCCCTGGTTCGATACTGACGCTCAGGTGCGAAGGCGTGGGG
ASV_323	Bacteria	Proteobacteria	Gammaproteobacteria	Francisellales	Francisellaceae	[Caedibacter] taeniospiralis group	NA	GCGAGCGTTAATCGGAATTACTGGGCGTAAAGGGTTCGTAGGTGGTTAGATCAGTAAGATGTGAAAGCCCTGGGCTTAACCTAGGAATTGCATTTGATACTGTTTAACTAGAGTTCACTAGAGGATTGGGGAATTTCCGGTGTAGCGGTGAAATGCGTAGAGATCGGAAGGAACATCAATGGCGAAGGCAACAATCTGGGGTTGAACTGACACTGAGGGACGAAAGCGTGGGT
ASV_324	NA	NA	NA	NA	NA	NA	NA	GCTAGCGTTGTTCGGAATTACTGGGCGTAAAGCGCGCGTAGGCGGTTATATAAGTTAATATTGAAATCCCAGGGCTTAACCCTGGAACTGGTATTAAAACTGTATAACTAGAGATTGGTAGAGGAGTGTGGAATTCCTAGTGTAGAGGTGAAATTCGTAGATATTAGGAGGAACATCGGAGGCGAAGGCGACACTCTGGGCCATATCTGACGCTAAGGCGCGAAAGCGTGGGG
ASV_325	Bacteria	Desulfobacterota	Desulfovibrionia	Desulfovibrionales	Desulfovibrionaceae	Desulfovibrio	NA	GCGAGCGTTAATCGGAATCACTGGGCGTAAAGCGTGCGTAGGCGGCGCAGCAAGTCAGACGTGAAAGCCCTCGGCTCAACCGAGGAATTGCGTTTGAAACTGCTGTGCTAGAGTCTCGGAGAGGTCAGGGGAATTCCAGGTGTAGGAGTGAAATCCGTAGATATCTGGAGGAACACCGGTGGCGAAGGCGCCTGACTGGACGAGTACTGACGCTGAGGTACGAAAGCGTGGGG
ASV_326	Bacteria	Firmicutes	Clostridia	Peptostreptococcales-Tissierellales	Fusibacteraceae	Fusibacter	NA	GCAAGCGTTATCCGGAATCACTGGGCGTAAAGGGTGCGTAGGCGGTTTTGCAAGTCAGAAGTGAAAGGCTACGGCTCAACCGTAGTAAGCTTTTGAAACTGCAAGACTAGAGTGCAGGAGAGGTAAGTGGAATTCCTAGTGTAGAGGTGAAATTCGTAGATATTAGGAGGAACACCAGTGGCGAAGGCGACTTACTGGACTGTAACTGACGCTGAGGCACGAAAGCGTGGGG
ASV_327	Bacteria	Bacteroidota	Bacteroidia	Flavobacteriales	Flavobacteriaceae	Muricauda	NA	CCGAGCGTTATCCGGAATCATTGGGTTTAAAGGGTCCGTAGGCGGGCCTATAAGTCAGGGGTGAAAGGCCACGGCTCAACCGTGGGACTGCCCTTGATACTGTAGGTCTTGAGTTATGGTGGAGTTGCCGGAACATGTGGTGTAGCGGTGAAATGCATAGATATCACATAGAACACCGATCGCGAAGGCAGGTGACTAACCATATACTGACGCTGATGGACGAAAGCGTGGGG
ASV_328	Bacteria	Cyanobacteria	Cyanobacteriia	Chloroplast	NA	NA	NA	GCAAGTGTTATCCGGAATCACTGGGCGTAAAGCGTCTGTAGGTGGTCAAATAAGTCAACTGTTAAATCTTGAGGCTCAACCTCAAAATCGCAGTCGAAACTATTAGACTAGAGTATAGTAGGGGTAAAGGGAATTTCCAGTGGAGCGGTGAAATGCGTAGAGATTGGAAGGAACACCGATGGCGAAGGCACTTTACTGGGCTATTACTAACACTCAGAGACGAAAGCTAGGGT
ASV_331	Bacteria	Bacteroidota	Bacteroidia	Flavobacteriales	Flavobacteriaceae	NS3a marine group	NA	CCGAGCGTTATCCGGAATTATTGGGTTTAAAGGGTCCGTAGGCGGATGATTAAGTCAGGGGTGAAAGTTTGCAGCTCAACTGTAAAATTGCCTTTGATACTGGTTATCTTGAGTTGTATTGAAGTAGGCGGAATATGTAGTGTAGCGGTGAAATGCATAGATATTACATAGAACACCAATTGCGAAGGCAGCTTACTAAGTACTAACTGACGCTGATGGACGAAAGCGTGGGT
ASV_332	Bacteria	Verrucomicrobiota	Lentisphaeria	Lentisphaerales	Lentisphaeraceae	Lentisphaera	NA	GCGAGCGTTATTCGGATTTACTGGGCGTAAAGGATCCGTAGGGGGTTTATTAAGTCTGATGTGAAATTTCGGGGCTCAACCCCGAAGCTGCATTGGAAACTGATGGACTCGAGTCCGTAAGAGGTAAGTGGAATTCTTGGTGTAGCGGTGGAATGCGTAGATATCAAGAGGAACATCGAAGGCGAAAGCAGCTTACTGGTACGGTACTGACCCTGATGGATGAGAGCTAGGGT
ASV_333	Bacteria	Proteobacteria	Gammaproteobacteria	Oceanospirillales	Nitrincolaceae	NA	NA	GCAAGCGTTAATCGGAATTACTGGGCGTAAAGCGCGCGTAGGTGGTTCAGTCAGTCAGATGTGAAAGCCCCGGGCTCAACCTGGGAACTGCATCTGATACTGCTGGACTAGAGTACGGTAGAGGGTAGTGGAATTTCCTGTGTAGCGGTGAAATGCGTAGATATAGGAAGGAACACCAGTGGCGAAGGCGACTGCCTGGACTGATACTGACACTGAGGTGCGAAAGCGTGGGG
ASV_335	NA	NA	NA	NA	NA	NA	NA	GCAAGCGTTGTCCGGATTTATTGGGTTTAAAGGGTACGTAGGCGGTTATTTAAGTCTGTGGTGAAAGTCTATAGCTCAACTATAGAATTGCCATGGATACTGGATGACTTGAGTGCCGTAAAGGTAGGCGGAATTGATGATGTAGCGGTGAAATGCATAGATATCATCAAGAACACCAATAGTGAAGACAGCTTACTGGACGGTAACTGACGCTGAGGTACGAAAGCGTGGGT
ASV_336	Bacteria	Proteobacteria	Alphaproteobacteria	Sphingomonadales	Sphingomonadaceae	Altererythrobacter	NA	GCTAGCGTTGTTCGGAATTACTGGGCGTAAAGCGCGCGTAGGCGGCTTTTTAAGTCAGGGGTGAAATCCCGGAGCTCAACTCCGGAACTGCCCTTGAAACTGGAAAGCTAGAATATTGGAGAGGTAAGTGGAATTCCGAGTGTAGAGGTGAAATTCGTAGATATTCGGAAGAACACCAGTGGCGAAGGCGACTTACTGGACAATTATTGACGCTGAGGTGCGAAAGCGTGGGG
ASV_337	NA	NA	NA	NA	NA	NA	NA	GCAAGTGTTATCCGGAATTATTGGGCGTAAAGCGTCTGTAGGTGGCTTGTTAAGTCTATTGTTAAAGATTAAAGCTTAACTTTAAAATCGCAATGGAAACTGATAGGCTTGAGTATTGTCGAAGTTGAAGGAATTTCCAGTGAAGCGGTGAAATGCGTAGATATTGGAAGGAACACCTATGGCGAAAGCATTCTACTAGGCTTTTACTGACACTGAGAGACGAAAGCTAGGGT
ASV_338	Bacteria	Proteobacteria	Alphaproteobacteria	Rhodobacterales	Rhodobacteraceae	NA	NA	GTTAGCGTTGTTCGGAATTACTGGGCGTAAAGCGCGCGTAGGCGGACTATTAAGTCAGGGGTGAAATCCCGGGGCTCAACCCCGGAACTGCCTTTGATACTGGTAGTCTTGAGTTCGAGAGAGGTGAGTGGAATTCCGAGTGTAGAGGTGAAATTCGTAGATATTCGGAGGAACACCAGTGGCGAAGGCGGCTCACTGGCTCGATACTGACGCTGAGGTGCGAAAGTGTGGGG
ASV_339	NA	NA	NA	NA	NA	NA	NA	GCAAGCGTTGTCCGGAATTATTGGGTTTAAAGGGTGCGTAGGCGGCGCATTAAGTCCGAGTTGAAATCCTATAGCTTAACTATAGAACTGGCTTGGATACTGGTGTGCTTGAGTATAGTAAAGGTAGGCGGAATTTATGATGTAGCGGTGAAATGCATAGATATCATAAAGAACACCAATTGCGAAGGCAGCTTACTGTGCTATAACTGACGCTGAGGCACGAAAGCGTGGGG
ASV_340	Bacteria	Proteobacteria	Alphaproteobacteria	Rhodospirillales	Rhodospirillaceae	Candidatus Riegeria	NA	GCTAGCGTTGTTCGGAATTACTGGGCGTAAAGCGCGCGTAGGCGGCTTGATCAGTCAGAGGTGAAATCCCGGGGCTCAACCCCGGAACTGCCTTTGATACTGTCAAGCTAGAGCTCGGAAGAGGGTGGCGGAATATCCAGTGTAGAGGTGAAATTCGTAGATATTGGATAGAACACCAGTGGCGAAGGCGGCCACCTGGTCCGTAGCTGACGCTGAGGTGCGAAAGCGTGGGG
ASV_341	Bacteria	Campilobacterota	Campylobacteria	Campylobacterales	Arcobacteraceae	NA	NA	GCAAGCGTTACTCGGAATCACTGGGCGTAAAGAGCGTGTAGGCGGGTTAATAAGTCAGATGTGAAAGCCTATGGCTCAACCATAGAACTGCATTTGAAACTGTTAACCTAGAGTATGGGAGAGGTAGATGGAATTTCTGGTGTAGGGGTAAAATCCGTAGAGATCAGAAGGAATACCGATTGCGAAGGCGATCTACTGGAACATTACTGACGCTGAGACGCGAAAGCGTGGGG
ASV_342	Bacteria	Proteobacteria	Gammaproteobacteria	Alteromonadales	Alteromonadaceae	NA	NA	GCGAGCGTTAATCGGAATTACTGGGCGTAAAGCGCACGCAGGCGGTTTGTTAAGCTAGATGTGAAAGCCCCGCGCTTAACGTGGGATGGTCATTTAGAACTGGCAGACTAGAGTCTTGGAGAGGGGAGTGGAATTTCTGGTGTAGCGGTGAAATGCGTAGAGATCAGAAGGAACATCAATGGCGAAGGCAGCTCTCTGGCCAAAGACTGACGCTCATGTGCGAAAGTGTGGGT
ASV_343	Bacteria	Proteobacteria	Alphaproteobacteria	Rhodospirillales	Thalassospiraceae	Thalassospira	NA	GCAAGCGTTGTTCGGATTTACTGGGCGTAAAGGGCACGCAGGCGGTCTTGCCAGTCAGGGGTGAAAGCCCGGGGCTCAACCCCGGAACTGCCTCTGATACTGCAGGACTAGAGACTAGGAGAGGGTGGTGGAATTCCCAGTGTAGAGGTGAAATTCGTAGATATTGGGAGGAACACCAGAGGCGAAGGCGGCCACCTGGACTAGATCTGACGCTCAGGTGCGAAAGCGTGGGG
ASV_344	NA	NA	NA	NA	NA	NA	NA	CCAAGCGTTATCCGGAATTATTGGGCGTAAAGCGTCTGTAGACGGATTATCAAGTTGAATATGAAAGACCGGAGCTCAACTTCGTGTTTGTGTTCAAGACTGATAGTCTAGAGTCAGGGAGAGGTAAGCGGAATTCTAGATGTAGGGGTGCAATCCGTAGATATCTAGAGGAACACCAAAAGCGAAGGCAGCTTACTGGAACTGTACTGACGTTGAGAGACGAAAGCGTGGGT
ASV_345	Bacteria	Proteobacteria	Gammaproteobacteria	Oceanospirillales	Saccharospirillaceae	NA	NA	GCGAGCGTTAATCGGAATTACTGGGCGTAAAGCGCGCGTAGGTTGCTTGTTAAGCGTAATGTGAAAGCCCAGGGCTCAACCTTGGAACTGCATTGCGAACTGGCAGGCTAGAGTACAGTAGAGGGTAGTGGAATTTCCTGTGTAGCGGTGAAATGCGTAGAGATGGGAAGGAACATCAGTGGCGAAGGCGACTGCCTGGACTGATACTGACACTGAGGTGCGAAAGCGTGGGT
ASV_346	NA	NA	NA	NA	NA	NA	NA	GCGAGCGTTGTTCGGAATCACTGGGCGTAAAGCGTGCGCAGGCGGTTTGGAAAGTCAGAAGTGAAATCCCAGGGCTCAACCCTGGAACTGCTTTTGAAACTTCCTTACTAGAGTTTGGTAGAGGTTGGGAGAATTCCTAGTGTAGAGGTGAAATTCGTAGATATTAGGAGGAATACCAGTGGCGTAGGCGCCCAACTGGACCATTACTGACGCTCAGGCACGAAAGCGTGGGG
ASV_347	Bacteria	Cyanobacteria	Cyanobacteriia	Limnotrichales	Limnotrichaceae	Limnothrix	NA	GCAAGCGTTATCCGGAATTATTGGGCGTAAAGGGTCCGCAGGTGGCCATTCAAGTCTGCTTTCAAAGAGTGGAGCTCAACTCCATAGAGGGAGTGGAAACTGAGTGGCTAGAGTAAGGAAGGGGTAAGAGGAATTCCCAGTGTAGCGGTGAAATGCGTAGATATTGGGAAGAACACCAGCAGCGAAGGCGTCTTACTGGTCCTTAACTGACACTGAGGGACGAAAGCTAGGGG
ASV_349	Bacteria	Bacteroidota	Bacteroidia	Chitinophagales	Saprospiraceae	NA	NA	GCAAGCGTTATCCGGAATCACTGGGTTTAAAGGGTGCGTAGGCGGCGCTATAAGTCAGAGGTGAAAGGCCACCGCTCAACGGTGGGACTGCCTTTGATACTGTAGTGCTTGAATCAGGCTGAGGTCGGCGGAATGTGACATGTAGCGGTGAAATGCTTAGATATGTCATAGAACACCAATTGCGAAGGCAGCTGACTAGACCTTGATTGACGCTGAGGCACGAAAGCGTGGGG
ASV_350	Bacteria	Cyanobacteria	Cyanobacteriia	Chloroplast	NA	NA	NA	GCAAGTGTTATCCGGAATCACTGGGCGTAAAGCGTCTGTAGGTGGTTTAATAAGTCAACTGTTAAATCTTGAAGCTCAACTTCGAAATCGCAGTCGAAACTATTAGACTAGAGTATAGTAGGGGTAAAGGGAATTTCCAGTGGAGCGGTGAAATGCGTAGAGATTGGAAAGAACACCGATGGCGAAGGCACTTTACTGGGCTATTACTAACACTCAGAGACGAAAGCTAGGGT
ASV_351	Bacteria	Bacteroidota	Bacteroidia	Chitinophagales	Saprospiraceae	NA	NA	GCAAGCGTTATCCGGAATCACTGGGTTTAAAGGGTGCGTAGGCGGCGCTATAAGTCAGAGGTGAAAGGCCACCGCTTAACGGTGGGACTGCCTTTGATACTGTAGTGCTTGAATCAGGCTGAGGTCGGCGGAATGTGACATGTAGCGGTGAAATGCTTAGATATGTCATAGAACACCAATTGCGAAGGCAGCTGACTAGACCTTGATTGACGCTGAGGCACGAAAGCGTGGGG
ASV_352	Bacteria	Proteobacteria	Alphaproteobacteria	Kiloniellales	Kiloniellaceae	Pelagibius	NA	GCAAGCGTTGTTCGGAATTACTGGGCGTAAAGGGCGTGTAGGCGGGATATCAAGTTAGGGGTGAAAGGCCTGGGCTCAACCTGGGAACTGCCTCTAAAACTGATAACCTAGAGTTCGGGAGAGGATAGCGGAATTCCTAGTGTAGAGGTGAAATTCGTAGATATTAGGAAGAACACCGGTGGCGAAGGCGGCTATCTGGCCCGATACTGACGCTGAGGCGCGAAAGCGTGGGG
ASV_353	Bacteria	Proteobacteria	Gammaproteobacteria	Alteromonadales	Alteromonadaceae	NA	NA	GCGAGCGTTAATCGGAATTACTGGGCGTAAAGCGCACGCAGGCGGTTTGTCAAGCTAGAGGTGAAAGCCCCGCGCTCAACGTGGGAATTGCCTTTAGAACTGGCAGACTAGAGTCTTGGAGAGGGGAGTGGAATTCCAGGTGTAGCGGTGAAATGCGTAGAGATCTGGAGGAACATCAGTGGCGAAGGCGACTCCCTGGCCAAAGACTGACGCTCATGTGCGAAAGTGTGGGT
ASV_354	Bacteria	Proteobacteria	Gammaproteobacteria	Oceanospirillales	Nitrincolaceae	Pontibacterium	NA	GCAAGCGTTAATCGGAATTACTGGGCGTAAAGCGCGCGTAGGTGGTTCAGTCAGTCAGATGTGAAAGCCCCGGGCTCAACCTGGGAACTGCACCTGATACTGCTGAACTCGAGTACGGTAGAGGGTAGTGGAATTTCCTGTGTAGCGGTGAAATGCGTAGATATAGGAAGGAACACCAGTGGCGAAGGCGACTACCTGGACCGATACTGACACTGAGGTGCGAAAGCGTGGGG
ASV_355	NA	NA	NA	NA	NA	NA	NA	GCAAGCGTTATCCGGCATGACTGGGCGTAAAGAGTCCGTAGACTGTAAAGTAAGTTTTTTGTCAAATTTTAAAACTCAATTTTAAAACAGCAATTAATACTGCTTTACTTCGAGTTTAATACAGAAAAGTAGAATTTTATACGAAGGGGTGAAATCTGTAGATATATAAAGGAATGCCAGTAGCGAAGGCGACTTTTTGGTATAAACTGACGTTGAGGGACGAAAGTGTGGGT
ASV_356	Bacteria	Firmicutes	Bacilli	Lactobacillales	Vagococcaceae	Vagococcus	NA	GCAAGCGTTGTCCGGATTTATTGGGCGTAAAGCGAGCGCAGGCGGTTTCTTAAGTCTGATGTGAAAGCCCTCGGCTCAACCGAGGAAGGTCATTGGAAACTGGGGAACTTGAATGCAGAAGAGGAGAGTGGAATTCCATGTGTAGCGGTGAAATGCGTAGATATATGGAGGAACACCAGTGGCGAAGGCGACTCTCTGGTCTGTAATTGACGCTGAGGCTCGAAAGCGTGGGG
ASV_357	Bacteria	NA	NA	NA	NA	NA	NA	GCAAGCGTTGTTCGGAATTATTGGGCGTAAAGGGCGCGCAGGCGGCTCGCTAAGTCTGATGTGAAATCCCTCGGCTCAACCGAGGACGTGCATTGGATACTGGCGAGCTTGAGTCCTGGAGAGGGAAGCGGAATTCCCAGTGTAGAGGTGAAATTCGTAGATATTGGGAGGAACACCAGCGGCGAAGGCGGCTTCCTGGACAGTGACTGACGCTGAGGCGCGAAAGCGTGGGT
ASV_358	Bacteria	Bacteroidota	Bacteroidia	Flavobacteriales	Flavobacteriaceae	Kordia	NA	CCAAGCGTTATCCGGAATCATTGGGTTTAAAGGGTCCGCAGGCTGTTGTTTAAGTCAGAGGTGAAAGTTTGCAGCTCAACTGTAAAATTGCCTTTGATACTGGATGACTTGAGTTATAATGAAGTGGTTAGAATATGTAGTGTAGCGGTGAAATGCATAGATATTACATAGAATACCGATTGCGAAGGCAGATCACTAATTATATACTGACGCTGAGGGACGAAAGCGTGGGG
ASV_359	Bacteria	Cyanobacteria	Cyanobacteriia	Chloroplast	NA	NA	NA	GCAAGTGTTATCCGGAATCACTGGGCGTAAAGCGTCTGTAGGTGGTCCAATAAGTCAACTGTTAAATCTTGAGGCTCAACCTTGAAATCGCAGTCGAAACTATTAGACTAGAGTATAGTAGAGGTAAAGGGAATTTCCAGTGGAGCGGTGAAATGCGTAGAGATTGGAAAGAACACCGATGGCGAAGGCACTTTACTGGGCTATTACTAACACTCAGAGACGAAAGCTAGGGT
ASV_360	Bacteria	Bacteroidota	Bacteroidia	Cytophagales	Cyclobacteriaceae	Fabibacter	NA	GCAAGCGTTGTCCGGATTTATTGGGTTTAAAGGGTGCGTAGGCGGGTCTTTAAGTCAGTGGTGAAAGCCTGCAGCTTAACTGTAGAACTGCCATTGATACTGGAGGCCTTGAGTATACTAGAGGTAGGCGGAATTTATGGTGTAGCGGTGAAATGCATAGATACCATAAAGAACACCGATAGCGTAGGCAGCTTACTGGAGTATAACTGACGCTGATGCACGAAAGCATGGGT
ASV_361	Bacteria	Bacteroidota	Bacteroidia	Chitinophagales	Saprospiraceae	NA	NA	GCAAGCGTTATCCGGAATCACTGGGTTTAAAGGGTGCGTAGGCGGTTATATAAGTCAGAGGTGAAAGCCCGGCGCTCAACGTCGGAATTGCCTTTGAAACTATATGACTTGAATCAGGTTGAGGTTGGCGGAATGTGACATGTAGCGGTGAAATGCATAGATATGTCATAGAACACCAATTGCGAAGGCAGCTAACTGGATCTGTATTGACGCTGAGGCACGAAAGCGTGGGG
ASV_362	Bacteria	Proteobacteria	Gammaproteobacteria	Oceanospirillales	Nitrincolaceae	Neptuniibacter	NA	GCAAGCGTTAATCGGAATTACTGGGCGTAAAGCGCGCGTAGGTGGATTGGTCAGTCAGATGTGAAAGCCCAGGGCTCAACCTTGGAACTGCACCTGATACTGCCAGTCTAGAATACGGTAGAGGGTAGTGGAATTTCCTGTGTAGCGGTGAAATGCGTAGATATAGGAAGGAACACCAGTGGCGAAGGCGACTACCTGGACCGATATTGACACTGAGGTGCGAAAGCGTGGGG
ASV_363	Bacteria	Proteobacteria	Gammaproteobacteria	Oceanospirillales	Oleiphilaceae	Oleiphilus	NA	GCAAGCGTTAATCGGAATTACTGGGCGTAAAGCGCGCGTAGGCGGCTTGTTAAGCCAGATGTGAAAGCCCCGGGCTCAACCTGGGAACTGCATTTGGAACTGGCTAGCTAGAGTACAGTAGAGGGTGGTGGAATTTCCAGTGTAGCGGTGAAATGCGTAGAGATTGGAAGGAACATCAGTGGCGAAGGCGGCCACCTGGACTGATACTGACGCTGAGGTGCGAAAGCGTGGGG
ASV_364	Bacteria	Campilobacterota	Campylobacteria	Campylobacterales	Arcobacteraceae	NA	NA	GCAAGCGTTACTCGGAATCACTGGGCGTAAAGAGCATGTAGGCTGGTTAGAAAGTCAGAAGTGAAATCCTATAGCTTAACTATAGAACTGCTTCTGAAACTCCTAACCTAGAATGTGGGAGAGGTAGATGGAATTTCTGGTGTAGGGGTAAAATCCGTAGAGATCAGAAGGAATACCGATTGCGAAGGCGATCTACTGGAACACTATTGACGCTGAGATGCGAAAGCGTGGGG
ASV_366	Bacteria	Acidobacteriota	Holophagae	Acanthopleuribacterales	Acanthopleuribacteraceae	Acanthopleuribacter	NA	GCAAGCGTTATTCGGAATTACTGGGCGTAAAGGGCGCGTAGGCGGCCTGTTAAGTGAGAAGTGAAAGCCCACGGCTTAACCGTGGAACTGCTTCTCATACTGGCAGGCTAGAGAATAGGAGAGGAAAGTGGAATATCCGGTGTAGCGGTGAAATGCGTAGAGATCGGATGGAACACCAGTGGCGAAGGCGACTTTCTGGACTATTTCTGACGCTGATGCGCGAAAGTGTGGGT
ASV_367	NA	NA	NA	NA	NA	NA	NA	GCAAGCGTTGTTCGGAATCACTGGGCTTAAAGCGTATGTAGGCGGAAATGCAAGTCAGGAGTGAAATCCCGGGGCTCAACCCCGGAACTGCTCTTGAAACTGCATTTCTAGAATCCTGGAGAGGTTAGGAGAATTCCGAGTGTAGAGGTGAAATTCGCAGATATTCGGAGGAATACCAGTGGCGTAGGCGCCTAACTGGACAGGTATTGACGCTCAGATACGAAAGCGTGGGG
ASV_368	Bacteria	Proteobacteria	Gammaproteobacteria	Arenicellales	Arenicellaceae	HTCC5015	NA	GCGAGCGTTAATCGGAATTACTGGGCGTAAAGCGCGCGTAGGCGGCTTGTTAAGTCAGATGTGAAATCCCCGGGCTCAACCTGGGAACTGCATCTGATACTGGCAGGCTAGAGTTTGAGAGAGGGAAGTGGAATTCCAGGTGTAGCGGTGAAATGCGTAGATATCTGGAGGAACACCAGTGGCGAAGGCGACTTCCTGGCTCAAAACTGACGCTGAGGTGCGAAAGCGTGGGT
ASV_369	NA	NA	NA	NA	NA	NA	NA	GCGAACGTTATTCGGATTTACTGGGCGTAAAGCGATCGTAGGCGGAATGTTAAGTTAGATGTGAAAGCCCTGGGCTCAACCCGGGAACTGCATTTAAAACTGGCAATCTAGAGTATTGGAGAGGATGACGGAATTCCAAGTGTAGAGGTGAAATTCGTAGATATTTGGAGGAACATCAGTGGCGAAGGCGGTTGTCTGGCCAAATACTGACGCTGAGGGTCGAAAGCGTGGGG
ASV_370	Bacteria	NA	NA	NA	NA	NA	NA	GCAAGCGTTGTCCGGATTTATTGGGTTTAAAGGGTGCGCAGGCGGGTTTATAAGTCAGTGGTGAAAGCCTTCGGCTCAACCGGAGAATTGCCATTGATACTGTAGATCTTGAGTATGTTCGAGGTTCTTGGAATGTGTAGTGTAGCGGTGAAATGCATAGATATTACACAGAACGCCGATTGCGAAGGCAGAGGACTAGGACATAACTGACGCTGAGGCACGAAAGCGTGGGG
ASV_371	Bacteria	Proteobacteria	Alphaproteobacteria	Kordiimonadales	Kordiimonadaceae	Kordiimonas	NA	GCTAGCGTTGTTCGGAATTACTGGGCGTAAAGCGCGCGTAGGCGGCTTTGCAAGTAGAGGGTGAAATCCCGGGGCTCAACCCCGGAACTGCCTTCTAAACTGCAGAGCTAGAATCCTGGAGAGGTGAGTAGAATTCCTAGTGTAGAGGTGAAATTCGTAGATATTAGGAAGAATACCAGTGGCGAAGGCGGCTCACTGGACAGGTATTGACGCTGAGGTGCGAAAGCGTGGGG
ASV_372	Bacteria	Bacteroidota	Bacteroidia	Chitinophagales	Saprospiraceae	Rubidimonas	NA	GCGAGCGTTATCCGGAATCACTGGGTTTAAAGGGTGCGTAGGCGGGAAGATAAGTCAGAGGTGAAAGCTGGTCGCTTAACGATCAAATTGCCTTTGATACTGTTTTTCTTGAAATATGATGAGGTTGGCAGAATGTGACATGTAGCGGTGAAATGCATAGATATGTCATAGAATACCAATTGCGAAGGCAGCTGACTGGTCATTATTTGACGCTGAGGCACGAAAGCGTGGGG
ASV_373	Bacteria	Proteobacteria	Gammaproteobacteria	Oceanospirillales	Saccharospirillaceae	Oleibacter	NA	GCAAGCGTTAATCGGAATTACTGGGCGTAAAGCGCGCGTAGGTTGTTTGCTAAGCGAGATGTGAAAGCCCCGGGCTTAACCTGGGAACTGCATTTCGAACTGGCAGACTAGAGTACAGTAGAGGGTGGCGGAATTTCCTGTGTAGCGGTGAAATGCGTAGAGATGGGAAGGAACATCAGTGGCGAAGGCGGCCACCTGGACTGATACTGACACTGAGGTGCGAAAGCGTGGGG
ASV_374	NA	NA	NA	NA	NA	NA	NA	GCAAGCGTTATCCGGATTTACTGGGTTTAAAGAGTATGTAGGCGGTTTTGTAAGTCAGTAGTGAAAGCTAGCAGCTTAACTGTTAGATTGCTATTGATACTGCTAAACTTGAGTGTAGTTGAGGTGGGTGGAATTTTATATGTAGCGGTGAAATGCATAGATATATAGAGGAACACCAATAACGAAGGTAACTCACCAAGCTATTACTGACGCTGAGATACGAAAGCGTGGGT
ASV_375	Bacteria	NA	NA	NA	NA	NA	NA	GCAAGCGTTGTTCGGAATTACTGGGCGTAAAGGGCGTGTAGGCGGATATTCAAGTTAGGGGTGAAAGGCCTGGGCTCAACCTGGGAACTGCCTTTAAAACTGGATATCTAGAGTACGGAAGAGGGTAGCGGAATACCCAGTGTAGAGGTGAAATTCGTAGATATTGGGTAGAACACCGGTGGCGAAGGCGGCTGCCTGGTCCGTAACTGACGCTGATGCGCGAAAGCGTGGGG
ASV_376	NA	NA	NA	NA	NA	NA	NA	GCAAGCGTTGTTCGGAATCACTGGGCTTAAAGCGTGCGTAGGCGGATATGAAAGTCAGAAGTGAAATCCCGGGGCTCAACCCCGGAACTGCTTTTGAAACTCCATATCTTGAATCCGGCAGAGGTGAGGAGAATTCCGAGTGTAGAGGTGAAATTCGCAGATATTCGGAGGAATACCAGTGGCGAAGGCGCCTCACTGGACCGGTATTGACGCTGAGGCACGAAAGCGTGGGG
ASV_377	Bacteria	Proteobacteria	Alphaproteobacteria	Sphingomonadales	Sphingomonadaceae	Sphingorhabdus	NA	GCTAGCGTTGTTCGGAATTACTGGGCGTAAAGCGCGCGTAGGCGGTTACTCAAGTCAGAGGTGAAAGCCCGGAGCTCAACTCCGGAACTGCCTTTGAAACTAGGTAACTAGAATCTTGGAGAGGCGAGTGGAATTCCGAGTGTAGAGGTGAAATTCGTAGATATTCGGAAGAACACCAGTGGCGAAGGCGACTCGCTGGACAAGTATTGACGCTGAGGTGCGAAAGCGTGGGG
ASV_378	Bacteria	NA	NA	NA	NA	NA	NA	GCGAGCGTTATTCGGATTTATTGGGCGTAAAGGGCGCGTAGGCGGTCTTTTAAGTCAGGGGTGAAATCCCTCGGCTCAACCGAGGAACTGCCTCTGAAACTGAAAGACTTGAGACCGGGAGAGGGTGGTGGAATTCCCAGTGTAGCGGTGAAATGCGTAGATATTGGGAGGAACACCGGTGGCGAAGGCGGCCACCTGGACCGGTTCTGACGCTGAGGCGCGAAAGTGTGGGG
ASV_380	Bacteria	Proteobacteria	Gammaproteobacteria	Burkholderiales	Comamonadaceae	NA	NA	GCGAGCGTTAATCGGAATTACTGGGCGTAAAGCGTGCGCAGGCGGCTTTGCAAGACAGAGGTGAAATCCCCGGGCTCAACCTGGGAACTGCCTTTGTGACTGCAAGGCTAGAGTACGGCAGAGGGGGATGGAATTCCGCGTGTAGCAGTGAAATGCGTAGATATGCGGAGGAACACCGATGGCGAAGGCAATCCCCTGGGCCTGTACTGACGCTCATGCACGAAAGCGTGGGG
ASV_381	NA	NA	NA	NA	NA	NA	NA	GCAAGCGTTATCCGAAATTATTGGGCGTAAAGCGTTTGTAGGTGGCCTTTTAAGTCCACTGTTAAATATCACAGCTCAACTGTGAAAAAGCAGTGTGAAACTAAAGGGCTTGAGTATGGTAGGGGCAGAGGGAACTCTTGAAGTAGTGGTGAAATGCGCAGATATCAAGGGGAACACCAATGGCGAAAGCACTCTGCTGGGCCAAAACTGACACTGAGAAACGAAAGCTAGGGG
ASV_382	Bacteria	Proteobacteria	Alphaproteobacteria	Rhodobacterales	Rhodobacteraceae	NA	NA	GTTAGCGTTGTTCGGAATTACTGGGCGTAAAGCGCGCGTAGGCGGATCGGAAAGTTGGGGGTGAAATCCCGGGGCTCAACCCCGGAACTGCCTCCAAAACTATCGGTCTAGAGTTCGAGAGAGGTGAGTGGAATTCCGAGTGTAGAGGTGAAATTCGTAGATATTCGGAGGAACACCAGTGGCGAAGGCGGCTCACTGGCTCGATACTGACGCTGAGGTGCGAAAGTGTGGGG
ASV_383	Bacteria	NA	NA	NA	NA	NA	NA	GCAAGCGTTAATCGGAATTACTGGGCGTAAAGCGTGCGTAGGTGGTTTACCAAGTCAGGTGTGAAAGCCCACGGCTCAACCGTGGAATTGCACTTGAAACTGGTAAACTAGAGTCCTGGAGAGGGTAGTAGAATTCCCGGTGTAGGAGTGAAATCCGTAGATATCGGGAGGAATACCAGTGGCGAAGGCGACTACCTGGACAGTGACTGACGCTGAGGTACGAAAGTGTGGGG
ASV_384	Bacteria	Proteobacteria	Alphaproteobacteria	NA	NA	NA	NA	ACTAGCGTTGTTCGGAATTACTGGGCGTAAAGAGTACGTAGGCTGTTTGTCAAGTTGGGTGTGAAAGCCCGGGGCTCAACCCCGGAACTGCACTCAAAACTGGCAGGCTAGAGATCGGAAGAGGTAAGTGGAATTCCCAGTGTAGAGGTGAAATTCGTAGATATTGGGAAGAACACCAGTGGCGAAGGCGGCTTACTGGTCCGATACTGACGCTGAGGTACGAAAGCGTGGGG
ASV_385	Bacteria	Bacteroidota	Bacteroidia	Flavobacteriales	Flavobacteriaceae	Aureivirga	NA	GCAAGCGTTATCCGGAATCATTGGGTTTAAAGGGTCCGTAGGCGGATAATTAAGTCAGAGGTGAAATCCCGCAGCTTAACTGTGGAACTGCCTTTGATACTGGTTATCTTGAGTGACATTGAAGTAGATGGAATGTGTAGTGTAGCGGTGAAATGCTTAGATATTACACAGAACACCGATTGCGAAGGCAGTCTACTAAGTGTTTACTGACGCTGATGGACGAAAGCGTGGGG
ASV_386	Bacteria	Proteobacteria	Alphaproteobacteria	Caulobacterales	Hyphomonadaceae	Algimonas	NA	GCTAGCGTTGTTCGGAATTACTGGGCGTAAAGCGTGCGTAGGCGGACTGGAAAGTCAGATGTGAAATCCCGGGGCTCAACCCCGGAACTGCATTTGAAACTATCAGTCTAGAGTTCTGGAGAGGTAAGTGGAATTCCTAGTGTAGAGGTGAAATTCGTAGATATTAGGAGGAACACCAGAGGCGAAGGCGGCTTACTGGACAGATACTGACGCTGAGGCACGAAAGTGTGGGG
ASV_387	Bacteria	Bacteroidota	Bacteroidia	Flavobacteriales	Cryomorphaceae	NS10 marine group	NA	CCAAGCGTTATCCGGATTTATTGGGTTTAAAGGGTCCGTAGGCGGGCTTATAAGTCAGAGGTGAAATCCCATCGCTCAACGATGGAACTGCCTTTGATACTGTAGGTCTTGAATGTATTTGAAGTAGGCGGAATATGTAGTGTAGCGGTGAAATGCATAGATATTACATAGAACACCAATTGCGAAGGCAGCTTACTAAGATATAATTGACGCTGATGGACGAAAGCGTGGGT
ASV_388	NA	NA	NA	NA	NA	NA	NA	GCGAGCGTTGTTCGGAATCACTGGGCATAAAGGGCGCGTAGGCGGCGATGTAAGTCAATTGTGAAATCCCTCGGCTCAACCGAGGAACTGCAGTTGATACTGCATTGCTAGAGTATTGGAGGGGAGAGCGGAATTCCTGGTGGAGCGGTGAAATGCACAGATATCAGGAGGAACGCCGGAGGCGAAAGCGGCTCTCTGGCCAATTACTGACGCTGAGGCGCGAAAGCTAGGGT
ASV_389	NA	NA	NA	NA	NA	NA	NA	GCAAACGTTGCTCGGATTTACTGGGCGTAAAGCGCGTGTAGGCGGATTCGAAAGTCGGGCGTGAAAGCCCCGGGCTCAACCTGGGAACTGCGTTCGAAACTTCGAGTCTAGAGTGTTGGAGAGGGAAGTGGAATTCCAGGTGTAGAGGTGAAATTCGTAGATATCTGGAGGAACACCAGTGGCGAAGGCGACTTCCTGGACAACGACTGACGCTGAGACGCGAAAGCGTGGGG
ASV_390	Bacteria	Proteobacteria	Gammaproteobacteria	Alteromonadales	Alteromonadaceae	Aestuariibacter	NA	GCGAGCGTTAATCGGAATTACTGGGCGTAAAGCGCACGCAGGCGGCTTGTTAAGCTAGAGGTGAAAGCCCCGCGCTCAACGTGGGAACTGCCTTTAGAACTGGCAGGCTAGAGTCTTGGAGAGGGGAGTGGAATTCCAGGTGTAGCGGTGAAATGCGTAGATATCTGGAGGAACATCAGTGGCGAAGGCGGCTCCCTGGCCAAAGACTGACGCTCATGTGCGAAAGTGTGGGT
ASV_391	Bacteria	Proteobacteria	Gammaproteobacteria	Oceanospirillales	Oceanospirillaceae	Oceanospirillum	NA	GCGAGCGTTAATCGGAATTACTGGGCGTAAAGCGCGCGTAGGCGGCTTGTTAAGCCAGATGTGAAAGCCCCGGGCTTAACCTGGGAACTGCATTTGGAACTGGCAGGCTAGAGTACAGAAGAGGGTGGTAGAATTTCCTGTGTAGCGGTGAAATGCGTAGATATAGGAAGGAATACCAGTGGCGAAGGCGGCCACCTGGTCTGATACTGACGCTGAGGTGCGAAAGCGTGGGG
ASV_392	Bacteria	Proteobacteria	Gammaproteobacteria	Alteromonadales	Pseudoalteromonadaceae	Algicola	NA	GCAAGCGTTAATCGGAATTACTGGGCGTAAAGGGCACGCAGGCGGCCTGTTAAGCGAGATGTGAAAGCCCCGGGCTTAACCTGGGAATTGCATTTCGAACTGGCAGGCTAGAGTACGAGAGAGGGGGGTAGAATTCCAGGTGTAGCGGTGAAATGCGTAGATATCTGGAGGAATACCGGTGGCGAAGGCGGCCCCCTGGCTCGATACTGACGCTCATGTGCGAAAGCGTGGGG
ASV_393	Bacteria	Bacteroidota	Bacteroidia	Flavobacteriales	Cryomorphaceae	Phaeocystidibacter	NA	CCAAGCGTTATCCGGATTCATTGGGTTTAAAGGGTCCGTAGGCGGGTCTTTAAGTCAGAGGTGAAAGCCTACAGCTCAACTGTAGAATTGCCTTTGATACTGGAGGTCTTGAGTGTGCGTGAAGTAGGCGGAATAAGTCATGTAGCGGTGAAATGCATAGATATGACTTAGAACACCGATTGCGAAGGCAGCTTACTAAAGCACTACTGACGCTGAGGGACGAAAGCGTGGGG
ASV_394	Bacteria	Proteobacteria	Gammaproteobacteria	Alteromonadales	Alteromonadaceae	Aestuariibacter	NA	GCGAGCGTTAATCGGAATTACTGGGCGTAAAGCGCACGCAGGCGGTTTGTCAAGCTAGAGGTGAAAGCCCCGCGCTCAACGTGGGAATTGCCTTTAGAACTGGCAGGCTAGAGTCTTGGAGAGGGGAGTGGAATTCCAGGTGTAGCGGTGAAATGCGTAGAGATCTGGAGGAACATCAGTGGCGAAGGCGACTCCCTGGCCAAAGACTGACGCTCATGTGCGAAAGTGTGGGT
ASV_395	Bacteria	Proteobacteria	Gammaproteobacteria	Oceanospirillales	Kangiellaceae	Aliikangiella	NA	GCAAGCGTTAATCGGAATTACTGGGCGTAAAGCGCGCGTAGGCGGAATGTTAAGTCTCATGTGAAAGCCCAGGGCTCAACCTTGGAACTGCATGGGATACTGGCATTCTAGAATACAGTAGAGGGAGGTGGAATTTCAGGTGTAGCGGTGAAATGCGTAGAGATCTGAAGGAACATCAGTGGCGAAGGCGACCTCCTGGACTGATATTGACGCTGAGGTGCGAAAGCGTGGGG
ASV_396	Bacteria	Bacteroidota	Bacteroidia	Chitinophagales	Saprospiraceae	Rubidimonas	NA	GCGAGCGTTATCCGGAATCACTGGGTTTAAAGGGTGCGTAGGCGGGAAGATAAGTCAGAGGTGAAAGCTGGTCGCTTAACGATCAAACTGCCTTTGATACTGTTTTTCTTGAAATATGATGAGGTTGGCAGAATGTGACATGTAGCGGTGAAATGCATAGATATGTCATAGAATACCAATTGCGAAGGCAGCTGACTGGTCATTATTTGACGCTGAGGCACGAAAGCGTGGGG
ASV_397	NA	NA	NA	NA	NA	NA	NA	CTCTTTTTTTTTTCAAAAGCGTAAAGGGTGTGATAGGCCGCTTTAATTAAAAAGGGTTTTATAATTTAAGAAGGTAAATGGAATTTTTTTGTAGCGGTGGAATGTGTAAATAGAAAAAAGAACTTTAGACGTGAAGACTATTTATTTTTGAGATTATAGTGTGATGGCTAAAACACGAGAGTATGGGG
ASV_398	Bacteria	Proteobacteria	Alphaproteobacteria	Rhodobacterales	Rhodobacteraceae	NA	NA	GTTAGCGTTGTTCGGAATTACTGGGCGTAAAGCGCACGTAGGCGGATTGGAAAGTTGGGGGTGAAATCCCGGGGCTCAACCCCGGAACTGCCTCCAAAACTATCAATCTAGAGTTCGAGAGAGGTGAGTGGAATTCCGAGTGTAGAGGTGAAATTCGTAGATATTCGGAGGAACACCAGTGGCGAAGGCGGCTCACTGGCTCGATACTGACGCTGAGGTGCGAAAGTGTGGGG
ASV_399	Bacteria	Firmicutes	Clostridia	Peptostreptococcales-Tissierellales	Peptostreptococcaceae	Tepidibacter	NA	GCAAGCGTTATCCGGAATAACTGGGCGTAAAGGGTGCGTAGGCGGCCCTGCAAGTCAGAAGTGAAAGGCTACGGCTCAACCGTAGTAAGCTTTTGAAACTGTAGGGCTTGAGTGCAGGAGAGGAGAGTAGAATTCCTAGTGTAGCGGTGAAATGCGTAGATATTAGGAGGAATACCAGTTGCGAAGGCGGCTCTCTGGACTGTAACTGACGCTGAGGCACGAAAGCGTGGGG
ASV_400	NA	NA	NA	NA	NA	NA	NA	GCTAGCGTTATTCGGAATTACTGGGCGTAAAGGGTGCGTAGGCGGCTTTTTAAGCAAGATGTGAAATCTTCAAGCTCAACTTGAAAACTGCATTTTGAACTGGAAAGCTAGAGTTCGATAGGGGGAAGGAAAATTCCTAGTGTAGGGGTGAAATCCATAGATATTAGGAGGAATACCAGAGGCGAAGGCGACTTCCTGGTTCGACACTGACGCTGAGGCACGAAAGCGTGGGG
ASV_401	Bacteria	Bacteroidota	Bacteroidia	Flavobacteriales	Crocinitomicaceae	Fluviicola	NA	GCAAGCGTTATCCGGAATCATTGGGTTTAAAGGGTCCGCAGGCGGACGTATAAGTCAGTGGTGAAAGCCTACAGCTTAACTGTAGAACTGCCATTGATACTGTATGTCTTGAATTCGGTCGAAGTGGGCGGAATGTGTCATGTAGCGGTGAAATGCATAGATATGACACAGAACACCGATAGCGAAGGCAGCTCACTAGGCCTGAATTGACGCTCAGGGACGAAAGCGTGGGG
ASV_402	Bacteria	Patescibacteria	Gracilibacteria	JGI 0000069-P22	NA	NA	NA	TCAAATGTTACCCGGAATCACTGGGTGTAAAGCGTTCGTAGGCGGTTTGATAAGTTGGGTATGAAAGACCGAGGCTCAACTTCGTGTTTGTATTCAAAACTGTCAAACTAGAATTAGGGAGAGGTAAGCGGAATTCTGAGTGTAGGGGTGCAATCCGTAGATACTCAGAGGAACACCAAAAGCGAAGGCAGCTTACTGGAACTATATTGACGCTCATGAACGAAAGCGTGGGT
ASV_403	Bacteria	Bacteroidota	Bacteroidia	Cytophagales	Cyclobacteriaceae	Fabibacter	NA	GCAAGCGTTGTCCGGATTTATTGGGTTTAAAGGGTGCGTAGGCGGATCTTTAAGTCAGTGGTGAAATCCTGCAGCTTAACTGTAGAACTGCCATTGATACTGGAGGTCTTGAGTACACTAGAGGTAGGCGGAATTTATGGTGTAGCGGTGAAATGCATAGATACCATAAAGAACACCTATAGCGTAGGCAGCTTACTGGAGTGTAACTGACGCTGAGGCACGAAAGCATGGGT
ASV_404	NA	NA	NA	NA	NA	NA	NA	CCAAGCGTTGTCCGGAATCACTGGGTGTAAAGGGTCCGCAGGCGGGTCTGTACGTCGAAGGTTAAAGACCACGGCTCAACCGTGGGAGTGCCCTCGATACGGCAGATCTTGAGTGTGAGAGAGGTAGGTAGAATTCCTGGTGTAGCAGTGAAATGCGTAGATATCAGGAGGAATACCGGTGGCGAAGGCGGCCTACTGGCTCACCACTGACGCTCATGGACGAAAGCGTGGGT
ASV_405	Bacteria	Bacteroidota	Bacteroidia	Chitinophagales	Saprospiraceae	NA	NA	GCAAGCGTTATCCGGAATCACTGGGTTTAAAGGGTGCGTAGGCGGTTATATAAGTCAGAGGTGAAAGCCCGGCGCTCAACGTCGGAATTGCCTTTGAAACTATATAACTTGAATCAGGTTGAGGTTGGCGGAATGAGTCATGTAGCGGTGAAATGCATAGATATGACTTAGAACACCAATTGCGAAGGCAGCTAACTAGATCTGTATTGACGCTGAGGCACGAAAGCGTGGGG
ASV_406	Bacteria	Bacteroidota	Bacteroidia	Cytophagales	Cyclobacteriaceae	Fabibacter	NA	GCAAGCGTTGTCCGGATTTATTGGGTTTAAAGGGTGCGTAGGCGGATCTTTAAGTCAGTGGTGAAATCCTGCAGCTTAACTGTAGAACTGCCATTGATACTGGAGGTCTTGAGTATACTAGAGGTAGGCGGAATTTATGGTGTAGCGGTGAAATGCATAGATACCATAAAGAACACCAATAGCGTAGGCAGCTTACTGGAGTATAACTGACGCTGAGGCACGAAAGCATGGGT
ASV_407	Bacteria	Bacteroidota	Bacteroidia	Cytophagales	Cyclobacteriaceae	Ekhidna	NA	GCAAGCGTTGTCCGGATTTATTGGGTTTAAAGGGTACGTAGGCGGATCTTTAAGTCCGTGGTGAAAGCCTGCAGCTTAACTGTAGAACTGCCATGGATACTGGAGATCTTGAATTCAGTTGAGGTAAGCGGAATTTATGATGTAGCGGTGAAATGCATAGATATCATAAAGAACACCTATTGCGAAGGCAGCTTGCTGGACTTGAATTGACGCTGAGGTACGAAAGCGTGGGG
ASV_408	Bacteria	Proteobacteria	Gammaproteobacteria	Arenicellales	Arenicellaceae	Arenicella	NA	GCAAGCGTTAATCGGAATTACTGGGCGTAAAGCGCGCGTAGGTGGTTGTTTAAGTCAGATGTGAAAGCCCTGGGCTCAACCTGGGAACTGCATTTGATACTGGGCAACTAGAGTATGGTAGAGGGAAGTGGAATTCCACATGTAGCGGTGAAATGCGTAGAGATGTGGAGGAACACCAGTGGCGAAGGCGACTTCCTGGACCAATACTGACACTGAGGTGCGAAAGCGTGGGT
ASV_409	Bacteria	Proteobacteria	Gammaproteobacteria	Vibrionales	Vibrionaceae	NA	NA	GCGAGCGTTAATCGGAATTACTGGGCGTAAAGCGCATGCAGGTGGTGGATTAAGTCAGATGTGAAAGCCCGGGGCTCAACCTCGGAACTGCATTTGAAACTGGTTCACTAGAGTACTGTAGAGGGGGGTAGAATTTCAGGTGTAGCGGTGAAATGCGTAGAGATCTGAAGGAATACCGGTGGCGAAGGCGGCCCCCTGGACAGATACTGACACTCAGATGCGAAAGCGTGGGG
ASV_410	Bacteria	Proteobacteria	Alphaproteobacteria	Rhizobiales	Stappiaceae	NA	NA	GCTAGCGTTGTTCGGAATCACTGGGCGTAAAGCGCACGTAGGCGGACTTTTAAGTCAGGGGTGAAATCCCGGGGCTCAACCCCGGAACTGCCTTTGATACTGGAAGTCTTGAGTCCGAGAGAGGTGAGTGGAACTCCGAGTGTAGAGGTGAAATTCGTAGATATTCGGAAGAACACCAGTGGCGAAGGCGGCTCACTGGCTCGGTACTGACGCTGAGGTGCGAAAGCGTGGGG
ASV_411	Bacteria	Proteobacteria	Gammaproteobacteria	UBA10353 marine group	NA	NA	NA	GCAAGCGTTAATCGGAATCACTGGGCGTAAAGCGCACGCAGGCGGTTTGTTAAGTCAGATGTGAAAGCCCCGGGCTCAACCTGGGAACTGCATTTGATACTGACAAACTAGAGTATGGGAGAGAGAAGTAGAATTCCACATGTAGCGGTGAAATGCGTAGAGATGTGGAGGAATATCAGTGGCGAAGGCGACTTCTTGGCCCAATACTGACGCTCAGGTGCGAAAGCGTGGGG
ASV_412	Bacteria	Proteobacteria	Gammaproteobacteria	Cellvibrionales	Halieaceae	OM60(NOR5) clade	NA	GCAAGCGTTAATCGGAATTACTGGGCGTAAAGCGCGCGTAGGTGGCTTGTTAAGTCGGATGTGAAAGCCCCGGGCTCAACCTGGGAACTGCATCCGATACTGGCAAGCTAGAGTGCGGGAGAGGGAGGTAGAATTCCACGTGTAGCGGTGAAATGCGTAGATATGTGGAGGAATACCAGTGGCGAAGGCGGCCTCCTGGCTCGACACTGACACTGAGGTGCGAAAGCGTGGGT
ASV_413	Bacteria	Bacteroidota	Bacteroidia	Cytophagales	Cyclobacteriaceae	Fabibacter	NA	GCAAGCGTTGTCCGGATTTATTGGGTTTAAAGGGTGCGTAGGCGGATCTTTAAGTCAGTGGTGAAAGCCTGCAGCTTAACTGTAGAACTGCCATTGATACTGGAGATCTTGAGTATACTAGAGGTAGGCGGAATTTATGGTGTAGCGGTGAAATGCATAGATACCATAAAGAACACCGATAGCGTAGGCAGCTTACTGGAGTGTAACTGACGCTGATGCACGAAAGCATGGGT
ASV_414	Bacteria	Proteobacteria	Gammaproteobacteria	Gammaproteobacteria Incertae Sedis	Unknown Family_4	Marinicella	NA	GCGAGCGTTAATCGGAATTACTGGGCGTAAAGGGTACGTAGGCGGCTTGATAAGTCAGATGTGAAATCCCCGGGCTTAACCTGGGAACTGCATTTGAAACTGTCTGGCTAGAGTGAGTGAGAGGTTAGTGGAATTCAAGGCGTAGCGGTGAAATGCGTAGAGGTCTTGAGGAACATCAGTGGCGAAGGCGACTAACTGGCACTACACTGACGCTGAGGTACGAAAGCGTGGGG
ASV_415	Bacteria	Bacteroidota	Bacteroidia	Chitinophagales	Saprospiraceae	Lewinella	NA	GCAAGCGTTATCCGGAATCACTGGGTTTAAAGGGTGCGTAGGCGGTTAGTTAAGTCAGAGGTGAAAGCCCGGCGCTCAACGTCGGAATTGCCTTTGATACTGGCTAACTTGAATCAGGTTGAGGTGGGCGGAATGTGGCATGTAGCGGTGAAATGCATAGATATGCCATAGAACACCAATTGCGAAGGCAGCTCACTGGCCCTGCATTGACGCTGAGGCACGAAAGCGTGGGG
ASV_416	Bacteria	Proteobacteria	Gammaproteobacteria	Beggiatoales	Beggiatoaceae	Thioflexothrix	NA	GCAAGCGTTAATCGGAATTACTGGGCGTAAAGGGTGCGTAGGCGGCCTTGTAAGTCGGATGTGAAAGCCCTGAGCTTAACTTGGGAACTGCATTCGATACTGCTTGGCTAGAGTACAGAAGAGGAAAGTGGAATTCCCAGTGTAGCGGTGAAATGCGTAGATATTGGGAAGAACATCAGTGGCGAAGGCGACTTTCTGGACTGATACTGACGCTGAGGTACGAAAGCGTGGGG
ASV_417	Bacteria	Proteobacteria	Gammaproteobacteria	Francisellales	Francisellaceae	Francisella	NA	CCGAGCGTTAATCGGAATTACTGGGCGTAAAGGGTCTGTAGGTGGTTTGTTAAGTCAGATGTGAAAGCCCAGGGCTCAACCTTGGAACTGCATTTGATACTGGCAAACTAGAGTATGGTAGAGGAATGGGGAATTTCTGGTGTAGCGGTGAAATGCGTAGAGATCAGAAGGAACACCAATGGCGAAGGCAACATTCTGGACCAATACTGACACTGAGGGACGAAAGCGTGGGG
ASV_418	Bacteria	Bacteroidota	Bacteroidia	Flavobacteriales	Cryomorphaceae	NS10 marine group	NA	GCAAGCGTTATCCGGATTTATTGGGTTTAAAGGGTCCGCAGGCGGACCAGTCAGTCAGTGGTGAAATCCCGTCGCTTAACGATGGAACTGCCATTGATACTGCTGGTCTTGAGTCTAGTTGACGTAGGCGGAATATGACATGTAGCGGTGAAATGCATAGATATGTCATAGAACACCAATTGCGAAGGCAGCTTACGAAACTACGACTGACGCTCATGGACGAAAGCGTGGGT
ASV_419	Bacteria	Proteobacteria	Gammaproteobacteria	NA	NA	NA	NA	GCGAGCGTTAATCGGAATTACTGGGCGTAAAGCGCGCGTAGGCGGTAAGTTAAGCGGGATGTGAAATCCCCGGGCTCAACCCGGGAACTGCGTTCCGAACTGGCTTGCTAGAGTACAGAAGAGGGTGGTGGAATTTCCAGTGTAGCGGTGAAATGCGTAGAGATTGGAAGGAACATCAGTGGCGAAGGCGGCCACCTGGTCTGATACTGACGCTGAGGTGCGAAAGCGTGGGG
ASV_420	NA	NA	NA	NA	NA	NA	NA	GCAAACGTTGTCCGGAATCATTGGGCGTAAAGGGTACGAAGGTTGGACCTTAAGTCAGTTGTTAAATGTTACGGCTTAACCGTAATTTGCAATTGAAACTGGGGTTCTTGAGTTCGAGAGGGGACGGTGGAATATCTAGTGTAGCGGTGGAATGCGTAGATATTAGATAGAACACCTGAGGCGAAGGCGACCGTCTGGCTCGTAACTGACACTCAAGTACGAAAGCATGGGT
ASV_421	Bacteria	Desulfobacterota	Desulfobacteria	Desulfobacterales	Desulfolunaceae	Desulfoluna	NA	GCAAGCGTTATTCGGAATTATTGGGCGTAAAGGGCGCGTAGGCGGCCGTTTAAGTCGGGTGTGAAATCCCGGGGCTTAACCCCGGAACTGCATCCGATACTGGACGGCTTGAGTATGGGAGAGGGAAGTGGAATTCCAGGTGTAGAGGTGAAATTCGTAGATATCTGGAGGAACACCAGTGGCGAAGGCGACTTCCTGGACCAATACTGACGCTGAGGCGCGAAGGCGTGGGG
ASV_422	Bacteria	Firmicutes	Clostridia	Lachnospirales	NA	NA	NA	GCAAGCGTTATCCGGATTTACTGGGTGTAAAGGGTGCGTAGGCGGCAGTGTAAGTCAGGTGTGAAAACCCGAGGCTCAACCTCGGGACTGCACTTGAAACTACACAGCTAGAGTACAGGAGAGGTAAGCGGAATTCCTAGTGTAGCGGTGAAATGCGTAGATATTAGGAAGAACACCAGTGGCGAAGGCGGCTTACTGGACTGAAACTGACGCTGAGGCACGAAAGCGTGGGG
ASV_423	Bacteria	Proteobacteria	Gammaproteobacteria	Oceanospirillales	Nitrincolaceae	Motiliproteus	NA	GCGAGCGTTAATCGGAATTACTGGGCGTAAAGCGCGCGTAGGCGGCTAAGTCAGTCAGATGTGAAAGCCCCGGGCTCAACCTGGGAACTGCACCTGATACTGCTTAGCTAGAGTTTGGTAGAGGGGTGTGGAATTTCCTGTGTAGCGGTGGAATGCGTAGATATAGGAAGGAACACCAGTGGCGAAGGCGACACCCTGGACCAAAACTGACGCTGAGGTGCGAAAGCGTGGGG
ASV_424	NA	NA	NA	NA	NA	NA	NA	ACGAGTGGAGATCACTATTATTGGGTCTAAAGAGTCCGTAGCTGGTTGTTTAAGTCTTTTGTGAAATTTCTTTAGCTTAACTAGGAAATTGCAAGAGATACTGAATAACTTGAGACCGGGAAGGATAAGAAGTATTGTTTGGGTAGCGGTTAAATGTTTTAATCCTTACAAGACTAACTAAGGCGAAGGCATCTTATTAGAACGGATCTGACAGTGAGGGACGAAAGCTAGGGG
ASV_425	Bacteria	Bacteroidota	Bacteroidia	NA	NA	NA	NA	GCAAGCGTTATCCGGAATCACTGGGTTTAAAGGGTGCGTAGGCGGTTAGATAAGTCAGAGGTGAAAGGTTGTCGCTTAACGATAAAATTGCCTTTGATACTGTTTAACTTGAATTAGGTTGAGGTAGGCGGAATGTGACATGTAGCGGTGAAATGCATAGATATGTCATGGAACACCAATTGCGAAGGCAGCTTACTAGACCTTAATTGACGCTGAGGCACGAAAGCGTGGGG
ASV_426	Bacteria	Bacteroidota	Bacteroidia	Flavobacteriales	Flavobacteriaceae	NA	NA	GCAAGCGTTATCCGGAATCATTGGGTTTAAAGGGTCCGCAGGCGGTCAATTAAGTCAGAGGTGAAATCCCGCAGCTTAACTGTGGAACTGCCTTTGATACTGGTTGACTTGAGTTATACGGAAGTAGATAGAATATGTAGTGTAGCGGTGAAATGCATAGATATTACATAGAATACCGATTGCGAAGGCAGTCTACTACGTATATACTGACGCTCATGGACGAAAGCGTGGGG
ASV_428	Bacteria	Proteobacteria	Gammaproteobacteria	Oceanospirillales	Saccharospirillaceae	Oleibacter	NA	GCAAGCGTTAATCGGAATTACTGGGCGTAAAGCGCGCGTAGGTTGTTTGTTAAGCGAGATGTGAAAGCCCCGGGCTTAACCTGGGAACTGCATTTCGAACTGGCAGACTAGAGTACAGTAGAGGGTGGCGGAATTTCCTGTGTAGCGGTGAAATGCGTAGAGATGGGAAGGAACATCAGTGGCGAAGGCGGCCACCTGGACTGATACTGACACTGAGGTGCGAAAGCGTGGGG
ASV_429	Bacteria	Cyanobacteria	Cyanobacteriia	Chloroplast	NA	NA	NA	GCAAGTGTTATCCGGAATCACTGGGCGTAAAGCGTCTGTAGGTTGTTTAATAAGTCAATTGTTAAATCTTAAAGCTCAACTTTAAAACCGCAATCGAAACTATTAGACTAGAGTATAGTAGAGGTAAAGGGAATTTCCAGTGGAGCGGTGAAATGCGTAGATATTGGAAAGAACACCGATGGCGAAGGCACTTTACTGGGCTATTACTGACACTCAGAGACGAAAGCTAGGGT
ASV_430	Bacteria	Proteobacteria	Gammaproteobacteria	Cellvibrionales	Halieaceae	NA	NA	GCGAGCGTTAATCGGAATTACTGGGCGTAAAGCGCGCGTAGGCGGTTTGTTAAGTCGGATGTGAAAGCCCTGGGCTCAACCTGGGAATTGCATTCGATACTGGCTGACTGGAGTGCGAGAGAGGGAGGTAGAATTCCACGTGTAGCGGTGAAATGCGTAGATATGTGGAGGAATACCGGTGGCGAAGGCGGCCTCCTGGCTCGACACTGACGCTGAGGTGCGAAAGCGTGGGG
ASV_431	Bacteria	Bacteroidota	Bacteroidia	Chitinophagales	Saprospiraceae	NA	NA	GCAAGCGTTATCCGGAATCACTGGGTTTAAAGGGTGCGTAGGCGGTCTGATAAGTCAGAGGTGAAAGCCCGGCGCTTAACGTCGGAATTGCCTTTGATACTGTCGGACTTGAATGAGGTTGAGGTGGGCGGAATGTGGCATGTAGCGGTGAAATGCATAGATATGCCATGGAACACCAATTGCGAAGGCAGCTCACTGGACCTGAATTGACGCTGAGGCACGAAAGCGTGGGG
ASV_432	NA	NA	NA	NA	NA	NA	NA	GCAAGCGTTATCCGGCATGACTGGGCGTAAAGAGTCCGTAGACTGTAAAGTAAGTTTTTTGTCAAATTTTAAAACTCAATTTTAAAATAGCAATTAATACTACTTTACTTTGAGTTTAATACAGAAAAGTAGAATTTTATACGAAGGGGTGAAATCCGTAGATATATAAAGGAATGCCAGTAGCGAAGGCGACTTTTTAGTATAAACTGACGTTGAGGGACGAAAGTGTGGGT
ASV_433	Bacteria	Firmicutes	Clostridia	Peptostreptococcales-Tissierellales	Caminicellaceae	Paramaledivibacter	NA	GCGAGCGTTATCCGGAATCACTGGGCGTAAAGGGTGCGTAGGCGGCCAAATAAGCCAGAGGTGAAAGGCTACGGCTCAACCGTAGTAAGCCTTTGGAACTGTATGGCTTGAGTGCAGGAGAGGAGAGTGGAATTCCTAGTGTAGCGGTGAAATGCGTAGATATTAGGAGGAACACCAGTGGCGAAGGCGACTCTCTGGACTGCAACTGACGCTGAGGCACGAAAGCGTGGGG
ASV_434	Bacteria	Proteobacteria	Gammaproteobacteria	Oceanospirillales	Nitrincolaceae	Amphritea	NA	CCGAGCGTTAATCGGAATTACTGGGCGTAAAGCGCGCGTAGGCGGTTTGTTAAGTCAGATGTGAAAGCCCAGGGCTCAACCTTGGAACTGCACCTGATACTGGCAAACTAGAGTACAGAAGAGGGTGGTGGAATTTCCTGTGTAGCGGTGAAATGCGTAGATATAGGAAGGAACACCAGTGGCGAAGGCGACCACCTGGTCTGATACTGACGCTGAGGTGCGAAAGCGTGGGG
ASV_436	Bacteria	Proteobacteria	Gammaproteobacteria	Piscirickettsiales	Piscirickettsiaceae	Candidatus Endoecteinascidia	NA	GCAAGCGTTAATCGGACTTATTGGGCGTAAAGGGCCAGTAGGTGGTTAAGTCAGTCAGATGTGAAAGCCCCGGGCTCAACCCGGGAACTGCATTTGATACTGCTTAACTAGAGTACAGCAGAGGGTGGAGGAATTTCCGGTGTAGCGGTGAAATGCGTAGAGATCGGAAGGAACACTAGTGGCGAAGGCGTCCACCTGGGCTGATACTGACACTGAATGGCGAAAGCGTGGGT
ASV_437	Bacteria	Bacteroidota	Bacteroidia	Bacteroidetes VC2.1 Bac22	NA	NA	NA	GCAAGCGTTATCCGGATTCATTGGGTTTAAAGGGTTCGCAGGCGGCGTATTAAGTCAGTGGTGAAATCCCCCGGCTCAACCGGGGAACTGCCATTGATACTGGTATGCTAGAGTATAGTTGGCGTAGGCGGAATATTTCATGTAGCGGTGAAATGCTTAGATATGAAATAGAACACCGATCGCGAAGGCAGCTTACGAAGCTATAACTGACGCTCAGGAACGAAAGCGTGGGG
ASV_438	Bacteria	Proteobacteria	Gammaproteobacteria	Oceanospirillales	Oceanospirillaceae	Oceanospirillum	NA	GCAAGCGTTAATCGGAATTACTGGGCGTAAAGCGCGCGTAGGCGGCTTGTTAAGCCAGATGTGAAAGCCCCGGGCTCAACCTGGGAACTGCATTTGGAACTGGCAGGCTAGAGTACAGAAGAGGGTGGTAGAATTTCCTGTGTAGCGGTGAAATGCGTAGATATAGGAAGGAATACCAGTGGCGAAGGCGGCCACCTGGTCTGATACTGACGCTGAGGTGCGAAAGCGTGGGG
ASV_439	Bacteria	Proteobacteria	Gammaproteobacteria	Enterobacterales	Enterobacteriaceae	NA	NA	GCAAGCGTTAATCGGAATTACTGGGCGTAAAGCGCACGCAGGCGGTCTGTCAAGTCGGATGTGAAATCCCCGGGCTCAACCTGGGAACTGCATTCGAAACTGGCAGGCTAGAGTCTTGTAGAGGGGGGTAGAATTCCAGGTGTAGCGGTGAAATGCGTAGAGATCTGGAGGAATACCGGTGGCGAAGGCGGCCCCCTGGACAAAGACTGACGCTCAGGTGCGAAAGCGTGGGG
ASV_440	Bacteria	Bacteroidota	Bacteroidia	Cytophagales	Cyclobacteriaceae	Ekhidna	NA	GCAAGCGTTGTCCGGATTTATTGGGTTTAAAGGGTACGTAGGCGGATCTTTAAGTCCGTGGTGAAAGCCTGCAGCTTAACTGTAGAACTGCCATGGATACTGGAGATCTTGAATTCAGTTGAGGTAAGCGGAATTTATGATGTAGCGGTGAAATGCATAGATATCATAAAGAACACCTATTGCGAAGGCAGCTTGCTGGACTTGGATTGACGCTGAGGTACGAAAGCGTGGGG
ASV_441	Bacteria	Proteobacteria	Alphaproteobacteria	Rhizobiales	Stappiaceae	NA	NA	GCTAGCGTTGTTCGGAATCACTGGGCGTAAAGCGCACGTAGGCGGATTGATAAGTTAGGGGTGAAATCCCGGGGCTCAACCTCGGAACTGCCTTTGATACTGTCAGTCTTGAGTCCGAGAGAGGTGAGTGGAACTCCGAGTGTAGAGGTGAAATTCGTAGATATTCGGAAGAACACCAGTGGCGAAGGCGGCTCACTGGCTCGGTACTGACGCTGAGGTGCGAAAGCGTGGGG
ASV_443	Bacteria	Proteobacteria	Gammaproteobacteria	Alteromonadales	Pseudoalteromonadaceae	Algicola	NA	GCGAGCGTTAATCGGAATTACTGGGCGTAAAGCGTACGCAGGCGGTTAGTTAAGTCAGATGTGAAAGCCCCGGGCTCAACCTGGGAACTGCATTTGAAACTGGCTAACTAGAGTGCGACAGAGGGTGGTAGAATTTCAGGTGTAGCGGTGAAATGCGTAGAGATCTGAAGGAATACCGATGGCGAAGGCAGCCACCTGGGTCGACACTGACGCTCATGTACGAAAGCGTGGGT
ASV_444	NA	NA	NA	NA	NA	NA	NA	GCAAGCGTTGTCCGGATTTATTGGGTTTAAAGGGTGCGCAGGCGGCTTTTTAAGTTAGTGGTGAAAGCGTCCAGCTTAACTGGATACCCGCCATTGATACTGGGAAGCTTGAGTCCGTCTGAGGAGATTAGAATGCGTGGTGTAGCGGTGAAATGCATAGATATCACGCAGAATACCGATTGCGAAGGCAGATCTCTAAGGCGGAACTGACGCTGAGGCACGAAAGCGTGGGT
ASV_445	Bacteria	Desulfobacterota	Desulfobacteria	Desulfobacterales	Desulfobacteraceae	Desulfobacter	NA	GCAAGCGTTATTCGGAATTATTGGGCGTAAAGGGCGCGCAGGCGGTCTTGTCAGTCAGGTGTGAAAGCCCGGGGCTCAACCCCGGACGTGCATTTGAAACAGCAAGACTTGAATACTGGAGAGGAGAGAGGAATTCCTGGTGTAGAGGTGAAATTCGTAGATATCAGGAGGAACACCGATGGCGAAGGCATCTCTCTGGACAGATATTGACGCTGAGGCGCGAAGGCGTGGGT
ASV_446	Bacteria	Proteobacteria	Alphaproteobacteria	Rhodobacterales	Rhodobacteraceae	NA	NA	GTTAGCGTTGTTCGGAATTACTGGGCGTAAAGCGCGCGTAGGCGGACTATTAAGTGAGGGGTGAAATCCCGGGGCTCAACCCCGGAACTGCCTTTCATACTGGTAGTCTTGAGTTCGAGAGAGGTGAGTGGAATTCCGAGTGTAGAGGTGAAATTCGTAGATATTCGGAGGAACACCAGTGGCGAAGGCGGCTCACTGGCTCGATACTGACGCTGAGGTGCGAAAGTGTGGGG
ASV_447	Bacteria	Proteobacteria	Gammaproteobacteria	Alteromonadales	Pseudoalteromonadaceae	Pseudoalteromonas	NA	GCGAGCGTTAATCGGAATTACTGGGCGTAAAGCGTACGCAGGCGGTTTGTTAAGCGAGATGTGAAAGCCCCGGGCTTAACCTGGGAACTGCATTTCGAACTGGCAAACTAGAGTGTGATAGAGGGTGGTAGAATTTCAGGTGTAGCGGTGAAATGCGTAGAGATCTGAAGGAATACCGATGGCGAAGGCAGCCACCTGGGTCAACACTGACGCTCATGTACGAAAGCGTGGGG
ASV_448	NA	NA	NA	NA	NA	NA	NA	GCAAGCGTTGTTCGGAATCACTGGGCTTAAAGCGTGCGCAGGCGGACTTGAAAGTCAGAAGTGAAATCCCAGGGCTCAACCCTGGAACTGCTTTTGAAACTCCAAGTCTAGAATCCGGTAGAGGTCAGGGGAATTCCTAGTGTAGAGGTGAAATTCGCAGATATTAGGAGGAACACCAGTGGCGTAGGCGCCTGACTGGACCGGTATTGACGCTCATGTACGAAAGCGTGGGG
ASV_449	Bacteria	Bacteroidota	Bacteroidia	Flavobacteriales	Flavobacteriaceae	Aquimarina	NA	CCAAGCGTTATCCGGAATCATTGGGTTTAAAGGGTCCGTAGGCGGGTTTGTAAGTCAGTGGTGAAAGTTTTCGGCTCAACCGGAAAATTGCCATTGATACTGCAAGTCTTGAATCGTTGTGAAGTGGTTAGAATGTGTAGTGTAGCGGTGAAATGCATAGATATTACACAGAATACCGATTGCGAAGGCAGATCACTAACAATGTATTGACGCTAAGGGACGAAAGCGTGGGT
ASV_450	NA	NA	NA	NA	NA	NA	NA	GCTAGCGTTGTTCGGAATTACTGGGCGTAAAGCGCGCGTAGGCGGTCTAGTAAGTTAGTATTGAAATCCCGGGGCTTAACCCCGGAACTGGTATTAAAACTGCTAGACTAGAGATTGGTAGAGGAGAGTGGAATTCCTAGTGTAGAGGTGAAATTCGTAGATATTAGGAGGAACATCGGAGGCGAAGGCGACTCTCTGGGCCATATCTGACGCTGAGGTGCGAAAGCGTGGGG
ASV_451	Bacteria	Bacteroidota	Bacteroidia	Cytophagales	Cyclobacteriaceae	Fabibacter	NA	GCAAGCGTTGTCCGGATTTATTGGGTTTAAAGGGTGCGTAGGCGGATCTTTAAGTCAGTGGTGAAAGCCTGCAGCTTAACTGTAGAACTGCCATTGATACTGGAGATCTTGAGTACACTAGAAGTAGGCGGAATTTATGGTGTAGCGGTGAAATGCATAGATACCATAAAGAACACCGATAGCGTAGGCAGCTTACTGGAGTGTAACTGACGCTGAGGCACGAAAGCATGGGT
ASV_452	Bacteria	Proteobacteria	Gammaproteobacteria	Oceanospirillales	Nitrincolaceae	Marinobacterium	NA	GCAAGCGTTAATCGGAATTACTGGGCGTAAAGCGCGCGTAGGTGGTTCAGTCAGTCAGATGTGAAAGCCCCGGGCTCAACCTGGGAACTGCACCTGATACTGCTGAACTAGAGTACGGTAGAGGGCAGTGGAATTTCCTGTGTAGCGGTGAAATGCGTAGATATAGGAAGGAACACCAGTGGCGAAGGCGACTGCCTGGACTGATACTGACACTGAGGTGCGAAAGCGTGGGG
ASV_453	Bacteria	Proteobacteria	Gammaproteobacteria	Pseudomonadales	Pseudomonadaceae	Pseudomonas	NA	GCAAGCGTTAATCGGAATTACTGGGCGTAAAGCGCGCGTAGGTGGTTTGTTAAGTTGGATGTGAAAGCCCCGGGCTCAACCTGGGAACTGCATCCAAAACTGGCAAGCTAGAGTACGGTAGAGGGTGGTGGAATTTCCTGTGTAGCGGTGAAATGCGTAGATATAGGAAGGAACACCAGTGGCGAAGGCGACCACCTGGACTGATACTGACACTGAGGTGCGAAAGCGTGGGG
ASV_454	Bacteria	Proteobacteria	NA	NA	NA	NA	NA	GCTAGCGTTGTTCGGAATTACTGGGCGTAAAGCGCGCGTAGGCGGTTTGATAAGTTGGAGGTGAAATCCCAGGGCTCAACCCTGGAACTGCCTTCAAAACTATCTGACTAGAGTCCGGAAGAGGGTGGTGGAATTCCCAGTGTAGAGGTGAAATTCGTAGATATTGGGAAGAACACCGGTGGCGAAGGCGGCCACCTGGTCCGGTACTGACGCTAAGGTGCGAAAGCGTGGGG
ASV_455	Bacteria	Bacteroidota	Bacteroidia	Flavobacteriales	Flavobacteriaceae	NA	NA	CCAAGCGTTATCCGGAATCATTGGGTTTAAAGGGTCCGTAGGTTGATAATTAAGTCAGAGGTGAAATCCTGCAGCTTAACTGTAGAATTGCCTTTGATACTGGTTGTCTTGAATTATTGTGAAGTGGTTAGAATATGTAGTGTAGCGGTGAAATGCATAGATATTACATAGAATACCGATTGCGAAGGCAGATCACTAACAATATATTGACACTGATGGACGAAAGCGTGGGG
ASV_456	Bacteria	Proteobacteria	Gammaproteobacteria	NA	NA	NA	NA	GCGAGCGTTAATCGGAATCACTGGGCGTAAAGCGCATGCAGGCGGTTTGTTAAGCGAGATGTGAAAGCCCCGGGCTTAACCTGGGAACTGCATTTCGAACTGGCAAACTAGAGTCTTGTAGAGGGGGGTAGAATTTCAGGTGTAGCGGTGAAATGCGTAGAGATCTGAAGGAATACCAGTGGCGAAGGCGGCCCCCTGGACAAAGACTGACGCTCAGATGCGAAAGCGTGGGG
ASV_457	NA	NA	NA	NA	NA	NA	NA	GCAAACGTTGTCCGGAATCATTGGGCGTAAAGGGTACGAAGGTGGGATTTTAAGTCAGTTGTTAAATGTTACGGCTTAACCGTAATTTGCAATTGAAACTGGAATTCTTGAGTTCGAGAGGGGACGGTGGAATATCTAGTGTAGCGGTGGAATGCGTAGATATTAGATAGAACACCTGAGGCGAAGGCGACCGTCTGGCTCGTAACTGACACTCAAGTACGAAAGCATGGGT
ASV_458	Bacteria	Bacteroidota	Bacteroidia	Flavobacteriales	Flavobacteriaceae	Tenacibaculum	NA	GCAAGCGTTATCCGGAATCATTGGGTTTAAAGGGTCCGCAGGCGGTCAATTAAGTCAGAGGTGAAATCCTGCAGCTTAACTGTAGAACTGCCTTTGATACTGGTTGACTTGAGTTATACGGAAGTAGGTAGAATAAGTAGTGTAGCGGTGAAATGCATAGATATTACTTAGAATACCGATTGCGAAGGCAGCCTACTACGTATATACTGACGCTCATGGACGAAAGCGTGGGG
ASV_459	Bacteria	Cyanobacteria	Cyanobacteriia	Chloroplast	NA	NA	NA	GCAAGTGTTATCCGGAATCACTGGGCGTAAAGCGTCTGTAGGTGGTTTAATAAGTCAACTGTTAAATCTTGAAGCTCAACTTCAAAATCGCAGTCGAAACTATTAGACTAGAGTATAGTAGGGGTAAAGGGAATTTCCAGTGGAGCGGTGAAATGCGTAGAGATTGGAAAGAACACCGATGGCGAAGGCACTTTACTGGGCTATTACTAACACTGAGAGACGAAAGCTAGGGT
ASV_460	Bacteria	Bacteroidota	Bacteroidia	Bacteroidales	Bacteroidetes BD2-2	NA	NA	GCAAGCGTTATCCGGATTTATTAGGTTTAAAGGGTGTGTAGGCGGACTTTTAAGTCAGTGGTGAAATCCCGGGGCTCAACTCCGGAACTGCCATTGATACTGAAGGTCTTGAGTACAGTTGAAGTAGGCGGAATGTGTAATGTAGCGGTGAAATGCTTAGATATTACACAGAACACCGATTGCGAAGGCAGCTTACTAAGCTGTTACTGACGCTGATGCACGAAAGCGTGGGG
ASV_461	Bacteria	Proteobacteria	Gammaproteobacteria	Alteromonadales	Pseudoalteromonadaceae	NA	NA	GCGAGCGTTAATCGGAATTACTGGGCGTAAAGCGTACGCAGGCGGTCATTTAAGTCAGATGTGAAAGCCCCGGGCTCAACCTGGGAACTGCATTTGAAACTGGATGACTAGAGTGCGGCAGAGGGTGGTAGAATTTCAGGTGTAGCGGTGAAATGCGTAGAGATCTGAAGGAATACCGATGGCGAAGGCAGCCACCTGGGCCGACACTGACGCTCATGTACGAAAGCGTGGGT
ASV_462	Bacteria	Desulfobacterota	Desulfovibrionia	Desulfovibrionales	Desulfovibrionaceae	Desulfovibrio	NA	GCGAGCGTTAATCGGAATCACTGGGCGTAAAGCGCGCGTAGGCGGCCTGATAAGTCAGGTGTGAAAGCCCTCGGCTCAACCGGGGAATTGCACTTGATACTGTCAAGCTTGAGTATCGGAGAGGATGGCGGAATTCCAGGTGTAGGAGTGAAATCCGTAGATATCTGGAGGAACACCAGTGGCGAAGGCGGCCATCTGGACGATAACTGACGCTGAGGTGCGAAAGCGTGGGG
ASV_463	Bacteria	Bdellovibrionota	Bdellovibrionia	Bacteriovoracales	Bacteriovoracaceae	Halobacteriovorax	NA	GCAAGCGTTGTTCGGATTTATTGGGCGTAAAGCGCGCGCAGGCGGGTTTTTAAGTCAGATGTGAAATCTCGGGGCTCAACCCCGAAACTGCGTCTGAAACTGGAGACCTAGAATGATGGAGGGGGAAGCGGAATTTCGCATGTAGGGGTAAAATCCGTAGAGATGCGAAGGAACACCAGAGCCGAAGGGGGCTTCCTGGCCATTCATTGACGCTGAGGCGCGAAAGCGTGGGG
ASV_464	Bacteria	Cyanobacteria	Cyanobacteriia	Chloroplast	NA	NA	NA	GCAAGTGTTATCCGGAATCACTGGGCGTAAAGCGTCTGTAGGTGGTCCAATAAGTCAACTGTTAAATCTTGAGGCTCAACTTCAAAATCGCAGTCGAAACTATTTGACTAGAGTATAGTAAGGGTAAAAGGAATTTCCAGTGGAGCGGTGAAATGCGTAGAGATTGGAAAGAACACCGATGGCGAAGGCATTTTACTAGGCTATTACTGACACTCAGAGACGAAAGCTAGGGT
ASV_465	Bacteria	Firmicutes	Clostridia	Peptostreptococcales-Tissierellales	Fusibacteraceae	Fusibacter	NA	GCAAGCGTTATCCGGAATCACTGGGCGTAAAGGGTACGTAGGCGGTCTTGCAAGTCAGAAGTGAAAGGCTACGGCTCAACCGTAGTAAGCTTTTGAAACTGCAAGACTAGAGTTCAGGAGAGGTAAGTGGAATTCCTAGTGTAGAGGTGAAATTCGTAGATATTAGGAGGAACACCAGTGGCGAAGGCGACTTACTGGACTGATACTGACGCTGAGGTACGAAAGCGTGGGG
ASV_466	Bacteria	Bdellovibrionota	Bdellovibrionia	Bacteriovoracales	Bacteriovoracaceae	NA	NA	GCAAGCGTTGTTCGGATTTATTGGGCGTAAAGCGCGCGCAGGCGGATATTCAAGTCAGATGTGAAATCTCGGGGCTCAACCTCGAAACTGCGTCTGAAACTGATTATCTAGAATCTCAGAGGGGGTTGGGGAATTTCGCATGTAGGGGTAAAATCCGTAGAGATGCGAAGGAACACCAGTGGCGAAGGCGCCAACCTGGATGAGTATTGACGCTGAGGCGCGAAAGCGTGGGG
ASV_467	Bacteria	Proteobacteria	Alphaproteobacteria	Rhodobacterales	Rhodobacteraceae	NA	NA	GTTAGCGTTGTTCGGAATTACTGGGCGTAAAGCGCGCGTAGGCGGATTAGAAAGTTGGGGGTGAAATCCCGGGGCTCAACCTCGGAACTGCCTCCAAAACTGCTAGTCTAGAGTTCGAGAGAGGTGAGTGGAATTCCGAGTGTAGAGGTGAAATTCGTAGATATTCGGAGGAACACCAGTGGCGAAGGCGGCTCACTGGCTCGATACTGACGCTGAGGTGCGAAAGTGTGGGG
ASV_468	NA	NA	NA	NA	NA	NA	NA	GCAAGCGTTGTTCGGAATCACTGGGCTTAAAGCGTATGTAGGCGGACTAGTAAGTCAGGAGTGAAATCCCGGGGCTCAACCTCGGAACTGCTCTTGAAACTACTAGTCTAGAATCCTGGAGAGGTTAGGAGAATTCCGAGTGTAGAGGTGAAATTCGCAGATATTCGGAGGAATACCAGTGGCGTAGGCGCCTAACTGGACAGGTATTGACGCTCAGATACGAAAGCGTGGGG
ASV_469	Bacteria	NA	NA	NA	NA	NA	NA	GCTAGCGTTGTTCGGAATCACTGGGCGTAAAGGGCACGCAGGCGGTCTTGTTGGTCAGAGGTGAAAGCCCAGGGCTCAACCTTGGAACTGCCTTTGATACCACAAGACTAGAGACCGGGAGAGGATGGTGGAATTCCCAGTGTAGAGGTGAAATTCGTAGATATTGGGAGGAACACCAGAGGCGAAGGCGGCCATCTGGACCGGATCTGACGCTCAGGTGCGAAAGCGTGGGG
ASV_470	Bacteria	Proteobacteria	Alphaproteobacteria	Rhizobiales	Rhizobiaceae	NA	NA	GCTAGCGTTGTTCGGATTTACTGGGCGTAAAGCGCACGTAGGCGGACTTTTAAGTCAGGGGTGAAATCCCGGGGCTCAACCCCGGAACTGCCTTTGATACTGGAAGTCTTGAGTATGGTAGAGGTGAGTGGAATTCCGAGTGTAGAGGTGAAATTCGTAGATATTCGGAGGAACACCAGTGGCGAAGGCGGCTCACTGGACCATTACTGACGCTGAGGTGCGAAAGCGTGGGG
ASV_472	Bacteria	Cloacimonadota	Cloacimonadia	Cloacimonadales	LK-44f	NA	NA	GCAAGCGTTGTCCGGAATTACTAGGCGTAAAGGGCAGGTAGGCGGATACTCAAGTCAGGTGTTAAAGGCATCAGCTCAACTGGTGTACGGCATTTGAAACTGGGTATCTAGAGTCAGGTAGAGGTAGATGGAATTCCTAGTGTAGCGGTGGAATGCGCAGAGATTAGGAAGAACACCAAAGGCGAAGGCAATCTACTGGGCCATGACTGACGCTAAACTGCGAAGGTGTGGGT
ASV_473	NA	NA	NA	NA	NA	NA	NA	GCTAGCGTTGTTCGGAATTACTGGGCGTAAAGGGCGCGTAGGCGGCCAGATTAGTCAGGTGTGAAAGCCCGGGGCTCAACCCCGGAACTGCACTTGATACTGTCTGGCTAGAGTATATGAGAGGTAAGTGGAATATCCAGTGTAGAGGTGAAATTCGTAGATATTGGATAGAACACCAGTGGCGAAGGCGACTTACTGGCATATTACTGACGCTGAGGCGCGAAAGCGTGGGG
ASV_474	Bacteria	Bacteroidota	Bacteroidia	Chitinophagales	Saprospiraceae	NA	NA	GCAAGCGTTATCCGGAATCACTGGGTTTAAAGGGTGCGTAGGCGGCGTGATAAGTCAGAGGTGAAAGCTCATCGCTTAACGATGGAATTGCCTTTGATACTGTCATGCTTGAATCAAGTTGAGGTTGGCGGAATGTGACATGTAGCGGTGAAATGCATAGATATGTCATAGAACACCAATTGCGTAGGCAGCTGACTGGACTTGTATTGACGCTGAGGCACGAAAGCGTGGGG
ASV_475	NA	NA	NA	NA	NA	NA	NA	GCAAGCGTTATTCGGAATTATTTGGCGTAAAGCGTCTGTAGGTGGCTTATTAAGTCTACTGTTAAATGTCAAGGCTTAACCTTGAAAAAGCGGTATGAAACTAAAAGGCTTGAGTTTAGTAGAGGTAAAGGGAATTCTCGGTGTAGTGGTGAAATGCGTAGATATCGGGAAGAACACCTGTGGCGAAAGCGCTTTACTGGGCTAAAACTGACACTGAGAGACGAAAGCTAGGGG
ASV_476	NA	NA	NA	NA	NA	NA	NA	GCAAGCGTTGTTCGGAATTACTGGGCGTAAAGCGTATGTAGGCGGCCATTTAAGTCAGATGTGAAAGCCCCGGGCTCAACCTGGGACGTGCATCTGATACTATTTGGCTTGAGTACAGGAGAGGGTAGTGGAATTTCAGGTGTAGTGGTGAAATACGTAGATATCTGAAGGAACATCGGTGGCGAAGGCGGCTGCCTGGCCTTGTACTGACGCTGAGATACGAAAGCGTGGGG
ASV_477	Bacteria	Desulfobacterota	Desulfobacteria	Desulfobacterales	Desulfolunaceae	Desulfofaba	NA	GCAAGCGTTATTCGGAATTATTGGGCGTAAAGCGCGCGTAGGCGGTATCGTAGGTCAGATGTGAAATCCCGGGGCTCAACCCCGGAAGTGCATTTGAAACCCCGATACTTGAGTATGGGAGAGGGAAGTGGAATTCCAGGTGTAGAGGTGAAATTCGTAGATATCTGGAGGAACACCGGTGGCGAAGGCGACTTCCTGGACCAATACTGACGCTGAGGTGCGAAGGCGTGGGG
ASV_478	Bacteria	Bacteroidota	Bacteroidia	Flavobacteriales	Flavobacteriaceae	Tenacibaculum	NA	GCAAGCGTTATCCGGAATCATTGGGTTTAAAGGGTCCGCAGGCGGTCAATTAAGTCAGAGGTGAAATCCTACAGCTTAACTGTAGAACTGCCTTTGATACTGGTTGACTTGAGTTATACGGAAGTAGATAGAATGTGTAGTGTAGCGGTGAAATGCATAGATATTACACAGAATACCGATTGCGAAGGCAGTCTACTACGTATATACTGACGCTCATGGACGAAAGCGTGGGG
ASV_479	Bacteria	Proteobacteria	Alphaproteobacteria	Rhodospirillales	Terasakiellaceae	Terasakiella	NA	ACTAGCGTTGTTCGGATTTACTGGGCGTAAAGAGCATGTAGGCGGATTGGTCAGTTGGAGGTGAAATCCCAGAGCTCAACTCTGGAACTGCCTTCAATACTGCTAATCTAGAATCTGTAAGGGGGTGGTGGAATTCCGAGTGTAGAGGTGAAATTCGTAGATATTCGGAGGAACACCAGTGGCGAAGGCGACCACCTGGTACAGTATTGACGCTGAGATGCGAAAGCGTGGGG
ASV_480	Bacteria	Proteobacteria	Alphaproteobacteria	Caulobacterales	Hyphomonadaceae	Oceanicaulis	NA	GCTAGCGTTGTTCGGAATTACTGGGCGTAAAGCGCGCGTAGGCGGATCGATCAGTCAGAGGTGAAATCCCGGAGCTCAACTTCGGAACTGCCTTTGATACTGTCGATCTGGAGTCCGGGAGAGGTGTATGGAATTCCGAGTGTAGAGGTGAAATTCGTAGATATTCGGAGGAACACCAGAGGCGAAGGCGATACACTGGACCGGTACTGACGCTGAGGTGCGAAAGCGTGGGG
ASV_481	Bacteria	NA	NA	NA	NA	NA	NA	GCAAGCGTTAATCGGAATTACTGGGCGTAAAGGGTGTGTAGGTGGTAAGGTAAGTTAGATGTGAAATCCCTGGGCTCAACCTGGGAACTGCGTTTAAAACTGCCTAACTAGAGTACTGTAGAGGGTTGCGGAATTTCCGGTGTAGCGGTGAAATGCGTAGATATCGGAAGGAACACCAGTGGCGAAGGCGGCAGCCTGGACAGATACTGACACTGAGACACGAAAGCGTGGGT
ASV_482	Bacteria	Bacteroidota	Bacteroidia	Chitinophagales	Saprospiraceae	NA	NA	GCAAGCGTTATCCGGAATCACTGGGTTTAAAGGGTGCGTAGGCGGGCAAATAAGTCAGAGGTGAAAGGTTACCGCTTAACGGTAGAACTGCCTTTGATACTGTTTGTCTTGAATTAGGCTGAGGTCAGCGGAATGTGACATGTAGCGGTGAAATGCATAGATATGTCATAGAACACCAATTGCGAAGGCAGCTGGCTAGACCTATATTGACGCTGAGGCACGAAAGCGTGGGG
ASV_483	Bacteria	Planctomycetota	Planctomycetes	Pirellulales	Pirellulaceae	Rhodopirellula	NA	CCAAACGTTATTCGGTATCACTGGGCTTAAAGCGTGCGTAGGCGGCTTGGTAGGTGAGATGTGAAAGCCCACGGCTCAACCGTGGAATTGCGTTTCAAACCCCCAAGCTTGAGGAAGACAGGGGTGTTGGGAACTTATGGTGGAGCGGTGAAATGCGTTGATATCATAGGGAACACCGGTGGCGAAGGCGCAACACTGGGTCTTTTCTGACGCTGAGGCACGAAAGCTAGGGT
ASV_484	Bacteria	Proteobacteria	Alphaproteobacteria	Rhizobiales	Stappiaceae	Labrenzia	NA	GCTAGCGTTGTTCGGAATCACTGGGCGTAAAGCGCACGTAGGCGGATTGGTCAGTTAGGGGTGAAATCCCAGAGCTCAACTCTGGAACTGCCTTTAATACTGCCAGTCTTGAGTCCGAGAGAGGTGAGTGGAACTCCGAGTGTAGAGGTGAAATTCGTAGATATTCGGAAGAACACCAGTGGCGAAGGCGGCTCACTGGCTCGGTACTGACGCTGAGGTGCGAAAGCGTGGGG
ASV_485	Bacteria	Proteobacteria	Alphaproteobacteria	Rhodobacterales	Rhodobacteraceae	NA	NA	GTTAGCGTTGTTCGGAATTACTGGGCGTAAAGCGCGCGTAGGCGGACTATTAAGTCAGAGGTGAAATCCCGGGGCTCAACCCCGGAACTGCCTTTGATACTGGTAGTCTAGAGTTCGAGAGAGGTGAGTGGAATTCCGAGTGTAGAGGTGAAATTCGTAGATATTCGGAGGAACACCAGTGGCGAAGGCGGCTCACTGGCTCGATACTGACGCTGAGGTGCGAAAGTGTGGGG
ASV_486	Bacteria	Proteobacteria	Alphaproteobacteria	Rhodospirillales	Terasakiellaceae	Terasakiella	NA	ACTAGCGTTGTTCGGATTTACTGGGCGTAAAGAGCACGTAGGCGGATTGGTCAGTTGGGGGTGAAAGCCCGGAGCTCAACTCCGGAACTGCCTTCAATACTGCCAATCTAGAGTCCGTAAGGGGGTGGTGGAATTCCGAGTGTAGAGGTGAAATTCGTAGATATTCGGAGGAACACCAGTGGCGAAGGCGACCACCTGGTACGGTACTGACGCTGAGGTGCGAAAGCGTGGGG
ASV_488	Bacteria	Bacteroidota	Bacteroidia	Bacteroidales	NA	NA	NA	GCAAGCGTTATCCGGATTTATTGGGTTTAAAGGGTGCGCAGGCGGAAAAGTAAGTCAGTGGTGAAAGGCCGCCGCTTAACGGTGGGACTGCCATTGATACTGCTTTTCTTGAGTATGGTTGAGGTAGGCGGAATGTGTGGTGTAGCGGTGAAATGCATAGATATCACACAGAACACCGATTGCGAAGGCAGCTTACTAAGCCATTACTGACGCTGAGGCACGAAAGCGTGGGT
ASV_489	Bacteria	Proteobacteria	Alphaproteobacteria	Parvibaculales	PS1 clade	NA	NA	GCGAGCGTTGTTCGGAATTACTGGGCGTAAAGCGCACGTAGGCGGATTGGTCAGTTGGGGGTGAAATCCCGAGGCTTAACCTCGGAACTGCCCTCAATACTGCCAATCTAGAGATCGGAAGAGGTAAGTGGAATTCCTAGTGTAGAGGTGAAATTCGTAGATATTAGGAAGAACACCAGTGGCGAAGGCGGCTTACTGGTCCGATACTGACGCTGAGGTGCGAAAGCGTGGGG
ASV_490	Bacteria	Proteobacteria	Gammaproteobacteria	Oceanospirillales	Nitrincolaceae	Marinobacterium	NA	GCAAGCGTTAATCGGAATTACTGGGCGTAAAGCGCGCGTAGGTGGTTCAGTCAGTCAGATGTGAAAGCCCCGGGCTCAACCTGGGAACTGCACCTGATACTGCTGAACTAGAGTACGGTAGAGGGTAGTGGAATTTCCTGTGTAGCGGTGAAATGCGTAGATATAGGAAGGAACACCAGTGGCGAAGGCGACTGCCTGGACTGATACTGACACTGAGGTGCGAAAGCGTGGGG
ASV_491	Bacteria	Proteobacteria	Gammaproteobacteria	NA	NA	NA	NA	GCGAGCGTTAATCGGAATTACTGGGCGTAAAGCGCGCGTAGGCGGTTCGATCAGTCGGATGTGAAAGCCCTGGGCTTAACCTGGGAACTGCATTCGATACTGTCGGACTAGAGTATGATAGAGGTAAGTGGAATTCCTGGTGTAGCGGTGAAATGCGTAGATATCAGGAGGAACATCAGTGGCGAAGGCGGCTTACTGGATCAATACTGACGCTGAGGTGCGAAAGCGTGGGG
ASV_492	Bacteria	Verrucomicrobiota	Verrucomicrobiae	Opitutales	Puniceicoccaceae	Coraliomargarita	NA	GCAAGCGTTACTCGGATTCACTGGGCGTAAAGGGTGCGTAGGCCGCCAAGCGTGTCGGGTGTGAAATCTCGGGGCTCAACCTCGAAACTGCGCCCGAAACTGTTTGGCTAGAGTATTGGAGAGGTAAGCGGAATTCCAGGTGTAGCGGTGAAATGCGTAGATATCTGGAGGAACACCAATGGCGAAGGCAGCTTACTGGACAATAACTGACGCTGAGGCACGAAAGCATGGGT
ASV_493	Bacteria	NA	NA	NA	NA	NA	NA	GCAAGCGTTGTCCGGATTTACTGGGTGTAAAGGGCATGTAGGCGGGGATATAAGTCAGATGTGAAATCCTGTGGCTCAACCACAGAACTGCATCTGAAACTATATCTCTTGAGTACTGGAGAGGAAAGCGGAATTCCTAGTGTAGCGGTGAAATGCGTAGATATTAGGAGGAACACCGGTGGCGAAGGCGGCTTTCTGGACAGTAACTGACGCTGAGATGCGAAAGCGTGGGG
ASV_494	Bacteria	Bacteroidota	Bacteroidia	NA	NA	NA	NA	GCAAGCGTTATCCGGAATCACTGGGTTTAAAGGGTGCGTAGGCGGCCTAGTAAGTCAGAGGTGAAAGCCCACAGCTTAACTGTGGAACTGCCTTTGATACTGCTAAGCTTGAATTAGGTTGAGGTTGGCGGAATGAGTCATGTAGCGGTGAAATGCATAGATATGACTTAGAACACCAATTGCGAAGGCAGCTGGCTAGACCTTAATTGACGCTGAGGCACGAAAGCGTGGGG
ASV_495	NA	NA	NA	NA	NA	NA	NA	GCAAACGTTGTTCGGAATCATTGGGCGTAAAGAGCACGTAGGCGGTCTAATAAGTCTGATGTGAAAGCCCGGGGCTCAACCTCGGAAAGCCATTGGAAACTGTTAGACTTGAGAGTGAGAGGGGCTTGTGGAATTCCTGGTGTAGGGGTGAAATCCGTAGAGATCAGGAGGAACACCGGTGGCGAAGGCGACAAGCTGGATCATTTCTGACGCTGAGGTGCGAAAGCGTGGGG
ASV_497	Bacteria	Verrucomicrobiota	Lentisphaeria	Lentisphaerales	Lentisphaeraceae	Lentisphaera	NA	GCGAGCGTTATTCGGATTTACTGGGCGTAAAGGATCCGTAGGGGGTCTGTTAAGTCTGATGTGAAATTTCGGGGCTCAACCCCGAAGCTGCATTGGAAACTGATGGACTCGAGTCCGTAAGAGGTAAGTGGAATTCTTGGTGTAGCGGTGGAATGCGTAGATATCAAGAGGAACATCGAAGGCGAAAGCAGCTTACTGGTACGGTACTGACCCTGATGGATGAGAGCTAGGGT
ASV_498	NA	NA	NA	NA	NA	NA	NA	GCGAGCGTTGTTCGGAATAACTGGGCGTAAAGGGTTCGTAGGTGGTTTTTTAGGTTAAAAGTTAAATGGTAAGGCTCAACTTTACTATCTTTTTAAAACCAAAAAACTTGAGTGTAAAAGGGGAAAGTGGAATTTCCGGAGTACGGGTGAAATCGGTAGATCTCGGAAGGAACTCCAGAGGCGAAGGCGACTTTCTGGTTTAACACTGACACTGAGGAACGAAAGCATGGGG
ASV_499	Bacteria	Proteobacteria	Alphaproteobacteria	Rhodobacterales	Rhodobacteraceae	NA	NA	GTTAGCGTTGTTCGGAATTACTGGGCGTAAAGCGCACGTAGGCGGACTATTAAGTCAGAGGTGAAATCCCAGGGCTCAACCCTGGAACTGCCTTTGATACTGGTAGTCTTGAGTTCGAGAGAGGTGAGTGGAATTCCGAGTGTAGAGGTGAAATTCGTAGATATTCGGAGGAACACCAGTGGCGAAGGCGGCTCACTGGCTCGATACTGACGCTGAGGTGCGAAAGTGTGGGG
ASV_500	Bacteria	Proteobacteria	Alphaproteobacteria	Sphingomonadales	Sphingomonadaceae	Altererythrobacter	NA	GCTAGCGTTGTTCGGAATTACTGGGCGTAAAGCGCGCGTAGGCGGTTTTTCAAGTCAGGGGTGAAATCCCGGAGCTCAACTCCGGAACTGCCCTTGAAACTGGATGACTAGAATCCTGGAGAGGCGAGTGGAATTCCGAGTGTAGAGGTGAAATTCGTAGATATTCGGAAGAACACCAGTGGCGAAGGCGACTCGCTGGACAGGTATTGACGCTGAGGTGCGAAAGCGTGGGG
ASV_501	Bacteria	Proteobacteria	Alphaproteobacteria	Rhodobacterales	Rhodobacteraceae	NA	NA	GTTAGCGTTGTTCGGAATTACTGGGCGTAAAGCGCGCGTAGGCGGATTAGAAAGTTGGGGGTGAAATCCCGGGGCTCAACCCCGGAACTGCCTCCAAAACTGCTAGTCTAGAGTTCGAGAGAGGTGAGTGGAATTCCGAGTGTAGAGGTGAAATTCGTAGATATTCGGAGGAACACCAGTGGCGAAGGCGGCTCACTGGCTCGATACTGACGCTGAGGTGCGAAAGTGTGGGG
ASV_502	Bacteria	Desulfobacterota	Desulfobacteria	Desulfobacterales	Desulfolunaceae	Desulfofaba	NA	GCAAGCGTTATTCGGAATTATTGGGCGTAAAGCGCGCGTAGGCGGTTTCGTAGGTCAGATGTGAAAGCCCGGGGCTCAACCCCGGACGTGCATTTGAAACCCCGGAACTTGAGTATGGGAGAGGGAAGTGGAATTCCAGGTGTAGAGGTGAAATTCGTAGATATCTGGAGGAACACCGGTGGCGAAGGCGACTTCCTGGACCAATACTGACGCTGAGGTGCGAAGGCGTGGGG
ASV_503	Bacteria	Proteobacteria	Gammaproteobacteria	Alteromonadales	Alteromonadaceae	NA	NA	GCGAGCGTTAATCGGAATTACTGGGCGTAAAGCGCACGCAGGCGGTTTGTTAAGCTAGATGTGAAAGCCCCGGGCTCAACCTGGGATGGTCATTTAGAACTGGCAGACTAGAGTCTTGGAGAGGGGGGTGGAATTCCAGGTGTAGCGGTGAAATGCGTAGATATCTGGAGGAACATCAGTGGCGAAGGCGACTCCCTGGCCAAAGACTGACGCTCATGTGCGAAAGTGTGGGT
ASV_505	Bacteria	Proteobacteria	Gammaproteobacteria	Thiomicrospirales	Thiomicrospiraceae	endosymbionts_2	NA	GCGAGCGTTAATCGGAATTACTGGGCGTAAAGCGCGCGTAGGCGGATAGATAAGTTGGATGTGAAAGCCCCGGGCTTAACCTGGGATGGTCATTCAAAACTGTTTATCTAGAGTGTGGCAGAGGGCAGTGGAATTCCTAGTGTAGCGGTGAAATGCGTAGATATTAGGAGGAACATCAGTGGCGAAGGCGACTGCCTGGACCGACACTGACGCTGAGGTGCGAAAGCGTGGGT
ASV_506	Bacteria	Proteobacteria	Gammaproteobacteria	NA	NA	NA	NA	GCAAGCGTTAATCGGAATTACTGGGCGTAAAGCGCGCGTAGGCGGTTATTTAAGCGAGATGTGAAAGCCCAGGGCTCAACCTTGGAATTGCATTTCGAACTGGGTAACTAGAGTACAAGAGAGGGTGGTGGAATTTCCAGTGTAGCGGTGAAATGCGTAGAGATTGGAAGGAACATCAGTGGCGAAGGCGGCCACCTGGATTGATACTGACGCTGAGGTGCGAAAGCGTGGGG
ASV_507	Bacteria	Proteobacteria	Alphaproteobacteria	NA	NA	NA	NA	GCGAGCGTTGTTCGGAATCACTGGGCGTAAAGCGTACGTAGGCGGATAGATTAGTTAGGGGTGAAATCCCGAGGCTCAACCTCGGAACTGCCTCTAATACTGTCTATCTAGAGATCGAGAGAGGTGAGTGGAATTCCTAGTGTAGAGGTGAAATTCGTAGATATTAGGAAGAACACCAGTGGCGAAGGCGGCTCACTGGCTCGATACTGACGCTGAGGTACGAAAGCGTGGGG
ASV_508	Bacteria	Proteobacteria	Gammaproteobacteria	Alteromonadales	Shewanellaceae	Shewanella	NA	GCAAGCGTTAATCGGAATTACTGGGCGTAAAGCGTACGCAGGCGGTTTGTTAAGCGAGATGTGAAAGCCCCGGGCTCAACCTGGGAACTGCATTTCGAACTGGCAAACTAGAGTCTTGTAGAGGGGGGTAGAATTTCAGGTGTAGCGGTGAAATGCGTAGAGATCTGAAGGAATACCGGTGGCGAAGGCGGCCCCCTGGACAAAGACTGACGCTCAGGTACGAAAGCGTGGGG
ASV_509	Bacteria	Cyanobacteria	Cyanobacteriia	Chloroplast	NA	NA	NA	GCAAGTGTTATCCGGAATCACTGGGCGTAAAGCGTCTGTAGGTGGTTTAATAAGTCAACTGTTAAATCTTGAGGCTTAACTTCAAAATCGCAGTCGAAACTATTAGACTAGAGTATAGTAGGGGTAAAGGGAATTTCCAGTGGAGCGGTGAAATGCGTAGAGATTGGAAAGAACACCGATGGCGAAGGCACTTTACTGGGCTATTACTAACACTCAGAGACGAAAGCTAGGGT
ASV_510	Bacteria	Bacteroidota	Bacteroidia	Flavobacteriales	Flavobacteriaceae	NA	NA	GCAAGCGTTATCCGGAATCATTGGGTTTAAAGGGTCCGCAGGCGGTCAATTAAGTCAGAGGTGAAATCCCGCAGCTTAACTGTGGAACTGCCTTTGATACTGGTTGACTTGAGTTATACGGAAGTAGATAGAATAAGTAGTGTAGCGGTGAAATGCATAGATATTACTTAGAATACCGATTGCGAAGGCAGTCTACTACGTGTATACTGACGCTCATGGACGAAAGCGTGGGG
ASV_511	Bacteria	Proteobacteria	Alphaproteobacteria	Kordiimonadales	Kordiimonadaceae	Kordiimonas	NA	GCTAGCGTTGTTCGGAATTACTGGGCGTAAAGCGCGCGTAGGCGGCTTTGCAAGTAGGGGGTGAAATCCCGGGGCTTAACCCCGGAACTGCCCTCTAAACTGCAGAGCTAGAATCCTGGAGAGGTGAGCGGAATTCCTAGTGTAGAGGTGAAATTCGTAGATATTAGGAAGAACACCAGTGGCGAAGGCGGCTCACTGGACAGGTATTGACGCTGAGGTGCGAAAGCGTGGGG
ASV_512	Bacteria	Proteobacteria	Alphaproteobacteria	Rhodobacterales	Rhodobacteraceae	NA	NA	GTTAGCGTTGTTCGGAATTACTGGGCGTAAAGCGCACGTAGGCGGACCATTAAGTGAGGGGTGAAATCCCGGGGCTCAACCCCGGAACTGCCTTTCATACTGGTGGTCTTGAGTTCGAGAGAGGTGAGTGGAATTCCGAGTGTAGAGGTGAAATTCGTAGATATTCGGAGGAACACCAGTGGCGAAGGCGGCTCACTGGCTCGATACTGACGCTGAGGTGCGAAAGTGTGGGG
ASV_513	Bacteria	Proteobacteria	Alphaproteobacteria	NA	NA	NA	NA	GCTAGCGTTGTTCGGAATTACTGGGCGTAAAGCGCGCGTAGGCGGACTCTTAAGCCAGATGTGAAATCCCGGGGCTCAACCTCGGAACTGCATTTGGAACTGGGAGTCTAGAGGTCAGGAGAGGTTCGTGGAATGCCGAGTGTAGAGGTGAAATTCGTAGATATTCGGTGGAACACCAGTGGCGAAGGCGACGAACTGGACTGATACTGACGCTGAGGTGCGAAAGTGTGGGG
ASV_514	Bacteria	Proteobacteria	Gammaproteobacteria	NA	NA	NA	NA	GCGAGCGTTAATCGGAATTACTGGGCGTAAAGCGCGCGTAGGCGGTGATTTAAGTCAGATGTGAAAGCCCCGGGCTTAACCTGGGAACTGCATTTGATACTGGGTCACTAGAGTACGAGAGAGGGGGGTAGAATTCCACGTGTAGCGGTGAAATGCGTAGATATGTGGAGGAATACCAGTGGCGAAGGCGGCCCCCTGGCTTGATACTGACGCTGAGGTGCGAAAGCGTGGGG
ASV_515	NA	NA	NA	NA	NA	NA	NA	GCAAGCGTTATCCGGAATTATTGGGCGTAAAGCGTCCGCAGGTGGTTGGGAAAGTCTCTTATTAAATACCAGTGCTCAACATTGGTGCCGTAAGGGAAACTGTTCAACTAGAAGAATGGAGAGGAGTGTAGAATTGTGCAAGTAGGGGTAAAATCCGTAGATATGCACAGGAATACCAAAAGCGAAGGCAGCACTCTGGCCATTTCTTGACACTCAGGGACGAAAGCGTGGGG
ASV_516	Bacteria	Proteobacteria	Gammaproteobacteria	Oceanospirillales	Pseudohongiellaceae	Pseudohongiella	NA	GCAAGCGTTAATCGGAATTACTGGGCGTAAAGCGCGCGTAGGCGGTTTGTTAAGTGAGATGTGAAAGCCCAGGGCTCAACCTTGGAACTGCATCTCATACTGGCAGGCTAGAGTACGGTAGAGGGGGGTAGAATTCCATGTGTAGCGGTGAAATGCGTAGAGATGTGGAGGAATACCAGTGGCGAAGGCGGCCCCCTGGATCGATACTGACGCTGAGGTGCGAAAGCGTGGGG
ASV_517	Bacteria	Bacteroidota	Bacteroidia	Bacteroidales	Marinifilaceae	Marinifilum	NA	TCGAGCGTTATCCGGATTTATTGGGTTTAAAGGGTCCGTAGGCGGGTTAGTAAGTCAGTGGTGAAATCTTGCAGCTCAACTGTAAAACTGCCATTGATACTGCTGATCTTGAATATAGTTGAGGTGGGCGGAATACGTTATGTAGCGGTGAAATGCATAGATATAACGTAGAACACCGATTGCGAAGGCAGCTCACTAAGCTATTATTGACGCTGATGGACGAAAGCGTGGGG
ASV_518	Bacteria	Proteobacteria	Alphaproteobacteria	Rhodobacterales	Rhodobacteraceae	NA	NA	GCTAGCGTTGTTCGGAATTACTGGGCGTAAAGCGCGCGTAGGCGGGCTATTAAGTTAGGGGTGAAATCCCGGGGCTCAACCCCGGAACTGCCCTTGATACTGGTAGTCTAGAGTTCGAGAGAGGTGAGTGGAATTCCGAGTGTAGAGGTGAAATTCGTAGATATTCGGAGGAACACCAGTGGCGAAGGCGGCTCACTGGCTCGATACTGACGCTGAGGTGCGAAAGCGTGGGG
ASV_519	Bacteria	Firmicutes	Bacilli	Staphylococcales	Staphylococcaceae	Staphylococcus	NA	GCAAGCGTTATCCGGAATTATTGGGCGTAAAGCGCGCGTAGGCGGTTTCTTAAGTCTGATGTGAAAGCCCACGGCTCAACCGTGGAGGGTCATTGGAAACTGGGAAACTTGAGTACAGAAGAGGAAAGTGGAATTCCATGTGTAGCGGTGAAATGCGCAGAGATATGGAGGAACACCAGTGGCGAAGGCGACTTTCTGGTCTGTAACTGACGCTGATGTGCGAAAGCGTGGGG
ASV_521	Bacteria	Bdellovibrionota	Oligoflexia	Oligoflexales	NA	Pseudobacteriovorax	NA	GCAAGCGTTGTTCGGAATAACTGGGCGTAAAGCGCTCGTAGGCGGGAATTCAGGTCGATTGTGAAAGCCCAGAGCTCAACTTTGGAATTGCAGTCGAAACCTAATTTCTTGAATACTCGAGAGGGTGGGGGAATTCCTAGTGGAGAAGTGAAATTCGTAGAGATTAGGAGGAACACCAGAGGCGAAGGCGCCTACCTGGCGATGTATTGACGCTGAGGAGCGAAAGTGTGGGG
ASV_522	Bacteria	Proteobacteria	Gammaproteobacteria	NA	NA	NA	NA	GCGAGCGTTAATCGGATTTACTGGGCGTAAAGCGCGCGTAGGCGGTTTTGTAAGTTGGATGTGAAAGCCCTGGGCTCAACCTAGGAACTGCATCCAAAACTGCATTGCTAGAGTATGGTAGAGGGAGGTAGAATTTCCGGTGTAGCGGTGAAATGCGTAGAGATCGGAAGGAATACCAGTGGCGAAGGCGGCCTCCTGGACTAATACTGACGCTGAGGTGCGAAAGCGTGGGG
ASV_523	Bacteria	Spirochaetota	Spirochaetia	Spirochaetales	Spirochaetaceae	Alkalispirochaeta	NA	GCGAGCGTTGTTCGGAATTATTGGGCGTAAAGGGCGCGTAGGCGGATATGCAAGTCTGGTGTGAAAGACCGCAGCTCAACTGCGGGTACGCGCTGGAAACTGTATGTCTTGAATCCTTGAGGGGAAACTGGAATTCCTGGTGTAGGGGTGAAATCTGTAGATATCAGGAAGAACATCGGTGGCGAAGGCGAGTTTCTGGCAAGTGATTGACGCTGAGGCGCGAAAGCGTGGGG
ASV_524	Bacteria	Firmicutes	Bacilli	Staphylococcales	Staphylococcaceae	Staphylococcus	NA	GCAAGCGTTATCCGGAATTATTGGGCGTAAAGCGCGCGTAGGCGGTTTTTTAAGTCTGATGTGAAAGCCCACGGCTCAACCGTGGAGGGTCATTGGAAACTGGAAAACTTGAGTGCAGAAGAGGAAAGTGGAATTCCATGTGTAGCGGTGAAATGCGCAGAGATATGGAGGAACACCAGTGGCGAAGGCGACTTTCTGGTCTGTAACTGACGCTGATGTGCGAAAGCGTGGGG
ASV_525	Bacteria	Bdellovibrionota	Bdellovibrionia	Bacteriovoracales	Bacteriovoracaceae	Peredibacter	NA	GCAAGCGTTGTTCGGATTTACTGGGCGTAAAGCGCGCGCAGGCGGATTGGCAAGTCAGATGTGAAATCTCGGGGCTTAACCCCGAAACTGCGTCTGAAACTGCTAGTCTAGAGTCTCATAGGGGGCAGGGGAATTTCACGTGTAGGGGTAAAATCCGTAGAGATGTGAAGGAACACCGGTGGCGAAGGCGCCTGCCTGGATGAGTACTGACGCTGAGGCGCGAAAGCGTGGGG
ASV_526	NA	NA	NA	NA	NA	NA	NA	GCGAACGTTATTCGGATTTACTGGGCGTAAAGCGATCGTAGGCGGAATGTTAAGTTAGATGTGAAAGCCCTGGGCTCAACCCGGGAACTGCATTTAAAACTGGCAATCTAGAGTGTTGGAGAGGATGACGGAATTCCAAGTGTAGAGGTGAAATTCGTAGATATTTGGAGGAACATCAGTGGCGAAGGCGGTTGTCTGGCCAAACACTGACGCTGAGGGTCGAAAGCGTGGGG
ASV_527	Archaea	Nanoarchaeota	Nanoarchaeia	Woesearchaeales	SCGC AAA286-E23	NA	NA	ACGAGTGGAGTTCACTATTATTGGGTCTAAAGTGTCCGTAGCTGGTTTGTTAAGTCTCTTGTGAAATTTCTGTTGCTTAACTCAGAAATTGCAAGAGATACTGGCAAACTTGAGACCGGAAGAGGTAACAAGTATTGTTTGGGTAGCGGTAAAATGCTATAATCCTTACAAGACTAACTAAGGCGAAGGCATGTTACTGGGACGGATCTGACAGTGAGGGACGAGAGCTGGGGG
ASV_528	Bacteria	Proteobacteria	Gammaproteobacteria	NA	NA	NA	NA	GCAAGCGTTAATCGGAATTACTGGGCGTAAAGCGCGCGTAGGTGGCTTGTTAAGCGTAATGTGAAATCCCCGGGCTTAACCTGGGAACTGCATTGCGAACTGGCAAGCTAGAGTACGGTAGAGGTAAGCGGAATTTCCTGTGTAGCGGTGAAATGCGTAGAGATGGGAAGGAACATCAGTGGCGAAGGCGGCTTACTGGACTGATACTGACACTGAGGTGCGAAAGCGTGGGT
ASV_529	Bacteria	Bacteroidota	Bacteroidia	Flavobacteriales	NS7 marine group	NA	NA	GCAAGCGTTATCCGGATTCATTGGGTTTAAAGGGTGCGTAGGCGGGTTATTAAGTCAGTGGTGAAAGCCCACAGCTCAACTGTGGAACTGCCATTGATACTGATAGTCTTGAATATGATTGAAGTTGGCGGAATATGACATGTAGCGGTGAAATGCATAGATATGTCATAGAACACCGATAGCGAAGGCAGCTAACTAAGTCATTATTGACGCTGAGGCACGAAAGCGTGGGG
ASV_530	Bacteria	Bdellovibrionota	Oligoflexia	Oligoflexales	NA	Pseudobacteriovorax	NA	GCAAGCGTTGTTCGGAATAACTTGGCGTAAAGCGCTCGTAGGCGGGAATTCAGGTCGATTGTGAAAGCCCAGAGCTCAACTTTGGAATTGCAGTCGAAACCGAATTTCTTGAATACTCGAGAGGGTGGGGGAATTCCTAGTGGAGAAGTGAAATTCGTAGAGATTAGGAGGAACACCAGAGGCGAAGGCGCCTACCTGGCGATGTATTGACGCTGAGGAGCGAAAGTGTGGGG
ASV_531	Bacteria	Proteobacteria	Gammaproteobacteria	NA	NA	NA	NA	GCGAGCGTTAATCGGAATTACTGGGCGTAAAGCGCACGTAGGCGGTTCATTAAGTTGGATGTGAAAGCCCTGGGCTCAACCTGGGAATTGCATCCAAAACTGGTCAACTAGAGTATGGTAGAGGGGGGTAGAATTCACGGTGTAGCGGTGAAATGCGTAGATATCGTGAGGAATACCGATGGCGAAGGCAGCCCCCTGGACTGATACTGACGCTGAGGTGCGAAAGCGTGGGG
ASV_532	Bacteria	Proteobacteria	Gammaproteobacteria	Oceanospirillales	Oleiphilaceae	Oleiphilus	NA	GCGAGCGTTAATCGGAATTACTGGGCGTAAAGCGCGCGTAGGCGGTTTGTTAAGCGAGATGTGAAAGCCCCGGGCTCAACCTGGGAACTGCATTTCGAACTGGCAGACTAGAGTACAGTAGAGGGTGGTGGAATTTCCAGTGTAGCGGTGAAATGCGTAGAGATTGGAAGGAACATCAGTGGCGAAGGCGGCCACCTGGACTGATACTGACGCTGAGGTGCGAAAGCGTGGGG
ASV_533	Bacteria	Proteobacteria	Alphaproteobacteria	Parvibaculales	Parvibaculaceae	Pyruvatibacter	NA	GCTAGCGTTGTTCGGAATTACTGGGCGTAAAGCGCGCGTAGGCGGTCTATAAAGTTGGGGGTGAAATCCCGGAGCTCAACTCCGGAACTGCCTCCAAAACTGCTAGACTCGAGTTCGGAAGAGGTAAGTAGAATTCCCAGTGTAGAGGTGAAATTCGTAGATATTGGGAAGAATACCAGTGGCGAAGGCGGCTTACTGGTCCGATACTGACGCTGAGGTGCGAAAGCGTGGGG
ASV_534	Bacteria	Bdellovibrionota	Bdellovibrionia	Bacteriovoracales	Bacteriovoracaceae	Peredibacter	NA	GCAAGCGTTATTCGGATTTACTGGGCGTAAAGCGCGCGCAGGCGGATTGATAAGTCAGATGTGAAATCTCGGGGCTCAACCCCGAAACTGCGTCTGAAACTATCAATCTAGAGTTATGGAGGGGGAAGTGGAATTTCGCATGTAGGGGTAAAATCCGTAGAGATGCGAAGGAACACCAGAGGCGAAGGCGACTTCCTGGCCATTAACTGACGCTGAGGCGCGAAAGCGTGGGG
ASV_535	Bacteria	Proteobacteria	Alphaproteobacteria	Caulobacterales	Hyphomonadaceae	NA	NA	GCTAGCGTTGTTCGGAATTACTGGGCGTAAAGCGCGCGTAGGCGGATTATTAAGTCAGATGTGAAATCCCGGGGCTCAACCTCGGAACTGCATTTGAAACTGATAATCTAGAGACCAGGAGAGGTTAGCGGAATACCGAGTGTAGAGGTGAAATTCGTAGATATTCGGTGGAACACCAGTGGCGAAGGCGGCTAACTGGACTGGTACTGACGCTGAGGTGCGAAAGCGTGGGG
ASV_537	Bacteria	Proteobacteria	Alphaproteobacteria	Rhizobiales	Devosiaceae	Maritalea	NA	GCTAGCGTTGTTCGGAATTACTGGGCGTAAAGCGCACGTAGGCGGATTAGTAAGTTAGGGGTGAAATCCCAAGGCTCAACCTTGGAACTGCCTTTAATACTGCTAGTCTCGAGTTCGGGAGAGGTGTATGGAACTCCTAGTGTAGAGGTGGAATTCGTAGATATTAGGAAGAACACCAGTGGCGAAGGCGATACACTGGCCCGATACTGACGCTGAGGTGCGAAAGCGTGGGG
ASV_538	Bacteria	Proteobacteria	Gammaproteobacteria	Alteromonadales	Shewanellaceae	Psychrobium	NA	GCGAGCGTTAATCGGAATTACTGGGCGTAAAGCGTACGCAGGCGGTTTGTTAAGCGAGATGTGAAAGCCCCGGGCTTAACCTGGGAACTGCATTTCGAACTGACAAACTAGAGTTTTGTAGAGGGTGGTAGAATTTCAGGTGTAGCGGTGAAATGCGTAGAGATCTGAAGGAATACCAGTGGCGAAGGCGGCCACCTGGACAATAACTGACGCTCATGTACGAAAGCGTGGGG
ASV_539	Bacteria	Proteobacteria	Gammaproteobacteria	NA	NA	NA	NA	GCGAGCGTTAATCGGAATTACTGGGCGTAAAGCGCGCGTAGGCGGTGATTTAAGTCAGATGTGAAAGCCCCGGGCTCAACCTGGGAACTGCATTTGATACTGGGTCACTAGAGTACGAGAGAGGGGGGTAGAATTCCACGTGTAGCGGTGAAATGCGTAGATATGTGGAGGAATACCAGTGGCGAAGGCGGCCCCCTGGCTTGATACTGACGCTGAGGTGCGAAAGCGTGGGG
ASV_540	Bacteria	Bacteroidota	Bacteroidia	Bacteroidales	Marinifilaceae	Marinifilum	NA	TCGAGCGTTATCCGGATTTATTGGGTTTAAAGGGTCCGTAGGCGGGCTTGTAAGTCAGTGGTGAAATCTCACAGCTCAACTGTGAAACTGCCATTGATACTGCAGGTCTTGAATTTAGTTGAGGTGGGCGGAATACGATATGTAGCGGTGAAATGCATAGATATATCGTAGAACACCGATTGCGAAGGCAGCTCACTAATCTAATATTGACGCTGATGGACGAAAGCGTGGGG
ASV_541	NA	NA	NA	NA	NA	NA	NA	GCAAGCGTTGTTCGGAATCACTGGGCTTAAAGCGTCCGCAGGCGGTCTGTAAAGTCAGGAGTGAAATCCCGGGGCTCAACCCCGGAACTGCTCTTGAAACTCACAGACTAGAATATTGGAGAGGTTGGGAGAATTCCTAGTGTAGAGGTGAAATTCGCAGATATTAGGAGGAATACCAGTGGCGTAGGCGCCCAACTGGACAATTATTGACGCTCAGGGACGAAGGCGTGGGG
ASV_542	Bacteria	Bdellovibrionota	Bdellovibrionia	Bacteriovoracales	Bacteriovoracaceae	NA	NA	GCAAGCGTTGTTCGGATTTATTGGGCGTAAAGCGCGCGCAGGCGGATTGGAAAGTCAGATGTGAAATCCCGGGGCTCAACCTCGGAACTGCGTCTGAAACTATCAGTCTAGAATCTTGGAGAGGGTTGGGGAATTTCACGTGTAGGGGTAAAATCCGTAGAGATGTGAAGGAACACCAGTGGCGAAGGCGCCGACCTGGACAAGTATTGACGCTGAGGCGCGAAAGCGTGGGG
ASV_543	Bacteria	Bacteroidota	Bacteroidia	Sphingobacteriales	NS11-12 marine group	NA	NA	CCAAGCGTTGTCCGGATTCATTGGGTTTAAAGGGTACGTAGGCGGGTTATTAAGTCAGTGGTGAAAGCCTACAGCTTAACTGTAGAACTGCCATTGAAACTGGTAACCTTGAGTTTGGACGAGGTGGATGGAATGTATCATGTAGCGGTGAAATGCTTAGATATGATACAGAACACCGATTGCGAAGGCAGTCCACTAGACCAATACTGACGCTGAGGTACGAAAGCATGGGG
ASV_544	Bacteria	Patescibacteria	Gracilibacteria	JGI 0000069-P22	NA	NA	NA	TCGAGCGTTACCCGGAATCACTGGGTGTAAAGGGTTCGTAGGCGGCGAGATAAGTCAGATATGAAAGACCGGAGCTCAACTCCGTGTTTGTATTTGAAACTGTTTTGCTAGAATTAGGGAGAGGTTAGCGGAATTCTAAGTGTAGGGGTGCAATCCGTAGATACTTAGAGGAACACCAAAAGCGAAGGCAGCTAACTGGAACTATATTGACGCTGAGGAACGAAAGCGTGGGG
ASV_545	Bacteria	Cyanobacteria	Cyanobacteriia	Cyanobacteriales	Paraspirulinaceae	Spirulina P7	NA	GCAAGCGTTATCCGGAATTATTGGGCGTAAAGCGTCCGCAGGTGGTATTGTAAGTCTGCTGTCAAAGACAGAAGCTCAACTTCTGATAGGCAGTGGAAACTGCAAAACTAGAGTACAGTAGGGGTAGAGGGAATTCCCAGTGTAGCGGTGAAATGCGTAGAGATTGGGAAGAACACCGGTGGCGAAAGCGCTCTGCTGGGCTGTAACTGACACTGAGGGACGAAAGCTAGGGG
ASV_546	Bacteria	Proteobacteria	Gammaproteobacteria	NA	NA	NA	NA	GCGAGCGTTAATCGGAATTACTGGGCGTAAAGCGCATGCAGGCGGTCTGTTAAGCGAGATGTGAAAGCCCCGGGCTTAACCTGGGAACTGCATTTCGAACTGGCAGACTAGAGTCTTGTAGAGGGAGGTAGAATTTCAGGTGTAGCGGTGAAATGCGTAGAGATCTGAAGGAATACCGGTGGCGAAGGCGGCCCCCTGGACAGATACTGACACTCAGATGCGAAAGCGTGGGG
ASV_547	NA	NA	NA	NA	NA	NA	NA	ACAAGCGTTACTCGGAATCACTGGGCGTAAAGGGTGCGTAGGCGGTGTAGTAAGTTAGATGTGAAATCCTGGGGCTCAACCCCAGAACTGCATTTAAAACTACTACACTGGAGTTTGGTAGAGAGAAGTGGAATTTCTGGTGAAGGGGTAAAATCCGTTGATATCAGAAGGAAGACCGAAAGCGAAGGCAGCTTCTTGGGCCAACACTGACGCTGAGGCACGAAAGCGTGGGT
ASV_548	Bacteria	Proteobacteria	Alphaproteobacteria	Caulobacterales	Hyphomonadaceae	NA	NA	GCTAGCGTTGTTCGGAATTACTGGGCGTAAAGCGTGCGTAGGCGGATTGGAAAGTTAGAGGTGAAATCCCGGGGCTCAACCCCGGAACTGCCTTTAAAACTTCCAGTCTAGAGTTCTGGAGAGGTAAGTGGAATTCCTAGTGTAGAGGTGAAATTCGTAGATATTAGGAGGAACACCAGAGGCGAAGGCGGCTTACTGGACAGATACTGACGCTGAGGCACGAAAGTGTGGGG
ASV_549	Bacteria	Bacteroidota	Bacteroidia	Flavobacteriales	Flavobacteriaceae	Tenacibaculum	NA	GCAAGCGTTATCCGGAATCATTGGGTTTAAAGGGTCCGCAGGCGGTCAATTAAGTCAGAGGTGAAATCCTACAGCTTAACTGTAGAACTGCCTTTGATACTGGTTGACTTGAGTTATATGGAAGTAGGTAGAATGTGTAGTGTAGCGGTGAAATGCTTAGATATTACACAGAATACCGATTGCGAAGGCAGCCTACTACGTATATACTGACGCTCATGGACGAAAGCGTGGGG
ASV_550	Bacteria	NA	NA	NA	NA	NA	NA	GCAAGCGTTGTTCGGAATCACTGGGCATAAAGCGCACGCAGGCGGATTGGAAAGTCGGTTGTGAAAGCCCGGGGCTCAACTCCGGAACTGCTTCCGAAACTACCAGTCTAGAGGATGAGAGGGGAGAGTGGAACTTCTGGTGGAGCGGTGAAATGCGTAGAGATCAGAAGGAACACCGGTGGCGAAAGCGACTCTCTGGCTCATTTCTGACGCTAAGGTGCGAAAGCTAGGGG
ASV_551	Bacteria	Verrucomicrobiota	Lentisphaeria	NA	NA	NA	NA	GCGAGCGTTATTCGGATTTACTGGGCGTAAAGGGTCCGCAGGGGGTTTGCCAAGTCTGATGTGAAAGCCCGAGGCTCAACCTCGGAACTGCATTGGAAACTGGCGGACTTGAGTATGCGAGGGGTGAGCGGAATTCCAGGTGTAGCGGTGGAATGCGTAGATATCTGGAAGAACACCGATGGCGAAGGCGGCTCACTGGCGCAATACTGACCCTCATGGACGAAAGCGTGGGT
ASV_552	NA	NA	NA	NA	NA	NA	NA	GCAAGCGTTGTTCGGAATCACTGGGCTTAAAGCGTATGTAGGCGGACTAGAAAGTCAGGAGTGAAATCCCGAGGCTCAACCTCGGAACTGCTCTTGAAACTCCTAGTCTAGAATCCTGGAGAGGTTAGGAGAATTCCGAGTGTAGAGGTGAAATTCGCAGATATTCGGAGGAATACCAGTGGCGTAGGCGCCTAACTGGACAGGTATTGACGCTCAGATACGAAAGCGTGGGG
ASV_553	Bacteria	Proteobacteria	Alphaproteobacteria	Rhodobacterales	Rhodobacteraceae	NA	NA	GTTAGCGTTGTTCGGAATTACTGGGCGTAAAGCGTACGTAGGCGGACTATTAAGTCAGAGGTGAAATCCCAGGGCTCAACCCTGGAACTGCCTTTGATACTGGTAGTCTTGAGTTCGAGAGAGGTGAGTGGAATTCCGAGTGTAGAGGTGAAATTCGTAGATATTCGGAGGAACACCAGTGGCGAAGGCGGCTCACTGGCTCGATACTGACGCTGAGGTACGAAAGTGTGGGG
ASV_554	NA	NA	NA	NA	NA	NA	NA	GCTAGCGTTGTTCGGAATTACTGGGCGTAAAGCGAGCGTAGGCGGTTTAGAAAGTCAGAGGTGAAATCCCGGGGCCCAACCCCGGAACTGCCTTTGAAACTCCTGAACTAGAGTCTGTGAGAGGGTGGCGGAATACCCAGTGTAGAGGTGAAATTCGTAGATATTGGGTAGAACACCGGTGGCGAAGGCGGCCACCTGGCACAGTACTGACGCTGAGGTTCGAAAGTGTGGGG
ASV_555	Bacteria	Proteobacteria	Gammaproteobacteria	Vibrionales	Vibrionaceae	NA	NA	GCGAGCGTTAATCGGAATTACTGGGCGTAAAGCGCATGCAGGTGGTTTGTTAAGTCAGATGTGAAAGCCCGGGGCTCAACCTCGGAATTGCATTTGAAACTGGCGGACTAGAGTACTGTAGAGGGGGGTAGAATTTCAGGTGTAGCGGTGAAATGCGTAGAGATCTGAAGGAATACCGGTGGCGAAGGCGGCCCCCTGGACAGATACTGACACTCAGATGCGAAAGCGTGGGG
ASV_556	Bacteria	Proteobacteria	Gammaproteobacteria	Oceanospirillales	Endozoicomonadaceae	Endozoicomonas	NA	GCAAGCGTTAATCGGAATTACTGGGCGTAAAGCGTGCGTAGGCGGCTACCTAAGTTGGATGTGAAAGCCCCGGGCTCAACCTGGGAACTGCATCCAAAACTGGGTGGCTAGAGTGCGAGAGAGGAGTGTGGAATTTCCTGTGTAGCGGTGAAATGCGTAGATATAGGAAGGAACACCAGTGGCGAAGGCGACACTCTGGCTTGACACTGACGCTGAGGTACGAAAGCGTGGGG
ASV_557	Bacteria	Firmicutes	Clostridia	Clostridiales	Clostridiaceae	NA	NA	GCGAGCGTTGTCCGGATTTACTGGGCGTAAAGGGTGCGTAGGCGGATATTTAAGTGAGATGTGAAATCCCCGGGCTTAACTTGGGGGCTGCATTTCAAACTGGATATCTAGAGTACAGGAGAGGAAAGTGGAATTCCTAGTGTAGCGGTGAAATGCGTAGAGATTAGGAAGAACACCAGTGGCGAAGGCGACTTTCTGGACTGTAACTGACGCTGAGGCACGAAAGCGTGGGG
ASV_558	Bacteria	Proteobacteria	Alphaproteobacteria	Rhodobacterales	Rhodobacteraceae	NA	NA	GTTAGCGTTGTTCGGAATTACTGGGCGTAAAGCGTACGTAGGCGGATTAGAAAGTTGGGGGTGAAATCCCAGGGCTCAACCCTGGAACTGCCTCCAAAACTACTAGTCTAGAGTTCGAGAGAGGTGAGTGGAACTCCGAGTGTAGAGGTGAAATTCGTAGATATTCGGAAGAACACCAGTGGCGAAGGCGGCTCACTGGCTCGATACTGACGCTGAGGTACGAAAGTGTGGGG
ASV_559	NA	NA	NA	NA	NA	NA	NA	GCGAGCGTTGTTCGGAATCATTGGGCGTAAAGCGTATGTAGGCGGACATGAAAGTCAGAAGTGAAATCCCGAGGCTCAACCTCGGAATTGCTTTTGAAACTCCATGTCTTGAATCCCGGAGGGGTAGACGGAATTCCGAGTGTAGAGGTGAAATTCGCAGATATTCGGAGGAACACCAGAGGCGTAGGCGGTCTACTGGACGGGTATTGACGCTGAGATACGAAAGCGTGGGG
ASV_560	Bacteria	Planctomycetota	Phycisphaerae	Phycisphaerales	Phycisphaeraceae	Phycisphaera	NA	TCAAGCGTTAATCGGAATCACTGGGCTTAAAGGGTCCGCAGGCGGATCGGTAAGTATCTTGTGAAATACCATGGCTCAACCATGGAATTGCTCGGTAAACTGCCAATCTTGAACACGGTAGGGGCCATCGGAACTCTAGGTGGAGCGGTGAAATGCGTAGATATCTAGAGGAACGCCAGAGGCGAAGGCGGATGGCTGGGCCGTTGTTGACGCTCAGGGACGAAAGCATGGGT
ASV_562	Bacteria	Bacteroidota	Bacteroidia	Flavobacteriales	Crocinitomicaceae	Crocinitomix	NA	CCAAGCGTTATCCGGAATCATTGGGTTTAAAGGGTTCGCAGGCGGTTTATTAAGTCAGTGGTGAAAGCCTACAGCTCAACTGTAGAACTGCCATTGATACTGATAGACTTGAATTTAGTTGGAGTAGGCGGAATGTGTAGTGTAGCGGTGAAATGCTTAGATATTACACAGAACACCGATAGCGAAGGCAGCTTACTAAACTAATATTGACGCTCATGAACGAAAGCGTGGGG
ASV_563	NA	NA	NA	NA	NA	NA	NA	GCAAGCGTTGTCCGGATTTATTGGGTTTAAAGGGTGCGCAGGCGGCCCTGTAAGTTAGTGGTGAAAGCGTCCGGCTCAACCGGATACCCGCCATTGATACTATAGGGCTTGAGTGTGTCAGAGGAGGTTGGAATGCGTGGTGTAGCGGTGAAATGCATAGATATCACGCAGAACACCGATTGCGAAGGCAGATCTCTATGACATAACTGACGCTCAGGCACGAAAGCGTGGGG
ASV_564	Bacteria	Planctomycetota	Planctomycetes	Pirellulales	Pirellulaceae	Pirellula	NA	CCGAACGTTATTCGGTATCACTGGGCTTAAAGAGTTCGTAGGCGGTCGTGTAGGTCAGGTGTGAAATCCCACAGCTCAACTGTGGAACTGCGCTTGAAACCACACGACTTGAGGGAGATAGAGGTGAGCGGAACAGATGGTGGAGCGGTGAAATGCGTTGATATCATCTGGAACACCGGTGGCGAAAGCGGCTCACTGGATCTCTTCTGACGCTGAGGAACGAAAGCTAGGGT
ASV_565	Bacteria	Proteobacteria	Alphaproteobacteria	Rhodobacterales	Rhodobacteraceae	NA	NA	GTTAGCGTTGTTCGGAATTACTGGGCGTAAAGCGCACGTAGGCGGATTAGTCAGTCAGAGGTGAAATCCCAGGGCTCAACCCTGGAACTGCCTTTGATACTGCTAGTCTTGAGTTCGAGAGAGGTGAGTGGAATTCCGAGTGTAGAGGTGAAATTCGTAGATATTCGGAGGAACACCAGTGGCGAAGGCGGCTCACTGGCTCGATACTGACGCTGAGGTGCGAAAGTGTGGGG
ASV_566	Bacteria	Proteobacteria	Gammaproteobacteria	Burkholderiales	Rhodocyclaceae	NA	NA	GCGAGCGTTAATCGGAATTACTGGGCGTAAAGCGTGCGCAGGCGGTTTCGTAAGACAGACGTGAAATCCCCGGGCTCAACCTGGGAACTGCGTTTGTGACTGCGAGGCTAGAGTACGGCAGAGGGGGGTAGAATTCCACGTGTAGCAGTGAAATGCGTAGAGATGTGGAGGAATACCGATGGCGAAGGCAGCCCCCTGGGTTAGTACTGACGCTCATGCACGAAAGCGTGGGG
ASV_568	Bacteria	Bacteroidota	Bacteroidia	Cytophagales	Amoebophilaceae	Candidatus Amoebophilus	NA	GCAAGCGTTATCCGGATTTACTGGGTTTAAAGAGTGCGTAGGCGGCTTCTTAAGTCAGTGGTGAAAGCTTAGCGCTTAACGCTAGAAGTGCCACTGATACTGGGAAGCTTGAGTCAAGAAGAGGTAAGCAGAATTCATAGTGTAGCAGTGAAATGCTTAGATACTATGAGGAATACCAACAGCGAAGGCAGCTTACTGGTCTTGTACTGACGTTGAGGCACGAAAGCGTGGGT
ASV_569	Bacteria	NA	NA	NA	NA	NA	NA	GCAAGCGTTATCCGGAATCACTGGGTTTAAAGGGTGCGTAGGCGGTTAGATAAGTCAGAGGTGAAAGCTTTCCGCTTAACGGAAAAACTGCCTTTGATACTGTTTAACTTGAATTAGGCTGAGGTACGCGGAATGTGACATGTAGCGGTGAAATGCATAGATATGTCATAGAACACCAATTGCGAAGGCAGCGTACTAGACCTTAATTGACGCTGAGGCACGAAAGCGTGGGT
ASV_570	Bacteria	NA	NA	NA	NA	NA	NA	GCAAGCGTTAATCGGAATTACTGGGCGTAAAGCGTGCGTAGGCGGCTCATTAAGTCGGATGTGAAAGCCCCGGGCTTAACCTGGGAACTGCATTCGATACTGGTGAGCTAGAATTTGATAGAGGTTAGTGGAATTCCTGGTGTAGCGGTGAAATGCGTAGATATCAGGAGGAACATCAGTGGCGAAGGCGACTGACTGGATCAAAATTGACGCTGAGGCACGAAAGCGTGGGG
ASV_571	Bacteria	Fibrobacterota	Chitinivibrionia	Chitinivibrionales	Chitinivibrionaceae	possible genus 03	NA	GCGAGCGTTACTCGGAATCACTGGGCGTAAAGAGTTCGTAGGCGGACTTTCAAGTCAGAAGTGAAATTTTGGGGCTTAACCCCGAAACTGCTTTTGAAACTGTTAGTCTTGAGTATGTGAGAGGAAGATGGAATTTCTGGTGTAGCGGTGGAATGCGTAGATATCAGAAAGAACACCGGTGGCGAAGGCGATCTTCTGGCACAATACTGACGCTGAGGAACGAAAGCGTGGGG
ASV_572	Bacteria	Acidobacteriota	Thermoanaerobaculia	Thermoanaerobaculales	Thermoanaerobaculaceae	Subgroup 10	NA	GCGAGCGTTATTCGGAATTATTGGGCGTAAAGGGCGCGTAGGCGGCCCTGTAAGTCAGGGGTGAAATCCCTCGGCTCAACCGAGGAACTGCCTCTGAAACTGCAGGGCTTGAGACCGGGAGAGGGTAGTGGAATTCCCAGTGTAGCGGTGAAATGCGTAGATATTGGGAGGAACACCGGTGGCGAAGGCGGCTACCTGGACCGGTTCTGACGCTGAGGCGCGAAAGTGTGGGG
ASV_573	Bacteria	Desulfobacterota	Desulfobacteria	Desulfobacterales	Desulfolunaceae	Desulfofaba	NA	GCAAGCGTTATTCGGAATTATTGGGCGTAAAGCGCGCGTAGGCGGTTTCGTAGGTCAGATGTGAAATCCCGGGGCTCAACCCCGGAAGTGCATTTGAAACCCCGAAACTTGAGTACGGGAGAGGGAAGTGGAATTCCAGGTGTAGAGGTGAAATTCGTAGATATCTGGAGGAACACCGGTGGCGAAGGCGACTTCCTGGACCGATACTGACGCTGAGGTGCGAAGGCGTGGGG
ASV_574	NA	NA	NA	NA	NA	NA	NA	GCTAGCGTTGTTCGGAATTACTGGGCGTAAAGGGCGCGTAGGCGGACTGGTCAGTTTGGTGTGAAAGCCCGGGGCTCAACCTCGGAACTGCATTGAATACTGCCAGTCTAGAATCCCGGAGGGGAGTGTGGAATTTCTAGTGTAGAGGTGAAATTCGTAGATATTAGAAAGAACACCGGTGGCGAAGGCGACACTCTGGACGGGTATTGACGCTGAGGCGCGAAAGCGTGGGG
ASV_575	Bacteria	Proteobacteria	Alphaproteobacteria	Caulobacterales	Hyphomonadaceae	Hyphomonas	NA	GCTAGCGTTGTTCGGAATTACTGGGCGTAAAGCGCGCGTAGGCGGACTTTTAAGTCAGATGTGAAATCCCGGGGCTCAACCCCGGAACTGCATTTGAAACTGGAAGTCTAGAGACCAGGAGAGGTTAGCGGAATACCGAGTGTAGAGGTGAAATTCGTAGATATTCGGTGGAACACCAGTGGCGAAGGCGGCTAACTGGACTGGTACTGACGCTGAGGTGCGAAAGCGTGGGG
ASV_576	Bacteria	Proteobacteria	Gammaproteobacteria	NA	NA	NA	NA	GCAAGCGTTAATCGGAATTACTGGGCGTAAAGGGTGCGTAGGTGGTTTGTTAAGTCAGATGTGAAATCCCCGGGCTCAACCTGGGAACTGCATTTGAAACTGGCAGGCTAGAGTATGGTAGAGGGAAGTGGAATTTCCGGTGTAGCGGTGAAATGCGTAGATATCGGAAGGAACACCAGTGGCGAAGGCGGCTTCCTGGACCATTACTGACACTGAGGCACGAAAGCGTGGGG
ASV_577	NA	NA	NA	NA	NA	NA	NA	GCAAGCGTTGTTCGGATTTACTGGGCGTAAAGAGCGCGCAGGCGGATAATTAAGTCGGATGTGAAATTTCCAGGCTCAACCTGGAGGCTGCATCCGAAACTGGTTATCTGGAGTCCCGGAGAGGCAGACGGAATACCTGGTGTAGCGGTGAAATGCGTAGATATCAGGTGGAACACCGATGGCGAAGGCAGTCTGCTGGACGGTGACTGACGCTGAGGCGCGAAAGCGTGGGG
ASV_578	NA	NA	NA	NA	NA	NA	NA	ACAAGTGGAGATCATGTTTACTGGGTCTAAAGTGTTCGTAGCCGGTTTTTTAAGTCTCTTGTGAAAGTTCAGTAGCTTAACTCTGAATTTGCAAGAGATACTGGGAAACTCGAGGCCGGGAGAGGTATGAGGTATTGTTTGGGTAGCGGTAAAATGTTATAATCCTTACAAGACCAACTAAGGCGAAGGCATCATACTTGAACGGACCTGACGGTGAGGAACGAGAGCTGGGGG
ASV_579	Bacteria	Proteobacteria	Gammaproteobacteria	Francisellales	Francisellaceae	[Caedibacter] taeniospiralis group	NA	GCGAGCGTTAATCGGAATTACTGGGCGTAAAGGGTTCGTAGGTGGTTAGATCAGTAAGATGTGAAAGCCCTGGGCTTAACCTAGGAATTGCATTTGATACTGTTTAACTAGAGTTCACTAGAGGATTGGGGAATTTCCGGTGTAGCAGTGAAATGCGTAGAGATCGGAAGGAACATCAATGGCGAAGGCAACAATCTGGGGTTGAACTGACACTGAGGGACGAAAGCGTGGGT
ASV_580	Bacteria	Proteobacteria	Gammaproteobacteria	Alteromonadales	Pseudoalteromonadaceae	Pseudoalteromonas	NA	GCGAGCGTTAATCGGAATTACTGGGCGTAAAGCGTACGCAGGCGGTTTGTTAAGCGAGATGTGAAAGCCCCGGGCTCAACCTGGGAACTGCATTTCGAACTGGCAAACTAGAGTATGATAGAGGGTGGTAGAATTTCAGGTGTAGCGGTGAAATGCGTAGAGATCTGAAGGAATACCGATGGCGAAGGCAGCCACCTGGGTCAATACTGACGCTCATGTACGAAAGCGTGGGG
ASV_581	Bacteria	Bacteroidota	Bacteroidia	Chitinophagales	Saprospiraceae	Aureispira	NA	GCAAGCGTTATCCGGAATCACTGGGTTTAAAGGGTACGTAGGCGGTTGTGTAAGTCAGACGTTAAAGGCTGTGGCTAAACCATGGTACGCGTTTGAAACTGCATAACTTGAATATGTTCGAGGTGCATGGAATGAGTCATGTAGCGGTGAAATGCATAGATATGACTTAGAACACCAATTGCGAAGGCAGTGCACTAGGGCATCATTGACGCTGAGGTACGAAAGCGTGGGT
ASV_582	NA	NA	NA	NA	NA	NA	NA	GCAAGCATTAATCGGAATTATTGGGCGTAAAGGGCGCGTAGGCGGAATTGTAAGTCAGATGTGAAATACCGAGGCTTAACCTCGGTGCTGCATCCGAAACTGCAAATCTCGAGGATAGACGGAGAAAACGGAATTCCACGTGTAGCGGTGAAATGCGTGGATATGTGGAAGAACACCTGTGGCGAAAGCGGTTTTCTAGTTTATTCCTGACGCTGAGGCGCGAGAGCAAGGGG
ASV_583	Bacteria	Proteobacteria	Gammaproteobacteria	NA	NA	NA	NA	GCAAGCGTTAATCGGAATTACTGGGCGTAAAGCGTGCGTAGGTGGCTTGTTAAGTCAGATGTGAAAGCCCTGGGCTCAACCTGGGAACTGCATTTGAAACTGGCAAGCTAGAGTGTGGTAGAGGGAAGTGGAATTTCCGGTGTAGCGGTGAAATGCGTAGATATCGGAAGGAACACCAGTGGCGAAGGCGGCTTCCTGGACCATAACTGACACTGAGGCACGAAAGCGTGGGG
ASV_584	Bacteria	Proteobacteria	Gammaproteobacteria	NA	NA	NA	NA	GCAAGCGTTAATCGGAATTACTGGGCGTAAAGCGCGCGTAGGCGGTTTGGTCAGTTGGATGTGAAAGCCCCGGGCTTAACCTGGGAACTGCATTCAATACTGCCAAACTAGAGTGTAAGAGAGGAGAGTAGAATTCCTAGTGTAGCGGTGAAATGCGTAGATATTAGGAGGAATACCAGTGGCGAAGGCGGCTCTCTGGCTTAACACTGACGCTGAGGTGCGAAAGCGTGGGT
ASV_585	Bacteria	Proteobacteria	Alphaproteobacteria	Rhodobacterales	Rhodobacteraceae	NA	NA	GTTAGCGTTGTTCGGAATTACTGGGCGTAAAGCGCGCGTAGGCGGACTGGAAAGTTGGGGGTGAAATCCCGGGGCTCAACCCCGGAACTGCCTCCAAAACTATCAGTCTAGAGTTCGAGAGAGGTGAGTGGAATTCCGAGTGTAGAGGTGAAATTCGTAGATATTCGGAGGAACACCAGTGGCGAAGGCGGCTCACTGGCTCGATACTGACGCTGAGGTGCGAAAGTGTGGGG
ASV_586	NA	NA	NA	NA	NA	NA	NA	GCAAGTGTTATCCGGAATTATTGGGCGTAAAGCGTCTGTAGGTGGCTTATTAAGTCTATTGTTAAAGATTAAAGCTTAACTTTAAAATCGCGATGGAAACTGGTAGGCTTGAGTATTGTCGAAGTAGAAGGAATTTCCAGTGAAGCGGTGAAATGCGTAGATATTGGAAGGAACACCGATGGCGAAAGCATTCTACTAGACTTTTACTGACACTGAGAGACGAAAGCTAGGGT
ASV_587	NA	NA	NA	NA	NA	NA	NA	TCAAACGTTGTTCGGAATCACTGGGCATAAAGCGCACGCAGGCGGTTTTCTAAGTCGGATGTGAAAGCCCTCGGCTCAACCGGGGAACTGCATTCGAAACTGGGAAACTCGAGGATGGCAGGGGTGAGTGGAACTCCAGGTGGAACGGTGAAATGTGTAGATATCTGGAGGAACACCGGTGGCGAAAGCGGCTCACTGGGCCATCACTGACGCTGAGGTGCGAAAGCCAGGGT
ASV_588	Bacteria	Proteobacteria	Gammaproteobacteria	Alteromonadales	Shewanellaceae	Psychrobium	NA	CCGAGCGTTAATCGGAATTACTGGGCGTAAAGCGTACGCAGGCGGTTTGTTAAGCGAGATGTGAAAGCCCCGGGCTCAACCTGGGAACTGCATTTCGAACTGACAAACTAGAGTTTTGTAGAGGGTGGTAGAATTTCAGGTGTAGCGGTGAAATGCGTAGAGATCTGAAGGAATACCAGTGGCGAAGGCGGCCACCTGGACAATAACTGACGCTCATGTACGAAAGCGTGGGG
ASV_589	Bacteria	Proteobacteria	Gammaproteobacteria	NA	NA	NA	NA	GCGAGCGTTAATCGGAATTACTGGGCGTAAAGCGCGCGTAGGCGGTAAGTATAAGCGGGATGTGAAATCCCCGGGCTCAACCTGGGAACTGCATTCCGAACTGTCTTACTAGAGTACAGAAGAGGGTGGTGGAATTTCCAGTGTAGCGGTGAAATGCGTAGAGATTGGAAGGAACATCAGTGGCGAAGGCGGCCACCTGGTCTGATACTGACGCTGAGGTGCGAAAGCGTGGGG
ASV_590	NA	NA	NA	NA	NA	NA	NA	GCGAACGTTATTCGGATTTACTGGGCGTAAAGCGACTGTAGGCGGTCTTGCAAGCCAGATGTGAAATCCCCGGGCTTAACCTGGGAATTGCATTTGGAACTGCATCACTAGAGTTATGGAGAGGTAAGTGGAATTTCCAGTGTAGAGGTGAAATTCGTAGATATTGGAAGGAACACCAGAGGCGAAGGCGACTTACTGGCCATATACTGACGCTGAGAGTCGAAAGCGTGGGG
ASV_591	Bacteria	Actinobacteriota	Actinobacteria	Corynebacteriales	Corynebacteriaceae	Turicella	NA	GCGAGCGTTGTCCGGATTTACTGGGCGTAAAGAGCTCGTAGGTGGCTTGTCGCGTCGTCTGTGAAAGTCTGGGGCTTAACTCCGGGTGTGCAGGCGATACGGGCTGGCTTGAGTGCTGTAGGGGAGACTGGAATTCCTGGTGTAGCGGTGGAATGCGCAGATATCAGGAGGAACACCGATGGCGAAGGCAGGTCTCTGGGCAGTCACTGACGCTGAGGAGCGAGAGCATGGGT
ASV_592	Bacteria	Actinobacteriota	Actinobacteria	Micrococcales	Microbacteriaceae	NA	NA	GCAAGCGTTGTCCGGAATTATTGGGCGTAAAGAGCTCGTAGGCGGCTTGTCGCGTCTGCTGTGAAAACCCGAGGCTCAACCTCGGGCCTGCAGTGGGTACGGGCAGGCTAGAGTGCGGTAGGGGAGATTGGAATTCCTGGTGTAGCGGTGGAATGCGCAGATATCAGGAGGAACACCGATGGCGAAGGCAGATCTCTGGGCCGTAACTGACGCTGAGGAGCGAAAGCATGGGG
ASV_593	Bacteria	Desulfobacterota	Desulfobacteria	Desulfobacterales	Desulfobacteraceae	NA	NA	GCAAGCGTTATTCGGAATTATTGGGCGTAAAGGGCGCGTAGGCGGTCCTGTCAGTCAGATGTGAAAGCCCGGGGCTCAACCCCGGACGTGCATTTGAAACAGCAGGACTTGAGTACGGGAGAGGAAAGCGGAATTCCTGGTGTAGAGGTGAAATTCGTAGATATCAGGAGGAACACCGGTGGCGAAGGCGGCTTTCTGGACCGATACTGACGCTGAGGCGCGAAGGCGTGGGT
ASV_594	Bacteria	Proteobacteria	Alphaproteobacteria	Rhodobacterales	Rhodobacteraceae	NA	NA	GTTAGCGTTGTTCGGAATTACTGGGCGTAAAGCGCGCGTAGGCGGATTGGAAAGTTGGGGGTGAAATCCCGGGGCTCAACCCCGGAACTGCCTTCAAAACTCCCAGTCTAGAGTTCGAGAGAGGTGAGTGGAATTCCGAGTGTAGAGGTGAAATTCGTAGATATTCGGAGGAACACCAGTGGCGAAGGCGGCTCACTGGCTCGATACTGACGCTGAGGTGCGAAAGTGTGGGG
ASV_595	Bacteria	Patescibacteria	Gracilibacteria	JGI 0000069-P22	NA	NA	NA	TCGAGCGTTACCCGGAATCACTGGGTGTAAAGGGTTCGTAGGCGGTTTAATAAGTTGGATATGAAAGACCGGAGCTCAACTTCGTGTTTGTGTTCAAAACTGTTAAACTAGAATCAGGGAGAGGTAAGTAGAATTCTAAGTGTAGGGGTGCAATCCGTAGATACTTAGAGGAATACCAAAAGCGAAGGCAACTTACTGGAACTGTATTGACGCTGAGGAACGAAAGCGTGGGT
ASV_596	Bacteria	Spirochaetota	Spirochaetia	Spirochaetales	Spirochaetaceae	NA	NA	GCAAGCGTTGTTCGGATTTATTGGGCGTAAAGGGCGTGTAGGCGGTTTATCAAGCCTGATGTGAAAGACCCCGGCTTAACCGGGGGAACGCGTTGGGAACTGGTAGACTAGAATGTAAGAGGGGTAGTTGGAATTCCAGGTGTAGGGGTGAAATCTGTAGATATCTGGAAGAACACCGGTGGCGAAGGCGAACTACTGGCTATACATTGACGCTGAGGCGCGAAAGTGTGGGG
ASV_597	Bacteria	Bacteroidota	Bacteroidia	Flavobacteriales	Flavobacteriaceae	NA	NA	GCAAGCGTTATCCGGAATCATTGGGTTTAAAGGGTCCGCAGGCGGTCAATTAAGTCAGAGGTGAAATCCCACAGCTCAACTGTGGAACTGCCTTTGATACTGGTTGACTTGAGTTATACGGAAGTAGATAGAATAAGTAGTGTAGCGGTGAAATGCATAGATATTACTTAGAATACCGATTGCGAAGGCAGTCTACTACGTGTATACTGACGCTCATGGACGAAAGCGTGGGG
ASV_598	Bacteria	Bacteroidota	Bacteroidia	Flavobacteriales	Flavobacteriaceae	NA	NA	GCAAGCGTTATCCGGAATCATTGGGTTTAAAGGGTCCGTAGGCGGATAAATAAGTCAGTGGTGAAATGCAGGGGCTCAACTCCGGCACTGCCATTGATACTGTTTATCTTGAATTATTGTGAAGTGGTTAGAATATGTAGTGTAGCGGTGAAATGCTTAGATATTACATAGAATACCGATTGCGAAGGCAGATCACTAACAATATATTGACGCTGATGGACGAAAGCGTAGGT
ASV_599	NA	NA	NA	NA	NA	NA	NA	GCAAGTGTTATCCGGAATCACTGGGCGTAAAGCGTTTGTAGGTGGTTTGATAAGTCTATTATTAAATCTTGAAGCTCAACTTCAAAACTGTAATAGAAACTATCAAACTTGAGGATAGTAGGGGTAAAGGGAATTTCCAGTGGAGCGGTGAAATGCGTAGAGATTGGAAGGACCACCGATGGCGAAGGCACTTTACTGGGCTATATCTGACACTAAGAGACGAAAGCTAGGGT
ASV_600	NA	NA	NA	NA	NA	NA	NA	GCTAGCGTTATCAAGTTTATTCGGCGCAAAGAGTTTGTAGGTTGTAAAATTAGTTTTTTGTAAAAGTTTAAAATAATTTTTAAAAAGGCATTGAATACTATTTTACTTAGAGTTTTTTACAAAAAAATGGAATTTTGAACGAAAAGGTAAAATTTGCAGATATTCAAAGGAACACCATTGGCTAAGGCAATTTTTTAGTAAAAACTGACGCTCAGAAACGAAAGTTTAGGT
ASV_601	Bacteria	Proteobacteria	Gammaproteobacteria	Arenicellales	Arenicellaceae	Arenicella	NA	GCAAGCGTTAATCGGAATTACTGGGCGTAAAGCGCGCGTAGGTGGTTGTTTAAGTCAGATGTGAAAGCCCCGGGCTCAACCTGGGAACTGCATTTGATACTGGGCAACTAGAGTATGGTAGAGGGAAGTGGAATTCCACATGTAGCGGTGAAATGCGTAGAGATGTGGAGGAACACCAGTGGCGAAGGCGACTTCCTGGACCAATACTGACACTGAGGTGCGAAAGCGTGGGG
ASV_602	Bacteria	Bdellovibrionota	Oligoflexia	Oligoflexales	NA	Pseudobacteriovorax	NA	GCAAGCGTTGTTAGGAATAACTGGGCGTAAAGCGCTCGTAGGCGGGAATTCAGGTCGATTGTGAAAGCCCAGAGCTCAACTTTGGAATTGCAGTCGAAACCGAATTTCTTGAATACTCGAGAGGGTGGGGGAATTCCTAGTGGAGAAGTGAAATTCGTAGAGATTAGGAGGAACACCAGAGGCGAAGGCGCCTACCTGGCGATGTATTGACGCTGAGGAGCGAAAGTGTGGGG
ASV_603	Bacteria	Bacteroidota	Bacteroidia	Flavobacteriales	Cryomorphaceae	NS10 marine group	NA	CCAAGCGTTATCCGGAATCATTGGGTTTAAAGGGTGCGTAGGCGGATTAATAAGTCAGGGGTGAAATCCTACAGCTCAACTGTAGAACTGCCTTTGATACTGTTAGTCTTGAATCTAGTTGAAGTAGGCGGAATGTAACATGTAGCGGTGAAATGCATAGAGATGTTACAGAACACCGATTGCGAAGGCAGCTTGCTAAGCTAGTATTGACGCTGATGCACGAAAGCGTGGGG
ASV_604	Bacteria	Firmicutes	Clostridia	NA	NA	NA	NA	GCAAGCGTTGTCCGGATTTACTGGGCGTAAAGAGTGTGTAGGCGGATAATTAAGTCAGATGTGAAATACCGGGGCTCAACCCCGGAACTGCATTTGATACTGGTTATCTAGAGTGCAGGAGAGGAGAGTGGAATTCCTAGTGTAGCGGTGAAATGCGTAGAGATTAGGAAGAACACCAGTGGCGAAGGCGACTCTCTGGACTGTAACTGACGCTGAGACACGAAAGCGTGGGG
ASV_605	Bacteria	Proteobacteria	Gammaproteobacteria	NA	NA	NA	NA	GCAAGCGTTAATCGGAATTACTGGGCGTAAAGCGTACGCAGGCGGCTAGCTAAGCTAGATGTGAAAGCCCCGGGCTTAACCTGGGAACTGCATTTAGAACTGGCTGGCTAGAGTGCAGCAGAGGATAGTGGAATTTCTAGTGTAGCGGTGAAATGCGTAGATATTAGAAGGAACACCAGTGGCGAAGGCGACTGTCTGGGCTGACACTGACGCTCATGTACGAAAGCGTGGGG
ASV_606	NA	NA	NA	NA	NA	NA	NA	CTCTTTTTTTTTTCCCCCTCGTAAAGGGTGTGATAGGCCGTTTTAATTAAAAAGGGTTTTATAATTTAAGAAGGTAAATGGAATTTTTTTGTAGCGGTGGAATGTGTAAATAGAAAAAAGAACTTTAGACGTGAAGACTATTTATTTTTGAGATTATAGTGTGATGGCTAAAACACGAGAGTATGGGG
ASV_607	Bacteria	Bdellovibrionota	Bdellovibrionia	Bacteriovoracales	Bacteriovoracaceae	Halobacteriovorax	NA	GCAAGCGTTGTTCGGATTTACTGGGCGTAAAGCGCGCGCAGGCGGATTGATAAGTCAGATGTGAAATCTCGGGGCTCAACCCCGAAACTGCGTCTGAAACTGTTGATCTAGAGTTATGTAGGGGAGAAGGGAATTTCGCATGTAGGGGTAAAATCCGTAGAGATGCGAAGGAACACCAGAGCCGAAGGGGCTTCTCTGGGCATACACTGACGCTGAGGCGCGAAAGCGTGGGT
ASV_608	Bacteria	Bacteroidota	Bacteroidia	Flavobacteriales	Flavobacteriaceae	NA	NA	GCAAGCGTTATCCGGAATCATTGGGTTTAAAGGGTCCGCAGGCGGTCAATTAAGTCAGAGGTGAAATCCCACAGCTTAACTGTGGAACTGCCTTTGATACTGGTTGACTTGAGTTATACGGAAGTAGATAGAATAAGTAGTGTAGCGGTGAAATGCATAGATATTACTTAGAATACCGATTGCGAAGGCAGTCTACTACGTATATACTGACGCTCATGGACGAAAGCGTGGGG
ASV_609	Bacteria	Cyanobacteria	Cyanobacteriia	Phormidesmiales	Phormidesmiaceae	Acrophormium PCC-7375	NA	GCAAGCGTTATCCGGAATTATTGGGCGTAAAGCGTCCGTAGGCGGTTAATTAAGTCAGTTGTTAAAGACTGCAGCTCAACTGTGGGAGAGCAACTGAAACTGGTTGACTAGAGTATGGTAGGGGTAGAGGGAATTCCTAGTGTAGCGGTGAAATGCGTAGATATTAGGAAGAACACCAGTGGCGAAGGCGCTCTACTGGGCCAAGACTGACGCTGATGGACGAAAGCTAGGGG
ASV_610	Bacteria	Bacteroidota	Bacteroidia	NA	NA	NA	NA	GCAAGCGTTGTCCGGATTTATTGGGTTTAAAGGGTGCGTAGGCGGCTAATTAAGTCAGGGGTGAAATGTCTGGGCTCAACCGAGGCACTGCCCTTGATACTGGTTAGCTTGAGTATCGTTGAGGTAGGCGGAATTTATGGTGTAGCGGTGAAATGCATAGATACCATAAAGAACACCGATAGCGAAGGCAGCTTACTGAAGGATAACTGACGCTGATGCACGAAAGCGTGGGG
ASV_611	Bacteria	Proteobacteria	Gammaproteobacteria	Francisellales	Francisellaceae	[Caedibacter] taeniospiralis group	NA	GCGAGCGTTAATCGGAATTACTGGGCGTAAAGGGTTCGTAGGTGGTTAGATCAGTCAGATGTGAAAGCCCTGGGCTTAACCTAGGAATTGCATTTGATACTGTTTAACTAGAGTTAACTAGAGGATTGGGGAATTTCCGGTGTAGCAGTGAAATGCGTAGAGATCGGAAGGAACATCAATGGCGAAGGCAACAATCTGGGGTTGAACTGACACTGAGGGACGAAAGCGTGGGT
ASV_612	Bacteria	Bdellovibrionota	Bdellovibrionia	Bacteriovoracales	Bacteriovoracaceae	NA	NA	GCAAGCGTTGTTCGGATTTATTGGGCGTAAAGCGCGCGCAGGCGGATGTTCAAGTCAGATGTGAAATCTCGGGGCTCAACCCCGAAACTGCGTCTGAAACTGTTCATCTAGAATCTCAGAGGGGGTTGGGGAATTTCGCATGTAGGGGTAAAATCCGTAGAGATGCGAAGGAACACCAGTGGCGAAGGCGCCAACCTGGATGAGTATTGACGCTGAGGCGCGAAAGCGTGGGG
ASV_613	Bacteria	Proteobacteria	Alphaproteobacteria	Rickettsiales	AB1	NA	NA	GCTAGCGTTGTTCGGAATGACTGGGCGTAAAGGGCGCGTAGGCGGTTTTGTTAGTCAGGCGTGAAAGCCCCGGGCTTAACCTGGGAACTGCGTTTGATACTGCAAGACTTGAGAACGGAAGAGGAAAGTGGAATTCCTAGTGTAGAGGTGAAATTCGTAGATATTAGGAGGAACACCAGAGGCGAAGGCGGCTTTCTGGTCCGTTACTGACGCTGAGGCGCGAAAGCGTGGGG
ASV_614	Bacteria	Bacteroidota	Bacteroidia	Chitinophagales	Saprospiraceae	Portibacter	NA	GCAAGCGTTATCCGGAATCACTGGGTTTAAAGGGTGCGTAGGCGGCACTGTAAGTCAGATGTGAAAGCCCACCGCTTAACGGTGGAACTGCATTTGATACTGCAGAGCTTGAATCAGGCTGAGGTCAGCGGAATGTGTCATGTAGCGGTGAAATGCATAGATATGACATAGAACACCAATTGCGAAGGCAGCTGGCTAGACCTGTATTGACGCTGAGGCACGAAAGCGTGGGG
ASV_615	Bacteria	NA	NA	NA	NA	NA	NA	GCAAGCGTTAATCGGAATTATTGGGCGTAAAGCGCACGTAGGTGGATATTTAAGTTGGATGTGAAATCCCTGGGCTCAACCTAGGAATGGCATTTGATACTGGATATCTTGAGTATGGTAGAGGGAAGTGGAATTTCCGGAGTAGCGGTGGAATGCATAGATACCGGAAGGAACACCAGTGGCGAAGGCGGCTTCCTGGGCCAATACTGACACTGAGGTGCGAAAGCATGGGG
ASV_616	Bacteria	Proteobacteria	Alphaproteobacteria	Caulobacterales	Hyphomonadaceae	Algimonas	NA	GCTAGCGTTGTTCGGAATTACTGGGCGTAAAGCGTGCGTAGGCGGACTGGAAAGTCAGATGTGAAATCCCGGGGCTCAACCCCGGAACTGCATTTGAAACTGTTAGTCTAGAGTTCTGGAGAGGTAAGTGGAATTCCTAGTGTAGAGGTGAAATTCGTAGATATTAGGAGGAACACCAGAGGCGAAGGCGGCTTACTGGACAGATACTGACGCTGAGGCACGAAAGTGTGGGG
ASV_617	Bacteria	Bacteroidota	Bacteroidia	Chitinophagales	Saprospiraceae	NA	NA	GCAAGCGTTATCCGGAATCACTGGGTTTAAAGGGTGCGTAGGCGGCGTAATAAGTCAGAGGTGAAAGTTTGCAGCTTAACTGTAAAATTGCCTTTGATACTGTTAGGCTTGAATTAGGCTGAGGTCAGCGGAATGTGACATGTAGCGGTGAAATGCATAGATATGTCATAGAACACCAATTGCGAAGGCAGCTGGCTAGACCTATATTGACGCTGAGGCACGAAAGCGTGGGG
ASV_618	Bacteria	Proteobacteria	Gammaproteobacteria	Vibrionales	Vibrionaceae	Photobacterium	NA	GCGAGCGTTAATCGGAATTACTGGGCGTAAAGCGCATGCAGGCGGCTTGTTAAGCCAGATGTGAAAGCCCGGGGCTCAACCTCGGAATAGCATTTGGAACTGGCAGGCTAGAGTCTTGTAGAGGGGGGTAGAATTTCAGGTGTAGCGGTGAAATGCGTAGAGATCTGAAGGAATACCGGTGGCGAAGGCGGCCCCCTGGACAAAGACTGACGCTCAGATGCGAAAGCGTGGGG
ASV_619	Bacteria	Bdellovibrionota	Oligoflexia	Oligoflexales	NA	Pseudobacteriovorax	NA	GCAAGCGTTGTTCGGAATAACTGGGCGTAAAGCGCTCGTAGGCGGGAATTCAGGTCGATTGTGAAAGCCCAGAGCTCAACTTTGGAATTGCAGTAGAAACCGAATTTCTTGAATACTCGAGAGGGTGGGGGAATTCCTAGTGGAGAAGTGAAATTCGTAGAGATTAGGAGGAACACCAGAGGCGAAGGCGCCTACCTGGCGATGTATTGACGCTGAGGAGCGAAAGTGTGGGG
ASV_620	Bacteria	Proteobacteria	Gammaproteobacteria	Alteromonadales	Colwelliaceae	Thalassotalea	NA	GCGAGCGTTAATCGGAATTACTGGGCGTAAAGCGTGCGTAGGCGGATTGTTAAGCGAGATGTGAAATCCCGGGGCTCAACCTCGGAACTGCATTTCGAACTGGCTATCTAGAGTACTGTAGAGGGTGGTGGAATTTCCAGTGTAGCGGTGAAATGCGTAGAGATTGGAAGGAACATCAGTGGCGAAGGCGGCCACCTGGACAGATACTGACGCTGAGGCACGAAAGCGTGGGG
ASV_621	Bacteria	Firmicutes	Clostridia	Peptostreptococcales-Tissierellales	NA	Tissierella	NA	GCAAGCGTTGTCCGGATTTATTGGGCGTAAAGGGTGCGTAGGCGGCCATTTAAGTCAGATGTGAAAGATCACGGCTCAACCGTGGTAAGCATTTGAAACTGAAAGGCTTGAGTTAAGGAGAGGAAAGTGGAATTCCTAGTGTAGCGGTGAAATGCGTAGATATTAGGAGGAATACCAGTGGCGAAGGCGACTTTCTGGACTTATACTGACGCTGAGGCACGAAAGCGTGGGG
ASV_622	NA	NA	NA	NA	NA	NA	NA	GCAAGCGTTGTTCGGAATCACTGGGCTTAAAGCGTATGTAGGCGGAAACGAAAGTCAGGAGTGAAATCCCAGGGCTCAACCCTGGAACTGCTCTTGAAACTTCGTTTCTAGAATCCTGGAGAGGTTAGGAGAATTCCGAGTGTAGAGGTGAAATTCGCAGATATTCGGAGGAATACCAGTGGCGTAGGCGCCTAACTGGACAGGTATTGACGCTCAGATACGAAAGCGTGGGG
ASV_623	Bacteria	Proteobacteria	Gammaproteobacteria	Xanthomonadales	Xanthomonadaceae	Pseudoxanthomonas	NA	GCAAGCGTTACTCGGAATTACTGGGCGTAAAGCGTGCGTAGGTGGTGGTTTAAGTCTGCTGTGAAAGCCCTGGGCTCAACCTGGGAATTGCAGTGGATACTGGATCACTAGAGTGTGGTAGAGGGATGCGGAATTTCTGGTGTAGCAGTGAAATGCGTAGAGATCAGAAGGAACATCCGTGGCGAAGGCGGCATCCTGGGCCAACACTGACACTGAGGCACGAAAGCGTGGGG
ASV_624	Bacteria	Proteobacteria	Gammaproteobacteria	NA	NA	NA	NA	GCAAGCGTTAATCGGAATTACTGGGCGTAAAGCGCGCGTAGGCGGTTTGTTAAGTCAGATGTGAAAGCCCAGGGCTCAACCTTGGAACTGCATCTGATACTGGCAGGCTAGAGTACAGGAGAGGGAAGTGGAATTTCAGGTGTAGCGGTGAAATGCGTAGAGATCTGAAGGAACACCAGTGGCGAAGGCGACTTCCTGGACTGATACTGACGCTGAGGTGCGAAAGCGTGGGG
ASV_625	Bacteria	Proteobacteria	Alphaproteobacteria	NA	NA	NA	NA	GCGAGCGTTGTTCGGAATCACTGGGCGTAAAGCGTACGTAGGCGGATAGATTAGTTAGAGGTGAAATCCCGGGGCTCAACCCCGGAACTGCCTTTAATACTGTCTATCTAGAGGTCGAGAGAGGTGAGTGGAATTCCTAGTGTAGAGGTGAAATTCGTAGATATTAGGAAGAACACCAGTGGCGAAGGCGGCTCACTGGCTCGATGCTGACGCTGAGGTACGAAAGCGTGGGG
ASV_626	Bacteria	Firmicutes	Bacilli	Bacillales	Bacillaceae	NA	NA	GCGAGCGTTGTCCGGAATTATTGGGCGTAAAGCGCGCGCAGGCGGTCCCTTAAGTCTGATGTGAAAGCCCACGGCTCAACCGTGGAGGGTCATTGGAAACTGGGGGACTTGAGTGCAGAAGAGGAGAGCGGAATTCCACGTGTAGCGGTGAAATGCGTAGAGATGTGGAGGAACACCAGTGGCGAAGGCGGCTCTCTGGTCTGTAACTGACGCTGAGGCGCGAAAGCGTGGGG
ASV_627	Bacteria	Myxococcota	Polyangia	Nannocystales	Nannocystaceae	NA	NA	GCAAACGTTGCTCGGAATCATTGGGCGTAAAGCGCGCGTAGGCGGCTTGCCAAGTTGGATGTGAAAGCCCTGGGCTCAACCCGGGAAGTGCATCCAAAACTGGTAGGCTTGAATCTCGGAGGGGGTCAGAGAATTCCCGGTGTAGAGGTGAAATTCGTAGATATCGGGAGGAATACCAGTGGCGAAGGCGCTGGCCTGGACGAAGATTGACGCTGAGGCGCGAAAGCGTGGGT
ASV_628	NA	NA	NA	NA	NA	NA	NA	GCAAGCGTTGTTCGGAATCACTGGGCTTAAAGCGTGCGCAGGCGGACTTGAAAGTCAGGAGTGAAATCCCGGGGCTCAACCTCGGAACTGCTCTTGAAACTCCAAGTCTAGAATTCGGTAGAGGTAAGGAGAATTCCTAGTGTAGAGGTGAAATTCGCAGATATTAGGAGGAATACCAGTGGCGTAGGCGCCTTACTGGACCGATATTGACGCTCATGTACGAAAGCGTGGGG
ASV_629	Bacteria	Bacteroidota	Bacteroidia	Cytophagales	Cyclobacteriaceae	NA	NA	GCAAGCGTTGTCCGGATTTATTGGGTTTAAAGGGTACGTAGGTGGGCTATTAAGTCAGTGGTGAAAGCCTGCAGCTTAACTGTAGAATTGCCATTGATACTGATAGTCTTGAGTATGGTCGAGGTAGGCAGAATTTATGGTGTAGCGGTGAAATGCATAGATACCATAAGGAATACCGATAGCGAAGGCAGCTTACTGGGCCGTTACTGACACTAATGTACGAAAGCGTGGGG
ASV_630	Bacteria	Firmicutes	Clostridia	NA	Hungateiclostridiaceae	NA	NA	GCGAGCGTTGTCCGGAATTACTGGGTGTAAAGGGCGTGTAGGCGGGAAAATAAGTCAGATGTGAAATTCCGAGGCTCAACCTCGGCGGTGCATCTGAAACTGTTTTTCTTGAGTGTCGGAGAGGAAAGCGGAATTCCTAGTGTAGCGGTGAAATGCGTAGAGATTAGGAGGAACACCAGTGGCGAAGGCGGCTTTCTGGACGATAACTGACGCTGAGGCGCGAAAGCGTGGGG
ASV_631	Bacteria	Desulfobacterota	Desulfobulbia	Desulfobulbales	Desulfocapsaceae	Desulfopila	NA	GCAAGCGTTGTTCGGAATTACTGGGCGTAAAGCGCGCGTAGGCGGCCTTTTAAGTCAGATGTGAAAGTCCACGGCTCAACCGTGGAAGTGCATTTGATACTGGAAGGCTTGAGTACTGGAGGGGATGGTGGAATTCCCGGTGTAGAGGTGAAATTCGTAGATATCGGGAGGAATACCGGTGGCGAAGGCGACCATCTGGCCAGATACTGACGCTGAGGTGCGAAAGCGTGGGG
ASV_632	Bacteria	Proteobacteria	Gammaproteobacteria	Alteromonadales	Alteromonadaceae	NA	NA	GCGAGCGTTAATCGGAATTACTGGGCGTAAAGCGCACGCAGGCGGATTGTTAAGCTAGAGGTGAAAGCCCCGCGCTCAACGTGGGAATTGCCTTTAGAACTGGCAGTCTAGAGTTTTGGAGAGGGGAGTGGAATTCCAGGTGTAGCGGTGAAATGCGTAGAGATCTGGAGGAACATCAGTGGCGAAGGCGACTCTCTGGCCAAAAACTGACGCTCATGTGCGAAAGTGTGGGT
ASV_633	Bacteria	Bdellovibrionota	Oligoflexia	Oligoflexales	NA	Pseudobacteriovorax	NA	GCAAGCGTTGTTCGGAATAACTGGGCGTAAAGCGCTCGTAGGCGGGAATTCAGGTCGATTGTGAAAGCCCAGGGCTCAACCTTGGAATTGCAGTCGAAACCGTTTTTCTTGAATACCTGAGAGGGTGGGGGAATTCCTAGTGGAGAAGTGAAATTCGTAGAGATTAGGAGGAACACCAGAGGCGAAGGCGCCTGCCTGGCAGTGTATTGACGCTGAGGAGCGAAAGTGTGGGG
ASV_634	NA	NA	NA	NA	NA	NA	NA	GCAAGCGTTGTTCGGAATGACTGGGCGTAAAGAGCACGTAGGCGGGTTTACAAGTCAGATGTGAAATCCCCGGGCTTAACCTGGGAACTGCACCTGAAACTGTAAATCTTGAATATCTGAGGGGTTGGTGGAATTCCGGGTGTAGGAGTGAAATCCGTAGATATCCGGAGGAACATCGGCGGCGAAGGCGGCCAACTGGCAGTATATTGACGCTGAGGTGCGAAAGCGTGGGG
ASV_635	Bacteria	Planctomycetota	Planctomycetes	Pirellulales	Pirellulaceae	Rhodopirellula	NA	CCAAACGTTATTCGGTATCACTGGGCTTAAAGCGTGCGTAGGCGGCCCTGCAGGTGAGATGTGAAAGCCCACGGCTCAACCGTGGAATTGCGTTTCAAACCGCAGGGCTTGAGGGAGACAGGGGTGTTGGGAACTTATGGTGGAGCGGTGAAATGCGTTGATATCATAGGGAACACCGGTGGCGAAGGCGCAACACTGGGTCTTTTCTGACGCTGAGGCACGAAAGCTAGGGT
ASV_636	NA	NA	NA	NA	NA	NA	NA	GCGAGCGTTGTTCGGAATCACTGGGCGTAAAGCGTGCGCAGGCGGTTTGGAAAGTCAGAAGTGAAATCCCGGGGCTCAACCCCGGAACTGCTTTTGAAACTTCCTTACTAGAGTATGGTAGAGGTTGGGAGAATTCCTAGTGTAGAGGTGAAATTCGTAGATATTAGGAGGAATACCAGTGGCGTAGGCGCCCAACTGGACCATTACTGACGCTCAGGCACGAAAGCGTGGGG
ASV_637	NA	NA	NA	NA	NA	NA	NA	TCTTTACAATAACTCAGGGAATATTCTGTTTTTACGTCTTGAGGCCAAATTTCCCATTTGAACACGATTACGTGCTGTGAGAAATTTGGCAAAAAACAATTATTCACCCGCGTGAATTGTAGATAGGAAAAAACCCTTAGGGATAACGATAGGCTTTTCCAAAAACCAATTATCTATCTGCCATTAAAAAAAAAGCAAA
ASV_639	Bacteria	Bacteroidota	Bacteroidia	Chitinophagales	Saprospiraceae	Portibacter	NA	GCAAGCGTTATCCGGAATCACTGGGTTTAAAGGGTGCGTAGGCGGCGCTATAAGTCAGAGGTGAAAGGCCAGGGCTCAACCGTGGGACTGCCTTTGATACTGTAGTGCTTGAATTAGGCTGAGGTCAGCGGAATGAGTCATGTAGCGGTGAAATGCATAGATATGACTTAGAACACCAATTGCGAAGGCAGCTGGCTAGACCTATATTGACGCTGAGGCACGAAAGCGTGGGG
ASV_640	Bacteria	Proteobacteria	Alphaproteobacteria	Rhodobacterales	Rhodobacteraceae	NA	NA	GCTAGCGTTGTTCGGAATTACTGGGCGTAAAGCGCGCGTAGGCGGGCTATTAAGTTAGGGGTGAAATCCCGGGGCTCAACCCCGGAACTGCCCTTGATACTGGTAGTCTAGAGTTCGAGAGAGGTGAGTGGAATTCCGAGTGTAGAGGTGAAATTCGTAGATATTCGGAGGAACACCAGTGGCGAAGGCGGCTCACTGGCTCGATACTGACGCTGAGGTGCGAAAGTGTGGGG
ASV_641	Bacteria	Bacteroidota	Bacteroidia	Flavobacteriales	Cryomorphaceae	Cryomorpha	NA	GCAAGCGTTATCCGGATTTATTGGGTTTAAAGGGTCCGTAGGTGGGATTATAAGTCAGTGGTGAAATCTTTCGGCTCAACCGGAAAATTGCCATTGATACTGTAGTTCTTGAGTATGCTCGATGTAGGCGGAATATGTCATGTAGCGGTGAAATGCATAGATATGACATAGAACACCGATAGCGAAGGCAGCTTACAAGCGCATTACTGACACTGATGGACGAAAGCGTGGGG
ASV_642	Bacteria	Proteobacteria	Alphaproteobacteria	Rhizobiales	Hyphomicrobiaceae	Filomicrobium	NA	GCTAGCGTTGTTCGGAATCACTGGGCGTAAAGCGCACGTAGGCTGACTGGTCAGTTGGGGGTGAAATCCCGGGGCTCAACCCCGGAACTGCCTTCAATACTGCCAGTCTTGAGTCCGAGAGAGGTGAGTGGAATTCCTAGTGTAGAGGTGAAATTCGTAGATATTAGGAAGAACACCAGTGGCGAAGGCGGCTCACTGGCTCGGTACTGACGCTGAGGTGCGAAAGCGTGGGG
ASV_643	Bacteria	Proteobacteria	Gammaproteobacteria	Alteromonadales	Pseudoalteromonadaceae	Algicola	NA	GCAAGCGTTAATCGGAATTACTGGGCGTAAAGCGCACGCAGGCGGTTTGTTAAGCGAGATGTGAAATCCCCGGGCTCAACCTGGGAATTGCATTTCGAACTGACAAACTAGAGTACGAAAGAGGGGGGTAGAATTCCAGGTGTAGCGGTGAAATGCGTAGATATCTGGAGGAATACCGATGGCGAAGGCAGCCCCCTGGTTCGATACTGACGCTCAGGTGCGAAGGCGTGGGG
ASV_644	Bacteria	Proteobacteria	Gammaproteobacteria	Pseudomonadales	Moraxellaceae	NA	NA	GCGAGCGTTAATCGGAATTACTGGGCGTAAAGCGAGTGTAGGTGGCTCATTAAGTCACATGTGAAATCCCCGGGCTTAACCTGGGAACTGCATGTGATACTGGTGGTGCTAGAATATGTGAGAGGGAAGTAGAATTCCAGGTGTAGCGGTGAAATGCGTAGAGATCTGGAGGAATACCGATGGCGAAGGCAGCTTCCTGGCATAATATTGACACTGAGATTCGAAAGCGTGGGT
ASV_645	NA	NA	NA	NA	NA	NA	NA	ACGAGTGGCAATCACGTTTATTGGGCCTAAAGCGTTCGTAGCAGGTTTCATAAATCTCTTGTGAAATTGCAGGGCTTAACTCTGCAACGTGCAGGAGACACTGTGAGACTTGGGACCGGGAAGGGTTAGAGGTATTCCTGAGGGAGCGGTAAAATGCTATAATCTCAGGAGGACCGCCTGTGGCGAAGGCGTCTAACTAGAACGGATCCGACTGTGAGGGACGAAAGCCAGGGG
ASV_646	Bacteria	NA	NA	NA	NA	NA	NA	GCAAACGTTGCTCGGAATCATTGGGCGTAAAGCGCACGTAGGCGGCTGATCAAGTTGGATGTGAAAGTCCTCGGCTCAACCGGGGAAGTGCATCCAAAACTGGTCGGCTTGAATCATGGAGGGGGTCAGAGAATTCTCGGTGTAGAGGTGAAATTCGTAGATATCGGGAGGAATACCAGTGGCGAAGGCGCTGACCTGGACAATGATTGACGCTGAGGTGCGAAAGCGTGGGT
ASV_647	Bacteria	Bacteroidota	Bacteroidia	Flavobacteriales	Flavobacteriaceae	NA	NA	CCAAGCGTTATCCGGAATCATTGGGTTTAAAGGGTCCGTAGGTTGATAATTAAGTCAGAGGTGAAATCCTGCAGCTCAACTGTAGAATTGCCTTTGATACTGGTTATCTTGAGTCATTGTGAAGTAGTTAGAATATGTAGTGTAGCGGTGAAATGCATAGATATTACATAGAATACCAATTGCGAAGGCAGATTACTAACAATGCACTGACACTGATGGACGAAAGCGTGGGG
ASV_648	NA	NA	NA	NA	NA	NA	NA	GCAAGCGTTATCCGGCATGACTGGGCGTAAAGAGTCCGTAGACTGTAAAGTAAGTTTTTTGTCAAATTTTAAAACTCAATTTTAAAATAGCAATCAATACTACTTTACTTCGAGTTTAATACAGAAAAGTAGAATTTTATACGAAGGGGTGAAATCTGTAGATATATAAAGGAATGCCAGTAGCGAAGGCGACTTTTTGGTATAAACTGACGTTGAGGGACGAAAGTGTGGGT
ASV_649	Bacteria	Bacteroidota	Bacteroidia	Chitinophagales	Saprospiraceae	NA	NA	GCAAGCGTTATCCGGAATCACTGGGTTTAAAGGGTGCGTAGGCGGCGTTATAAGTCAGAGGTGAAATCCCACCGCTTAACGGTGGAACTGCCTTTGATACTGTAATGCTTGAATTAGGTTGAGGTCGGCGGAATGTGACATGTAGCGGTGAAATGCATAGATATGTCATAGAACACCAATTGCGAAGGCAGCTGGCTAGACCTATATTGACGCTGAGGCACGAAAGCGTGGGG
ASV_650	Bacteria	Bacteroidota	Bacteroidia	Cytophagales	Cyclobacteriaceae	Fabibacter	NA	GCAAGCGTTGTCCGGATTTATTGGGTTTAAAGGGTGCGTAGGCGGATCTTTAAGTCAGTGGTGAAATCCTGCAGCTTAACTGTAGAACTGCCATTGATACTGGAGATCTTGAGTATACTAGAGGTAGGCGGAATTTATGGTGTAGCGGTGAAATGCATAGATACCATAAAGAACACCAATAGCGTAGGCAGCTTACTGGAGTATAACTGACGCTGAGGCACGAAAGCATGGGT
ASV_651	Bacteria	Cyanobacteria	Cyanobacteriia	Chloroplast	NA	NA	NA	GCAAGTGTTATCCGGAATCACTGGGCGTAAAGCGTCTGTAGGTGGCTTGATAAGTCAACTGTTAAATCTTGGAGCTCAACTTCAAAATCGCAGTCGAAACTATCAGGCTAGAGTATAGTAGAGGTAAAGGGAATTTCCAGTGGAGCGGTGAAATGCGTAGAGATTGGAAAGAACACCGATGGCGAAGGCACTTTACTGGGCTATGACTGACACTCAGAGACGAAAGCTAGGGT
ASV_652	Bacteria	Bacteroidota	Bacteroidia	Flavobacteriales	Flavobacteriaceae	NA	NA	GCAAGCGTTATCCGGAATCATTGGGTTTAAAGGGTCCGCAGGCGGTCAATTAAGTCAGAGGTGAAATCCCATAGCTTAACTATGGAACTGCCTTTGATACTGGTTGACTTGAGTTATACGGAAGTAGATAGAATATGTAGTGTAGCGGTGAAATGCATAGATATTACATAGAATACCGATTGCGAAGGCAGTCTACTACGTATATACTGACGCTCATGGACGAAAGCGTGGGG
ASV_653	Bacteria	Firmicutes	Clostridia	Lachnospirales	NA	NA	NA	GCAAGCGTTATCCGGAATTACTGGGTGTAAAGGGTGCGTAGGCGGCAGTGTAAGTCAGGTGTGAAAACCCAAGGCTCAACCTTGGGACTGCACTTGAAACTACACAGCTAGAGTACAGGAGAGGTAAGCGGAATTCCTAGTGTAGCGGTGAAATGCGTAGATATTAGGAAGAACACCAGTGGCGAAGGCGGCTTACTGGACTGAAACTGACGCTGAGGCACGAAAGCGTGGGG
ASV_654	Bacteria	Firmicutes	Bacilli	Lactobacillales	NA	NA	NA	CCGAGCGTTGTCCGGATTTATTGGGCGTAAAGCGAGCGCAGGCGGTTAGATAAGTCTGAAGTTAAAGGCTGTGGCTTAACCATAGTACGCTTTGGAAACTGTTTAACTTGAGTGCAAGAGGGGAGAGTGGAATTCCATGTGTAGCGGTGAAATGCGTAGATATATGGAGGAACACCGGTGGCGAAAGCGGCTCTCTGGCTTGTAACTGACGCTGAGGCTCGAAAGCGTGGGG
ASV_655	NA	NA	NA	NA	NA	NA	NA	CCAAGCGTTAATCGGAATCACTGGGCTTAAAGAGTGCGCAGGCGGACTCGTAAGCATCTTGTGAAATCCCACAGCTCAACTGTGGAATAGCAGGGTGAACTGCGAGTCTTGAGGTAGGTAGAGGCTGACAGAACCATAGGTGGAGCGGTGGAATGCATAGAGATCTATGGGAATGCCAAAGGCGAAGGCAGTCAGCTGGGCCTATTCTGACGCTCATGCACGAAAGCGTGGGG
ASV_656	Bacteria	Proteobacteria	Alphaproteobacteria	Rhodobacterales	Rhodobacteraceae	NA	NA	GCTAGCGTTGTTCGGAATTACTGGGCGTAAAGCGCGCGTAGGCGGGCTATTAAGTCAGAGGTGAAATCCCGGGGCTCAACCCCGGAACTGCCTTTGATACTGGTAGTCTTGAGTTCGAGAGAGGTGAGTGGAATTCCGAGTGTAGAGGTGAAATTCGTAGATATTCGGAGGAACACCAGTGGCGAAGGCGGCTCACTGGCTCGATACTGACGCTGAGGTGCGAAAGTGTGGGG
ASV_657	Bacteria	Proteobacteria	Gammaproteobacteria	NA	NA	NA	NA	GCAAGCGTTAATCGGAATTACTGGGCGTAAAGCGCGCGTAGGCGGCTTTTTAAGTCGGATGTGAAATCCCCGGGCTTAACCTGGGAACTGCATTCGATACTGGAAAGCTAGAGTATGGTAGAGGGAAGTGGAATTCAGGGTGTAGCGGTGAAATGCGTAGATATCCTGAGGAACACCAGTGGCGAAGGCGACTTCCTGGACCAATACTGACGCTGAGGTGCGAAAGCGTGGGG
ASV_658	NA	NA	NA	NA	NA	NA	NA	GCAAGCGTTGTTCGGAATCACTGGGCTTAAAGCGTGCGCAGGCGGATCAGAAAGTCAGGAGTGAAATCCCGGGGCTCAACCCCGGAACTGCTCTTGAAACTTCTGATCTAGAATCCCGGAGGGGCCAGTAGAATTCCAAGTGTAGAGGTGAAATTCGCAGATATTTGGAGGAATACCAGTGGCGTAGGCGACTGGCTGGACGGGCATTGACGCTCAGGCACGAAAGCGTGGGG
ASV_659	Bacteria	Proteobacteria	Alphaproteobacteria	Rhodobacterales	Rhodobacteraceae	NA	NA	GTTAGCGTTGTTCGGAATTACTGGGCGTAAAGCGCACGTAGGCGGATTATTAAGTCAGAGGTGAAATCCCGGGGCTCAACCCCGGAACTGCCTTTGATACTGGTAGTCTTGAGTTCGAGAGAGGTGAGTGGAATTCCGAGTGTAGAGGTGAAATTCGTAGATATTCGGAGGAACACCAGTGGCGAAGGCGGCTCACTGGCTCGATACTGACGCTGAGGTGCGAAAGTGTGGGG
ASV_661	NA	NA	NA	NA	NA	NA	NA	GCTAGCGTTGTTCGGAATTACTGGGCGTAAAGCGCGCGTAGGCTGCATAGCAAGTCAGGTGTGAAATCCCGGGGCTCAACCTCGGAACTGCACTTGAAACTGCTATGCTGGAATCTCGGAGGGGGTAGCGGAATTTCTAATGTAGGGGTGAAATCCGTAGATATTAGAAGGAACACCGGTGGCGAAGGCGGCTACCTGGACGAGTATTGACGCTGAGGTGCGAAAGTGTGGGG
ASV_662	Bacteria	Cyanobacteria	Cyanobacteriia	Chloroplast	NA	NA	NA	GCAAGCGTTATCCGGAATGATTGGGCGTAAAGCGTCTGTAGGTGGCTTTTTAAGTTCGCCGTCAAATCCCAGGGCTCAACCCTGGACAGGTGGTGAAAACTACCAAGCTAGAGTACGGTAGGGGCAGAGGGAATTTCCGGTGGAGCGATGAAATGCGTAGAGATCGGAAGGAACACCAACGGCGAAAGCACTCTGCTGGGCCGACACTGACACTGAGAGACGAAAGCTAGGGG
ASV_663	Bacteria	Proteobacteria	Alphaproteobacteria	SAR11 clade	Clade I	Clade Ia	NA	CCTAGCGTAGTTCGGAATTACTGGGCTTAAAGAGTTCGTAGGTGGTTGAAAAAGTTGGTGGTGAAATCCCAGAGCTTAACTCTGGAACTGCCATCAAAACTTTTCAGCTAGAGTATGATAGAGGAAAGCAGAATTTCTAGTGTAGAGGTGAAATTCGTAGATATTAGAAAGAATACCAATTGCGAAGGCAGCTTTCTGGATCATTACTGACACTGAGGAACGAAAGCATGGGT
ASV_664	Bacteria	Proteobacteria	Alphaproteobacteria	Rhodobacterales	Rhodobacteraceae	NA	NA	GTTAGCGTTGTTCGGAATTACTGGGCGTAAAGCGCGCGTAGGCGGATTGGAAAGTTGGGGGTGAAATCCCAGGGCTCAACCCTGGAACTGCCTCCAAAACTCCCAGTCTTGAGTTCGAGAGAGGTGAGTGGAATTCCGAGTGTAGAGGTGAAATTCGTAGATATTCGGAGGAACACCAGTGGCGAAGGCGGCTCACTGGCTCGATACTGACGCTGAGGTGCGAAAGTGTGGGG
ASV_665	Bacteria	Bacteroidota	Bacteroidia	Flavobacteriales	Flavobacteriaceae	Seonamhaeicola	NA	GCAAGCGTTATCCGGAATCATTGGGTTTAAAGGGTCCGTAGGTGGATTAGTCAGTCAGAGGTGAAATCCTGCAGCTTAACTGTAGAACTGCCTTTGATACTGCTAATCTTGAGTCATTGTGAAGTAGTTAGAATATGTAGTGTAGCGGTGAAATGCATAGATATTACATAGAATACCGATTGCGAAGGCAGATTACTAACAATGTACTGACACTGATGGACGAAAGCGTGGGT
ASV_666	Bacteria	Proteobacteria	Gammaproteobacteria	NA	NA	NA	NA	GCGAGCGTTAATCGGAATTACTGGGCGTAAAGCGCGCGTAGGCGGTTGAGTCAGTTGGATGTGAAAGCCCCGGGCTTAACCTGGGAACGGCATCCAATACTGCTTAACTAGAGTATGGTAGAGGAGAGTAGAATTTCCGGTGTAGCGGTGAAATGCGTAGAGATCGGAAGGAATATCAGTGGCGAAGGCGACTCTCTGGACTGATACTGACGCTGAGGTGCGAAAGCGTGGGG
ASV_667	Bacteria	Firmicutes	Clostridia	Peptostreptococcales-Tissierellales	Fusibacteraceae	Fusibacter	NA	GCAAGCGTTATCCGGAATCACTGGGCGTAAAGGGTGCGTAGGCGGCTTTGCAAGTCAGAAGTGAAAGGCTACGGCTCAACCGTAGTAAGCTTTTGAAACTGCAAGGCTAGAGTGCAGGAGAGGTAAGTGGAATTCCTAGTGTAGAGGTGAAATTCGTAGATATTAGGAGGAACACCAGTGGCGAAGGCGACTTACTGGACTGTAACTGACGCTGATGCACGAAAGCGTGGGG
ASV_668	Bacteria	Proteobacteria	Alphaproteobacteria	Rhodospirillales	Terasakiellaceae	Terasakiella	NA	ACTAGCGTTGTTCGGATTTACTGGGCGTAAAGAGCACGTAGGCGGATTGGTCAGTTGGGGGTGAAAGCCCGGAGCTCAACTCCGGAACTGCCTTCAATACTACCAATCTAGAGTCCGTAAGGGGGTGGTGGAATTCCGAGTGTAGAGGTGAAATTCGTAGATATTCGGAGGAACACCAGTGGCGAAGGCGACCACCTGGTACGGTACTGACGCTGAGGTGCGAAAGCGTGGGG
ASV_669	NA	NA	NA	NA	NA	NA	NA	GCGAGCGTTGTTCGGAATCACTGGGCGTAAAGCGTATGTAGGCGGACTTGAAAGTCAGAAGTGAAATCCCGAGGCTCAACCTCGGAATTGCTTTTGAAACTCCAAGTCTCGAGTCCCGGAGGGGCCAGTAGAATTCCTAGTGTAGAGGTGAAATTCGCAGATATTAGGAGGAATACCAGTGGCGTAGGCGACTGGCTGGACGGGTACTGACGCTGAGATACGAAAGCGTGGGG
ASV_670	Bacteria	Bacteroidota	Bacteroidia	Chitinophagales	Saprospiraceae	Lewinella	NA	GCAAGCGTTATCCGGAATTACTGGGTTTAAAGGGTGCGTAGGCGGTTTAATAAGTCAGAAGTGAAAAGTCCGAGCTTAACTGGGGCCTTGCTTTTGATACTGTTAGACTTGAATCAGGCTGAGGTTAGCGGAATGTGACATGTAGCGGTGAAATGCATAGATATGTCATAGAACACCAATTGCGAAGGCAGCTAACTAGACCTCGATTGACGCTGAGGCACGAAAGCGTGGGG
ASV_671	Bacteria	Proteobacteria	Alphaproteobacteria	Sphingomonadales	Sphingomonadaceae	NA	NA	GCTAGCGTTGTTCGGAATTACTGGGCGTAAAGCGCGCGTAGGCGGCTTATCAAGTCAGGGGTGAAATCCCGGAGCTCAACTCCGGAACTGCCCTTGAAACTGGTTGGCTAGAATATTGGAGAGGTAAGTGGAATTCCGAGTGTAGAGGTGAAATTCGTAGATATTCGGAAGAACACCAGTGGCGAAGGCGACTTACTGGACAATTATTGACGCTGAGGTGCGAAAGCGTGGGG
ASV_672	Bacteria	NA	NA	NA	NA	NA	NA	GCAAACGTTGCTCGGAATCATTGGGCGTAAAGCACATGTAGGCGGCTACGCAAGTTGGATGTGAAAGCCCAGGGCTCAACCTTGGAAGTGCATCCAAAACTGCGTGGCTTGAGTTCCGGAGGGGCCCAGAGAATTCCCGGTGTAGAGGTGAAATTCGTAGATATCGGGAGGAATACCAGTGGCGAAGGCGCTGGGCTGGACGGATACTGACGCTGAGATGTGAAAGCGTGGGG
ASV_673	Bacteria	Bacteroidota	Bacteroidia	Cytophagales	Cyclobacteriaceae	Fabibacter	NA	GCAAGCGTTGTCCGGATTTATTGGGTTTAAAGGGTGCGTAGGCGGATCTTTAAGTCAGTGGTGAAATCCTGCAGCTTAACTGTAGAACTGCCATTGATACTGGAGGTCTTGAGTATACTAGAGGTAGGCGGAATTTATGGTGTAGCGGTGAAATGCATAGATACCATAAAGAACACCGATAGCGTAGGCAGCTTACTGGAGTATAACTGACGCTGAGGCACGAAAGCATGGGT
ASV_674	Bacteria	Proteobacteria	Gammaproteobacteria	Francisellales	Francisellaceae	[Caedibacter] taeniospiralis group	NA	GCGAGCGTTAATCGGAATTACTGGGCGTAAAGGGTTCGTAGGTGGTTAGATCAGTCAGATGTGAAAGCCATGGGCTTAACCTAGGAATTGCATTTGATACTGTTTAACTAGAGTTCACTAGAGGATTGGGGAATTTCCGGTGTAGCAGTGAAATGCGTAGAGATCGGAAGGAACATCAATGGCGAAGGCAACAATCTGGGGTTGAACTGACACTGAGGGACGAAAGCGTGGGT
ASV_675	Bacteria	Planctomycetota	Planctomycetes	NA	NA	NA	NA	GCGAACGTTATTCGGAATCACTGGGCTTAAAGGGTGCGTAGGCGGCTTAATAAGTCAGGTGTGAAATCCCACGGCTCAACCGTGGAACTGCGCTTGAAACTATTTAGCTTGAGTATCTCAGGGGTGAGCGGAACTTCCAGTGGAGCGGTGAAATGTGTTGATATTGGAAGGAACACCGGTAGCGAAAGCGGCTCACTGGGGGATGTCTGACGCTGAGGCACGAAAGCTAGGGG
ASV_676	Bacteria	NA	NA	NA	NA	NA	NA	GCAAGCGTTAATCGGAATTACTGGGCGTAAAGCGTGCGTAGGCGGCTCATTAAGTCGGATGTGAAAGCCCTGGGCTCAACCTGGGAACTGCATTCGATACTGGTGAGCTAGAATTTGATAGAGGTTAGTGGAATTCCTGGTGTAGCGGTGAAATGCGTAGATATCAGGAGGAACATCAGTGGCGAAGGCGACTGACTGGATCAAAATTGACGCTGAGGCACGAAAGCGTGGGG
ASV_677	Bacteria	Proteobacteria	Gammaproteobacteria	Cellvibrionales	Cellvibrionaceae	Aestuariicella	NA	GCAAGCGTTAATCGGAATTACTGGGCGTAAAGCGCGCGTAGGCGGCTTTGTAAGTTGGAGGTGAAATCCCCGGGCTCAACCTGGGAATTGCTTTCAAAACTGCAAGGCTTGAGTGCAGCAGAGGATAGTGGAATTTCTAGTGTAGCGGTGAAATGCGTAGATATTAGAAGGAACACCAGTGGCGAAGGCGACTGTCTGGGCTGACACTGACGCTGAGGTGCGAAAGCGTGGGG
ASV_678	Bacteria	Proteobacteria	Alphaproteobacteria	Rhodobacterales	Rhodobacteraceae	NA	NA	GTTAGCGTTGTTCGGAATTACTGGGCGTAAAGCGCGCGTAGGCGGATTATTAAGTTAGAGGTGAAATCCCGGGGCTCAACCCCGGAACTGCCTTTAATACTGGTAGTCTAGAGTTCGAGAGAGGTGAGTGGAATTCCGAGTGTAGAGGTGAAATTCGTAGATATTCGGAGGAACACCAGTGGCGAAGGCGGCTCACTGGCTCGATACTGACGCTGAGGTGCGAAAGTGTGGGG
ASV_679	Bacteria	Cyanobacteria	Cyanobacteriia	Synechococcales	Cyanobiaceae	Synechococcus CC9902	NA	GCAAGCGTTATCCGGAATTATTGGGCGTAAAGCGTCCGCAGGCGGCCCTTCAAGTCTGCTGTTAAAAAGTGGAGCTTAACTCCATCATGGCAGTGGAAACTGTTGGGCTTGAGTGTGGTAGGGGCAGAGGGAATTCCCGGTGTAGCGGTGAAATGCGTAGATATCGGGAAGAACACCAGTGGCGAAGGCGCTCTGCTGGGCCATAACTGACGCTCATGGACGAAAGCCAGGGG
ASV_680	Bacteria	Spirochaetota	Spirochaetia	Spirochaetales	Spirochaetaceae	Spirochaeta 2	NA	GCGAGCGTTGTTCGGAATTATTGGGCGTAAAGGGCATGTAGGCGGTTTTTTAAGTCTGGTGTGAAATACTACAGCTTAACTGTAGGAACGCACTGGAAACTGAAAGACTTGAATCAGTGAGGGGTAACCGGAATTCCTAGTGTAGGGGTGAAATCTGTTGATATTAGGAAGAACACCGATGGCGAAGGCAGGTTACTGGCACATGATTGACGCTGATGTGCGAAAGCGTAGGG
ASV_681	Bacteria	Desulfobacterota	Desulfovibrionia	Desulfovibrionales	Desulfovibrionaceae	Desulfovibrio	NA	GCAAGCGTTAATCGGAATCACTGGGCGTAAAGCGTGCGTAGGCGGCGCAGCAAGTCAGACGTGAAAGCCCTCGGCTCAACCGAGGAATTGCGTTTGAAACTGCTGTGCTAGAGTCTCGGAGAGGTTGGCGGAATTCCAGGTGTAGGAGTGAAATCCGTAGATATCTGGAGGAACACCGGTGGCGAAGGCGGCCAACTGGACGAGTACTGACGCTGAGGTACGAAAGCGTGGGG
ASV_682	Bacteria	Proteobacteria	Alphaproteobacteria	Rhodobacterales	Rhodobacteraceae	NA	NA	GTTAGCGTTGTTCGGAATTACTGGGCGTAAAGCGTACGTAGGCGGATCAGAAAGTTGGGGGTGAAATCCCGGGGCTCAACCCCGGAACTGCCTCCAAAACTCCTGGTCTTGAGTTCGAGAGAGGTGAGTGGAATTCCAAGTGTAGAGGTGAAATTCGTAGATATTTGGAGGAACACCAGTGGCGAAGGCGGCTCACTGGCTCGATACTGACGCTGAGGTACGAAAGTGTGGGG
ASV_683	NA	NA	NA	NA	NA	NA	NA	GCTAGCGTTATTCGGAATTATTGGGCGTAAAGGGTGCGTAGGTTGTTATATAAGTGAATTATTAAATCCCCGGGCTTAACCCTGGAATTGTAATTTATACTGTATGACTAGAATATGGTAGAGGAAAGTGGAATTCCTAGTGTAGAGGTGAAATTCGTAGATATTAGGAGGAACGTCGAAGGCGAAGGCAGCTTTCTGGGCCATTATTTACACTGAGGCACGAAAGTGTGGGG
ASV_684	Bacteria	Bacteroidota	Bacteroidia	Bacteroidales	Marinifilaceae	Marinifilum	NA	TCGAGCGTTATCCGGATTTATTGGGTTTAAAGGGTCCGTAGGCGGGCTTGTAAGTCAGTGGTGAAATCCCGGAGCTCAACTCCGGAACTGCCATTGATACTGCAGGTCTTGAATTTGGTTGAGGTGGGCGGAATACGTTATGTAGCGGTGAAATGCATAGATATAACGTAGAACACCGATTGCGAAGGCAGCTCACTAAGCCAATATTGACGCTGATGGACGAAAGCGTGGGG
ASV_686	Bacteria	Desulfobacterota	Desulfuromonadia	NA	Geopsychrobacteraceae	NA	NA	GCAAGCGTTGTTCGGAATTATTGGGCGTAAAGAGCATGTAGGCGGACTGTTAAGTCTGGTGTGAAAGCCCGGGGCTCAACCCCGGAAGTGCATCGGATACTGGCAGTCTTGAGTATGGGAGAGGAAAGTGGAATTCCGAGTGTAGGAGTGAAATCCGTAGATATTCGGAGGAACACCAGTGGCGAAGGCGGCTTTCTGGACCAATACTGACGCTGAGATGCGAAAGCGTGGGG
ASV_687	Bacteria	Bacteroidota	Bacteroidia	Bacteroidales	NA	NA	NA	GCAAGCGTTATCCGGATTTATTGGGTTTAAAGGGTGCGTAGGCGGGCTGATAAGTCAGAGGTGAAATCCTGCAGCTTAACTGTAGAACTGCCTTTGATACTGTTAGTCTTGAGTGCGGTTGAGGTAGGCGGAATGTGTAATGTAGCGGTGAAATGCTTAGATATTACACAGAACACCGATTGCGTAGGCAGCTTACTAAACCGTAACTGACGCTGATGCACGAAAGCGTGGGT
ASV_688	Bacteria	Cyanobacteria	Cyanobacteriia	Chloroplast	NA	NA	NA	GCAAGTGTTATCCGGAATCACTGGGCGTAAAGCGTCTGTAGGTGGTCAAATAAGTCAACTGTTAAATCTTGAGGCCCAACCTCAAAATCGCAGTCGAAACTATTAGACTAGAGTATAGTAGGGGTAAAGGGAATTTCCAGTGGAGCGGTGAAATGCGTAGAGATTGGAAAGAACACCGATGGCGAAGGCACTTTACTGGGCTATTACTAACACTCAGAGACGAAAGCTAGGGT
ASV_690	NA	NA	NA	NA	NA	NA	NA	GCGAGCGTTGTTCGGATTTACTGGGCGTAAAGGGCGCGTAGGCGGTTATATAAGTATGGGGTGAAATCCCGAGGCTCAACCTCGGAACTGCCTTATAAACTATGTAACTAGAGGACGAGAGAGGTAAGTGGAATTCTCAGTGTAGAGGTGAAATTCGTAGATATTGAGAAGAACACCAGTGGCGAAGGCGGCTTACTGGCTCGTTTCTGACGCTGAGGCGCGAAAGCGTGGGG
ASV_691	Bacteria	Bacteroidota	Bacteroidia	Cytophagales	Cyclobacteriaceae	NA	NA	GCAAGCGTTGTCCGGATTTATTGGGTTTAAAGGGTGCGTAGGCGGTCGATTAAGTCAGTGGTGAAATCCTACAGCTCAACTGTAGAACTGCCATTGATACTGGTTGACTTGAGTATAGACGAGGTAGGCGGAATTTATGGTGTAGCGGTGAAATGCATAGATACCATAAAGAACACCAATAGCGAAGGCAGCTTACTAGACTATAACTGACGCTGAGGCACGAAAGCGTGGGG
ASV_692	Bacteria	Proteobacteria	Alphaproteobacteria	NA	NA	NA	NA	GCTAGCGTTGTTCGGAATTACTGGGCGTAAAGCGCGCGTAGGCGGACCGTTAAGTCGGGGGTGAAAGCCCAGAGCTCAACTCTGGAACTGCCTTCGATACTGGCGGTCTTGAGTCCGGGAGAGGTGAGCGGAATACCGAGTGTAGAGGTGAAATTCGTAGATATTCGGTGGAACACCAGTGGCGAAGGCGGCTCACTGGCCCGGTACTGACGCTGAGGTGCGAAAGCGTGGGG
ASV_693	NA	NA	NA	NA	NA	NA	NA	GCAAGCGTTATCCGGCATGACTGGGCGTAAAGAGTCCGTAGGCTGTAAAGTAAGTTTTTTGTCAAATTTTAAAACTCAATTTTAAAACAGCAATTAATACTACTTTACTTTGAGTTTAATACAGAAAAGTAGAATTTTATACGAAGGGGTGAAATCTGTAGATATATAAAGGAATGCCAGTAGCGAAGGCGACTTTTTGGTATAAACTGACGTTGAGGGACGAAAGTGTGGGT
ASV_694	Bacteria	Proteobacteria	Alphaproteobacteria	Rhodobacterales	Rhodobacteraceae	NA	NA	ACTAGCGTTGTTCGGAATTACTGGGCGTAAAGCGCGCGTAGGCGGACTATTAAGTCAGGGGTGAAATCCCGGGGCTCAACCCCGGAACTGCCTTTGATACTGGTAGTCTTGAGATCGAGAGAGGTGAGTGGAATTCCGAGTGTAGAGGTGGAATTCGTAGATATTCGGAGGAACACCAGTGGCGAAGGCGGCTCACTGGCTCGATACTGACGCTGAGGTGCGAAAGTGTGGGG
ASV_695	NA	NA	NA	NA	NA	NA	NA	GCAAACGTTGTTCGGAATCATTGGGCGTAAAGCGAGTGTAGGCGGCCTGGTAGGTCGGATGTGAAAGCCCAGGGCTCAACCCTGGAACTGCGTTCGAAACCACCAAGCTTGAGTACGAAAGAGGGTTGTGGAATTGTCGGTGTAGAGGTGAAATTCGTAGATATCGGCAAGAACATCAGTGGCGAAGGCGACAACCTGGTTCGATACTGACGCTCAGACTCGAAAGCGTGGGG
ASV_696	Bacteria	Proteobacteria	Gammaproteobacteria	Cellvibrionales	Cellvibrionaceae	NA	NA	GCAAGCGTTAATCGGAATTACTGGGCGTAAAGCGCGCGTAGGCGGTCATGTAAGTTGGAGGTGAAATCCCCGGGCTCAACCTGGGAACTGCTTTCAAAACTGCATGACTTGAGTACAGCAGAGGATAGTGGAATTTCTAGTGTAGCGGTGAAATGCGTAGATATTAGAAGGAACACCAGTGGCGAAGGCGACTGTCTGGGCTGATACTGACGCTGAGGTGCGAAAGCGTGGGG
ASV_697	Bacteria	Proteobacteria	Alphaproteobacteria	Sphingomonadales	Sphingomonadaceae	Erythrobacter	NA	GCTAGCGTTGTTCGGAATTACTGGGCGTAAAGCGCGCGTAGGCGGTTATCCAAGTCAGGGGTGAAATCCCGGAGCTCAACTCCGGAACTGCCCTTGAAACTAGGTGACTAGAATATTGGAGAGGTAAGTGGAATTCCGAGTGTAGAGGTGAAATTCGTAGATATTCGGAAGAACACCAGTGGCGAAGGCGACTTACTGGACAATTATTGACGCTGAGGTGCGAAAGCGTGGGG
ASV_699	Bacteria	Planctomycetota	Pla4 lineage	NA	NA	NA	NA	GCAACCGTTGTTCGGAATCACTGGGCTTAAAGCGCACGTAGGCGGATGGATAAGTTGATTGTGAAAGCCCATGGCTTACCCATGGAATAGCAGTCAAAACTGTCGATCTAGAGAGCAGGAGGGGAGAGTGGAACTCCTAGTGGAGCGGTGAAATGCGTTGATATTAGGAGGAACGCCGGTGGCGAAAGCGACTCTCTGGCCTGGAACTGACGCTGAGGTGCGAAAGCTAGGGG
ASV_700	Bacteria	Spirochaetota	Spirochaetia	Spirochaetales	Spirochaetaceae	Spirochaeta 2	NA	GCGAGCGTTGTTCGGAATTATTGGGCGTAAAGGGCATGTAGGCGGTTCTGTAAGTCTGATGTGAAAGCACACAGCTTAACTGTGATGTTGCGTTGGAAACTGCAGGACTTGAATCCGAGAGGGGTGTGTGGAATTCCTAGTGTAGGGGTGAAATCTGTTGATATTAGGAAGAACACCAGAGGCGAAGGCGACACACTGGCTCTGGATTGACGCTGAGGTGCGAAAGCGTAGGT
ASV_701	NA	NA	NA	NA	NA	NA	NA	GCAAACGTTGTTCGGAATCATTGGGCGTAAAGCGAGTGTAGGCGGTTTAATAGGTCGGATGTGAAAGCCCAGGGCTCAACCCTGGAACTGCGTTCGAAACCATTAGACTTGAGTACGAAAGAGGGTTGTGGAATTGTCGGTGTAGAGGTGAAATTCGTAGATATCGGCAAGAACATCAGTGGCGAAGGCGACAACCTGGTTCGATACTGACGCTCAGACTCGAAAGCGTGGGG
ASV_702	Bacteria	Planctomycetota	OM190	NA	NA	NA	NA	GCAAACGTTGTTCGGAATCACTGGGCATAAAGCGCGCGTAGGCGGCCTGTTAAGTGTGAAGTGAAAGCCCACGGCTCAACCGTGGAACTGCTTTGCATACTGGCAAGCTCGAGGACGGTAGGGGAGAGCGGAACTCTTGGTGGAGCGGTGAAATGCGTAGATATCAAGAGGAACACCGATGGCGAAGGCAGCTCTCTGGTCCGTTTCTGACGCTGAGGTGCGAAAGCTAGGGT
ASV_703	NA	NA	NA	NA	NA	NA	NA	GCAAGCGTTGTTCGGAATCACTGGGCTTAAAGCGTGCGCAGGCGGACTTGAAAGTCAGGAGTGAAATCCCAGGGCTCAACCCTGGAACTGCTCTTGAAACTCCAAGTCTAGAATTCAGTAGAGGTTAGGGGAATTCCGAGTGTAGAGGTGAAATTCGCAGATATTCGGAGGAACACCAGTGGCGTAGGCGCCTAACTGGACTGATATTGACGCTCAGGCACGAAAGCGTGGGG
ASV_704	NA	NA	NA	NA	NA	NA	NA	GCAAGCGTTATCCGGCATAACTGGGCGTAAAGAGTCCGTAGACTGTAAAATAAGTTTTTTGTTAAATTTTAAAAGTTATTTTTAAAACAAGCGTTAAATACTGTTTTACTTTGAGTTTAATACAGAAAAGTGGAATTTTATATGTAAGGGTGAAATCTGATAATATATAAAGGAATGCCGGTTAGCGAAGGCGACTTTTTAGTATAAACTGACGTTGAGGGACGAAAGTGTGGGT
ASV_705	Bacteria	Proteobacteria	Gammaproteobacteria	Alteromonadales	Pseudoalteromonadaceae	Algicola	NA	GCGAGCGTTAATCGGAATTACTGGGCGTAAAGCGTACGCAGGCGGTCATTTAAGTCAGATGTGAAAGCCCCGGGCTCAACCTGGGAACTGCATTTGAAACTGGATGACTAGAGTGCGACAGAGGGTGGTAGAATTTCAGGTGTAGCGGTGAAATGCGTAGAGATCTGAAGGAATACCGATGGCGAAGGCAGCCACCTGGGTCGACACTGACGCTCATGTACGAAAGCGTGGGT
ASV_706	Bacteria	Bdellovibrionota	Bdellovibrionia	Bacteriovoracales	Bacteriovoracaceae	Peredibacter	NA	GCGAGCGTTGTTCGGATTTACTGGGCGTAAAGCGCGCGCAGGCGGATAAGCAAGTCAGATGTGAAATCTCGGGGCTCAACCCCGAAACTGCGTCTGAAACTGCTAATCTAGAGTCTCACAGGGGGTAGGGGAATTTCACGTGTAGGGGTAAAATCCGTAGAGATGTGAAGGAACACCGGTGGCGAAGGCGCCTACCTGGATGAGTACTGACGCTGAGGCGCGAAAGCGTGGGG
ASV_707	Bacteria	Desulfobacterota	Desulfobacteria	Desulfobacterales	Desulfobacteraceae	NA	NA	GCAAGCGTTATTCGGAATTATTGGGCGTAAAGGGCGCGTAGGCGGTCTTGTCGGTCAGATGTGAAAGCCCGGGGCTCAACCCTGGAAGTGCATTTGAAACAGCAAGACTTGAGTACTGGAGAGGAGAGCGGAATTCCTGGTGTAGAGGTGAAATTCGTAGATATCAGGAGGAACACCGATGGCGAAGGCAGCTCTCTGGACAGATACTGACGCTGAGGCGCGAAGGCGTGGGT
ASV_708	NA	NA	NA	NA	NA	NA	NA	GCAAGCGCTATTCGGCGTAACTGGGCGTAAAGCGTCCGTAGACTGTAGAATCAGTTCTTAGTTAAAGATCAAAGCTTAACTTTGAAACAGCTTCGAATACTGTTCTACTTGAGTTTTATACAGAAGGCTAGAATTCTATACGGAAGGGTAAAATCTATAGATATATAGAGGAATATCAGCAGCGAAGGCGAGTCTTTGGTAAAAACTGACGTTGAGGGACGAAAGTATGGGT
ASV_709	NA	NA	NA	NA	NA	NA	NA	CCGAGCGTTGTCCGGAATGACTGGGCGTAAAGGGTGTGTAGGCGGATTCATAAGTCAGGTGTGAAATCCCCGAGCTTAACTTGGGAACTGCGCTTGAAACTGTGAGTCTAGAGCATGTCAGAGGTAAGTGGAATTCCCGGAGTAGCGGTGAAATGCGTAGATATCGGGAAGAACACCAGTGGCGAAGGCGACTTACTGGGACATTGCTGACGCTGAGGCACGAAAGCGTGGGG
ASV_710	Bacteria	Proteobacteria	Alphaproteobacteria	Sphingomonadales	Sphingomonadaceae	NA	NA	GCTAGCGTTGTTCGGAATTACTGGGCGTAAAGCGCGCGTAGGCGGCTATCCAAGTCAGGGGTGAAATCCCGGGGCTCAACCCCGGAACTGCCCTTGAAACTAGATAGCTAGAATACTGGAGAGGTGAGTGGAATTCCGAGTGTAGAGGTGAAATTCGTAGATATTCGGAAGAACACCAGTGGCGAAGGCGACTCACTGGACAGTTATTGACGCTGAGGTGCGAAAGCGTGGGG
ASV_711	Bacteria	NA	NA	NA	NA	NA	NA	GCAAGCGTTGTTCGGAATTACTGGGCGTAAAGCGCGTGTAGGCGGTCTGGTAAGTCAATCGTGAAATCCCTCGGCTCAACCGAGGAACTGCGGTCGAAACTACCAAACTTGAGTATCGGAGGGGATGGCGGAATTCCCGGTGTAGAGGTGAAATTCGTAGATATCGGGAGGAACACCTGTGGCGAAGGCGGCCATCTGGAAGATTACTGACGCTGAGACGCGAAAGCGTGGGG
ASV_712	Bacteria	Planctomycetota	Planctomycetes	Pirellulales	Pirellulaceae	Pirellula	NA	CCGAACGTTATTCGGTATCACTGGGCTTAAAGAGTTCGTAGGCGGGCTAGCAGGTCAGGTGTGAAATCCCACAGCTCAACTGTGGAACTGCGCTTGAAACCGTTAGTCTTGAGGGAGATAGAGGTGAGCGGAACAGATGGTGGAGCGGTGAAATGCGTTGATATCATCTGGAACACCGGTGGCGAAAGCGGCTCACTGGATCTCTTCTGACGCTCAGGAACGAAAGCTAGGGT
ASV_713	Bacteria	Spirochaetota	Spirochaetia	Spirochaetales	Spirochaetaceae	Spirochaeta 2	NA	GCGAGCGTTGTTCGGAATTATTGGGCGTAAAGGGCTCGTAGGCGGTCTGCCAAGTCTTTCGTGAAAGACCGGGGCTCAACCATGGGGATGCGAGGGAAACTGGCAAGCTGGAATCCTGGATGGGGTACTGGAATTCCTGGTGTAGGGGTGAAATCTGTTGATATCAGGAAGAACACCGGAGGCGAAAGCGAGTACCTGGCCAAAGATTGACGCTGATGAGCGAAAGCGTAGGG
ASV_714	Bacteria	Proteobacteria	Gammaproteobacteria	NA	NA	NA	NA	GCGAACGTTAATCGGAATTACTGGGCGTAAAGCGCGCGTAGGCGGCTTGTTAAGTCAGATGTGAAAGCCCCGGGCTCAACCTGGGAATTGCATTTGAAACTGGCAGGCTAGAGTGCAGTAGAGGAAGGTGGAATTCAGGGTGTAGCGGTGAAATGCGTAGATATCCTGAGGAACACCGGTGGCGAAGGCGGCCTTCTGGACTGACACTGACGCTGAGGTGCGAAAGCGTGGGG
ASV_715	Bacteria	Actinobacteriota	Actinobacteria	Micrococcales	Microbacteriaceae	NA	NA	GCGAGCGTTGTCCGGAATTATTGGGCGTAAAGAGCTCGTAGGCGGTCTGTCGCGTCTGCTGTGAAAACCCGAGGCTCAACCTCGGGCCTGCAGTGGGTACGGGCAGACTAGAGTGCGGTAGGGGAGAATGGAATTCCTGGTGTAGCGGTGGAATGCGCAGATATCAGGAGGAACACCGATGGCGAAGGCAGTTCTCTGGGCCGTAACTGACGCTGAGGAGCGAAAGCGTGGGG
ASV_716	NA	NA	NA	NA	NA	NA	NA	GCAAGCGTTGTCCGGATTTACTGGGTGTAAAGGGTGTGTAGGTGGAATTGCAAGTCAGTGGTGAAATCCTGCGGCTTAACCGTAGAACTGCCATTGATACTGCTTTTCTTGAGTACTGGAGAGGTCACTAGAATTCGTGGTGTAGCGGTGAAATGCGTAGATATCACGAGGAATACCAGAGGCGTAGGCGGGTGACTGGACAGATACTGACACTGAGGCACGAAAGCGTGGGG
ASV_717	Bacteria	Bacteroidota	Bacteroidia	Flavobacteriales	Flavobacteriaceae	Aquimarina	NA	CCAAGCGTTATCCGGAATCATTGGGTTTAAAGGGTCCGTAGGCGGGCGTATAAGTCAGTGGTGAAAGTTTGCGGCTCAACCGTAAAATTGCCATTGATACTGTATGTCTTGAATAATTGTGAAGTGGTTAGAATATGTAGTGTAGCGGTGAAATGCATAGATATTACATAGAATACCGATTGCGAAGGCAGATCACTAACAATTTATTGACGCTAAGGGACGAAAGCGTGGGT
ASV_718	Bacteria	Proteobacteria	Gammaproteobacteria	Oceanospirillales	Saccharospirillaceae	Litoribrevibacter	NA	GCAAGCGTTAATCGGAATTACTGGGCGTAAAGCGCGCGTAGGCGGTTTGTTAAGCTAGATGTGAAAGCCCCGGGCTCAACCTGGGAACTGCATTTAGAACTGGCAGGCTAGAATACGGTAGAGGTTAGTGGAATTTCCTGTGTAGCGGTGAAATGCGTAGAGATGGGAAGGAACACCAGTGGCGAAGGCGACTGACTGGACCGATATTGACGCTGAGGTGCGAAAGCGTGGGT
ASV_719	Bacteria	Proteobacteria	Gammaproteobacteria	NA	NA	NA	NA	GCAAGCGTTAATCGGAATTACTGGGCGTAAAGCGCGCGTAGGTGGTTTAGTAAGTTAGGTGTGAAAGCCCTGGGCTTAACCTGGGAACTGCATCTAAAACTGCTAGGCTAGAGTACAGTAGAGGGGAGTGGAATTTCCGGTGTAGCGGTGAAATGCGTAGAGATCGGAAGGAACATCAGTGGCGAAGGCGACTCTCTGGACTGATACTGACACTGAGGTGCGAAAGCGTGGGT
ASV_720	Bacteria	Bacteroidota	Bacteroidia	Flavobacteriales	Flavobacteriaceae	Polaribacter	NA	GCAAGCGTTATCCGGAATCATTGGGTTTAAAGGGTCCGCAGGCGGTCAATTAAGTCAGAGGTGAAATCCCATAGCTTAACTATGGAACTGCCTTTGATACTGGTTGACTTGAGTTATATGGAAGTGGATAGAATGTGTAGTGTAGCGGTGAAATGCATAGATATTACACAGAATACCGATTGCGAAGGCAGTCCACTACGTATATACTGACGCTCATGGACGAAAGCGTGGGG
ASV_721	Bacteria	Proteobacteria	Gammaproteobacteria	NA	NA	NA	NA	GCGAACGTTAATCGGAATTACTGGGCGTAAAGCGCGCGTAGGCGGTTTGATAAGTTGGATGTGAAAGCCCCGGGCTCAACCTGGGAACTGCATTCAAAACTGTCAGGCTAGAGTTTGGTAGAGGGAGGTGGAATTTCCTGTGTAGCGGTGAAATGCGTAGATATAGGAAGGAACACCAGTGGCGAAGGCGGCCTCCTGGACCAAAACTGACGCTGAGGTGCGAAAGCGTGGGG
ASV_722	Bacteria	Planctomycetota	Planctomycetes	Pirellulales	Pirellulaceae	Pirellula	NA	CCGAACGTTATTCGGTATCACTGGGCTTAAAGAGTTCGTAGGCGGCCATGTAGGTCAGGTGTGAAATCCCACAGCTCAACTGTGGAACTGCGCTTGAAACCACATGGCTTGAGGGAGATAGAGGTGAGCGGAACAGATGGTGGAGCGGTGAAATGCGTTGATATCATCTGGAACACCGGTGGCGAAAGCGGCTCACTGGATCTCTTCTGACGCTGAGGAACGAAAGCTAGGGT
ASV_723	Bacteria	Patescibacteria	Gracilibacteria	JGI 0000069-P22	NA	NA	NA	CCAAGCGTTACCCGGAATTATTGGGTGTAAAGGGTCCGTAGGTGGGCTTATAAGTCAGGTATGAAAGACCGGAGCTCAACTCCGTGTTTGTGCTTGAAACTGTAAGTCTAGAATCAGGGAGAGGTTAGCGGAATTCTTAGTGTAGGGGTGCAATCCGTAGATACTAAGAAGAACACCAAAAGCGAAGGCAGCTAACTGGAACTCGATTGACACTGAGGGACGAAAGCGTGGGG
ASV_724	Bacteria	Proteobacteria	Gammaproteobacteria	Gammaproteobacteria Incertae Sedis	Unknown Family_4	Marinicella	NA	GCAAGCGTTAATCGGAATTACTGGGCGTAAAGGGTACGTAGGCGGTTATATAAGTTGGATGTGAAAGCCCCGGGCTCAACCTGGGAACTGCATTCAAAACTGTATGACTAGAGTGTATAAGAGGTTAGCGGAATTCCAGGTGTAGCAGTGAAATGCGTAGATATCTGGAGGAACATCAGTGGCGAAGGCGGCTAACTGGTATAACACTGACGCTGAGGTACGAAAGCGTGGGT
ASV_725	NA	NA	NA	NA	NA	NA	NA	GCAAGCGTTATCCGGATTTACTGGGTTTAAAGGGTGCGTAGGCGGGCTAATAAGTCAGTGGTGAAATCCTACCGCTTAACGGTAGAACTGCCATTGAAACTGTTAGTCTAGAGTTTGGTTTAGGTAAGCGGAATACAGCATGTAGCGGTGAAATGCATAGATATGCTGTAGAACACCAATAGCGAAGGCAGCTTACCGAGCCAATACTGACGCTGATTCACGAAAGCGTGGGT
ASV_726	Bacteria	Bacteroidota	Bacteroidia	Flavobacteriales	Flavobacteriaceae	Kordia	NA	CCAAGCGTTATCCGGAATCATTGGGTTTAAAGGGTCCGCAGGCTGTTGTTTAAGTCAGAGGTGAAAGTTTGCAGCTTAACTGTAAAATTGCCTTTGATACTGGATAACTTGAGTTATAATGAAGTGGTTAGAATATGTAGTGTAGCGGTGAAATGCATAGATATTACATAGAATACCGATTGCGAAGGCAGATCACTAATTATATACTGACGCTGAGGGACGAAAGCGTGGGG
ASV_727	Bacteria	Bacteroidota	Bacteroidia	Flavobacteriales	Flavobacteriaceae	Aureisphaera	NA	CCGAGCGTTATCCGGAATCATTGGGTTTAAAGGGTCCGTAGGCGGGCCATTAAGTCAGGGGTGAAAGTTTGCGGCTCAACCGTAAAATTGCCTTTGATACTGGTGGTCTTGAATCGTTGTGAAGTGGCTAGAATGTGTAGTGTAGCGGTGAAATGCATAGATATTACACAGAATACCGATTGCGAAGGCAGGTCACTAACAACGCATTGACGCTGAGGGACGAAAGCGTGGGG
ASV_728	Bacteria	Proteobacteria	Alphaproteobacteria	SAR11 clade	Clade III	NA	NA	CCTAGCGTAATTCGGAATTACTGGGCGTAAAGCGCGCGTAGGCGGTTAAGTAAGTTAATTGTGAAAGCCCGAAGCTCAACTTCGGAATTGCAATTAAAACTACTTAGCTAGAGTTTATCAGAGGAAAGCGGAATACATAGTGTAGAGGTGAAATTCGTAGATATTATGTAGAACACCAGTTGCGAAGGCGGCTTTCTGGGATAACACTGACGCTGAGGTGCGAAAGTATGGGT
ASV_729	Bacteria	Verrucomicrobiota	Lentisphaeria	Lentisphaerales	Lentisphaeraceae	Lentisphaera	NA	GCGAGCGTTATTCGGATTTACTGGGCGTAAAGGGTCCGTAGGGGGATGCTTAAGTCTGATGTGAAATTTCAAGGCTCAACCTTGAACCTGCATTGGAAACTGAGTGTCTAGAATTCGGTAGAGGTAAGTGGAATTTGTGGTGTAGCGGTGGAATGCGTAGATATCACAAGGAACACCAAAGGCGAAAGCAGCTTACTGGGCCGATATTGACCCTGAGGGACGAAAGCTAAGGT
ASV_730	NA	NA	NA	NA	NA	NA	NA	ACTAGCGTTGTTCGGAATTACTGGGCGTAAAGAGTTCGTAGGCGGATAAGCAAGTAAGAGGTGAAAGCCCAGGGCTCAACCTTGGAACTGCCTTTTAAACTGCTTATCTAGAGACCGATAGAGGTTAGGGGAATACCTAGTGTAGAGGTGAAATTCGTAGATATTAGGTGGAACACCAGTGGCGAAGGCGCCTAACTGGATCGGTACTGACGCTGAGGAACGAAAGCGTGGGG
ASV_731	Bacteria	Proteobacteria	Alphaproteobacteria	Rhodobacterales	Rhodobacteraceae	NA	NA	GTTAGCGTTGTTCGGAATTACTGGGCGTAAAGCGCACGTAGGCGGATTAGTCAGTCAGAGGTGAAATCCCAGGGCTCAACCCTGGAACTGCCTTTGATACTGCTAGTCTTGAGTTCGAGAGAGGTAAGTGGAATTCCGAGTGTAGAGGTGAAATTCGTAGATATTCGGAGGAACACCAGTGGCGAAGGCGGCTTACTGGCTCGATACTGACGCTGAGGTGCGAAAGTGTGGGG
ASV_732	Bacteria	Bacteroidota	Bacteroidia	NA	NA	NA	NA	GCAAGCGTTATCCGGAATCACTGGGTTTAAAGGGTGCGTAGGCGGTCTGATCAGTCAGAAGTGAAAGCTCATCGCTTAACGATGGAATTGCTTTTGATACTGTCAGACTTGAATTAGGTTGAGGTTAGCGGAATGAGTCATGTAGCGGTGAAATGCATAGATATGACTTAGAACACCAATTGCGAAGGCAGCTGGCTAGACCTATATTGACGCTGAGGCACGAAAGCGTGGGG
ASV_733	Bacteria	NA	NA	NA	NA	NA	NA	ACTAGCGTTGTTCGGATTTACTGGGCGTAAAGGGTGCGTAGGCGGTTTAGTAAGTTAGAAGTGAAAGCCCAGGGCTTAACCCTGGAACTGCTTCTAAAACTATTAGACTAGAGTATGGGAGAGGATAGTGGAATTCCTAGTGTAGAGGTGAAATTCTTAGATATTAGGAGGAACACCGGTGGCGAAAGCGACTATCTGGAACATTACTGACGCTGAGGCACGAAAGCGTGGGG
ASV_734	Bacteria	Proteobacteria	Alphaproteobacteria	Rhodobacterales	Rhodobacteraceae	NA	NA	GTTAGCGTTGTTCGGAATTACTGGGCGTAAAGCGCGCGTAGGCGGACTATTAAGTCAGGGGTGAAATCCCGGGGCTCAACCCCGGAACTGCCTTTGATACTGGTAGTCTAGAGTTCGAGAGAGGTGAGTGGAATTCCGAGTGTAGAGGTGAAATTCGTAGATATTCGGAGGAACACCAGTGGCGAAGGCGGCTCACTGGCTCGATACTGACGCTGAGGTGCGAAAGTGTGGGG
ASV_735	Bacteria	Proteobacteria	Gammaproteobacteria	Enterobacterales	NA	NA	NA	GCAAGCGTTAATCGGAATTACTGGGCGTAAAGCGCACGCAGGCGGTTTGTTAAGTCAGATGTGAAATCCCCGGGCTCAACCTGGGAACTGCATTTGAAACTGGCAAGCTTGAGTCTTGTAGAGGGGGGTAGAATTCCAGGTGTAGCGGTGAAATGCGTAGAGATCTGGAGGAATACCGGTGGCGAAGGCGGCCCCCTGGACAAAGACTGACGCTCAGGTGCGAAAGCGTGGGG
ASV_736	Bacteria	Proteobacteria	Gammaproteobacteria	Oceanospirillales	Oleiphilaceae	Oleiphilus	NA	GCAAGCGTTAATCGGAATTACTGGGCGTAAAGCGCGCGTAGGCGGCTTGTTAAGCCAGATGTGAAAGCCCCGGGCTCAACCTGGGAACTGCATTTGGAACTGGCAGGCTAGAGTACAGTAGAGGGTGGTGGAATTTCCAGTGTAGCGGTGAAATGCGTAGAGATTGGAAGGAACATCAGTGGCGAAGGCGGCCACCTGGACTGATACTGACGCTGAGGTGCGAAAGCGTGGGG
ASV_737	Bacteria	Proteobacteria	Alphaproteobacteria	Rhizobiales	Hyphomicrobiaceae	Filomicrobium	NA	GCTAGCGTTGTTCGGAATCACTGGGCGTAAAGCGCACGTAGGCGGACTGGTCAGTTGGGGGTGAAATCCCGGGGCTCAACCCCGGAACTGCCTTCAATACTGCCAGTCTTGAGTCCGAGAGAGGTGAGTGGAATTCCTAGTGTAGAGGTGAAATTCGTAGATATTAGGAAGAACACCAGTGGCGAAGGCGGCTCACTGGCTCGGTACTGACGCTGAGGTGCGAAAGCGTGGGG
ASV_738	Bacteria	Bacteroidota	Bacteroidia	Flavobacteriales	Flavobacteriaceae	NA	NA	GCAAGCGTTATCCGGAATCATTGGGTTTAAAGGGTCCGCAGGCGGTCGATTAAGTCAGAGGTGAAATCCCATAGCTTAACTATGGAACTGCCTTTGATACTGGTTGACTTGAGTTATACGGAAGTAGATAGAATGTGTAGTGTAGCGGTGAAATGCATAGAGATTACACAGAATACCGATTGCGAAGGCAGTCTACTACGTATATACTGACGCTCATGGACGAAAGCGTGGGG
ASV_739	Bacteria	Proteobacteria	Gammaproteobacteria	Gammaproteobacteria Incertae Sedis	Unknown Family_4	Marinicella	NA	GCGAGCGTTAATCGGAATTACTGGGCGTAAAGGGTACGTAGGCGGCTTAATAAGTCAGATGTGAAATCCCCGGGCTTAACCTGGGAACTGCATTTGAAACTGTTTGGCTAGAGTGAGTGAGAGGTTAGTGGAATTCCAGGCGTAGCGGTGAAATGCGTAGAGGTCTGGAGGAACATCAGTGGCGAAGGCGACTAACTGGCACTACACTGACGCTGAGGTACGAAAGCGTGGGG
ASV_740	NA	NA	NA	NA	NA	NA	NA	GCAAGCGTTGTTCGGAATCACTGGGCTTAAAGCGTGCGCAGGCGGACTTGAAAGTCAGGAGTGAAATCCCAGGGCTCAACCCTGGAACTGCTCTTGAAACTCCAAGTCTAGAATCCGGTAGAGGTCAGGAGAATTCCTAGTGTAGAGGTGAAATTCGCAGATATTAGGAGGAATACCAGTGGCGTAGGCGCCTGACTGGGCCGGTATTGACGCTCATGTACGAAAGCGTGGGG
ASV_741	Bacteria	Planctomycetota	Planctomycetes	Pirellulales	Pirellulaceae	NA	NA	GCAAACGTTATTCGGAATCACTGGGCTTAAAGGGTGCGTAGGCGGATTTGAAGGTCCGATGTGAAAGCCCACGGCTCAACCGTGGAATTGCGTCGGAAACCACAAATCTTGAGGGAGTCAGAGGTAAGCGGAACTGATGGTGGAGCGGTGAAATGCGTTGATATCATCAGGAACACCGGTGGCGAAAGCGGCTTACTGGGACTTTTCTGACGCTGAGGCACGAAAGCTAGGGG
ASV_742	Bacteria	Bdellovibrionota	Bdellovibrionia	Bacteriovoracales	Bacteriovoracaceae	Peredibacter	NA	GCGAGCGTTGTTCGGATTTACTGGGCGTAAAGCGCGCGCAGGCGGATATACAAGTCAGATGTGAAATCTCGGGGCTTAACCTCGAAACTGCGTCTGAAACTGTAAATCTAGAATCTCAAAGGGGGTAGGGGAATTTCACGTGTAGGGGTAAAATCCGTAGAGATGTGAAGGAACACCGGAGGCGAAGGCGCCTGCCTGGATGAGTATTGACGCTGAGGCGCGAAAGCGTGGGG
ASV_743	Bacteria	Acidobacteriota	Thermoanaerobaculia	Thermoanaerobaculales	Thermoanaerobaculaceae	Subgroup 10	NA	GCAAGCGTTATTCGGATTTATTGGGCGTAAAGGGCGTGTAGGCGGCTTGATAAGTCGAAGGTGAAATCCCATGGCTCAACCATGGAACTGCCTTCGAAACTGTCTGGCTAGAGTTCGGGAGAGGGTAGTGGAATTCCCAGTGTAGCGGTGAAATGCGTAGATATTGGGAGGAACACCAGTGGCGAAGGCGACTACCTGGACCGACACTGACGCTGAGGCGCGAAAGCGTGGGT
ASV_744	Bacteria	Proteobacteria	Alphaproteobacteria	Rhodobacterales	Rhodobacteraceae	NA	NA	GTTAGCGTTGTTCGGAATTACTGGGCGTAAAGCGCGCGTAGGCGGACTATTAAGTCGAGGGTGAAATCCCGGGGCTCAACCCCGGAACTGCCTTCGATACTGGTAGTCTTGAGTTCGAGAGAGGTGAGTGGAATTCCGAGTGTAGAGGTGAAATTCGTAGATATTCGGAGGAACACCAGTGGCGAAGGCGGCTCACTGGCTCGATACTGACGCTGAGGTGCGAAAGCGTGGGG
ASV_745	Bacteria	NA	NA	NA	NA	NA	NA	CCAAGCGTTGTCCGGAATTACTGGGTATAAAGGGTGCGCAGGCGGGCTCGTGCGTCGAAGGTTAAAGGCCATGGCTCAACCATGGAAATGCCCTCGATACGGCGAGTCTTGAGTATGAGAGAGGAAGATGGAATTCCTGGTGTAGCAGTGAAATGCGTAGATATCAGGAGGAACACCGGTGGCGAAGGCGGTCTTCTGGCTCATTACTGACGCTCAGGCACGAAAGCGTGGGG
ASV_746	Bacteria	Proteobacteria	Gammaproteobacteria	Oceanospirillales	Pseudohongiellaceae	Pseudohongiella	NA	GCAAGCGTTAATCGGAATTACTGGGCGTAAAGCGCGCGTAGGCGGTTTGTTAAGTGAGATGTGAAAGCCCAGGGCTCAACCTTGGAACTGCATCTCATACTGGCAGGCTAGAGTACGGTAGAGGGGGGTAGAATTCCACGTGTAGCGGTGAAATGCGTAGAGATGTGGAGGAATACCAGTGGCGAAGGCGGCCCCCTGGATCGATACTGACGCTGAGGTGCGAAAGCGTGGGG
ASV_748	Bacteria	Proteobacteria	Gammaproteobacteria	Xanthomonadales	Xanthomonadaceae	Stenotrophomonas	NA	GCAAGCGTTACTCGGAATTACTGGGCGTAAAGCGTGCGTAGGTGGTCGTTTAAGTCCGTTGTGAAAGCCCTGGGCTCAACCTGGGAACTGCAGTGGATACTGGGCGACTAGAATGTGGTAGAGGGTAGCGGAATTCCTGGTGTAGCAGTGAAATGCGTAGAGATCAGGAGGAACATCCATGGCGAAGGCAGCTACCTGGACCAACATTGACACTGAGGCACGAAAGCGTGGGG
ASV_749	Bacteria	Bacteroidota	Bacteroidia	Flavobacteriales	Flavobacteriaceae	NA	NA	GCAAGCGTTATCCGGAATCATTGGGTTTAAAGGGTCCGTAGGCGGGCTATTAAGTCAGGGGTGAAAGTTTGTGGCTCAACCATAAAATTGCCTTTGATACTGGTAGTCTTGAGTTATTGTGAAGTGGTTAGAATATGTAGTGTAGCGGTGAAATGCATAGATATTACATAGAATACCGATTGCGAAGGCAGATCACTAACAATCGACTGACGCTGATGGACGAAAGCGTGGGG
ASV_750	NA	NA	NA	NA	NA	NA	NA	GCAAGCGTTATCCGGAATCATTGGGTTTAAAGGGTCCGCAGGCGGGCGATTAAGTCAGGGGTGAAATTTTGCAGCTCAACTGTAACACTGCCCTTGATACTGGTCGTCTTGAATCGCCCTGAAGTGGTTGGAATGAGCGGTGTAGCGGTGAAATGCATAGATATCGCTCAGAACACCTATTGCGAAGGCAGACCACTAAGGGTGTATTGACGCTGAGGGACGAAAGCGTGGGG
ASV_751	Bacteria	Proteobacteria	Gammaproteobacteria	Oceanospirillales	Pseudohongiellaceae	Pseudohongiella	NA	GCAAGCGTTAATCGGAATTACTGGGCGTAAAGCGCGCGTAGGCGGTTTGTTAAGTGTGATGTGAAAGCCCAGGGCTCAACCTTGGAACTGCATCACATACTGGCAGGCTAGAGTACGGTAGAGGGGGGTAGAATTCCACGTGTAGCGGTGAAATGCGTAGAGATGTGGAGGAATACCAGTGGCGAAGGCGGCCCCCTGGATCGATACTGACGCTGAGGTGCGAAAGCGTGGGG
ASV_752	Bacteria	Planctomycetota	OM190	NA	NA	NA	NA	GCAAACGTTGTTCGGAATCACTGGGCATAAAGCGCACGTAGGCGGCTCAGCCAGTGCGGAGTGAAAGCCCACGGCTTACCCGTGGAATTGCTTCGCATACTACTGAGCTCGAGTGCAGGAGAGGAGAGCGGAACTCTTGGTGGAGCGGTGAAATGCGTAGATATCAAGAGGAACACCGAAGGCGAAGGCAGCTCTCTGGCCTGTGTCTGACGCTGAGGTGCGAAAGCCAGGGT
ASV_753	NA	NA	NA	NA	NA	NA	NA	GCAAGCGTTATTCGGCATGACTGGGCGTAAAGGGTTCGTAGACTGTAAAGTAAGTTTTTTGTCAAATCTTAAAACTCAATTTTAAATTAGCATTAAATACTGCTTTACTTTGAGTTTAATACGGAAAAGTAGAATTTTATACGAAGGGGTGAAATCTGTAGATATATAAAGGAATGCCGATAGCGAAGGCAACTTTTTAGTATAAACTGACGTTGAGGGACGAAAGCGTGGGT
ASV_754	Bacteria	Proteobacteria	Alphaproteobacteria	Rickettsiales	Rickettsiaceae	Candidatus Megaira	NA	GCTAGCGTTGTTCGGAATTACTGGGCGTAAAGGGCGCGTAGGCGGACTGGTAAGTTGGGAGTGAAAGCCCGGGGCTCAACCTCGGAACTGCTCTCAAAACTGTCAGTCTAGAGTGAAGTAGGGGGTGATGGAATTCCTAGTGTAGAGGTGAAATTCTTAGATATTAGGAGGAACACCGGTGGCGAAGGCGGTCACCTGGACTTCAACTGACGCTGAGGCGCGAAAGCGTGGGG
ASV_755	Bacteria	Bacteroidota	Bacteroidia	Flavobacteriales	Cryomorphaceae	NS10 marine group	NA	GCAAGCGTTATCCGGATTTATTGGGTTTAAAGGGTCCGTAGGCGGGCTTATAAGTCAGAGGTGAAATCCCATCGCTCAACGATGGAACTGCCTTTGATACTGTAGGTCTTGAATGTATTTGAAGTAGGCGGAATATGTAGTGTAGCGGTGAAATGCATAGATATTACATAGAACACCAATTGCGAAGGCAGCTTACTAAGATATAATTGACGCTGATGGACGAAAGCGTGGGT
ASV_756	NA	NA	NA	NA	NA	NA	NA	CCGAGCGTTATCCGGAATTATTGGGCGTAAAGGGTTCGTAGGCGGACCATCAAGTCCGAGTTGAAAGCCCACGGCTTAACCGTGGAGGGTGCTCGGAAACTGATAGGTCTTGAATTCAGAAGAGGCAAGTGGAATTCTATGTGGAGCGGTGGAATGCGTAGATATATGGAGGAACACCAGTGGCGAAGGCGGCTTGCTGGGCTGATATTGACGCTGATGAACGAAAGCGTGGGG
ASV_757	NA	NA	NA	NA	NA	NA	NA	GCGAGCATTAACCGGAATCATTGGGCGTAAAGGGTCCGCAGCCGGAAAAATAAGTCTGATGTTAAAACACGGAGCTCAACTCCGTGCCCGTATTGGAAACTATTTTTCTAGAGTAATTTAGAGGTATACGGAATTTCTAGTGTAGGGGTAAAATCCGTAGATACTAGAAGGAACACCAAAAGCGAAGGCAGTGTACTGGAAATTTACTGACGGTCAGGGACTAAAGCGTGGGG
ASV_758	Bacteria	NA	NA	NA	NA	NA	NA	GCAAGCGTTATTCGGAATTACTGGGCGTAAAGCGCGCGCAGGCGGTTTGTTAAGTGAGAAGTGAAAGCCCCAGGCTCAACCTGGGAATTGCTTCTCATACTGGCAGACTCGAGTGTGGGAGAGGAGGATGGAATTCCCGGTGTAGCGGTGAAATGCGTAGAGATCGGGAGGAACACCAGTGGCGAAGGCGGTTCTCTGGACCACAACTGACGCTGAGGCGCGAAAGCATGGGT
ASV_759	Bacteria	Cyanobacteria	Cyanobacteriia	Chloroplast	NA	NA	NA	GCAAGTGTTATCCGGAATCACTGGGCGTAAAGCGTCTGTAGGTGGTTTAATAAGTCAACTGTTAAATCTTGAGGCTCAACCTCAAAATCGCAGTCGAAACTATTAGACTAGAGTATAGTAGGGGTAAAGGGAATTTCCAGTGGAGCGGTGAAATGCGTAGAGATTGGAAGGAACACCGATGGCGAAGGCACTTTACTGGGCTATTACTGACACTCAGAGACGAAAGCTAGGGT
ASV_760	NA	NA	NA	NA	NA	NA	NA	GCGAACGTTATTCGGATTTACTGGGCGTAAAGCGATCGTAGGCGGATTGTTAAGTTAGATGTGAAAGCCCTGGGCTCAACCCGGGAACTGCATTTAAAACTGGCAGTCTAGAGTATTGGAGAGGATGACGGAATTCCAAGTGTAGAGGTGAAATTCGTAGATATTTGGAGGAACATCAGTGGCGAAGGCGGTTGTCTGGCCAAATACTGACGCTGAGGGTCGAAAGCGTGGGG
ASV_761	Archaea	Nanoarchaeota	Nanoarchaeia	Woesearchaeales	SCGC AAA286-E23	NA	NA	ACGAGTGGAGTTCACTATTATTGGGTCTAAAGTGTCCGTAGCTGGTTTATTAAGTCTCTTGTGAAATTTCTGTTGCTTAACTCAGAAACTGCAAGAGATACTGGTAAACTTGAGACCGGAAGAGGTAACAAGTATTGTTTGGGTAGCGGTAAAATGCTATAATCCTTACAAGACTAACTAAGGCGAAGGCATGTTACTTGGACGGATCTGACAGTGAGGGACGAGAGCTGGGGG
ASV_762	Bacteria	Acidobacteriota	Holophagae	Acanthopleuribacterales	Acanthopleuribacteraceae	Acanthopleuribacter	NA	GCAAGCGTTATTCGGATTTACTGGGCGTAAAGGGCGCGCAGGCGGCCCGTTAAGTGAGAAGTGAAAGCCCTCGGCTCAACCGGGGAATTGCTTCTCATACTGGCGAGCTAGAGTATGGGAGAGGGAGACGGAATTCCCGGTGTAGCGGTGAAATGCGTAGAGATCGGGAGGAACATCAGTGGCGAAGGCGGTTTCCTGGACCATGACTGACGCTGAGGCGCGAAAGCGTGGGG
ASV_763	Bacteria	Cyanobacteria	Cyanobacteriia	Phormidesmiales	Phormidesmiaceae	Acrophormium PCC-7375	NA	GCAAGCGTTATCCGGAATTATTGGGCGTAAAGCGTCCGTAGGCGGTCATTTAAGTCAGTTGTTAAAGACTGCAGCTCAACTGTGGGAGAGCAACTGAAACTGGATGACTAGAGTATGGTAGGGGTAGAGGGAATTCCTAGTGTAGCGGTGAAATGCGTAGATATTAGGAAGAACACCAGTGGCGAAGGCGCTCTACTGGGCCAAGACTGACGCTGATGGACGAAAGCTAGGGG
ASV_764	Bacteria	Firmicutes	Clostridia	Clostridiales	Clostridiaceae	Oceanirhabdus	NA	GCAAGCGTTGTCCGGATTTACTGGGCGTAAAGGGTGCGTAGGCGGATAATTAAGTCAGATGTGAAATCCCAGGGCTCAACCTTGGGGCTGCATTTGATACTGGTTGTCTAGAGTGCAGGAGAGGAGAGTGGAATTCCTAGTGTAGCGGTGAAATGCGTAGATATTAGGAAGAACACCAGTGGCGAAGGCGGCTCTCTGGACTGTAACTGACGCTGAGGCACGAAAGCGTGGGG
ASV_765	Bacteria	Proteobacteria	Alphaproteobacteria	Rhizobiales	Xanthobacteraceae	NA	NA	GCTAGCGTTGCTCGGAATCACTGGGCGTAAAGGGTGCGTAGGCGGGTCTTTAAGTCAGGGGTGAAATCCTGGAGCTCAACTCCAGAACTGCCTTTGATACTGAAGATCTTGAGTTCGGGAGAGGTGAGTGGAACTGCGAGTGTAGAGGTGAAATTCGTAGATATTCGCAAGAACACCAGTGGCGAAGGCGGCTCACTGGCCCGATACTGACGCTGAGGCACGAAAGCGTGGGG
ASV_767	NA	NA	NA	NA	NA	NA	NA	GCAAGTGTTATTCGGAATTACTGGGCGTAAAGAGCACGTAGGCGGATTGGTAAGTTAAAAGTTAAATCCCGAGGCCCAACCTCGGAATCGCTTTTAATACTGCCAGTCTAGAGTGAAGTAGGGGGTAACGGAATTTCTAGTGTAGAGGTGGAATTCTTAGATATTAGAAAGAACACCGGTGGCGAAGGCGGTTACCTGGACTTCTACTGACGCTGAGGTGCGAAAGCGTGGGG
ASV_768	Bacteria	Myxococcota	Polyangia	Polyangiales	Sandaracinaceae	Sandaracinus	NA	GCAAACGTTGCTCGGAATCACTGGGCGTAAAGCGCGTGTAGGCGGATTCGAAAGTCAGGTGTGAAATCCCTGGGCTCAACCTAGGAACTGCATCTGAAACTTCGAGTCTTGAGTGTCGGAGAGGGAAGCGGAATTCCGGGTGTAGAGGTGAAATTCGTAGATATCCGGAGGAACACCAGAGGCGAAGGCGGCTTCCTGGACGACAACTGACGCTGAGACGCGAAAGCGTGGGG
ASV_769	Bacteria	Proteobacteria	Gammaproteobacteria	NA	NA	NA	NA	GCAAGCGTTAATCGGAATTACTGGGCGTAAAGCGCGCGTAGGCGGTTTGTTAAGCCAGATGTGAAAGCCCCGGGCTCAACCTGGGAACTGCATTTGGAACTGGCAAGCTAGAGTATGGTAGAGGGTGGTAGAATTTCTTGTGTAGCGGTGAAATGCGTAGATATAAGAAGGAATACCAGTGGCGAAGGCGGCCACCTGGACCAATACTGACGCTGAGGTGCGAAAGCGTGGGG
ASV_770	Bacteria	NA	NA	NA	NA	NA	NA	GCAAGCGTTATTCGGAATTACTGGGCGTAAAGGGCGCGTAGGCGGCCCGGTCAGTGAGAAGTGAAAGCCCTCGGCTCAACCGAGGAATTGCTTCTCATACTGCCGAGCTAGAGTGTAGGAGAGGAGGATGGAATTCCCGGTGTAGCGGTGAAATGCGTAGAGATCGGGAGGAACACCAGTGGCGAAGGCGATTCTCTGGACTACAACTGACGCTGAGGCGCGAAAGTGTGGGG
ASV_771	Bacteria	Proteobacteria	Alphaproteobacteria	Rhodobacterales	Rhodobacteraceae	NA	NA	GCTAGCGTTGTTCGGAATTACTGGGCGTAAAGCGCGCGTAGGCGGGTTATTAAGTTAGGTGTGAAATCCCGGGGCTCAACCTCGGAACTGCACTTAATACTGGTAGCCTAGAGTTCGAGAGAGGTGAGTGGAATTCCGAGTGTAGAGGTGAAATTCGTAGATATTCGGAGGAACACCAGTGGCGAAGGCGGCTCACTGGCTCGATACTGACGCTGAGGTGCGAAAGCGTGGGG
ASV_773	Bacteria	Campilobacterota	Campylobacteria	Campylobacterales	Arcobacteraceae	Malaciobacter	NA	GCAAGCGTTACTCGGAATCACTGGGCGTAAAGAGCGTGTAGGCGGGTTAATAAGTTTGAAGTGAAATCCTATGGCTCAACCATAGAACTGCTTTGAAAACTGTTAACCTAGAGTATGGGAGAGGTAGATGGAATTTCTGGTGTAGGGGTAAAATCCGTAGAGATCAGAAGGAATACCGATTGCGAAGGCGATCTACTGGAACATTACTGACGCTGAGACGCGAAAGCGTGGGG
ASV_774	Bacteria	Proteobacteria	Alphaproteobacteria	Kordiimonadales	Kordiimonadaceae	Kordiimonas	NA	GCTAGCGTTGTTCGGAATTACTGGGCGTAAAGCGTGCGTAGGCGGCTTGGTAAGTAGAGGGTGAAATCCCGGAGCTCAACTCCGGAACTGCCCCCTAAACTGCTGAGCTAGAATCCTGGAGAGGTGAGCGGAATTCCTAGTGTAGAGGTGAAATTCGTAGATATTAGGAAGAACACCAGTGGCGAAGGCGGCTCACTGGACAGGTATTGACGCTGAGGTACGAAAGCGTGGGG
ASV_775	Bacteria	Proteobacteria	Gammaproteobacteria	OM182 clade	NA	NA	NA	ACAAACGTTAATCGGAATTACTGGGCGTAAAGCGCGCGTAGGTGGTTTGTTAAGTGGGATGTGAAAGCCCAGGGCTTAACCTTGGAACTGCATTCCAAACTGACAGGCTAGAGTACGATAGAGGGGGGTAGAATTCAGAGTGTAGCGGTGAAATGCGTAGATATTCTGAGGAATACCGGTGGCGAAGGCGGCCCCCTGGATTGATACTGACACTGAGGTGCGAAAGCGTGGGG
ASV_776	Bacteria	Campilobacterota	Campylobacteria	Campylobacterales	NA	NA	NA	GCAAGCGTTACTCGGAATCACTGGGCGTAAAGGGCGCGTAGGCTGTCTAATAAGTCAGGTGTGAAATCCTATGGCTCAACCATAGAACTGCACTTGAAACTGTTAGACTAGAGTTTGGAAGAGGCAGATGGAATTAGTGGTGTAGGGGTAAAATCCGTAGAGATCACTAGGAATACCGAAAGCGAAGGCGATCTGCTGGGACAATACTGACGCTGAGGCGCGAAAGCGTGGGG
ASV_777	Bacteria	Firmicutes	Clostridia	Peptostreptococcales-Tissierellales	Peptostreptococcaceae	Peptoclostridium	NA	GCTAGCGTTATCCGGAATTACTGGGCGTAAAGGGTACGTAGGCGGTTTATTAAGTCAGGGGTGAAAGGCTACGGCTCAACCGTAGTAAGCCTTTGAAACTGATAAACTTGAGTATGGTAGAGGAAAGTGGAATTCCTGGTGTAGCGGTGAAATGCGTAGATATCAGGAGGAACATCGATGGCGAAGGCAGCTTTCTGGGCCATTACTGACGCTGAGGTACGAAAGCGTGGGG
ASV_778	Bacteria	Proteobacteria	Gammaproteobacteria	Oceanospirillales	Saccharospirillaceae	Bermanella	NA	CCGAGCGTTAATCGGAATTACTGGGCGTAAAGCGCACGTAGGTGGTTTGTTAAGCTGGATGTGAAAGCCCTGGGCTCAACCTGGGAACTGCATCCAGAACTGGCAGACTAGAGTACGGTAGAGGTGAGTGGAATTTCCTGTGTAGCGGTGAAATGCGTAGAGATGGGAAGGAACATCAGTGGCGAAGGCGACTCACTGGACTGATACTGACACTGAGGTGCGAAAGCGTGGGT
ASV_779	NA	NA	NA	NA	NA	NA	NA	GCAAGCGTTAATCGGAATTATTGGGCGTAAAGGGCGCGTAGGTTGATTAGTGTGTCAGATGTGAAAGCCCCGGGCTTAACCTGGGAATGTCATTTGAAACTGCTAATCTAGAGTGCAGTAGAGGGAAGTAGAATTTCCGGTGTAGCGGTGGAATGCATAGATATCGGAAGGAATACCAGTGGCGAAGGCGGCTTCCTGGACTGTTACTGACACTGAGGCGCGAAAGCGTGGGG
ASV_781	Bacteria	Firmicutes	Clostridia	Peptostreptococcales-Tissierellales	Fusibacteraceae	Fusibacter	NA	GCAAGCGTTATCCGGAATCACTGGGCGTAAAGGGAGTGTAGGCGGTCAAGCAAGTCAGAGGTGAAAGGCATCGGCTCAACCGATGTAAGCCTTTGAAACTGTTTGACTTGAGTGCAGGAGAGGTAAGTGGAATTCCTAGTGTAGCGGTGAAATGCGTAGATATTAGGAGGAACACCAGTGGCGAAGGCGACTTACTGGACTGTAACTGACGCTGAGGCTCGAAAGCGTGGGG
ASV_782	NA	NA	NA	NA	NA	NA	NA	CTAGTTTTGTGGGCAAAAGCGTAAAGGGTGTGATAGGCCGTTTTAATTAAAAAGGGTTTTATAATTTAAGAAGGTAAATGGAATTTTTTTGTAGCGGTGGAATGTGTAAATAGAAAAAAGAACTTTAGACGTGAAGACTATTTATTTTTGAGATTATAGTGTGATGGCTAAAGCACGAGAGTATGGGG
ASV_783	NA	NA	NA	NA	NA	NA	NA	GCGAGCGTTATTCGGAATCACTGGGCGTAAAGCGTACGTAGGCGGCTTGACAAGTCAGATGTGAAAGCCCAGGGCTCAACCCTGGAACTGCATTTGAAACTGTCTCGCTAGAATCCGGGAGAGGTCAGCGGAATTTCCAGTGTAGAGGTGAAATTCGTAGATATTGGAAGGAACACCAGTGGCGTAGGCGGCTGGCTGGACCGGTATTGACGCTCAGGTACGAAAGTGTGGGG
ASV_784	Bacteria	Bdellovibrionota	Bdellovibrionia	Bacteriovoracales	Bacteriovoracaceae	Peredibacter	NA	GCAAGCGTTGTTCGGATTTACTGGGCGTAAAGCGCGCGCAGGCGGATTAGCAAGTCAGATGTGAAATCCCGGGGCTCAACCCCGGAACTGCGTCTGAAACTGTTAGTCTAGAGTCTCATAGGGGGCAGGGGAATTTCACGTGTAGGGGTAAAATCCGTAGAGATGTGAAGGAACACCGGTGGCGAAGGCGCCTGCCTGGATGAGTACTGACGCTGAGGCGCGAAAGCGTGGGG
ASV_785	Bacteria	Verrucomicrobiota	Lentisphaeria	Lentisphaerales	Lentisphaeraceae	Lentisphaera	NA	GCGAGCGTTATTCGGATTTACTGGGCGTAAAGGGTCCGTAGGGGGACAATTAAGTCTGATGTGAAATTTCGGGGCTCAACCCCGAACCTGCATTGGAAACTGGTTGTCTGGAGTTAGGTAGAGGTAAGCGGAATTTGTGGTGTAGCGGTGGAATGCGTAGATATCACAAGGAAGACCAAAGGCGAAAGCAGCTTACTGGGCCTACACTGACCCTGATGGACGAAAGCTAAGGT
ASV_786	Bacteria	Campilobacterota	Campylobacteria	Campylobacterales	Arcobacteraceae	NA	NA	GCAAGCGTTACTCGGAATAACTGGGCGTAAAGAGCGTGTAGGCGGATAGATAAGTTGGAAGTGAAATCCTATAGCTCAACTATAGAACTGCTTTCAAAACTGTTTATCTAGAATATGGGAGAGGTAGATGGAATTTCTGGTGTAGGGGTAAAATCCGTAGAGATCAGAAGGAATACCGATTGCGAAGGCGATCTACTGGAACATTATTGACGCTGAGACGCGAAAGCGTGGGG
ASV_787	NA	NA	NA	NA	NA	NA	NA	ACAAGCGTTGTTCGGAGTCACTGGGCGTAAAGCGCACGTAGGCGGACATGTAAGTCAGGAGTTAAAGGCATCGGCTCAACCGGTGTACGGCTTTTGAAACTACATGTCTAGAGTGTCAGAGAGGTATGCGGAATTTCCGGTGTAGCGGTGAAATGCGTAGATATCGGAAGGAACACCAGTTGCGAAGGCGGCATACTGGCTGACAACTGACGCTGAGGTGCGAGAGCATGGGT
ASV_788	Bacteria	Bacteroidota	Bacteroidia	Chitinophagales	Saprospiraceae	NA	NA	GCAAGCGTTATCCGGAATTACTGGGTTTAAAGGGTGCGTAGGCGGTGTAGTAAGTCAGAGGTGAAAGGCCGTCGCTTAACGTCGGGACTGCCTTTGATACTGCTACGCTTGAATTAGGTTGAGGTTGGCGGAATGTGACATGTAGCGGTGAAATGCATAGATATGTCATAGAACACCAATTGCGAAGGCAGCTGACTGGACCTATATTGACGCTGAGGCACGAAAGCGTGGGG
ASV_789	Bacteria	Proteobacteria	Alphaproteobacteria	Kordiimonadales	Kordiimonadaceae	Kordiimonas	NA	GCTAGCGTTGTTCGGAATTACTGGGCGTAAAGCGCGCGTAGGCGGCTTGGTAAGTAGAGGGTGAAATCCCAGAGCTCAACTCTGGAACTGCCCCCTAAACTGCTGAGCTAGAATCCTGGAGAGGTGAGTGGAATTCCTAGTGTAGAGGTGAAATTCGTAGATATTAGGAAGAACACCAGTGGCGAAGGCGACTCACTGGACAGGTATTGACGCTGAGGTGCGAAAGCGTGGGG
ASV_790	Bacteria	Cyanobacteria	Cyanobacteriia	Phormidesmiales	Phormidesmiaceae	Acrophormium PCC-7375	NA	GCAAGCGTTATCCGGAATTATTGGGCGTAAAGCGTCCGTAGGCGGTTAATTAAGTCAGTTGTTAAAGACTGCAGCTCAACTGTGGGAGAGCAACTGAAACTGGTTAACTAGAGTATGGTAGGGGTAGAGGGAATTCCTAGTGTAGCGGTGAAATGCGTAGATATTAGGAAGAACACCAGTGGCGAAGGCGCTCTACTGGGCCAAGACTGACGCTGATGGACGAAAGCTAGGGG
ASV_791	Bacteria	Proteobacteria	Gammaproteobacteria	Enterobacterales	NA	NA	NA	GCAAGCGTTAATCGGAATTACTGGGCGTAAAGCGCACGCAGGCGGTCTGTTAAGTCAGATGTGAAATCCCCGGGCTTAACCTGGGAACTGCATTTGAAACTGGCAGGCTTGAGTCTCGTAGAGGGGGGTAGAATTCCAGGTGTAGCGGTGAAATGCGTAGAGATCTGGAGGAATACCGGTGGCGAAGGCGGCCCCCTGGACGAAGACTGACGCTCAGGTGCGAAAGCGTGGGG
ASV_792	Bacteria	NA	NA	NA	NA	NA	NA	GCTAGCGTTGTTCGGAATTACTGGGCGTAAAGCGCGCGCAGGCGGTTTAGCAAGTTGAGAGTGAAATCCCGGGGCTCAACCCCGGAACTGCTTTCAAAACTGCTAGACTAGAGTATGGTAGAGGATAGTGGAATTCCTAGTGTAGAGGTGAAATTCGTAGATATTAGGAGGAACACCAGTGGCGAAGGCGACTGTCTGGGCCATTACTGACGCTGAGGCGCGAAAGCGTGGGG
ASV_794	Bacteria	Proteobacteria	Gammaproteobacteria	Cellvibrionales	Spongiibacteraceae	BD1-7 clade	NA	GCAAGCGTTAATCGGAATTACTGGGCGTAAAGCGCGCGTAGGCGGCTTGTTAAGTCGGATGTGAAAGCCCCGGGCTCAACCTGGGAACTGCACCCGATACTGACAAGCTAGAGTACAAGAGAGGGTGGTAGAATTTCTAGTGTAGCGGTGAAATGCGTAGATATTAGAAGGAATACCAGTGGCGAAGGCGGCCACCTGGCTTGATACTGACGCTGAGGTGCGAAAGCGTGGGG
ASV_795	Bacteria	Proteobacteria	Gammaproteobacteria	Pseudomonadales	Pseudomonadaceae	NA	NA	GCAAGCGTTAATCGGAATTACTGGGCGTAAAGCGCGCGTAGGTGGCTTGGTAAGTTGAATGTGAAATCCCCGGGCTCAACCTGGGAACTGCATCCAAAACTGCCTGGCTAGAGTACGGTAGAGGGTGGTGGAATTTCCTGTGTAGCGGTGAAATGCGTAGATATAGGAAGGAACACCAGTGGCGAAGGCGACCACCTGGACTGATACTGACACTGAGGTGCGAAAGCGTGGGG
ASV_796	NA	NA	NA	NA	NA	NA	NA	GCGAGCGTTGTTCGGAATCATTGGGCGTAAAGCGTGCGTAGGCGGTAAGGTATGTCTGATGTGAAAGCTTGGGGCTCAACTCCAAAAGTGCATTGGAAACTGCTTTACTTGAATCCTGGAGAGGTTGGCGGAATTCCTGGTGTAGAGGTGAAATTCGTAGATATCAGGAGGAACACCGGTGGCGAAGGCGGCCAACTGGACAGTGATTGACGCTGAGGCACGAAAGCGTGGGG
ASV_797	Bacteria	Proteobacteria	Gammaproteobacteria	KI89A clade	NA	NA	NA	ACGAACGTTAATCGGAATTACTGGGCGTAAAGCGCGCGTAGGCGGTTTGTTAAGTGGGATGTGAAAGCCCCGGGCTTAACCTGGGAATTGCATTCCAAACTGGCAAACTAGAGTCTGGTAGAGGGAGGTAGAATTTCCTGTGTAGCGGTGAAATGCGTAGATATAGGAAGGAATACCGATGGCGAAGGCAGCCTCCTGGACCAAGACTGACGCTGAGGTGCGAAAGCGTGGGG
ASV_798	Bacteria	NA	NA	NA	NA	NA	NA	GCAAGCGTTGCTCGGAATCACTGGGCGTAAAGCGGACGCAGGCGGAACGTTAAGTTGGATGTGAAAGCCCCGGGCTCAACCTGGGAACTGCATTCAAAACTGGCGTTCTTGAGTTCGAGAGAGGGTGGTGGAATTCCTGGTGTAGAGGTGAAATTCGTTGATATCAGGAGGAACACCGGCGGCGAAGGCGGCCACCTGGCTCGATACTGACGCTCATGTCCGAAAGCGTGGGG
ASV_799	Bacteria	Bdellovibrionota	Bdellovibrionia	Bacteriovoracales	Bacteriovoracaceae	Halobacteriovorax	NA	GCAAGCGTTGTTCGGATTTATTGGGCGTAAAGCGCGCGCAGGCGGCTTGTTAAGTCAGATGTGAAATCTCGGGGCTCAACCCCGAAACTGCGTCTGAAACTGATGAGCTAGAGTCTCGGAGGGGAAAGCGGAATTTCGCATGTAGGGGTAAAATCCGTAGAGATGCGAAGGAACACCAGAGCCGAAGGGGGCTTTCTGGACGAGAACTGACGCTGAGGCGCGAAAGCGTGGGG
ASV_800	Bacteria	Proteobacteria	Alphaproteobacteria	Rhodospirillales	Rhodospirillaceae	Candidatus Riegeria	NA	GCTAGCGTTGTTCGGAATTACTGGGCGTAAAGCGCGCGTAGGCGGCTTGATCAGTCAGAGGTGAAATCCCAGGGCTCAACCCTGGAACTGCCTTTGATACTGTCAAGCTAGAGCTCGGAAGAGGGTGGCGGAATATCCAGTGTAGAGGTGAAATTCGTAGATATTGGATAGAACACCAGTGGCGAAGGCGGCCACCTGGTCCGTAGCTGACGCTGAGGTGCGAAAGCGTGGGG
ASV_801	Bacteria	NA	NA	NA	NA	NA	NA	GCAAGCGTTAATCGGAATTACTGGGCGTAAAGCGTGCGTAGGCGGTCTATTAAGTCGGATGTGAAATCCCCGGGCTCAACCTGGGAACTGCATTCGATACTGGTAAACTAGAATCTGGCAGAGGTTAGCGGAATTCCTGGTGTAGCGGTGAAATGCGTAGATATCAGGAGGAACATCAATGGCGAAGGCAGCTAACTGGGTCAAGATTGACGCTGAGGTACGAAAGCGTGGGG
ASV_802	Bacteria	Planctomycetota	Phycisphaerae	Phycisphaerales	Phycisphaeraceae	SM1A02	NA	CCGAGCGTTAATCGGAATCACTGGGCTTAAAGCGTACGCAGGCGGACTTGTAGGTATCTTGTGAAATCCCACGGCTTAACCGTGGAACTGCAGGGTAAACCACAAGTCTTGAGACATGTAGGGGTCAGTGGAACGATGTGTGGAGCGGTGAAATGCGTAGATATACATCGGAACGCCAATGGCGAAGGCAGCTGACTGGGCATGTTCTGACGCTCAGGTACGAAAGCGTGGGT
ASV_803	NA	NA	NA	NA	NA	NA	NA	GCAAGCGTTATCCGGAATTATTGGGCGTAAAGCGTCTGCAGGTGGAATAATAAGTAGGTTATTAAATACCGGAGCTCAACTTCGGTGCTGTAATCTAAACTGTTATTCTAGAGGATAGGAGAGGTATGCGGAATTGTGCAAGTAGGGGTAAAATCCGTAGATATGCACAGGAACACCAAAAGCGAAGGCAGCATACTGGACTATTCCTGACACTCAGAGACGAAAGCGTAGGT
ASV_804	Bacteria	Proteobacteria	Gammaproteobacteria	Vibrionales	Vibrionaceae	NA	NA	GCGAGCGTTAATCGGAATTACTGGGCGTAAAGCGCATGCAGGTGGTTTGTTAAGTCAGATGTGAAAGCCCGGGGCTTAACCTCGGAATAGCATTTGAAACTGGCAGACTAGAGTACTGTAGAGGGGGGTAGAATTTCAGGTGTAGCGGTGAAATGCGTAGAGATCTGAAGGAATACCGGTGGCGAAGGCGGCCCCCTGGACAGATACTGACACTCAGATGCGAAAGCGTGGGG
ASV_805	Bacteria	Cyanobacteria	Cyanobacteriia	Chloroplast	NA	NA	NA	GCAAGTGTTATCCGGAATCACTGGGCGTAAAGCGTCTGTAGGTGGCCTAATAAGTCAACTGTTAAATCTTGGAGCTCAACTTCAAAATCGCAGTCGAAACTATTAGACTAGAGTATAGTAGAGGTAAAGGGAATTTCCAGTGGAGCGGTGAAATGCGTAGAGATTGGAAAGAACACCGATGGCGAAGGCACTTTACTGGGCTATGACTGACACTCAGAGACGAAAGCTAGGGT
ASV_806	NA	NA	NA	NA	NA	NA	NA	GCAAGCGTTATTCGGCATAACTGGGCGTAAAGAGTCCGTAGACTGTAAAGCAAGTTTTTTGTTAAATTTTAAAACCTAATTTTAAAACAAGCAATAAATACTGTTTTACTTTGAGTTTAATGTGGAAAAGTAGAATTTTATACGAAAGGGTGAAATCTATAGATATATAAAGGAATACCTGTAGCGAAGGCGACTTTTTGGCATAAACTGACGTTGAGGGACGAAAGTGTGGGT
ASV_807	NA	NA	NA	NA	NA	NA	NA	GCGAGCGTTGTTCGGAATCATTGGGCGTAAAGCGTATGTAGGCGGACTAGAAAGTCAGGAGTGAAATCCCGAGGCTCAACCTCGGAATTGCTCTTGAAACTCCTAGTCTAGAATCCCGGAGAGGTCAGGGGAATTCCGAGTGTAGAGGTGAAATTCGCAGATATTCGGAGGAACACCAGTGGCGTAGGCGCCTGACTGGACGGGTATTGACGCTCAGATACGAAAGCGTGGGT
ASV_808	Bacteria	NA	NA	NA	NA	NA	NA	GCGAGCGTTAATCGGAATTACTGGGCGTAAAGGGCGCGTAGGTGGAAAGTTAAGTTGGATGTGAAAGCCCTGGGCTCAACCCAGGAAGGTCATCCAAAACTGGCTATCTAGAGTACAGTAGAGGGAAGTGGAATTCCAGGTGTAGCGGTGAAATGCGTAGATATCTGGAGGAACATCAGTGGCGAAGGCGACTTTCTGGACTGATACTGACACTGAGGCGCGAAAGCGTGGGT
ASV_809	Bacteria	Actinobacteriota	Actinobacteria	Corynebacteriales	Corynebacteriaceae	Corynebacterium	NA	GCGAGCGTTGTCCGGAATTACTGGGCGTAAAGAGCTCGTAGGTGGTTTGTCGCGTCGTTTGTGTAAGTCCACGGCTTAACTGTGGGATGGCAGGCGATACGGGCATAACTTGAGTGCTGTAGGGGAGACTGGAATTCCTGGTGTAGCGGTGAAATGCGCAGATATCAGGAGGAACACCGATGGCGAAGGCAGGTCTCTGGGCAGTAACTGACGCTGAGGAGCGAAAGCATGGGT
ASV_810	Bacteria	Bdellovibrionota	Bdellovibrionia	Bacteriovoracales	Bacteriovoracaceae	Peredibacter	NA	GCAAGCGTTGTTCGGATTTACTGGGCGTAAAGCGCGCGCAGGCGGACCAGCAAGTCAGATGTGAAATCTCGGGGCTCAACCCCGAAACTGCGTCTGAAACTGTTGGTCTAGAGTCTCATAGGGGGTAGGGGAATTTCACGTGTAGGGGTAAAATCCGTAGAGATGTGAAGGAACACCGGAGGCGAAGGCGCCTACCTGGATGAGCACTGACGCTGAGGCGCGAAAGCGTGGGG
ASV_811	Bacteria	Bacteroidota	Bacteroidia	Flavobacteriales	Crocinitomicaceae	Salinirepens	NA	GCAAGCGTTATCCGGAATCATTGGGTTTAAAGGGTCCGCAGGCGGACTAATAAGTCAGTGGTGAAAGCCCATCGCTTAACGATGGAACTGCCATTGAAACTGTTAGTCTTGAATTCGGTCGAAGTGGGCGGAATGTGTCATGTAGCGGTGAAATGCATAGATATGACACAGAACACCGATAGCGAAGGCAGCTCACTAGGCCTGGATTGACGCTCAGGGACGAAAGCGTGGGG
ASV_812	Bacteria	Cyanobacteria	Cyanobacteriia	Phormidesmiales	Phormidesmiaceae	Acrophormium PCC-7375	NA	GCAAGCGTTATCCGGAATTATTGGGCGTAAAGCGTCCGTAGGCGGTTAGATAAGTCAGTTGTTAAAGACTGCAGCTCAACTGTGGGAGAGCAACTGAAACTGTCTGACTAGAGTATGGTAGGGGTAGAGGGAATTCCTAGTGTAGCGGTGAAATGCGTAGATATTAGGAAGAACACCAGTGGCGAAGGCGCTCTACTGGGCCAAGACTGACGCTGATGGACGAAAGCTAGGGG
ASV_813	Bacteria	Cyanobacteria	Cyanobacteriia	Phormidesmiales	Phormidesmiaceae	Acrophormium PCC-7375	NA	GCAAGCGTTATCCGGAATTATTGGGCGTAAAGCGTCCGTAGGCGGTTACTTAAGTCAGTTGTTAAAGACTGCAGCTCAACTGTGGGAGAGCAACTGAAACTGGGTGACTAGAGTATGGTAGGGGTAGAGGGAATTCCTAGTGTAGCGGTGAAATGCGTAGATATTAGGAAGAACACCAGTGGCGAAGGCGCTCTGCTGGGCCAAGACTGACGCTGATGGACGAAAGCTAGGGG
ASV_814	Bacteria	Proteobacteria	Gammaproteobacteria	Ga0077536	NA	NA	NA	GCGAGCGTTAATCGGAATTACTGGGCGTAAAGCGCGCGTAGGTGGTAAGGTCAGTCGGATGTGAAAGCCCCGGGCTTAACCTGGGAACTGCATTCGATACTGCCTTGCTAGAGTATGGTAGAGGGAAGTGGAATTCCGGGTGTAGCGGTGAAATGCGTAGATATCCGGAGGAACACCAGTGGCGAAGGCGACTTCCTGGACCAATACTGACGCTGAGGTGCGAAAGCGTGGGG
ASV_815	Bacteria	Proteobacteria	Gammaproteobacteria	Vibrionales	Vibrionaceae	Photobacterium	NA	GCGAGCGTTAATCGGAATTACTGGGCGTAAAGCGCATGCAGGCGGTCTGTTAAGCAAGATGTGAAAGCCCGGGGCTCAACCTCGGAACAGCATTTTGAACTGGCAGACTAGAGTCTTGTAGAGGGGGGTAGAATTTCAGGTGTAGCGGTGAAATGCGTAGAGATCTGAAGGAATACCGGTGGCGAAGGCGGCCCCCTGGACAAAGACTGACGCTAAGATGCGAAAGCGTGGGG
ASV_816	NA	NA	NA	NA	NA	NA	NA	GCGAGCGTTGTTCGGAATCATTGGGCGTAAAGCGTATGTAGGCGGACTGATCAGTCAGACGTGAAATCCCGAGGCTCAACCTCGGAATTGCGTTTGATACTGTCAGTCTAGTATCCCGGAGGGGTTGACGGAATTCCTAGTGTAGAGGTGAAATTCGCAGATATTAGGAGGAACACCAGTGGCGTAGGCGGTCAACTGGACGGGTATAGACGCTGAGATACGAAAGCGTGGGG
ASV_817	Bacteria	Proteobacteria	Gammaproteobacteria	Alteromonadales	NA	NA	NA	GCGAGCGTTAATCGGAATTACTGGGCGTAAAGCGTACGCAGGCGGTTTGTTAAGCTAGATGTGAAAGCCCCGGGCTCAACCTGGGAACTGCATTTAGAACTGGCAGACTAGAGTGTGATAGAGGGTGGTAGAATTTCAGGTGTAGCGGTGAAATGCGTAGAGATCTGAAGGAATACCGATGGCGAAGGCAGCCACCTGGGTCAACACTGACGCTCATGTACGAAAGCGTGGGG
ASV_819	Bacteria	Proteobacteria	Gammaproteobacteria	NA	NA	NA	NA	GCGAGCGTTAATCGGAATTACTGGGCGTAAAGCGCGCGTAGGCGGCTGATTAAGTCGGATGTGAAAGCCCCGGGCTCAACCTGGGAACTGCATCCGATACTGGTCAGCTAGAGTACAGGAGAGGGCTGTGGAATTTCTAGTGTAGCGGTGAAATGCGTAGATATTAGAAGGAACATCAGTGGCGAAGGCGGCAGCCTGGCCTGATACTGACGCTGAGGTGCGAAAGCGTGGGG
ASV_820	Bacteria	Cyanobacteria	Cyanobacteriia	Cyanobacteriales	Xenococcaceae	Pleurocapsa PCC-7319	NA	GCAAGCGTTATCCGGAATCATTGGGCGTAAAGCGTCCGCAGGTGGTCATTCAAGTCTGCTGTTAAAGACAGAAGCTCAACTTCTGATAGGCGGTGGAAACTGGATGACTAGAGTATGGTAGGGGTTGAGGGAATTCCCAGTGTAGCGGTGAAATGCGTAGATATTGGGAAGAACACCAGTGGCGAAGGCGCTCAACTGGGCCATAACTGACACTCAGGGACGAAAGCTAGGGT
ASV_821	Bacteria	Bacteroidota	Bacteroidia	Flavobacteriales	Flavobacteriaceae	NA	NA	GCAAGCGTTATCCGGAATCATTGGGTTTAAAGGGTCCGCAGGCGGTCAATTAAGTCAGAGGTGAAATCCCATAGCTTAACTATGGAACTGCCTTTGATACTGGTTGACTTGAGTTATACGGAAGTAGATAGAATGTGTAGTGTAGCGGTGAAATGCATAGATATTACACAGAATACCGATTGCGAAGGCAGTCTACTACGTATATACTGACGCTCATGGACGAAAGCGTGGGG
ASV_822	Bacteria	Proteobacteria	Gammaproteobacteria	NA	NA	NA	NA	GCAAGCGTTAATCGGAATTACTGGGCGTAAAGCGCGCGTAGGTGGTTTGGTAAGTCAGATGTGAAAGCCCCGGGCTTAACCTGGGAACTGCATTTGATACTGCCTGACTAGAGTATGGTAGAGGGAAGTGGAATTCCACATGTAGCGGTGAAATGCGTAGAGATGTGGAGGAACACCAGTGGCGAAGGCGACTTCCTGGACCAATACTGACACTGAGGTGCGAAAGCGTGGGG
ASV_823	NA	NA	NA	NA	NA	NA	NA	GCAAGCGTTGTTCGGAATAACTGGGCTTAAAGCGTATGTAGGCGGATCGCCAAGTCAGGAGTGAAATCCCGGGGCTCAACCCCGGAACTGCTCTTGAAACTGGCGGTCTAGAATTCTGGAGAGGTTGGGAGAATTCCTAGTGTAGAGGTGAAATTCGCAGATATTAGGAGGAATACCAGTGGCGTAGGCGCCCAACTGGACAGATATTGACGCTCAGATACGAAAGCGTGGGG
ASV_825	Bacteria	Bdellovibrionota	Bdellovibrionia	Bdellovibrionales	Bdellovibrionaceae	Bdellovibrio	NA	CCTAGCGTTGTTCGGAATCATTGGGCGTAAAGCGGGTGTAGGCGGACTAGTAAGTCAGAAGTGAAAGCCCCGGGCTCAACCCGGGAAGTGCTTTTGATACTGCTAGTCTTGAGTGTGGGAGAGGGTAGTAGAATTCCTGGTGTAGTGGTGAAATACGTAGATATCAGGAGGAACACCGGTGGCGAAGGCGACTGCCTGGCCCAACACTGACGCTCAGACCCGAAAGCGTGGGT
ASV_826	NA	NA	NA	NA	NA	NA	NA	GCTAGCGTTGTTCGGAATAACTGGGCGTAAAGGGCGTGTAGGCGGCTCTATGCGTCAGGTGTGAAAGTCCTGGGCTCAACCTGGGGACGGCACTTGATACGGTAGAGCTAGAGGTTATGAGAGGAAAGCGGAATTGTGCGTGTAGGAGTGAAATCCGTAGAGATGCACAGGAACACCAGTTGCGAAGGCGGCTTTCTGGTATTAACCTGACGCTAAGGCGCGAAAGCGTGGGG
ASV_827	Bacteria	Proteobacteria	Alphaproteobacteria	Rhizobiales	Stappiaceae	NA	NA	GCTAGCGTTGTTCGGAATCACTGGGCGTAAAGCGCACGTAGGCGGACTGATCAGTCAGGGGTGAAATCCCGGGGCTCAACCCCGGAACTGCCTTTGATACTGTCAGTCTTGAGTCCGAGAGAGGTGAGTGGAACTCCGAGTGTAGAGGTGAAATTCGTAGATATTCGGAAGAACACCAGTGGCGAAGGCGGCTCACTGGCTCGGTACTGACGCTGAGGTGCGAAAGCGTGGGG
ASV_828	Bacteria	Proteobacteria	Gammaproteobacteria	Alteromonadales	Alteromonadaceae	Aestuariibacter	NA	GCGAGCGTTAATCGGAATTACTGGGCGTAAAGCGCACGCAGGCGGTTACATAAGCCAGATGTGAAAGCCCCGGGCTTAACCTGGGACGGTCATTTGGAACTGTGTAACTAGAGTCTTGGAGAGGGGAGTGGAATTCCAGGTGTAGCGGTGAAATGCGTAGATATCTGGAGGAACATCAGTGGCGAAGGCGACTCCCTGGCCAAAGACTGACGCTCATGTGCGAAAGTGTGGGT
ASV_829	Bacteria	Bdellovibrionota	Bdellovibrionia	Bacteriovoracales	Bacteriovoracaceae	Peredibacter	NA	GCAAGCGTTGTTCGGATTTATTGGGCGTAAAGCGCGCGTAGGCGGATGATCAAGTCAGATGTGAAATCTCGGGGCTCAACCCCGAAACTGCGTCTGAAACTGATTATCTAGAATCTTATAGGGGGTAGGGGAATTTCACATGTAGGGGTAAAATCCGTAGAGATGTGAAGGAACACCGGAGGCGAAGGCGCCTACCTGGATAAGTATTGACGCTGAGGCGCGAAAGCGTGGGT
ASV_830	Bacteria	Spirochaetota	Spirochaetia	Spirochaetales	Spirochaetaceae	Spirochaeta 2	NA	GCGAGCGTTGTTCGGAATTATTGGGCGTAAAGGGCTCGTAGGCGGTATGCCAAGTCTTTCGTGAAAGACCGGGGCTCAACCCTGGGGATGCGAGGGAAACTGGCAAGCTGGAATCCTGGATGGGGTACTGGAATTCCTGGTGTAGGGGTGAAATCTGTTGATATCAGGAAGAACACCGGAGGCGAAAGCGAGTACCTGGCCAAAGATTGACGCTGATGAGCGAAAGCGTAGGG
ASV_831	Bacteria	NA	NA	NA	NA	NA	NA	CCAAGCGTTGTTCGGAATTACTGGGCGTAAAGCGGGTGTAGGCGGCCATGACAGTCGGATGTGAAAGCCCTGGGCTCAACCCAGGAAGTGCATCCGATACTACATGGCTTGAGTACTAGAGAGGGAAGTGGAATTCCTGGTGTAGCGGTGAAATGCGTAGATATCAGGAGGAACATCGGTGGCGAAGGCGGCTTCCTGGCTATGTACTGACGCTCAGACCCGAAAGCGTGGGG
ASV_832	NA	NA	NA	NA	NA	NA	NA	GCAAGCGTTATCCGGATTTATTGGGTTTAAAGGGTACGTAGGCGGTGAAATTAGTCAGTGGTGAAAGCCAACAGCTTAACTGTTGAATTGCCATTGATACTGTTTTACTTGAGTGTAGTCGAAGTAAGTGGAATTCCACATGTAGTGGTGAAATACATAGATATGTGGAGGAACACCAATAACGAAAGTAGCTTACTAGGCTATAACTGACGCTGAGGTACGAAAGCGTGGGG
ASV_833	Bacteria	Desulfobacterota	Desulfobacteria	Desulfobacterales	Desulfolunaceae	Desulfofaba	NA	GCAAGCGTTATTCGGAATTATTGGGCGTAAAGCGCGCGTAGGCGGTTTTGTAGGTCAGATGTGAAATCCCGGGGCTCAACCCCGGAAGTGCATTTGAAACCCCGAAACTTGAGTACGGGAGAGGGAAGTGGAATTCCAGGTGTAGAGGTGAAATTCGTAGATATCTGGAGGAACACCGGTGGCGAAGGCGACTTCCTGGACCGATACTGACGCTGAGGTGCGAAGGCGTGGGG
ASV_834	Bacteria	Proteobacteria	Gammaproteobacteria	Burkholderiales	Alcaligenaceae	NA	NA	GCAAGCGTTAATCGGAATTACTGGGCGTAAAGCGTGCGCAGGCGGTTCGGAAAGAAAGGTGTGAAATCCCAGGGCTTAACCTTGGAACTGCACTTTTAACTACTGAGCTAGAGTACGTCAGAGGGGGGTAGAATTCCACGTGTAGCAGTGAAATGCGTAGAGATGTGGAGGAATACCGATGGCGAAGGCAGCCCCCTGGGATGATACTGACGCTCATGCACGAAAGCGTGGGG
ASV_835	Bacteria	Proteobacteria	Gammaproteobacteria	NA	NA	NA	NA	GCAAGCGTTAATCGGAATTACTGGGCGTAAAGCGTGCGTAGGCGGCGCATTAAGTCGGATGTGAAAGCCCTGGGCTTAACCTGGGAATGGCATTCGATACTGGTGCGCTAGAGTCTGATAGAGGGTAGCGGAATTCCGGGTGTAGCGGTGAAATGCGTAGAGATCCGGAGGAACATCTGTGGCGAAGGCGGCTACCTGGATTAAGACTGACGCTGAGGCACGAAAGCGTGGGG
ASV_836	NA	NA	NA	NA	NA	NA	NA	TCGAGCGTTATCCGGATTCATTGGGTTTAAAGGGTCTGTAGGCGGATTTATAAGTAAGTGGTGAAATCCCGAGGCTCAACCTCGGAACTGCCATTGAAACTGTAAGTCTAGAGTGTGATAGAAGTTGGCGGAATGTGTAGTGTAGCGGTGAAATGCATAGATATTACACAGAACACCAATTGCGAAGGCAGCTGACTATGTCACAACTGACGCTGAGAGACGAAAGCGTGGGG
ASV_837	Bacteria	NA	NA	NA	NA	NA	NA	GCGAGCGTTAATCGGAATGACTGGGCGTAAAGGGTGCGCAGGCGGTTCGGAAAGAGGGATGTGAAATACCTGGGCTCAACCTGGGAAAGTCATTCTTAACTAACGAGCTAGAGTGTGTCAGAGGGAGGTGGAATTGCGCATGTAGCAGTGAAATGCGTAGAGATGCGCAGGAACACCGATGGCGAAGGCAGCCTCCTGGGATAACACTGACGCTCAGGCACGAAAGCGTGGGT
ASV_838	Bacteria	Bacteroidota	Bacteroidia	Chitinophagales	Saprospiraceae	NA	NA	GCAAGCGTTATCCGGAATCACTGGGTTTAAAGGGTGCGTAGGCGGCGCAATAAGTCAGAAGTGAAAGCTCACGGCTCAACCGTGGAACTGCTTTTGATACTGTTGTGCTTGAATTAGGTTGAGGTTGGCGGAATGAGTCATGTAGCGGTGAAATGCATAGATATGACTTAGAACACCGATTGCGAAGGCAGCCGGCTGGACCTTAATTGACGCTGAGGCACGAAAGCGTGGGG
ASV_839	Bacteria	Proteobacteria	Gammaproteobacteria	Cellvibrionales	Cellvibrionaceae	Agarilytica	NA	GCAAGCGTTAATCGGAATTACTGGGCGTAAAGCGCGCGTAGGCGGTTATCTAAGCTAGATGTGAAATCCCAGGGCTCAACCTTGGAACTGCATTTAGAACTGGGTAGCTAGAGTACAGCAGAGGAGTGTGGAATTTCAGGTGTAGCGGTGAAATGCGTAGAGATCTGAAGGAACATCAGTGGCGAAGGCGACACTCTGGGCTGATACTGACGCTGAGGTGCGAAAGCGTGGGG
ASV_840	NA	NA	NA	NA	NA	NA	NA	GCAAGCGTTGTTCGGAATCATTGGGCGTAAAGCGCACGTAGGCGGGAAGGTGTGTCGATTGTGAAAGCCCAGGGCTTAACCCTGGAATTGCAGTCGAAACTGCCTTTCTTGAATACTTGATAGGGTGGGAGAATTCCTGGTGGAGCAGTGAAATGCGTAGAGATCAGGAGGAATACCGGAGGCGAAGGCGCCTGCCTGGCAAGATATTGACGCTGAGGTGCGAAAGTGTGGGG
ASV_842	Bacteria	Proteobacteria	Alphaproteobacteria	Rhodospirillales	Terasakiellaceae	Terasakiella	NA	ACTAGCGTTGTTCGGATTTACTGGGCGTAAAGAGCATGTAGGCGGATTGGACAGTTGGAGGTGAAATCCCGGAGCTCAACTCCGGAACTGCCTTCAATACTTCCAGTCTAGAGTCCGTAAGGGGGTGGTGGAATTCCGAGTGTAGAGGTGAAATTCGTAGATATTCGGAGGAACACCAGTGGCGAAGGCGACCACCTGGTACGGTACTGACGCTGAGATGCGAAAGCGTGGGG
ASV_843	Bacteria	Proteobacteria	Alphaproteobacteria	Rhodospirillales	Rhodospirillaceae	Candidatus Riegeria	NA	GCTAGCGTTGTTCGGAATTACTGGGCGTAAAGCGCGCGTAGGCGGCTTGATCAGTCAGAGGTGAAATCCCGGGGCTCAACCCCGGAACTGCCTTTGATACTGTCAAGCTAGAGCTCGGAAGAGGGTGGCGGAATACCCAGTGTAGAGGTGAAATTCGTAGATATTGGGTAGAACACCAGTGGCGAAGGCGGCCACCTGGTCCGTAGCTGACGCTGAGGTGCGAAAGCGTGGGG
ASV_844	NA	NA	NA	NA	NA	NA	NA	GCAAGCGTTATTCGGAATTATTGGGCGTAAAGCGTCTGTAGGTGGTTTTTTAAGTCTACTGTTAAATATTAAGGCTTAACCTTAAAAAAGCGGTCTGAAACTAAAAAACTTGAGTTTAGTAGAGGTAGAGGGAATTCTCGGTGTAGTGGTGAAATGCGTAGAGATCGAGAAGAACACCGGTAGCGAAAGCGCTCTACTGGGCTAAAACTGACACTGAGAGACGAAAGCTAGGGG
ASV_845	NA	NA	NA	NA	NA	NA	NA	GCGAGCGTTGTTCGGAATCACTGGGCTTAAAGCGTGCGTAGGCGGATTTGCAAGTCAGGAGTGAAATCCCGGGGCTCAACCCCGGAACTGCTCTTGAAACTGCAAGTCTAGAATCCGATAGAGGTCAGGAGAATTCCTAGTGTAGAGGTGAAATTCGCAGATATTAGGAGGAATACCAGTGGCGTAGGCGCCTGACTGGGTCGGTATTGACGCTGAGGTACGAAAGCGTGGGG
ASV_846	Bacteria	Proteobacteria	Alphaproteobacteria	NA	NA	NA	NA	GCTAGCGTTGTTCGGAATTACTGGGCGTAAAGCGCGCGTAGGCGGCTTGACAAGTTGGGGGTGAAATCCCGGGGCTCAACTCCGGAACTGCCTTCAAAACTGCCAAGCTAGAGTCCGTGAGAGGTGAGTGGAATTCCCAGTGTAGAGGTGAAATTCGTAGATATTGGGAAGAACACCAGTGGCGAAGGCGGCTCACTGGCACGGTACTGACGCTGAGGTGCGAAAGCGTGGGG
ASV_847	Bacteria	Firmicutes	Clostridia	Peptostreptococcales-Tissierellales	NA	NA	NA	GCAAGCGTTATCCGGAATCACTGGGCGTAAAGGGTGCGTAGGCGGTTTTACAAGTCAGGAGTGAAAGGCTATGGCTCAACCATAGTAAGCTCTTGAAACTGTTAAACTTGAGTGCAGGAGAGGAAAGTGGAATTCCTAGTGTAGCGGTGAAATGCGTAGATATTAGGAGGAACACCAGTGGCGAAGGCGACTTTCTGGACTGTAACTGACGCTGAGGCACGAAAGCGTGGGG
ASV_848	Bacteria	Proteobacteria	Alphaproteobacteria	Rhodobacterales	Rhodobacteraceae	NA	NA	GTTAGCGTTGTTCGGAATTACTGGGCGTAAAGCGCGCGTAGGCGGATTATTAAGTGAGGGGTGAAATCCCGGGGCTCAACCCCGGAACTGCCTTTCATACTGGTAGTCTAGAGTTCGAGAGAGGTGAGTGGAATTCCGAGTGTAGAGGTGAAATTCGTAGATATTCGGAGGAACACCAGTGGCGAAGGCGGCTCACTGGCTCGATACTGACGCTGAGGTGCGAAAGTGTGGGG
ASV_849	NA	NA	NA	NA	NA	NA	NA	GCAAGCGTTATTCGGCATGACTGGGCGTAAAGAGTCCGTAGACTGTAAAGTAAGTTTTTTGTTAAATATTAAGACTTAATCTTAACAGAGCAATTAATACTGCTTTACTTTGAGTTTAACACAGAAAAGTAGAATTTTATACGTTAGGGGTGAAATCTGTAGATATATAAAGGAATGCCGATAGCGAAGGCAACTTTTTGGTGTAAACTGACGTTGAGGGACGAAAGCGTGGGT
ASV_850	Bacteria	Bacteroidota	Bacteroidia	Chitinophagales	Saprospiraceae	Portibacter	NA	GCAAGCGTTATCCGGAATCACTGGGTTTAAAGGGTGCGTAGGCGGCTTTGTAAGTCAGATGTGAAAGCCCACCGCTTAACGGTGGAACTGCATTTGATACTGCAAGGCTTGAATCAGGCTGAGGTCAGCGGAATGTGTCATGTAGCGGTGAAATGCATAGATATGACATAGAACACCAATTGCGAAGGCAGCTGGCTAGACCTGTATTGACGCTGAGGCACGAAAGCGTGGGG
ASV_851	Bacteria	Bacteroidota	Bacteroidia	Bacteroidales	NA	NA	NA	CCGAGCGTTATCCGGATTTATTGGGTTTAAAGGGTGCGTAGGTGGTTTGATAAGTCAGCGGTGAAAGTTTGCAGCTTAACTGTAAAAATGCCGTTGAAACTGTCGGACTTGAGTGTAAATGAGGTAGGCGGAATGCGTGGTGTAGCGGTGAAATGCATAGATATCACGCAGAACTCCGATTGCGAAGGCAGCTTACTAAGCTACAACTGACACTGAAGCACGAAAGCGTGGGG
ASV_852	Bacteria	Cyanobacteria	Cyanobacteriia	Phormidesmiales	Phormidesmiaceae	Phormidium MBIC10003	NA	GCAAGCGTTATCCGGAATTATTGGGCGTAAAGCGTCCGTAGGCGGTTTATCAAGTCTGCCGTTAAAGACTGCAGCTTAACTGTGGGCGAGCGGTGGAAACTGATTAACTAGAGTACGGTAGGGGTAGAGGGAATTCCCAGTGTAGCGGTGAAATGCGTAGATATTGGGAAGAACACCAGTGGCGAAGGCGCTCTACTGGGCCGTAACTGACGCTGAGGGACGAAAGCTAGGGG
ASV_853	Bacteria	Planctomycetota	Planctomycetes	Pirellulales	Pirellulaceae	Pir4 lineage	NA	CCAAACGTTATTCGGAATTATTGGGCTTAAAGGGTGCGTAGGCGGCCTTCTAAGTCGGGTGTGAAATCCTTCGGCTCAACCGAAGAATTGCGCCCGATACTGGAAGGCTAGAGGGAGACAGGGGTGAGCGGAACTGATGGTGGAGCGGTGAAATGCGTTGATATCATCAGGAACACCGGTGGCGAAAGCGGCTCACTGGGTCTCTACTGACGCTGAGGCACGAAAGCCAGGGT
ASV_854	Bacteria	Bdellovibrionota	Oligoflexia	0319-6G20	NA	NA	NA	CCTAGCGTTGTCCGGAATAACTGGGCGTAAAGGGTGTGTAGGCTGATATACGTGTCAGGTGTGAAATCCCTCGGCTTAACCGGGGCATTGCGCTTGAAACTGTATATCTAGAGCGTGTCAGGGGTAAGCGGAATTCCCGGAGTAGCGGTGAAATGCGTAGATATCGGGAAGAACACCGGTGGCGAAGGCGGCTTACTGGGACATGACTGACGCTGAGGCACGAAAGCGTGGGG
ASV_855	Bacteria	Proteobacteria	Alphaproteobacteria	Rhodobacterales	Rhodobacteraceae	NA	NA	GTTAGCGTTGTTCGGAATTACTGGGCGTAAAGCGCGCGTAGGCGGACTATTAAGTCAGGGGTGAAATCCCGGGGCTCAACCCCGGAACTGCCTTTGATACTGGTAGTCTTGAGTTCGAGAGAGGTGAGTGGAATTCCGAGTGTAGAGGTGAAATTCGTAGATATTCGGAGGAACACCAGTGGCGAAGGCGGCTCACTGGCTCGATACTGACGCTGAGGTGCGAAAGCGTGGGG
ASV_856	NA	NA	NA	NA	NA	NA	NA	CCAAGCGTTATCCGGATTCATTGGGTTTAAAGGGTACGTAGGCGGATAAATAAGTCAGTGGTGAAAGCCCGAAGCTCAACTTCGGAACTGCCATTGATACTGTTTATCTTGAATTTGGTTGAAGTGGGCGGAATATGACATGTAGCGGTGAAATGCATAGATATGTCATGGAACACCAATAGTGAAGACAGCTCACTAAGCCAATATTGACGCTGAGGTACGAAAGCATGGGT
ASV_857	Bacteria	Proteobacteria	Alphaproteobacteria	Sphingomonadales	Sphingomonadaceae	NA	NA	GCTAGCGTTGTTCGGAATTACTGGGCGTAAAGCGCGCGTAGGCGGCCTATCAAGTCAGGGGTGAAATCCCGGGGCTCAACCCCGGAACTGCCCTTGAAACTGGTAAGCTAGAATACTGGAGAGGTGAGTGGAATTCCGAGTGTAGAGGTGAAATTCGTAGATATTCGGAAGAACACCAGTGGCGAAGGCGACTCACTGGACAGTTATTGACGCTGAGGTGCGAAAGCGTGGGG
ASV_858	Bacteria	Proteobacteria	Alphaproteobacteria	Rhodobacterales	Rhodobacteraceae	NA	NA	ACTAGCGTTGTTCGGAATTACTGGGCGTAAAGCGCACGTAGGCGGACTGGAAAGTTGGGGGTGAAATCCCGGGGCTCAACCCCGGAACTGCCTCCAAAACTCCCAGTCTAGAGTTCGAGAGAGGTGAGTGGAATTCCGAGTGTAGAGGTGAAATTCGTAGATATTCGGAGGAACACCAGTGGCGAAGGCGGCTCACTGGCTCGATACTGACGCTGAGGTGCGAAAGTGTGGGG
ASV_859	Bacteria	Planctomycetota	Phycisphaerae	MSBL9	L21-RPul-D3	NA	NA	GCAAGCGTTGTTCGGAATCACTGGGCTTAAAGCGTACGTAGGCGGAATTGCAAGCGTCTTGTGAAATCCCCCGGCTTAACCGGGGAACTGCGAGGCGAACTGCTATTCTTGAGGCAAGTAGGGGTGCACGGAACTCTTGGTGGAGCGGTGGAATGCGTAGATATCAAGAGGAACGCCAGAGGTGAAAACGGTGCACTGGGCTTGTCCTGACGCTGAGGTACGAAAGCGTGGGT
ASV_860	NA	NA	NA	NA	NA	NA	NA	GCAAGCGTTATCCGGAATCACTGGGTTTAAAGGGTATGTAGGCGGCTTACTAAGTCTGTAGTGAAAGTCTGCGGCTTAACTGTAGAATTGCTATGGATACTGGTAGGCTTGAGTGTTGGAGAGGAAGCTGGAATTCGTGGTGTAGCGGTGAAATGCATAGATACCACGAGGAACACCTATTGCGAAGGCAGGCTTCTGGCTGACAACTGACGCTGAGGTACGAAAGTGTGGGG
ASV_861	Bacteria	Planctomycetota	Planctomycetes	Pirellulales	Pirellulaceae	Pirellula	NA	CCGAACGTTATTCGGTATCACTGGGCTTAAAGAGTCCGTAGGCGGCCATGTAGGTCAGATGTGAAATCCCACAGCTCAACTGTGGAACTGCGTTTGAAACCACATGGCTTGAGGAAGATAGAGGTGAGCGGAACAGATGGTGGAGCGGTGAAATGCGTTGATATCATCTGGAACACCGGTGGCGAAAGCGGCTCACTGGATCTTTTCTGACGCTGAGGGACGAAAGCTAGGGT
ASV_862	NA	NA	NA	NA	NA	NA	NA	GCAAGCGTTGTTCGGAATCACTGGGCTTAAAGCGTGCGCAGGCGGATAAGAAAGTCAGAAGTGAAAGCCCGGGGCTCAACCCCGGAACTGCTTTTGAAACTCCTTATCTAGAATCCGGGAGGGGTCAGTAGAATTCCTAGTGTAGAGGTGAAATTCGCAGATATTAGGAGGAATACCAGTGGCGTAGGCGACTGACTGGACCGGTATTGACGCTCATGTACGAAAGCGTGGGG
ASV_863	Bacteria	Planctomycetota	Planctomycetes	NA	NA	NA	NA	GCGAACGTTATTCGGAATCACTGGGCTTAAAGGGTGCGTAGGCGGCTTTATAAGTCAGGTGTGAAATCCCACGGCTCAACCGTGGAACTGCGCTTGAAACTATTTAGCTTGAGTATCTCAGGGGTGAGCGGAACTTCCAGTGGAGCGGTGAAATGTGTTGATATTGGAAGGAACACCGGTAGCGAAAGCGGCTCACTGGGGGATGTCTGACGCTGAGGCACGAAAGCCAGGGG
ASV_864	Bacteria	Proteobacteria	Gammaproteobacteria	Cellvibrionales	NA	NA	NA	GCAAGCGTTAATCGGAATTACTGGGCGTAAAGCGCGCGTAGGCGGCTTGTTAAGTCGGATGTGAAAGCCCCGGGCTCAACCTGGGAACTGCATCCGATACTGGCAAGCTAGAGTACGAGAGAGGGTGGTAGAATTTCTAGTGTAGCGGTGAAATGCGTAGATATTAGAAGGAATACCGGTGGCGAAGGCGGCCACCTGGCTCGATACTGACGCTGAGGTGCGAAAGCGTGGGG
ASV_865	NA	NA	NA	NA	NA	NA	NA	GCAAGCGTTATTCGGAATTATTGGGCGTAAAGCGTCTGTAGGTGGCTTATTAAGTCTACTGTTAAATGTCAAGGCTTAACCTTGAAAAAGCGGTATGAAACTAAAAGGCTTGAGTTTAGTAGAGGTAAAGGGAATTCTAGGTGTAGTGGTGAAATGCGTAGATATCGGGAAGAACACCTGTGGCGAAAGCGCTTTACTGGGCTAAAACTGACACTGAGAGACGAAAGCTAGGGG
ASV_866	NA	NA	NA	NA	NA	NA	NA	GCGAGCGTTGTTCGGAATCACTGGGCGTAAAGCGTATGTAGGCGGACATGAAAGTCAGAAGTGAAATCCCAGGGCTTAACCCTGGAATTGCTTTTGAAACTCCATGTCTCGAGTCCCGGAGGGGTTGACGGAATTCCGAGTGTAGAGGTGAAATTCGCAGATATTCGGAGGAACACCAGTGGCGTAGGCGGTCAACTGGACGGGAACTGACGCTGAGATACGAAAGCGTGGGG
ASV_867	NA	NA	NA	NA	NA	NA	NA	GCAAGTGTTATCCGGAATTATTGGGCGTAAAGCGTCTGTAGGTGGCCTATTAAGTCTACTGTTAAAGATTAAAGCTTAACTTTAAATTCGCAGTGGAAACTGATAAGCTTGAGTACTGTCGAAGTAGAAGGAATTTCCAGTGAAGCGGTGAAATGCGTAGATATTGGAAGGAACACCGATGGCGAAAGCATTCTACTAGGTTGTTACTGACACTGAGAGACGAAAGCTAGGGT
ASV_868	NA	NA	NA	NA	NA	NA	NA	GCTAGCGTTGTTCGGAATCATTGGGCGTAAAGCGTGCGTAGGCGGCTTGGTAAGTCGATTGTGAAAGCCCAGGGCTCAACCCTGGAACTGCAACCGATACTGCCTTGCTAGAGTATGGTTGGGGATAGTAGAATTCCTAGTGTAGGGGTGAAATCCGTAGATATTAGGAGGAATACCAGAGGCGAAGGCGACTATCTGGACCATTACTGACGCTGAGGTACGAAAGCGTGGGG
ASV_869	Bacteria	Bacteroidota	Bacteroidia	Flavobacteriales	Flavobacteriaceae	NA	NA	GCAAGCGTTATCCGGAATCATTGGGTTTAAAGGGTCCGTAGGTGGACAATTAAGTCAGAGGTGAAATCCTGCAGCTCAACTGTAGAATTGCCTTTGATACTGGTTGTCTTGAATTATTGTGAAGTGGTTAGAATATGTAGTGTAGCGGTGAAATGCATAGATATTACATAGAATACCAATTGCGAAGGCAGATCACTAACAATATATTGACACTGATGGACGAAAGCGTGGGG
ASV_870	NA	NA	NA	NA	NA	NA	NA	GCGAGCGTTATCCGGAATCACTGGGTTTAAAGGGTGCGCAGGCGGCGCGCTAAGTCAGGGGTGAAAGGCCGGGGCTCAACCCTGGGACTGCCCTTGATACTGGCGTGCTAGGATTGGCGCGAGGCAGGCGGAACGCGGCATGTAGCGGTGAAATGCATAGATATGCCGCAGAACACCGATTGCGAAGGCAGCCTGCCAGAGCCATATCGACGCTGAGGCACGAAAGCGTGGGG
ASV_871	NA	NA	NA	NA	NA	NA	NA	GCAAGCGTTGCTCGGAATCACTGGGCGTAAAGCGTACGCAGGCGGTAAGTTAAGTCAGATGTGAAATCCCAGGGCTCAACCCTGGAACTGCATCTGAAACTGGCTCACTTGAGTACGGGAGAGGAGAACGGAATTTGTGGTGTAGAGGTGGAATTCGTAGATACCATGAGGAACACCTGTGGCGAAAGCGGTTCTCTGGCCCGATACTGACGCTCATGTACGAAAGCATGGGG
ASV_872	Bacteria	Proteobacteria	Alphaproteobacteria	Rhodobacterales	Rhodobacteraceae	NA	NA	GTTAGCGTTGTTCGGAATTACTGGGCGTAAAGCGCGCGTAGGCGGACTGTTAAGTCAGGGGTGAAATCCCGGGGCTCAACCCCGGAACTGCCCTTGATACTGGCAGTCTTGAGTTCGAGAGAGGTGAGTGGAATTCCGAGTGTAGAGGTGAAATTCGTAGATATTCGGAGGAACACCAGTGGCGAAGGCGGCTCACTGGCTCGATACTGACGCTGAGGTGCGAAAGTGTGGGG
ASV_873	Bacteria	Bdellovibrionota	Bdellovibrionia	Bacteriovoracales	Bacteriovoracaceae	NA	NA	GCAAGCGTTACTCGGATTTACTGGGCGTAAAGCGCGCGCAGGCGGATGATTAAGTCAGATGTGAAATCTCGGGGCTCAACCTCGAAACTGCGTCTGAAACTGCTCATCTAGAGTTTCGAAGGGGGAAGTGGAATTTCGCATGTAGGGGTAAAATCCGTAGAGATGCGAAGGAACACCAGAGGCGAAGGCGACTTCCTGGACGAACACTGACGCTGAGGCGCGAAAGCGTGGGG
ASV_874	Bacteria	NA	NA	NA	NA	NA	NA	GCAACCGTTGTTCGGAATCACTGGGCTTAAAGAGCACGTAGGCGGAGGAATAAGTCGATTGTGAAATCCCATGGCTTACCCATGGAACTGCAGTCGAAACTGTTTTTCTTGAGTTCAGAAGGGGAGAGTGGAACTCCTAGTGGAGCGGTGAAATGCGTTGATATTAGGAGGAACGCCGGTGGCGAAAGCGACTCTCTGGTCTGAAACTGACGCTGAGGTGCGAAAGCTAGGGG
ASV_875	Bacteria	Proteobacteria	Gammaproteobacteria	OM182 clade	NA	NA	NA	TCGAACGTTAATCGGAATTACTGGGCGTAAAGCGCGCGTAGGTGGTTTGATAAGTGGGATGTGAAAGCCCCGGGCTTAACCTGGGAACTGCATTCCAAACTGCCAAACTAGAGTACGATAGAGGGGGGTAGAATTCAGAGTGTAGCGGTGAAATGCGTAGATATTCTGAGGAATACCGGTGGCGAAGGCGGCCCCCTGGATTGATACTGACACTGAGGTGCGAAAGCGTGGGG
ASV_876	Bacteria	Proteobacteria	Alphaproteobacteria	NA	NA	NA	NA	ACTAGCGTTGTTCGGAATTACTGGGCGTAAAGCGCGCGTAGGCGGACTGATCAGTTGGGGGTGAAAGCCCGGGGCTTAACCTCGGAACTGCCTTCAATACTGTCAGTCTAGAGTCCGAGAGAGGTGAGTGGAATTTCCAGTGTAGAGGTGAAATTCGTAGATATTGGAAAGAACACCAGTGGCGAAGGCGGCTCACTGGCTCGGTACTGACGCTGAGGTGCGAAAGCGTGGGG
ASV_877	Bacteria	Myxococcota	Polyangia	Polyangiales	Eel-36e1D6	NA	NA	GCAAACGTTGTTCGGAATTACTGGGCGTAAAGCGCGTGTAGGCGGCCGAGTAAGTCGGGTGTGAAAGCCCAGGGCTCAACCTTGGAAGTGCACTCGAAACTGCACGGCTGGAGTCTCGGAGAGGGAAGTGGAATTCTGGGTGTAGAGGTGAAATTCGTAGATATCCAGAGGAACACCAGTGGCGAAGGCGACTTCCTGGACGAGTACTGACGCTGAGACGCGAAAGCGTGGGG
ASV_878	Bacteria	Planctomycetota	Planctomycetes	Planctomycetales	Rubinisphaeraceae	NA	NA	GCGAACGTTATTCGGAATCACTGGGCTTAAAGGGTGCGTAGGCGGTTTATCAAGTCAGATGTGAAATGCCTGAGCTCAACTGAGGCACTGCGTTTGAAACTGATAGACTTGAGTATTCCAGGGGTATGCGGAACTGCCAGTGGAGCGGTGAAATGCGTTGATATTGGCAGGAACACCAGTGGCGAAGGCGGCATACTGGGGGATAACTGACGCTGAGGCACGAAAGCCAGGGT
ASV_879	Bacteria	Proteobacteria	Gammaproteobacteria	NA	NA	NA	NA	GCGAGCGTTAATCGGAATTACTGGGCGTAAAGCGCGCGTAGGTGGATGTTTAAGTCGGGTGTGAAATCCCTGGGCTCAACCTAGGAACTGCATTCGATACTGGGCATCTTGAGTATGGTAGAGGGAAGTGGAATTTCCGGAGTAGCGGTGAAATGCGTAGATACCGGAAGGAACACCAGTGGCGAAGGCGGCTTCCTGGACCAATACTGACACTGAGGTGCGAAAGCGTGGGT
ASV_880	Bacteria	NA	NA	NA	NA	NA	NA	GCAAGCGTTATCCGGATTTATTGGGTTTAAAGGGTGCGCAGGCGGAAGATTAAGTAAGTGGTGAAAGCCCGCAGCTCAACTGCGGAACTGCCATTGATACTGGTTTTCTTGAGTATGTTCGAAGTAAGCGGAATAAGGCATGTAGCGGTGAAATGCATAGATATGCCTTAGAACACCGATAGCGAAGGCAGCTTACTAGGTCATAACTGACGCTGAGGCACGAAAGCGTGGGG
ASV_881	Bacteria	Proteobacteria	Alphaproteobacteria	SAR11 clade	Clade III	NA	NA	CCTAGCGTAATTCGGAATTACTGGGCGTAAAGCGCGCGTAGGCGGTTAAGTAAGTTAATTGTGAAAGCCCAAAGCTCAACTTTGGAATTGCAATTAAAACTATTTAGCTAGAGTTTATCAGAGGAAAGCGGAATACATAGTGTAGAGGTGAAATTCGTAGATATTATGTAGAACACCAGTTGCGAAGGCGGCTTTCTGGGATAACACTGACGCTGAGGTGCGAAAGTATGGGT
ASV_883	NA	NA	NA	NA	NA	NA	NA	CCAAGCGTTATCCGGATTTACTGGGCGTAAAGAGTGCGCAGGTGATTTCACAAGTCTGTATTGAAAGGCTGGAGCTCAACTCCAGTTTGGTATGGAAACTGTGTTATTAGATTATGATAGAGGTTAGCGGAATTCCTAATGTAGCGGTGGAATGCGTAGATATTAGGAGGAACACCAAAAGCGAAGGCAGCTAACTGGGTCATTAATGACACTGGTGCACGAAAGCGTGGGG
ASV_884	Bacteria	Bacteroidota	Bacteroidia	NA	NA	NA	NA	GCAAGCGTTATCCGGAATCACTGGGTTTAAAGGGTGCGTAGGCGGGTTAATAAGTCAGAGGTGAAAGGTGGTCGCTTAACGATCAAATTGCCTTTGATACTGTTAATCTTGAATCAAGTTGAGGTTGGCGGAATGAGTCATGTAGCGGTGAAATGCATAGATATGACTTAGAACACCAATTGCGAAGGCAGCTGGCTAGACTTGTATTGACGCTGAGGCACGAAAGCGTGGGG
ASV_885	Bacteria	Spirochaetota	Spirochaetia	Spirochaetales	Spirochaetaceae	Spirochaeta 2	NA	GCGAGCGTTGTTCGGAATCATTGGGCGTAAAGGGCGCGTAGGCGGATATGCAAGCTTGGTGTGAAAGACCGCAGCTTAACTGCGGGAGCGCGCTGAGAACTGTGTGTCTAAGAGTTCAAGAGGGGAAGCTGGAATTCCAGGTGTAGGGGTGAAATCTGTAGAGATCTGGAAGAACATCAGTGGCGAAGGCGAGCTTCTGGCTTTGAACTGACGCTGAGGCGCGAAAGCGTGGGG
ASV_886	Bacteria	Proteobacteria	NA	NA	NA	NA	NA	GCGAGCGTTGTTCGGAATCATTGGGCGTAAAGGGCGCGTAGGCGGTCTGGTAAGTCAGAAGTGAAATCTCAGGGCTTAACCCTGAAATGGCTTTTGAAACTGCCTGGCTAGAGACTGGTAGAGGATGGTGGAATTCCCCGTGTAGAGGTGAAATTCGTAGATATGGGGAGGAAGACCGGAGGCGAAGGCGGCCATCTGGGCCAGTACTGACGCTGAGGCGCGAAAGCGTGGGG
ASV_887	Bacteria	Bacteroidota	Bacteroidia	Chitinophagales	Saprospiraceae	Lewinella	NA	GCAAGCGTTATCCGGAATTACTGGGTTTAAAGGGTGCGTAGGCGGTTTGGTAAGTCAGAAGTGAAAAGTCAGAGCTCAACTGTGGCCTTGCTTTTGATACTGCCAGACTTGAAAGGGGCTGAGGTCAGCGGAATGTGACATGTAGCGGTGAAATGCATAGATATGTCATAGAACACCAATTGCGAAGGCAGCTGGCTAGACCTACTTTGACGCTGAGGCACGAAAGCGTGGGG
ASV_888	Bacteria	Planctomycetota	Phycisphaerae	Phycisphaerales	Phycisphaeraceae	Phycisphaera	NA	TCAAGCGTTAATCGGAATCACTGGGCTTAAAGGGTCCGCAGGCGGATTGGAAAGTATCTTGTGAAATACCATCGCTCAACGATGGAATTGCTCGGTAAACTTCCAATCTTGAACACGGTAGGGGCCATCGGAACTCTAGGTGGAGCGGTGAAATGCGTAGATATCTAGAGGAACGCCAGAGGCGAAGGCGGATGGCTGGGCCGTTGTTGACGCTCAGGGACGAAAGCATGGGT
ASV_889	Bacteria	Proteobacteria	Alphaproteobacteria	Rhodobacterales	Rhodobacteraceae	NA	NA	GTTAGCGTTGTTCGGAATTACTGGGCGTAAAGCGTACGTAGGCGGACTATTAAGTCAGAGGTGAAATCCCAGGGCTCAACCCTGGAACTGCCTTTGATACTGGTAGTCTTGAGTTCGAGAGAGGTGAGTGGAATTCCGAGTGTAGAGGTGAAATTCGTAGATATTCGGAGGAACACCAGTGGCGAAGGCGGCTCACTGGCTCGATACTGACGCTGAGGTGCGAAAGTGTGGGG
ASV_891	Bacteria	Firmicutes	Bacilli	Izemoplasmatales	Izemoplasmataceae	Izimaplasma	NA	GCGAGCGTTATCCGGAATTATTGGGCGTAAAGCGTGCGTAGGCGGTTTACTAAGTCAAATCTGAAAGCCCTCGGCTTAACCGAGGAGGGTGATTTGAAACTGGTAGACTTGAGTACGGCAGAGGTTAGTGGAATTCAATGTGTAGCGGTGGAATGCGTAGATATATTGAGGAACACCAGTGGCGAAGGCGGCTAACTGGACCGGAACTGACGCTGAGGCACGAAAGCGTGGGG
ASV_892	Bacteria	Bdellovibrionota	Bdellovibrionia	Bdellovibrionales	Bdellovibrionaceae	Bdellovibrio	NA	CCAAGCGTTGTTCGGAATTACTGGGCGTAAAGCGGGTGTAGGCGGCTAGGCCAGTCGGATGTGAAAGCCCAGGGCTCAACCCTGGAAGTGCATCCGATACTGCCTAGCTTGAATACTGGAGAGGGAAGTGGAATTCCTGGTGTAGCGGTGAAATGCGTAGATATCAGGAGGAACATCGGTGGCGAAGGCGGCTTCCTGGCCATGTATTGACGCTCAGACCCGAAAGCGTGGGT
ASV_893	Bacteria	Planctomycetota	Planctomycetes	Pirellulales	Pirellulaceae	Blastopirellula	NA	GCGAACGTTATTCGGAATCACTGGGCTTAAAGGGTGCGTAGGCGGCTATGTAGGTCTGATGTGAAATCCCACGGCTCAACCGTGGAACTGCGTTGGAAACCATGTAGCTTGAGGGAGACAGAGGAAAGCGGAACTGATGGTGGAACGGTGAAATGTGCTGAGATCATCAGGAACACCGGTGGCGAAAGCGGCTTTCTGGGTCTCTTCTGACGCTGAGGCACGAAAGCTAGGGG
ASV_895	Bacteria	Desulfobacterota	Desulfobulbia	Desulfobulbales	Desulfocapsaceae	NA	NA	GCAAGCGTTGTTCGGAATTACTGGGCGTAAAGCGCGCGTAGGCGGTCTGTTAAGTCAGATGTGAAAGCCCATGGCTCAACCATGGACGTGCATTTGATACTGGCAGACTTGAGTATTGGAGGGGGTGGTGGAATTCCCGGTGTAGAGGTGAAATTCGTAGATATCGGGAGGAATACCGGTGGCGAAGGCGACCACCTGGCCAAATACTGACGCTGAGGTGCGAAAGCGTGGGG
ASV_897	Bacteria	NA	NA	NA	NA	NA	NA	GCTAGCGTTGTTCGGAATTACTGGGCGTAAAGCGCGCGTAGGCGGATTGATAAGTCAGAGGTGAAATCCCGGGGCCCAACCCCGGAACTGCCTTTGAAACTATCAGTCTAGAATCTTGGAGGGGGTAGTGGAATTCCTAATGTAGGGGTGAAATCCGTAGATATTAGGAGGAACACCGGTGGCGAAGGCGGCTACCTGGACAAGTATTGACGCTGAGGTGCGAAAGCGTGGGG
ASV_898	Bacteria	NA	NA	NA	NA	NA	NA	GCAAGCGTTAATCGGAATTACTGGGCGTAAAGCGCACGTAGGTGGATGATTAAGTCAAATGTGAAATGCCTGGGCTCAACCTGGGAATTGCAAGTGATACTGGTCATCTAGAGTATGGTAGAGGGTAGAGGAATTTCTGGTGTAGCGGTGAAATGCGTAGATATCAGAAGGAACATCGGTGGCGAAGGCGTCTACCTGGACCAATACTGACACTGAGGAGCGAAAGCGTGGGT
ASV_899	Bacteria	Proteobacteria	Gammaproteobacteria	OM182 clade	NA	NA	NA	TCGAACGTTAATCGGAATTACTGGGCGTAAAGCGCGCGTAGGTGGTTTGATAAGTGGGATGTGAAAGCCCCGGGCTTAACCTGGGAACTGCATTCCAAACTGCCAGACTAGAGTACGATAGAGGGGGGTAGAATTCAGAGTGTAGCGGTGAAATGCGTAGATATTCTGAGGAATACCGGTGGCGAAGGCGGCCCCCTGGATTGATACTGACACTGAGGTGCGAAAGCGTGGGG
ASV_900	Bacteria	Bacteroidota	Bacteroidia	Cytophagales	Cyclobacteriaceae	Ekhidna	NA	GCAAGCGTTGTCCGGATTTATTGGGTTTAAAGGGTACGTAGGCGGATTTTTAAGTCCGTGGTGAAAGCCTACAGCTTAACTGTAGAACTGCCATGGATACTGGAAATCTTGAATTCAGTTGAGGTAAGCGGAATTTATGATGTAGCGGTGAAATGCATAGATATCATAAAGAACACCTATTGCGAAGGCAGCTTGCTGGACTTGGATTGACGCTGAGGTACGAAAGCGTGGGG
ASV_901	Bacteria	Proteobacteria	Gammaproteobacteria	Alteromonadales	NA	NA	NA	GCGAGCGTTAATCGGAATTACTGGGCGTAAAGCGTACGCAGGCGGTTTGTTAAGCGAGATGTGAAAGCCCCGGGCTTAACCTGGGAACTGCATTTCGAACTGGCAGGCTAGAGTGTGATAGAGGGTGGTAGAATTTCAGGTGTAGCGGTGAAATGCGTAGAGATCTGAAGGAATACCGATGGCGAAGGCAGCCACCTGGGTCAACACTGACGCTCATGTACGAAAGCGTGGGG
ASV_902	Bacteria	Proteobacteria	Alphaproteobacteria	Rhodobacterales	Rhodobacteraceae	NA	NA	GTTAGCGTTGTTCGGAATTACTGGGCGTAAAGCGCGCGTAGGCGGGCTAGTAAGTTAGAGGTGAAATCCCGGGGCTCAACCCCGGAACTGCCTTTAATACTGCTAGTCTTGAGTTCGAGAGAGGTGAGTGGAATTCCGAGTGTAGAGGTGAAATTCGTAGATATTCGGAGGAACACCAGTGGCGAAGGCGGCTCACTGGCTCGATACTGACGCTGAGGTGCGAAAGTGTGGGG
ASV_903	Bacteria	Bacteroidota	Bacteroidia	Cytophagales	Cyclobacteriaceae	Ekhidna	NA	GCAAGCGTTGTCCGGATTTATTGGGTTTAAAGGGTACGTAGGCGGATTTTTAAGTCCGTGGTGAAAGCCTACAGCTTAACTGTAGAACTGCCATGGATACTGGAAATCTTGAATTCAGTTGAGGTAAGCGGAATTTATGATGTAGCGGTGAAATGCATAGATATCATAAAGAACACCTATTGCGAAGGCAGCTTGCTGGACTTGAATTGACGCTGAGGTACGAAAGCGTGGGG
ASV_904	Bacteria	Proteobacteria	Gammaproteobacteria	Steroidobacterales	Woeseiaceae	Woeseia	NA	GCAAGCGTTAATCGGAATTACTGGGCGTAAAGCGCGCGTAGGCGGTCTGGTCAGTCGGATGTGAAAGCCCCGGGCTTAACCTGGGAATTGCATTCGATACTGCCAAACTAGAATGTTGGAGAGGGAAGTGGAATTTCCGGTGTAGCGGTGAAATGCGTAGATATCGGAAGGAACACCAGTGGCGAAGGCGGCTTCCTGGCCAAACATTGACGCTGAGGTGCGAAAGCGTGGGT
ASV_905	Bacteria	Proteobacteria	Gammaproteobacteria	NA	NA	NA	NA	GCGAGCGTTAATCGGAATTACTGGGCGTAAAGCGCGCGTAGGCGGTGTGTTAAGTCAGCTGTGAAAGCCCCGGGCTCAACCTGGGAACTGCAGTTGATACTGGCACGCTAGAGTACGAGAGAGGGGGGTAGAATTCCACGTGTAGCGGTGAAATGCGTAGATATGTGGAGGAATACCAGTGGCGAAGGCGGCCCCCTGGCTCGATACTGACGCTGAGGTGCGAAAGCGTGGGG
ASV_906	NA	NA	NA	NA	NA	NA	NA	GCTAGCGTTACTCGGAATTACTGGGCGTAAAGAATGCGTAGGCGGATAACTAAGTTGGTAGTGTAATCTCAGAGCTTAACTTTGAAACTGCTATCAAAACTGGTTTTCTAGAATATGGGAGAGAGCAAGGGAATTCTTGGTGTAGGGGTAAAATCCGTAGATATCAGGAGGAAGATCGGAAGCGAAAGCGCTTGCTTAGAACATTATTGACGCTGAGGCATGAAAGCGTAGGG
ASV_907	Bacteria	Bacteroidota	Bacteroidia	Chitinophagales	Saprospiraceae	NA	NA	GCAAGCGTTATCCGGAATCACTGGGTTTAAAGGGTGCGTAGGCGGCGCTATAAGTCAGAGGTGAAAGGCCACCGCTTAACGGTGGGACTGCCTTTGATACTGTAGTGCTTGAATCAGGTTGAGGTAGGCGGAATGTGACATGTAGCGGTGAAATGCTTAGATATGTCATAGAACACCAATTGCGAAGGCAGCTTGCTAGACCTTGATTGACGCTGAGGCACGAAAGCGTGGGG
ASV_908	Bacteria	Bacteroidota	Bacteroidia	NA	NA	NA	NA	GCAAGCGTTATCCGGAATCACTGGGTTTAAAGGGTGCGTAGGCGGGCTAATCAGTCAGAAGTGAAAGCTCATCGCTTAACGATGGAACTGCTTTTGATACTGTTAGTCTTGAATCAGGTTGAGGTTAGCGGAATGAGTCATGTAGCGGTGAAATGCATAGATATGACTTAGAACACCAATTGCGAAGGCAGCTGGCTAGACCTGCATTGACGCTGAGGCACGAAAGCGTGGGG
ASV_909	NA	NA	NA	NA	NA	NA	NA	ACTAGTGTTATTCGTAATGACTGGGCGTAAAGGGTATGTAGGTGGTTTTCTAAGTTAAAAATGAAAGTCCATGGCTTAACTATGGGAGTATTTTTAATACTGGAAAACTAGAGTCAAATAGGGGGTAGGGCAACTTCTTGTGTAAAGATAAAATTTGTTGATATAAGAAGGAGCACTGAAGGCGAAGGCACCTATCTGGGTTTAGACTGACACTAAGATACTAAAGCGTGGGT
ASV_910	Bacteria	Cyanobacteria	Cyanobacteriia	Chloroplast	NA	NA	NA	GCAAGTGTTATCCGGAATCACTGGGCGTAAAGCGTCTGTAGGTGGTTTAGTAAGTCAACTGTTAAATCTTGGAGCTTAACTTCAAAACCGCAGTCGAAACTGCTAGACTAGAGTATAGTAGGGGTAAAGGGAATTTCCAGTGGAGCGGTGAAATGCGTAGAGATTGGAAAGAACACCGATGGCGAAGGCACTTTACTGGGCTATTACTGACACTCAGAGACGAAAGCTAGGGT
ASV_911	Bacteria	Proteobacteria	Alphaproteobacteria	Rhodobacterales	Rhodobacteraceae	NA	NA	GCTAGCGTTGTTCGGAATTACTGGGCGTAAAGCGCGCGTAGGCGGACTATTAAGTCAGAGGTGAAATCCCGGGGCTCAACCCCGGAACTGCCTTTGATACTGGTAGTCTAGAGTTCGAGAGAGGTGAGTGGAATTCCGAGTGTAGAGGTGAAATTCGTAGATATTCGGAGGAACACCAGTGGCGAAGGCGGCTCACTGGCTCGATACTGACGCTGAGGTGCGAAAGCGTGGGG
ASV_912	Bacteria	Cyanobacteria	Cyanobacteriia	Phormidesmiales	Phormidesmiaceae	Acrophormium PCC-7375	NA	GCAAGCGTTATCCGGAATTATTGGGCGTAAAGCGTCCGTAGGCGGTTATTTAAGTCAGTTGTTAAAGACTGCAGCTCAACTGTGGGAGAGCAACTGAAACTGGATGACTAGAGTATGGTAGGGGTAGAGGGAATTCCTAGTGTAGCGGTGAAATGCGTAGATATTAGGAAGAACACCAGTGGCGAAGGCGCTCTACTGGGCCAAGACTGACGCTGATGGACGAAAGCTAGGGG
ASV_913	Bacteria	Proteobacteria	Alphaproteobacteria	Rhodobacterales	Rhodobacteraceae	NA	NA	GTTAGCGTTGTTAGGAATTACTGGGCGTAAAGCGCGCGTAGGCGGGTTGTTAAGTTAGAGGTGAAATCCCGGGGCTCAACCCCGGAACTGCCTTTAATACTGGCAACCTAGAGTTCGAGAGAGGTGAGTGGAATTCCGAGTGTAGAGGTGAAATTCGTAGATATTCGGAGGAACACCAGTGGCGAAGGCGGCTCACTGGCTCGATACTGACGCTGAGGTGCGAAAGTGTGGGG
ASV_914	Bacteria	Bacteroidota	Bacteroidia	Bacteroidales	Bacteroidetes BD2-2	NA	NA	GCAAGCGTTATCCGGATTTATTGGGTTTAAAGGGTGCGTAGGCGGATTAATAAGTCAGTGGTGAAATCCTGCAGCTTAACTGTAGAACTGCCATTGATACTGTTGGTCTTGAGTATAGTTGAGGTAGGCGGAATGTGTAATGTAGCGGTGAAATGCTTAGATATTACACAGAACACCGATTGCGTAGGCAGCTTACTAAGCTATAACTGACGCTGATGCACGAAAGCGTGGGG
ASV_915	Bacteria	Proteobacteria	Gammaproteobacteria	KI89A clade	NA	NA	NA	TCGAACGTTAATCGGAATTACTGGGCGTAAAGCGCGCGTAGGCGGTTTGTTAAGTGAGATGTGAAAGCCCCGGGCTCAACCTGGGAACTGCATCTCATACTGGCAGACTAGAGTATGGTAGAGGGTGGTAGAATTTCCTGTGTAGCGGTGAAATGCGTAGATATAGGAAGGAATACCGATGGCGAAGGCAGCCACCTGGACCAATACTGACGCTGAGGTGCGAAAGCGTGGGG
ASV_917	Bacteria	Bdellovibrionota	Bdellovibrionia	Bacteriovoracales	Bacteriovoracaceae	NA	NA	GCAAGCGTTGTTCGGATTTATTGGGCGTAAAGCGCGCGCAGGCGGATTAGTAAGTCAGATGTGAAATCTCGGGGCCTAACCCCGAAACTGCGTCTGAAACTGCGAATCTAGAATCTCATAGGGGGTGGGGGAATTTCACGTGTAGGGGTAAAATCCGTAGAGATGTGAAGGAACACCAGAGGCGAAGGCGCCCACCTGGATGAGTATTGACGCTGAGGCGCGAAAGCGTGGGG
ASV_918	NA	NA	NA	NA	NA	NA	NA	GCGAGCGTTGTTCGGAATCATTGGGCGTAAAGCGTATGTAGGCGGACTTGAAAGTCAGGAGTGAAATCCCGGGGCTCAACCTCGGAATTGCTCTTGAAACTCCAAGTCTAGAGTCCCGGAGGGGTTGACGGAATTCCTAGTGTAGAGGTGAAATTCGCAGATATTAGGAGGAACACCAGTGGCGTAGGCGGTCAACTGGACGGGTACTGACGCTCAGATACGAAAGCGTGGGG
ASV_919	Bacteria	Proteobacteria	Gammaproteobacteria	Cellvibrionales	NA	NA	NA	GCAAGCGTTAATCGGAATTACTGGGCGTAAAGCGCGCGTAGGCGGATGATTAAGTCGGATGTGAAAGCCCAGGGCTCAACCTTGGAACTGCATCCGATACTGGTCATCTAGAGTACAGTAGAGGGTGGTAGAATTTCTTGTGTAGCGGTGAAATGCGTAGATATAAGAAGGAATACCAGTGGCGAAGGCGGCCACCTGGACTGATACTGACGCTGAGGTGCGAAAGCGTGGGG
ASV_920	Bacteria	Proteobacteria	Gammaproteobacteria	NA	NA	NA	NA	GCAAGCGTTAATCGGAATTACTGGGCGTAAAGCGCGCGTAGGCGGTTATTTAAGCGAGTTGTGAAAGCCCCGGGCTCAACCTGGGAACTGCAATTCGAACTGGGTAGCTAGAGTATGATAGAGGGGTGTGGAATTTCCGGTGTAGCGGTGAAATGCGTAGAGATCGGAAGGAACATCAGTGGCGAAGGCGGCACCCTGGATTAATACTGACGCTGAGGTGCGAAAGCGTGGGG
ASV_921	Bacteria	Cyanobacteria	Cyanobacteriia	Phormidesmiales	Phormidesmiaceae	Acrophormium PCC-7375	NA	GCAAGCGTTATCCGGAATTATTGGGCGTAAAGCGTCCGTAGGCGGTTAATTAAGTCAGTTGTTAAAGACTGCAGCTCAACTGTGGGAGAGCAACTGAAACTGATTAACTAGAGTATGGTAGGGGTAGAGGGAATTCCTAGTGTAGCGGTGAAATGCGTAGATATTAGGAAGAACACCAGTGGCGAAGGCGCTCTACTGGGCCAAGACTGACGCTGATGGACGAAAGCTAGGGG
ASV_922	Bacteria	Proteobacteria	Gammaproteobacteria	NA	NA	NA	NA	GCAAGCGTTAATCGGAATTACTGGGCGTAAAGCGCGCGTAGGCGGATATTTAAGTCGGATGTGAAAGCCCTGGGCTTAACCTGGGAACTGCATCCGATACTGGGTGTCTAGAGTATGGTAGAGGGAAGTGGAATTTCCGGTGTAGCGGTGAAATGCGTAGATATCGGAAAGAACACCAGTGGCGAAGGCGGCTTCCTGGACCAATACTGACGCTGAGGTGCGAAAGCGTGGGG
ASV_923	Bacteria	Proteobacteria	Alphaproteobacteria	Rhizobiales	Rhizobiaceae	Pseudahrensia	NA	GCTAGCGTTGTTCGGAATAACTGGGCGTAAAGCGCACGTAGGCGGAATGTTAAGTGAGGGGTGAAATCCCGGGGCTCAACCCCGGAACTGCCTTTCATACTGGCAATCTAGAGATCGAGAGAGGTGAGTGGAATTCCGAGTGTAGAGGTGAAATTCGTAGATATTCGGAGGAACACCAGTGGCGAAGGCGGCTCACTGGCTCGATACTGACGCTGAGGTGCGAAAGCGTGGGG
ASV_924	Bacteria	Proteobacteria	Gammaproteobacteria	Cellvibrionales	Halieaceae	NA	NA	GCGAGCGTTAATCGGAATTACTGGGCGTAAAGCGCGCGTAGGCGGTTTGTTAAGTCGGATGTGAAAGCCCCGGGCTCAACCTGGGAACTGCACCCGATACTGGCCGACTAGAGTACGAGAGAGGGAGGTAGAATTCCATGTGTAGCGGTGAAATGCGTAGATATATGGAGGAATACCAGTGGCGAAGGCGGCCTCCTGGCTCGATACTGACGCTGAGGTGCGAAAGCGTGGGG
ASV_925	Bacteria	Proteobacteria	Alphaproteobacteria	NA	NA	NA	NA	GCTAGCGTTGTTCGGAATTACTGGGCGTAAAGCGTACGTAGGCGGCTTGGCAAGTAGGGGGTGAAATCCCGGAGCTCAACTCCGGAACTGCCCTCTAAACTGCTGAGCTAGAATCCTGGAGAGGTGAGCGGAATTCCTAGTGTAGAGGTGAAATTCGTAGATATTAGGAAGAACACCAGTGGCGAAGGCGGCTCACTGGACAGGTATTGACGCTGAGGTACGAAAGCGTGGGG
ASV_926	NA	NA	NA	NA	NA	NA	NA	GCAAGCGTTATCCGGAATCACTGGGTTTAAAGGGTCCGCAGGTGGGTTATTAAGTCAGTGGTGAAAGTCTGTAGCTTAACTATAGAATTGCCATTGATACTGATAATCTTGAGTATAGTCGAGGTTGGCGGAATACATCATGTAGCGGTGAAATGCGTAGATATGATGTAGAACACCTAATGCGAAGGCAGCTGACTAGGCTATTACTGACACTGAGGGACGAAAGCGTGGGG
ASV_927	Bacteria	Proteobacteria	Gammaproteobacteria	NA	NA	NA	NA	GCGAGCGTTAATCGGAATTACTGGGCGTAAAGCGCACGCAGGCGGTTATATAAGCCAGATGTGAAATCCCCGGGCTCAACCTGGGAATTGCATTTGGAACTGTATAACTAGAATACGAGAGAGGGTGGTAGAATTTCAGGTGTAGCGGTGAAATGCGTAGAGATCTGAAGGAATACCGGTGGCGAAGGCGGCCACCTGGCTCGATATTGACGCTCATGTGCGAAAGCGTGGGT
ASV_929	Bacteria	Firmicutes	Clostridia	Clostridiales	Clostridiaceae	Clostridium sensu stricto 5	NA	GCAAGCGTTGTCCGGATTTACTGGGCGTAAAGGGAGCGTAGGCGGATGTTTAAGTGGGATGTGAAATACCCGGGCTCAACTTGGGTGCTGCATTCCAAACTGGATATCTAGAGTGCAGGAGAGGAAAGTGGAATTCCTAGTGTAGCGGTGAAATGCGTAGAGATTAGGAAGAACACCAGTGGCGAAGGCGACTTTCTGGACTGTAACTGACGCTGAGGCTCGAAAGCGTGGGG
ASV_930	Bacteria	NA	NA	NA	NA	NA	NA	GCGAGCGTTAATCGGAATTATTGGGCGTAAAGGGCGCGTAGGTTGAATGTAAAGTGAGGTGTGAAATTCCTGGGCTTAACCTGGGCCTTGCATTTCAAACTTATATTCTAGAGTACAGTAGAGGGAAGTGGAATTTCCGGTGTAGCGGTGAAATGCGTAGATATCGGAAGGAACATCAGTGGCGAAGGCGGCTTCCTGGACTGATACTGACACTGAGGCGCGAAAGCGTGGGT
ASV_931	Bacteria	Proteobacteria	Alphaproteobacteria	Rhodobacterales	Rhodobacteraceae	NA	NA	GTTAGCGTTGTTCGGAATTACTGGGCGTAAAGCGTACGTAGGCGGATCAGAAAGTTGGTGGTGAAATCCCGGGGCTCAACCCCGGAACTGCCTCCAAAACTCCTGGTCTTGAGTTCGAGAGAGGTGAGTGGAATTCCAAGTGTAGAGGTGAAATTCGTAGATATTTGGAGGAACACCAGTGGCGAAGGCGGCTCACTGGCTCGATACTGACGCTGAGGTACGAAAGTGTGGGG
ASV_932	NA	NA	NA	NA	NA	NA	NA	CAAGTGCTACTCATCTTGATTGGTGTAAAGGGAAGTAGATCGTTCATTAAGTTTTGAGTAAATTACTCGGGTTGATCTGAGGGAAACTCTTTTAACTAGTGACTTTGTATTTGTATGGGTTGGCGGTACTGCATGTTTAAAGTGGAATTTCAAGACATGTAGGACGTTCAAATCGAGCAGTCGCTAGCTATGTACAAAAATTGACGTCAGATATCGAAAGCGTAGG
ASV_933	NA	NA	NA	NA	NA	NA	NA	GCGAACGTTATTCGGATTTACTGGGCGTAAAGCGATCGTAGGCGGATTGTTAAGTTAGATGTGAAAGCCCGGGGCTTAACCCCGGAATAGCATTTAAAACTGGCAGTCTAGAGTGTTGGAGAGGATGACGGAATTCCAAGTGTAGAGGTGAAATTCGTAGATATTTGGAGGAACATCAGTGGCGAAGGCGGTTATCTGGCCAAACACTGACGCTGAGGGTCGAAAGCGTGGGG
ASV_936	NA	NA	NA	NA	NA	NA	NA	GCAAACGTTGTTCGGAATCATTGGGCGTAAAGCGAGTGTAGGCGGTTTAGTAGGTCGGATGTGAAAGCCCAGGGCTCAACCCTGGAACTGCGTTCGAAACCACTAGACTTGAGTACGAAAGAGGGTTGTGGAATTGTCGGTGTAGAGGTGAAATTCGTAGATATCGGCAAGAACATCAGTGGCGAAGGCGACAACCTGGTTCGATACTGACGCTCAGACTCGAAAGCGTGGGG
ASV_937	Bacteria	Bacteroidota	Bacteroidia	NA	NA	NA	NA	CCAAGCGTTGTCCGGAATTATTGGGTTTAAAGGGTGCGTAGGCGGGATAATAAGTCAGTGGTGAAATCCTTCGGCTCAACCGAAGAACTGCCATTGATACTGTTATTCTTGAGTGTAGTTGAGGTAGGCGGAATGTGGCATGTAGCGGTGAAATGCATAGATATGCCATAGAACACCGATTGCGAAGGCAGCTTGCTAAACTACAACTGACGCTAAGGCACGAAAGCGTGGGG
ASV_938	Bacteria	Proteobacteria	Alphaproteobacteria	Rhodobacterales	Rhodobacteraceae	NA	NA	GTTAGCGTTGTTCGGAATTACTGGGCGTAAAGCGCGCGTAGGCGGATTGGAAAGTTGGGGGTGAAATCCCGGGGCTCAACCCCGGAACTGCCTCCAAAACTATCAATCTAGAGTTCGAGAGAGGTGAGTGGAATTCCAAGTGTAGAGGTGAAATTCGTAGATATTTGGAGGAACACCAGTGGCGAAGGCGGCTCACTGGCTCGATACTGACGCTGAGGTGCGAAAGTGTGGGG
ASV_939	Bacteria	Proteobacteria	Alphaproteobacteria	Sphingomonadales	Sphingomonadaceae	Sphingorhabdus	NA	GCTAGCGTTGTTCGGAATTACTGGGCGTAAAGCGCGCGTAGGCGGTTACTCAAGTCAGAGGTGAAAGCCCGGAGCTCAACTCCGGAACTGCCTTTGAAACTAGGTGACTAGAATCTTGGAGAGGCGAGTGGAATTCCGAGTGTAGAGGTGAAATTCGTAGATATTCGGAAGAACACCAGTGGCGAAGGCGACTCGCTGGACAAGTATTGACGCTGAGGTGCGAAAGCGTGGGG
ASV_940	Bacteria	Planctomycetota	Planctomycetes	Planctomycetales	NA	NA	NA	GCGAACGTTATTCGGAATCACTGGGCTTAAAGGGTGCGTAGGCGGTTACTTAAGTAGGGTGTGAAATCCCATGGCTCAACCATGGAACTGCGCTCTAAACTGGGTGACTTGAGTGAGATAGGGGTATGCGGAACTTCCAGTGGAGCGGTGAAATGTGTAGATATTGGAAGGAACACCGGTGGCGAAGGCGGCATACTGGGTCTTAACTGACGCTGAGGCACGAAAGCTAGGGT
ASV_941	NA	NA	NA	NA	NA	NA	NA	GCGAGCGTTAATCGGATTTATTGGGCGTAAAGGGCATCTAGGCGGATAAGTAAGTCAGGCGTGAAATCTCGGGGCTCAACCTCGAGGCTGCACTTGAAACTACTTATCTTGAGGGTAGACGGAGAAAACGGAATTCCATGTGTAGCGGTGAAATGCGTAGATATATGGAAGAACACCAGTGGCGAAGGCGGTTTTCTAGTTTATTCCTGACGCTGAAGTGCGAAAGCTAGGGG
ASV_942	Bacteria	Cyanobacteria	Cyanobacteriia	Phormidesmiales	Phormidesmiaceae	Phormidium MBIC10003	NA	GCAAGCGTTATCCGGAATTATTGGGCGTAAAGCGTCCGTAGGCGGTTTTTCAAGTCTGTTGTTAAAGACTGGGGCTCAACCCTGGATAGGCGATGGAAACTGAGAGACTAGAGTGCGGTAGGGGTAGAGGGAATTCCTAGTGTAGCGGTGAAATGCGTAGATATTAGGAAGAACACCAGTGGCGAAGGCGCTCTACTGGGCCGCAACTGACGCTGATGGACGAAAGCTAGGGG
ASV_943	Bacteria	Proteobacteria	Alphaproteobacteria	Sphingomonadales	Sphingomonadaceae	NA	NA	GCTAGCGTTGTTCGGAATTACTGGGCGTAAAGCGCGCGTAGGCGGCTTTTCAAGTCAGGGGTGAAATCCCGGGGCTCAACCCCGGAACTGCCCTTGAAACTGGATGGCTAGAATATTGGAGAGGTAAGTGGAATTCCGAGTGTAGAGGTGAAATTCGTAGATATTCGGAAGAACACCAGTGGCGAAGGCGACTTACTGGACAATTATTGACGCTGAGGTGCGAAAGCGTGGGG
ASV_944	NA	NA	NA	NA	NA	NA	NA	ACAAGTGTTACTCATCTTGAATTGGCGTAAAGGGTACGTAGACTGTTTTATAAGTTTTAAGTGCGATTTATTTTTAGACAATAAAAGCTTTAAAATACTGTTTAACTAGAGTTTATGAGAGGGGTGCTGTATTTATACTGGAAAGGTGGAATTTTTAGATAGTATAAAGACAACCATAGGCGAAGGCGGCATTCTGGCATAAACTGACGTTGAGGTACGAAAGCGTAGGT
ASV_945	Bacteria	Bacteroidota	Rhodothermia	Balneolales	Balneolaceae	Balneola	NA	GCAAGCGTTGTCCGGAATCATTGGGTGTAAAGGGTGCGTAGGCGGGCGTCTAAGTCTGAGGTGAAATCTTGCCGCTTAACGGTAAAATGGCCTTGGATACTGGGCGTCTTGAGTGTAGAAGAGGCAGGTGGAATTCGTAGTGTAGCGGTGAAATGCATAGATATTACGAAGAACATCAGTGGCGAAGGCGGCCTGCTGGTCTACAACTGACGCTGAGGCACGAAAGCGTGGGG
ASV_946	Bacteria	Bacteroidota	Bacteroidia	Flavobacteriales	Flavobacteriaceae	Tenacibaculum	NA	GCAAGCGTTATCCGGAATCATTGGGTTTAAAGGGTCCGCAGGCGGTCAATTAAGTCAGAGGTGAAATCCCACAGCTCAACTGTGGAACTGCCTTTGATACTGGTTGACTTGAGTTATACGGAAGTAGATAGAATGTGTAGTGTAGCGGTGAAATGCATAGATATTACACAGAATACCGATTGCGAAGGCAGTCTACTACGTATATACTGACGCTCATGGACGAAAGCGTGGGG
ASV_947	Bacteria	Proteobacteria	Gammaproteobacteria	NA	NA	NA	NA	GCGAGCGTTAATCGGAATTACTGGGCGTAAAGCGTGCGTAGGCGGCATGGTCAGTCGGATGTGAAAGCCCCGGGCTTAACCTGGGAATTGCATTCGATACTGCCAAGCTAGAGTATGTTAGAGGAAAGTGGAATTCCCGGTGTAGCGGTGAAATGCGTAGATATCGGGAGGAACATCAGTGGCGAAGGCGACTTTCTGGATCAATACTGACGCTGAGGTACGAAAGCGTGGGG
ASV_948	Bacteria	Proteobacteria	Gammaproteobacteria	Cellvibrionales	Halieaceae	NA	NA	CCAAGCGTTAATCGGAATTACTGGGCGTAAAGCGCGCGTAGGCGGTTTGTTAAGTCAGCTGTGAAAGCCCCGGGCTCAACCTGGGAATTGCAGTTGATACTGGCCGACTAGAGTACGAGAGAGGGAGGTAGAATTCCACGTGTAGCGGTGAAATGCGTAGATATGTGGAGGAATACCGGTGGCGAAGGCGGCCTCCTGGCTCGATACTGACGCTGAGGTGCGAAAGCGTGGGG
ASV_949	NA	NA	NA	NA	NA	NA	NA	GCGAGCGTTGTTCGGATTTACTGGGCGTAAAGGGTCCGTAGGTGGTTTTGTAAGCGAGATGTGAAAGCCCTGGGCTCAACCTAGGAACTGCATTTCGAACTGCATCACTAGAGTCATGGAGAGGATAGCGGAATTTCCAGTGTAGAGGTGAAATTCGTAGATATTGGAAGGAACACCGAAGGCGAAGGCAGCTATCTGGACATGTACTGACACTGAGGGACGAAAGCGTGGGG
ASV_950	Bacteria	Firmicutes	Clostridia	Peptostreptococcales-Tissierellales	Fusibacteraceae	Fusibacter	NA	GCAAGCGTTATCCGGAATCACTGGGCGTAAAGGGAGTGTAGGCGGTCAAGCAAGTCAGAGGTGAAAGGCATCGGCTCAACCGGTGTAAGCCTTTGAAACTGTTTGACTTGAGTGCAGGAGAGGTAAGTGGAATTCCTAGTGTAGCGGTGAAATGCGTAGATATTAGGAGGAACACTAGTGGCGAAGGCGACTTACTGGACTGTAACTGACGCTGAGGCTCGAAAGCGTGGGG
ASV_951	Bacteria	Spirochaetota	Spirochaetia	Spirochaetales	Spirochaetaceae	Spirochaeta 2	NA	GCGAGCGTTGTTCGGAATTATTGGGCGTAAAGGGCATGTAGGCGGTTCTGTAAGTCTGATGTGAAAGCACGCAGCTTAACTGCGATGTTGCGTTGGAAACTGCAGGACTTGAATCCGAGAGGGGTGTGTGGAATTCCTAGTGTAGGGGTGAAATCTGTTGATATTAGGAAGAACACCAGAGGCGAAGGCGACACACTGGCTCTGGATTGACGCTGAGGTGCGAAAGCGTAGGT
ASV_952	Bacteria	Bacteroidota	Bacteroidia	Chitinophagales	Saprospiraceae	Portibacter	NA	GCAAGCGTTATCCGGAATCACTGGGTTTAAAGGGTGCGTAGGCGGCCCTGTAAGTCAGATGTGAAAGCCCACCGCTTAACGGTGGAACTGCATTTGATACTGCAGAGCTTGAATCAGGCTGAGGTCAGCGGAATGTGTCATGTAGCGGTGAAATGCATAGATATGACATAGAACACCAATTGCGAAGGCAGCTGGCTAGACCTGTATTGACGCTGAGGCACGAAAGCGTGGGG
ASV_953	Bacteria	Bacteroidota	Bacteroidia	Chitinophagales	Saprospiraceae	NA	NA	GCAAGCGTTATCCGGAATCACTGGGTTTAAAGGGTGCGTAGGCGGCATGATAAGTCAGAGGTGAAAGCTCATCGCTTAACGATGGAATTGCCTTTGATACTGTCATGCTTGAATCAAGTTGAGGTTGGCGGAATGTGACATGTAGCGGTGAAATGCATAGATATGTCATAGAACACCAATTGCGTAGGCAGCTGACTGGACTTGTATTGACGCTGAGGCACGAAAGCGTGGGG
ASV_954	Bacteria	Proteobacteria	Gammaproteobacteria	Enterobacterales	Morganellaceae	NA	NA	GCAAGCGTTAATCGGAATTACTGGGCGTAAAGCGCACGCAGGCGGTTGATTAAGTTAGATGTGAAATCCCCGGGCTTAACCTGGGAATGGCATCTAAGACTGGTCAGCTAGAGTCTTGTAGAGGGGGGTAGAATTCCATGTGTAGCGGTGAAATGCGTAGAGATGTGGAGGAATACCGGTGGCGAAGGCGGCCCCCTGGACAAAGACTGACGCTCAGGTGCGAAAGCGTGGGG
ASV_955	Bacteria	Proteobacteria	Alphaproteobacteria	NA	NA	NA	NA	GCTAGCGTTGTTCGGAATAACTGGGCGTAAAGCGCACGTAGGCGGATTGGAAAGTTAGGGGTGAAATCCCGGGGCTCAACCTCGGAACTGCCTTTAAAACTATCAATCTAGAGTTCGAGAGAGGTGAGTGGAATTCCGAGTGTAGAGGTGAAATTCGTAGATATTCGGAGGAACACCAGTGGCGAAGGCGGCTCACTGGCTCGATACTGACGCTGAGGTGCGAAAGCGTGGGG
ASV_956	Bacteria	LCP-89	NA	NA	NA	NA	NA	GCGAGCGTTGTCCGGAATCATTGGGCGTAAAGGGCATGTAGGTGGGACCTTAAGTCAGCTGTTAAAGGATACGGCTTAACCGTATTTTGCAGTTGATACTGGGGTTCTTGAGTGTGAGAGGGGACAGAGGAATATCAGGTGTAGCGGTGGAATGCGTAGATATCTGATAGAACACCGGAGGCGAAGGCGTCTGTCTGGCTCATAACTGACACTGAAATGCGAAAGCATGGGT
ASV_957	NA	NA	NA	NA	NA	NA	NA	CCAAGCGTTAATCGGAATCACTGGGCTTAAAGAGTGCGCAGGCGGACTCGTAAGCATCTTGTGAAATCCCACAGCTCAACTGTGGAATAGCAGGGTGAACTACGAGTCTTGAGGTAGGTAGAGGCTGACAGAACCATAGGTGGAGCGGTGGAATGCATAGAGATCTATGGGAATGCCAAAGGCGAAGGCAGTCAGCTGGGCCTATTCTGACGCTCATGCACGAAAGCGTGGGG
ASV_958	Bacteria	Planctomycetota	Phycisphaerae	Phycisphaerales	Phycisphaeraceae	Phycisphaera	NA	TCAAGCGTTAATCGGAATCACTGGGCTTAAAGGGTCCGCAGGCGGATTAGCAAGTATCTTGTGAAATACCATCGCTCAACGATGGAACTGCTCGGTAAACTGCTAATCTTGAACACGGTAGGGGCCATCGGAACTCTAGGTGGAGCGGTGAAATGCGTAGATATCTAGAGGAACGCCAGAGGCGAAGGCGGATGGCTGGGCCGTTGTTGACGCTCAGGGACGAAAGCATGGGT
ASV_959	Bacteria	Actinobacteriota	Actinobacteria	Corynebacteriales	Corynebacteriaceae	Lawsonella	NA	GCGAGCGTTGTCCGGAATTACTGGGCGTAAAGAGCTCGTAGGCGGTTTGTCACGTCGTCTGTGAAATCCTAGGGCTTAACCCTGGACGTGCAGGCGATACGGGCTGACTTGAGTACTACAGGGGAGACTGGAATTTCTGGTGTAGCGGTGGAATGCACAGATATCAGGAAGAACACCGATGGCGAAGGCAGGTCTCTGGGTAGTAACTGACGCTGAGGAGCGAAAGCATGGGT
ASV_960	NA	NA	NA	NA	NA	NA	NA	GCAAGCGTTGTTCGGATTGACTGGGCGTAAAGCGCACGTAGGCGGATTTGTAAGTCGAATGTGAAAGCCCTGGGCTCAACCTAGGAATTGCATTCGAAACTACAGGTCTTGAATACCTGAGGGGTTAGCGGAATTCCTGGTGTAGGAGTGAAATCCGTAGATATCAGGAGGAATACCAGAGGCGAAGGCGGCTAACTGGCAGTGTATTGACGCTGAGGTGCGAAAGCGTGGGT
ASV_961	NA	NA	NA	NA	NA	NA	NA	GCAAGCGTTATTCGGAATTATTGGGCGTAAAGCGTCTGTAGGTGGTTTTTTAAGTCTACTGTTAAATATTAAGGCTTAACCTTAAAAAAGCGGTATGAAACTAAAAAACTTGAGTTTAGTAGAGGTAGAGGGAATTCTCGGTGTAGTGGTGAAATGCGTAGAGATCGAGAAGAACACCGGTAGCGAAAGCGCTCTACTGGGCTAAAACTGACACTGAGAGACGAAAGCTAGGGG
ASV_962	Bacteria	NA	NA	NA	NA	NA	NA	GCAAGCGTTGTTCGGATTTACTGGGCGTAAAGGGTGCGTAGGCGGTTTTGTGTGTCAGATGTGAAAGCCCATGGCTCAACCATGGAATTGCATTTGAAACTGCAGAACTTGAGTATCGGAGAGGTAGATGGAATTCTAGGTGTAGCGGTGAAATGCGTAGATATCTAGAAGAACACCAGCGGCGAAAGCGATCTACTGGACGAATACTGACGCTGAGGCACGAAAGCCAGGGG
ASV_963	Bacteria	Thermotogota	Thermotogae	Petrotogales	Petrotogaceae	SC103	NA	GCAAGCGTTACCCGGAATCACTGGGCGTAAAGGGAGCGTAGGCGGCCTTGAAGGTTGTATGTTAAAGACGACGGCTTAACCGGAGAGATGCATACAAAACCGCAAGGCTTGAGGATATCAGAGGAAAAGGGAATTACCATTGTAGGGGTGAAATCCGTAGAGAGTGGTAAGAATGCCGGTGGCGAAGGCGCTTTTCCGGGGTATACCTGACGCTGAGGCTCGAAAGCTAGGGG
ASV_964	Bacteria	Acidobacteriota	Holophagae	Acanthopleuribacterales	Acanthopleuribacteraceae	Acanthopleuribacter	NA	GCAAGCGTTATTCGGAATTACTGGGCGTAAAGGGCGCGTAGGCGGCCTGGTCAGTGGGAAGTGAAAGCCCTCGGCTCAACCGAGGAATTGCTTCCCATACTGCCAAGCTAGAGTATGGGAGAGGGAAGTGGAATACCCGGTGTAGCGGTGAAATGCGTAGAGATCGGGTGGAACACCAGTGGCGAAGGCGACTTCCTGGACCATTACTGACGCTGATGCGCGAAAGCGTGGGG
ASV_965	Bacteria	NA	NA	NA	NA	NA	NA	GCAAGCGTTGTTCGGAATCACTGGGCGTAAAGCGCGCGTAGGCGGTCACGTAAGTCTGATGTGAAAGCCCGGGGCTCAACCCCGGAACGGCATTGGAAACTGCCTGACTTGAATCTTGGAGAGGGTGGTAGAATTCCTGGTGTAGAGGTGAAATTCGTAGATATCAGGAGGAATACCGGTGGCGAAGGCGACCACCTGGACAATGATTGACGCTGAGGTGCGAAAGCGTGGGT
ASV_966	NA	NA	NA	NA	NA	NA	NA	CCAAGCGTTGTCCGGATTTATTGGGTTTAAAGGGTGCGCAGGCGGACTTTTAAGTCAGTGGTGAAAGCCGACAGCTCAACTGTCGAACTGCCATTGAAACTGAAAGTCTTGAATGCGGTCGAGGTAAATGGAATGTGTCATGTAGCGGTGAAATGCTTAGATATGATACAGAACACCTATTGCGAAGGCAGTTTACTAGACCGATATTGACGCTCAGGCACGAAAGCGTGGGG
ASV_967	Bacteria	Proteobacteria	Alphaproteobacteria	Rhodobacterales	Rhodobacteraceae	NA	NA	GTTAGCGTTGTTCGGAATTACTGGGCGTAAAGCGCGCGTAGGCGGACTGTTAAGTCGGGGGTGAAATCCCGGGGCTCAACCCCGGAACTGCCCTCGATACTGGCAGTCTTGAGTTCGAGAGAGGTGAGTGGAACTCCGAGTGTAGAGGTGAAATTCGTAGATATTCGGAAGAACACCAGTGGCGAAGGCGGCTCACTGGCTCGATACTGACGCTGAGGTGCGAAAGTGTGGGG
ASV_968	NA	NA	NA	NA	NA	NA	NA	GCAAGCGTTATTCGAAATCACTGGGCGTAAAGCGTTCGTAGACGGTACTACAAGTTATTTGTTAATTCTTAAAGCTCAACTTTAAACTAGCAAATAATACTGTTTTACTTGAGTTTTTTGCGGAAGAATAGAATTTTATATTCAGGGGTGAAACCTGTAGATATATAAAGGAATATCATTAAAAGCGAAGGCGATTCTTTAGTAAAAACTGACGTTGAGGGACGAAAGTATAGGT
ASV_969	NA	NA	NA	NA	NA	NA	NA	GCTAGCGTTACTCGGAATTACTGGGCGTAAAGAATGCGTAGGCGGGCTATTAAGTTGATAGTGAAATCCCCAAGCTCAACTTGGGAACTGCTATCAAAACTGGTAGCCTAGAATACGGGATGGAGTAAGGGAATTCCTAGTGTAGGGGTAAAATCCGTAGATATTAGGAGGAAGACCGGAAGCGAAAGCGCTTACTTGGACCGTTATTGACGCTGAGGCATGAAAGCGTGGGG
ASV_970	Bacteria	Proteobacteria	Alphaproteobacteria	Parvibaculales	PS1 clade	NA	NA	GCAAGCGTTGTTCGGAATTACTGGGCGTAAAGCGCGCGTAGGCGGACTGGTCAGTTGGGGGTGAAATCCCGAGGCTCAACCTCGGAACTGCCCTCAATACTGCCAGTCTAGAGTTCGGAAGAGGTAAGTGGAATTCCTAGTGTAGAGGTGAAATTCGTAGATATTAGGAAGAACACCAGTGGCGAAGGCGGCTTACTGGTCCGATACTGACGCTGAGGTGCGAAAGCGTGGGG
ASV_971	Bacteria	Bacteroidota	Bacteroidia	NA	NA	NA	NA	TCGAGCGTTATCCGGATTTATTAGGTTTAAAGGGTGCGTAGGCGGAAGAGTAAGTCAATTGGTTAAATCTGGTGGCTCAACCATACAGTTGCCATTGATACTGCTTTTCTTGAATTTAGTTGCTGTGGGCGGAATGTGTCATGTAGCGGTGAAATGCATAGATATGACACAGAACACCGATTGCGAAGGCAGCTCACAAAACTAATATTGACGCTGATGCACGAAAGCGTGGGT
ASV_972	Bacteria	Proteobacteria	Gammaproteobacteria	NA	NA	NA	NA	CCGAGCGTTAATCGGAATTACTGGGCGTAAAGCGCGCGTAGGTGGTTTGATAAGTCGGATGTGAAAGCCCTGGGCTCAACCTGGGAACTGCATCCGATACTGTCAGACTAGAGTATGGTAGAGGGTAGTGGAATTTCTGGTGTAGCGGTGAAATGCGTAGATATCAGAAGGAACATCAGTGGCGAAGGCGGCTACCTGGACCAATACTGACACTGAGGTGCGAAAGCGTGGGG
ASV_973	Bacteria	NA	NA	NA	NA	NA	NA	GCGAGCGTTGTCCGGATTTACTAGGCGTAAAGGGCAAGTAGGCGGAGATATAAGTTTTGTGTTAAAGGCATTAGCTCAACTAATGTAAGGCACAAGATACTGTATTTCTAGAGTAAGTGAGATGTAGCTGGAATTTCTGGTGTAGCGGTGGAATGCTCAGATATCAGAAAGAACACCGATGGCGAAGGCAGGCTACAGGTGCATTACTGACGCTGAATTGCGAAGGTGCGGGT
ASV_974	Bacteria	Bacteroidota	Bacteroidia	Flavobacteriales	Flavobacteriaceae	NA	NA	CCAAGCGTTATCCGGAATCATTGGGTTTAAAGGGTCCGTAGGTGGATAATTAAGTCAGAGGTGAAAGTCTGCAGCTCAACTGTAGAATTGCCTTTGATACTGGTTGTCTTGAGTTATTATGAAGTAGTTAGAATATGTAGTGTAGCGGTGAAATGCATAGATATTACATAGAATACCAATTGCGAAGGCAGATTACTAATAATATACTGACACTGATGGACGAAAGCGTGGGG
ASV_975	NA	NA	NA	NA	NA	NA	NA	GCAAGCGTTGTTCGGATTGACTGGGCGTAAAGCGCACGTAGGCGGGTTTGTAAGTCGGATGTGAAAGCCCCGGGCTTAACCTGGGAACTGCACCCGAAACTATAAATCTTGAATGCCTGAGAGGTTGGTAGAATTCCAGGTGTAGGAGTGAAATCCGTAGATATCTGGAGGAACATCGGAGGCGAAGGCGGCCAACTGGCGGTGCATTGACGCTGAGGTGCGAAAGCGTGGGG
ASV_976	NA	NA	NA	NA	NA	NA	NA	CCAAGCGTTATCCGGAATTATTGGGCGTAAAGGGTTCGTAGGCGGCCCATCAAGTCCGAGTTGAAAGCCCATGGCTCAACCATGGAGGGTGCTCGGAAACTGATAGGGCTTGAATTCAGAAGAGGCAAGTGGAATTCTATGTGGAGCGGTGGAATGCGTAGATATATGGAGGAACACCAGTGGCGAAGGCGGCTTGCTGGGCTGATATTGACGCTGATGAACGAAAGCGTGGGG
ASV_977	Bacteria	Bdellovibrionota	Bdellovibrionia	Bdellovibrionales	Bdellovibrionaceae	OM27 clade	NA	GCAAGCGTTGCTCGGAATTACTGGGCGTAAAGCGCACGCAGGCGGTTTGTCAGGTCGGATGTGAAAGCCCGGGGCTCAACCCCGGAACTGCATTCGAAACCGGCAGACTTGAGTTCGAGAGAGGGTGGTGGAATTCCTGGTGTAGAGGTGAAATTCGTTGATATCAGGAGGAACACCGGTGGCGAAGGCGACCACCTGGCTCGATACTGACGCTCATGTGCGAAAGCGTGGGG
ASV_978	Bacteria	Bacteroidota	Bacteroidia	Flavobacteriales	Flavobacteriaceae	NA	NA	CCAAGCGTTATCCGGAATCATTGGGTTTAAAGGGTCCGTAGGTGGATAATTAAGTCAGAGGTGAAAGTCTGCAGCTCAACTGTAGAATTGCCTTTGATACTGGTTGTCTTGAGTTATTATGAAGTAGTTAGAATATGTAGTGTAGCGGTGAAATGCATAGATATTACATAGAATACCAATTGCGAAGGCAGATTACTAATAATCAACTGACACTGATGGACGAAAGCGTGGGG
ASV_979	Bacteria	Bdellovibrionota	Bdellovibrionia	Bacteriovoracales	Bacteriovoracaceae	Peredibacter	NA	GCAAGCGTTATTCGGATTTACTGGGCGTAAAGCGCGCGCAGGCGGATTGATAAGTCAGATGTGAAATCTCGGGGCTCAACCCCGAAACTGCGTCTGAAACTATTAATCTAGAGTTATGGAGGGGGAAGTGGAATTTCGCATGTAGGGGTAAAATCCGTAGAGATGCGAAGGAACACCAGAGGCGAAGGCGACTTCCTGGCCATATACTGACGCTGAGGCGCGAAAGCGTGGGG
ASV_980	Bacteria	NA	NA	NA	NA	NA	NA	GCAAGCGTTGTCCGGATTTACTGGGCGTAAAGAGTGTGTAGGCGGATTATTAAGTCAGATGTGAAATACCAGGGCTCAACCCTGGAACTGCATTTGATACTGGTAATCTAGAGTGCGGGAGAGGAGAGTGGAATTCCTAGTGTAGCGGTGAAATGCGTAGAGATTAGGAAGAACACCAGTGGCGAAGGCGACTCTCTGGACCGTAACTGACGCTGAGACACGAAAGCGTGGGG
ASV_981	Bacteria	Proteobacteria	Gammaproteobacteria	NA	NA	NA	NA	GCAAGCGTTAATCGGAATTACTGGGCGTAAAGCGCGCGTAGGCGGATAATTAAGTCGGATGTGAAAGCCCCGGGCTCAACCTGGGAACTGCATACGATACTGGTTATCTGGAGTACGATAGAGGGGGGTGGAATTTCCGGTGTAGCGGTGAAATGCGTAGAGATCGGAAGGAACATCAGTGGCGAAGGCGACCCCCTGGATTGATACTGACGCTGAGGTGCGAAAGCGTGGGG
ASV_982	Bacteria	Bacteroidota	Bacteroidia	NA	NA	NA	NA	CCAAGCGTTATCCGGATTTATTGGGTTTAAAGGGTCCGTAGGCGGGGTTTTAAGTCAGTGGTGAAAGCCTACAGCTCAACTGTAGAACTGCCATTGAAACTGGAACTCTTGAATGTGATTGAGGTAGGCGGAATATGTCATGTAGCGGTGAAATGCTTAGATATGACATAGAACACCGATAGCGAAGGCAGCTTACCAAGTCATTATTGACGCTGATGGACGAAAGCGTGGGG
ASV_983	NA	NA	NA	NA	NA	NA	NA	GCAAGCGTTAATCGGATTTATTGGGCGTAAAGAGCGCGTAGGCGGGGTGGAAAGTTAGATGTGAAAGCCCGGAGCTCAACTCCGGTTCCGCATCTAATACTACCATCCTGGAGGATGGACGGAGAAAAGGGAATTCCACGTGTAGCGGTGAAATGCGTAGATATGTGGAAGAACACCAGTGGCGAAGGCGCTTTTCTAGTTTAGACCTGACGCTGAGGCGCGAAAGCAAGGGG
ASV_984	Bacteria	Bacteroidota	Bacteroidia	NA	NA	NA	NA	GCAAGCGTTATCCGGAATCACTGGGTTTAAAGGGTCCGCAGGCGGGCTGATAAGTCAGTGGTGAAATCCCATGGCTCAACCATGGAACTGCCATTGATACTGTCAGTCTTGAGTAAGGTGGAAGTTGGCGGAATACAGCATGTAGCGGTGAAATGCGTAGATATGCTGTAGAACACCGATTGCGAAGGCAGCTGACTATACCTTTACTGACGCTGAGGGACGAAAGCGTGGGG
ASV_985	Bacteria	Bacteroidota	Bacteroidia	NA	NA	NA	NA	GCAAGCGTTATCCGGAATCACTGGGTTTAAAGGGTGCGTAGGCGGTCAGATAAGTCAGAGGTGAAAGCTTTCCGCTTAACGGAAAAACTGCCTTTGATACTGTTTGACTTGAATTAGGTTGAGGTACGCGGAATGTGACATGTAGCGGTGAAATGCATAGATATGTCATAGAACACCAATTGCGAAGGCAGCGTACTAGACCTTAATTGACGCTGAGGCACGAAAGCGTGGGT
ASV_986	Bacteria	NA	NA	NA	NA	NA	NA	GCAAGCGTTGTTCGGATTTACTGGGCGTAAAGGGCGCGTAGGCGGTTTATTAAGTTAAGGGTGAAATCCCGGGGCTCAACTCCGGAACTGCTCTTAAAACTGGTAGACTAGAGACAGATAGAGGTGAGTGGAATTCCTGGTGTAGAGGTGAAATTCGTAGATATCAGGAGGAACACCGGTGGCGAAGGCGGCTCACTGGATCTGTTCTGACGCTGAGGCGCGAAAGCGTGGGG
ASV_987	Bacteria	Proteobacteria	Alphaproteobacteria	Rhodospirillales	Thalassospiraceae	Thalassospira	NA	GCTAGCGTTGTTCGGAATCACTGGGCGTAAAGGGCACGCAGGCGGTCTTGTCAGTCAGAGGTGAAAGCCCAGGGCTCAACCTTGGAACTGCCTTTGATACTGCAAGACTAGAGACTAGGAGAGGGTGGTGGAATTCCCAGTGTAGAGGTGAAATTCGTAGATATTGGGAGGAACACCAGAGGCGAAGGCGGCCACCTGGACTAGATCTGACGCTCAGGTGCGAAAGCGTGGGG
ASV_988	Bacteria	Proteobacteria	Gammaproteobacteria	Alteromonadales	Marinobacteraceae	Marinobacter	NA	GCAAGCGTTAATCGGAATTACTGGGCGTAAAGCGCGCGTAGGTGGTTTGATAAGCGAGATGTGAAAGCCCCGGGCTTAACCTGGGAACGGCATTTCGAACTGTCAGGCTAGAGTATGGTAGAGGAGTGTGGAATTTCCTGTGTAGCGGTGAAATGCGTAGATATAGGAAGGAACACCAGTGGCGAAGGCGGCACTCTGGACCAATACTGACACTGAGGTGCGAAAGCGTGGGG
ASV_990	NA	NA	NA	NA	NA	NA	NA	GCAAACGTTGTCCGGAATCATTGGGCGTAAAGGGTACGAAGGTTGGACCTTAAGTCAGTTGTTAAATGTTACGGCTTAACCGTAATTTGCAATTGAAACTGAGGTTCTTGAGTTCGAGAGGGGACGGTGGAATATCTAGTGTAGCGGTGGAATGCGTAGATATTAGATAGAACACCTGAGGCGAAGGCGACCGTCTGGCTCGTAACTGACACTCAAGTACGAAAGCATGGGT
ASV_991	NA	NA	NA	NA	NA	NA	NA	GCAAGCGTTATTCGGAATTATTGGGCGTAAAGCGTCTGTAGGTGGCTTATTAAGTCTACTGTTAAATGTCAAGGCTTAACCTTGAAAAAGCGGTATGAAACTAAAAGGCTTGAGTTTAGTAGAGGTAAAGGGAATTCTCGGTGTAGTGGTGAAATGCGTAGATATCGGGAAGAACACCTGTGGCGAAAGCGCTTTACTGGGCCAAAACTGACACTGAGAGACGAAAGCTAGGGG
ASV_992	Bacteria	Proteobacteria	Gammaproteobacteria	Arenicellales	Arenicellaceae	Arenicella	NA	GCAAGCGTTAATCGGAATTACTGGGCGTAAAGCGCGCGTAGGTGGTTGTTTAAGTCAGATGTGAAAGCCCCGGGCTTAACCTGGGAACTGCATTTGATACTGGGCAACTAGAGTATGGTAGAGGGAAGTGGAATTCCACATGTAGCGGTGAAATGCGTAGAGATGTGGAGGAACACCAGTGGCGAAGGCGACTTCCTGGACCAATACTGACACTGAGGTGCGAAAGCGTGGGG
ASV_993	Bacteria	Spirochaetota	Spirochaetia	Spirochaetales	Spirochaetaceae	Spirochaeta 2	NA	GCGAGCGTTGTTCGGAATTATTGGGCGTAAAGGGCATGTAGGCGGTTTTTTAAGTCTGATGTGAAATACTACAGCTTAACTGTGGGAACGCATTGGAAACTGAAAGACTCGAATCAGTGAGGGGTAACCGGAATTCCTAGTGTAGGGGTGAAATCTGTTGATATTAGGAAGAACACCGATGGCGAAGGCAGGTTACTGGCGCATGATTGACGCTGATGTGCGAAAGCGTAGGG
ASV_994	Bacteria	Desulfobacterota	Desulfovibrionia	Desulfovibrionales	Desulfovibrionaceae	Desulfovibrio	NA	GCGAGCGTTAATCGGAATCACTGGGCGTAAAGCGTGCGTAGGCGGCTAGGCAAGTCAGACGTGAAAGCCCTCGGCTCAACCGAGGAATTGCGTTTGAAACTGCTTAGCTAGAGTCTCGGAGAGGTTAGGGGAATTCCAGGTGTAGGAGTGAAATCCGTAGATATCTGGAGGAACACCGGTGGCGAAGGCGCCTAACTGGACGAGTACTGACGCTGAGGTACGAAAGCGTGGGG
ASV_995	Bacteria	Bacteroidota	Bacteroidia	Flavobacteriales	Flavobacteriaceae	NA	NA	CCAAGCGTTATCCGGAATCATTGGGTTTAAAGGGTCCGTAGGTGGATAATTAAGTCAGAGGTGAAAGTCTGCAGCTCAACTGTAGAATTGCCTTTGATACTGGTTATCTTGAGTTATTATGAAGTAGTTAGAATATGTAGTGTAGCGGTGAAATGCATAGATATTACATAGAATACCAATTGCGAAGGCAGATTACTAATAATCAACTGACACTGATGGACGAAAGCGTGGGG
ASV_996	Bacteria	Proteobacteria	Gammaproteobacteria	KI89A clade	NA	NA	NA	TCGAACGTTAATCGGAATTACTGGGCGTAAAGCGCGCGTAGGCGGTTTGTTAAGTGGGATGTGAAAGCCCCGGGCTCAACCTGGGAACTGCATTCCAAACTGGCAGACTAGAGTATGGTAGAGGGTGGTAGAATTTCCTGTGTAGCGGTGAAATGCGTAGATATAGGAAGGAATACCGATGGCGAAGGCAGCCACCTGGACCAATACTGACGCTGAGGTGCGAAAGCGTGGGG
ASV_997	Bacteria	Proteobacteria	Gammaproteobacteria	NA	NA	NA	NA	GCAAGCGTTAATCGGAATTACTGGGCGTAAAGCGCACGCAGGCGGTTGGTTAAGCGAGATGTGAAAGCCCCGGGCTTAACCTGGGAACTGCATTTCGAACTAGCCAACTAGAGTACGAGAGAGGAAGGTAGAATTCCAGGTGTAGCGGTGAAATGCGTAGATATCTGGAGGAATACCGGTGGCGAAGGCGACCTTCTGGCTCGATACTGACGCTCAGGTGCGAAAGCGTGGGG
ASV_998	Bacteria	Proteobacteria	Gammaproteobacteria	NA	NA	NA	NA	TCGAACGTTAATCGGAATTACTGGGCGTAAAGCGCGCGTAGGCGGTTTGTTAAGTGAGATGTGAAAGCCCCGGGCTCAACCTGGGAACTGCATCTCATACTGGCAGACTAGAGTATGGTAGAGGGAGGTAGAATTTCCTGTGTAGCGGTGAAATGCGTAGATATAGGAAGGAATACCGATGGCGAAGGCAGCCTCCTGGACCAATACTGACGCTGAGGTGCGAAAGCGTGGGG
ASV_999	Bacteria	Proteobacteria	Gammaproteobacteria	Oceanospirillales	Kangiellaceae	Aliikangiella	NA	GCAAGCGTTAATCGGAATTACTGGGCGTAAAGCGCGCGTAGGCGGAATGTTAAGTCTCATGTGAAAGCCCTGGGCTCAACCTGGGAACTGCATGGGATACTGGCATTCTAGAATACAGTAGAGGGAGGTGGAATTTCAGGTGTAGCGGTGAAATGCGTAGAGATCTGAAGGAACATCAGTGGCGAAGGCGGCCTCCTGGACTGATATTGACGCTGAGGTGCGAAAGCGTGGGG
ASV_1000	Bacteria	Bacteroidota	Bacteroidia	Flavobacteriales	Flavobacteriaceae	NA	NA	CCAAGCGTTATCCGGAATCATTGGGTTTAAAGGGTCCGTAGGTGGATAATTAAGTCAGAGGTGAAAGTCTGCAGCTCAACTGTAGAATTGCCTTTGATACTGGTTATCTTGAGTTATTATGAAGTAGTTAGAATATGTAGTGTAGCGGTGAAATGCATAGATATTACATAGAATACCAATTGCGAAGGCAGATTACTAATAATATACTGACACTGATGGACGAAAGCGTGGGG
ASV_1001	Bacteria	Spirochaetota	Spirochaetia	Spirochaetales	Spirochaetaceae	Sediminispirochaeta	NA	GCGAGCGTTGTTCGGATTTATTGGGCGTAAAGGGCACGTAGGCGGCCTGTCAAGCTTGGTGTGAAAGACCTCAGCTCAACTGAGGAAACGCGCTGAGAACTGGCAAGCTAGAGTCTAAGAGGGGGAGTTAGAATTCCAGGTGTAGGGGTGAAATCTGTAGATATCTGGAAGAATACCGGTGGCGAAGGCGAACTCCTGGTAATAGACTGACGCTGAGGTGCGAAAGTGTGGGG
ASV_1002	Bacteria	Cyanobacteria	Cyanobacteriia	Cyanobacteriales	Xenococcaceae	Pleurocapsa PCC-7319	NA	GCAAGCGTTATCCGGAATCATTGGGCGTAAAGCGTCCGCAGGTGGTCATTCAAGTCTGCTGTTAAAGACAGAAGCTCAACTTCTGATAGGCGGTGGAAACTGGATGACTAGAGTATGGTAGGGGTTGAGGGAATTCCCAGTGTAGCGGTGAAATGCGTAGATATTGGGAAGAACACCAGTGGCGAAGGCGCTCGACTGGGCCATAACTGACACTCAGGGACGAAAGCTAGGGT
ASV_1004	Bacteria	Campilobacterota	Campylobacteria	Campylobacterales	Sulfurimonadaceae	Sulfurimonas	NA	GCAAGCGTTACTCGGAATCACTGGGCGTAAAGGACGCGTAGGCGGGTTGGTAAGTCTGATGTGAAATCCTACAGCTTAACTGTAGAACTGCATTGGAAACTACTAGCCTAGAGTATGGGAGGGGCAGATGGAATTAGTGGTGTAGGGGTAAAATCCGTAGATATCACTAGGAATACCGAAAGCGAAGGCGATCTGCTGGAACATAACTGACGCTAAGGCGTGAAAGCGTGGGG
ASV_1005	Bacteria	Proteobacteria	Gammaproteobacteria	NA	NA	NA	NA	GCAAGCGTTAATCGGAATTACTGGGCGTAAAGCGTGTGTAGGCGGTTTGTTAAGTCGGATGTGAAAGCCCCGGGCTCAACCTGGGAATTGCATTCGATACTGACAAACTTGAATTTGGTAGAGGGAAGTGGAATTCCGGGTGTAGCGGTGAAATGCGTAGATATCCGGAGGAACATCAGTGGCGAAGGCGGCTTCCTGGACCAAAATTGACGCTGAGGCACGAAAGCGTGGGT
ASV_1006	Bacteria	Proteobacteria	Gammaproteobacteria	Cellvibrionales	Cellvibrionaceae	NA	NA	GCAAGCGTTAATCGGAATTACTGGGCGTAAAGCGCGCGTAGGCGGTTACATAAGTTGGAGGTGAAATCCCCGGGCTCAACCTGGGAACTGCTTTCAAAACTGTGTGACTTGAGTACAGCAGAGGATAGTGGAATTTCTAGTGTAGCGGTGAAATGCGTAGATATTAGAAGGAACACCAGTGGCGAAGGCGACTGTCTGGGCTGATACTGACGCTGAGGTGCGAAAGCGTGGGG
ASV_1008	NA	NA	NA	NA	NA	NA	NA	GCGAACGTTATTCGGAATCACTGGGCTTAAAGGGTGCGTAGGCGGCTAATTAAGTAGGGTGTGAAATCCCATGGCTCAACCATGGAACTGCGCTCTAAACTGGTTAGCTTGAGTAAGATAGGGGTATGCGGAACTTCAAGTGGAGCGGTGAAATGTGTAGATATTTGAAGGAACACCGGTGGCGAAAGCGGCATACTAGGTCTTAACTGACGCTGAGGCACGAAAGCTAGGGT
ASV_1009	Bacteria	Bacteroidota	Bacteroidia	Bacteroidales	Marinifilaceae	Marinifilum	NA	TCGAGCGTTATCCGGATTTATTGGGTTTAAAGGGTCCGTAGGCGGGCTTGTAAGTCAGTGGTGAAATCTCACAGCTCAACTGTGAAACTGCCATTGATACTGCAGGTCTTGAATATAGTTGAGGTGGGCGGAATACGTTATGTAGCGGTGAAATGCATAGATATAACGTAGAACACCGATTGCGAAGGCAGCTCACTAAGCTATTATTGACGCTGATGGACGAAAGCGTGGGG
ASV_1010	Bacteria	Planctomycetota	Planctomycetes	Planctomycetales	Rubinisphaeraceae	Fuerstia	NA	GCGAACGTTATTCGGAATCACTGGGCTTAAAGGGTACGTAGGCGGTTAATCAAGTCAGGTGTGAAATGCCTGAGCTCAACTGAGGCACTGCGCTTGAAACTGATTAGCTAGAGTATTCCAGGGGTGTGCGGAACTTATGGTGGAGCGGTGAAATGCGTTGATATCATGAGGAACACCGGAGGCGAAGGCGGCACACTGGGGAATTACTGACGCTGAGGTACGAAAGCTAGGGT
ASV_1011	Bacteria	Proteobacteria	Gammaproteobacteria	Oceanospirillales	Nitrincolaceae	Amphritea	NA	CCGAGCGTTAATCGGAATTACTGGGCGTAAAGCGCGCGTAGGCGGTTATTTAAGTCAGATGTGAAAGCCCCGGGCTCAACCTGGGAACTGCACCTGATACTGGGTAACTAGAGTACAGAAGAGGGTGGTGGAATTTCCTGTGTAGCGGTGAAATGCGTAGATATAGGAAGGAACACCAGTGGCGAAGGCGACCACCTGGTCTGATACTGACGCTGAGGTGCGAAAGCGTGGGG
ASV_1012	Bacteria	Proteobacteria	Alphaproteobacteria	Rhizobiales	Hyphomicrobiaceae	Filomicrobium	NA	GCTAGCGTTGTTCGGAATCACTGGGCGTAAAGCGCACGTAGGCTGACTGGTCAGTTGGGGGTGAAATCCCGGGGCTCAACCTCGGAACTGCCTTCAATACTGCCAGTCTTGAGTCCGAGAGAGGTGAGTGGAATTCCTAGTGTAGAGGTGAAATTCGTAGATATTAGGAAGAACACCAGTGGCGAAGGCGGCTCACTGGCTCGGTACTGACGCTGAGGTGCGAAAGCGTGGGG
ASV_1013	Bacteria	Proteobacteria	Gammaproteobacteria	Cellvibrionales	BD2-7	NA	NA	GCGAGCGTTAATCGGAATTACTGGGCGTAAAGCGCGCGTAGGCGGTCTGTTAAGTCGGATGTGAAAGCCCCGGGCTCAACCTGGGAATTGCATTCGATACTGGCAGACTGGAATGCGGGAGAGGGAGGTAGAATTCCATGTGTAGCGGTGAAATGCGTAGATATATGGAGGAATACCAGTGGCGAAGGCGGCCTCCTGGCCTGACATTGACGCTGAGGTGCGAAAGCGTGGGG
ASV_1014	NA	NA	NA	NA	NA	NA	NA	GCAAGCGTTGTTCGGATTTACTGGGCGTAAAGGGCGTGTAGGCGGATGATATAGTTAGAGGTGAAAGCCCAGGGCTCAACCTTGGAACTGCCTTTAATACTTATCATCTAGAGTTTGTGAGAGGGTGGCGGAATATCCAGTGTAGAGGTGAAATTCGTAGATGTTGGATAGAATACCAGTGGCGAAGGCGGCCACCTGGCACAACACTGACGCTGAGGCGCGAAAGCGTGGGG
ASV_1016	NA	NA	NA	NA	NA	NA	NA	ACAAGTGGGATTCAGATTTATTGGGCCTAAAGCGTCCGTAGCCGGTTATATAAATCCTTTGTGAAATTGTGGGGCTCAACCTTACAACGTGCATAGGACACTGTATAACTAGGGACCGGGAGGAGTGTGAGGTATTCCTTGGGGAGCGGTAAAATGTTATAATCCTTGGAGGACCACCTGTGGCGAAGGCGTCACACTAGAACGGATCCGACGGTGAGGGGCGAAAGCCAGGGG
ASV_1017	NA	NA	NA	NA	NA	NA	NA	GCGAGCGTTATCCGGAGTTACTGGGCGTAAAGCGCGTGTAGGCGGTTGTGTAGGTCTGATGTGAAAGCTCCCAGGCTAAACCGGGAGAGGTCATTGGAAACCGCACGGCTAGAGGTCGGCAGAGGGACATGGAATTCCGGGTGTAGTGGTGAAATGCGTAGAGATCCGGAGGAACACCAGTGGCGAAGGCGGTGTCCTGGGCCGAAACTGACGCTGAGACGCGAAAGCATGGGT
ASV_1018	Bacteria	Proteobacteria	Gammaproteobacteria	Steroidobacterales	Woeseiaceae	Woeseia	NA	GCGAGCGTTAATCGGAATTACTGGGCGTAAAGCGCGCGTAGGCGGCTTTGTAAGTCGGATGTGAAATCCCCGGGCTTAACCTGGGAACTGCATTCGATACTGCAGAACTAGAGTATGGTAGAGGGAAGTGGAATTTCCGGTGTAGCGGTGAAATGCGTAGATATCGGAAGGAACACCAGTGGCGAAGGCGACTTCCTGGGCCAATACTGACGCTGAGGTGCGAAAGCGTGGGG
ASV_1019	NA	NA	NA	NA	NA	NA	NA	GCGAGCGTTAATCGGACTTACTGGGCGTAAAGGGTCCGTAGGCGGATAGATAAGTCAGATGTAAAAGTCCAGGGCTCAACCTTGGGATGCCATTTGAAACTGTTTATCTAGAGTATAGTAGAGGAAAGGGGAATTTCTGGTGTAGCGGTGAAATGCGTAGATATCAGAAGGAACACCAATGGCGAAGGCAACTTTCTGGGCTAATACTGACGCTGATGGACGAAAGCATGGTT
ASV_1020	Bacteria	Proteobacteria	Alphaproteobacteria	NA	NA	NA	NA	GCTAGCGTTGTTCGGAATTACTGGGCGTAAAGCGCGCGTAGGCGGCATAGCAAGTTGGAAGTGAAATCCCGGGGCTCAACCTCGGAACTGCTTTCAAAACTGCTAAGCTAGAGTATGGTAGGGGATAGTGGAATTCCTAGTGTAGAGGTGAAATTCGTAGATATTAGGAGGAACACCAGAGGCGAAGGCGACTATCTGGGCCATTACTGACGCTAAGGCGCGAAAGCGTGGGG
ASV_1021	Bacteria	Bacteroidota	Bacteroidia	Cytophagales	Flammeovirgaceae	Flexithrix	NA	GCGAGCGTTGTCCGGAATCATTGGGTTTAAAGGGTACGTAGGCGGCCTGTTAAGTCAGTGGTGAAATCCCACCGCCCAACGGTGGAAGTGCCATTGATACTGGCAGGCTTGGGTTCTGTATGGGCCGGCGGAATTCCCGGTGTAGCGGTGAAATGCATAGATACCGGGAGGAACACCGAAGGCGGAGGCAGCCGGCTTGGCAGCGACCGACGCTGATGTACGAAAGCGCGGGT
ASV_1022	Bacteria	Proteobacteria	Gammaproteobacteria	Cellvibrionales	Halieaceae	Halioglobus	NA	GCGAGCGTTAATCGGAATTACTGGGCGTAAAGCGCGCGTAGGCGGTTAGTTAAGTCGGATGTGAAAGCCCCGGGCTCAACCTGGGAACTGCATTCGATACTGGCCAACTAGAGTGCGAGAGAGGGAGGTAGAATTCCACGTGTAGCGGTGAAATGCGTAGATATGTGGAGGAATACCGGTGGCGAAGGCGGCCTCCTGGCTCGACACTGACGCTGAGGTGCGAAAGCGTGGGG
ASV_1023	Bacteria	Bacteroidota	Bacteroidia	Bacteroidales	Marinifilaceae	Marinifilum	NA	TCGAGCGTTATCCGGATTTATTGGGTTTAAAGGGTCCGTAGGCGGGCTGATAAGTCAGTGGTGAAATCTCACAGCTCAACTGTGAAACTGCCATTGATACTGTCGGTCTTGAATATAGTTGAGGTGGGCGGAATACGTTATGTAGCGGTGAAATGCATAGATATAACGTAGAACACCGATTGCGAAGGCAGCTCACTAAGCTATTATTGACGCTGATGGACGAAAGCGTGGGG
ASV_1024	Bacteria	Bacteroidota	Bacteroidia	NA	NA	NA	NA	CCAAGCGTTATCCGGATTTATTGGGTTTAAAGGGTCCGTAGGCGGGGTTTTAAGTCAGTGGTGAAAGCCTGCAGCTCAACTGTAGAACTGCCATTGAAACTGGGACTCTTGAATGTGATTGAGGTAGGCGGAATATGTCATGTAGCGGTGAAATGCTTAGATATGACATAGAACACCGATAGCGAAGGCAGCTTACCAAGTCATTATTGACGCTGATGGACGAAAGCGTGGGG
ASV_1025	Bacteria	Planctomycetota	Planctomycetes	Pirellulales	Pirellulaceae	NA	NA	GCGAACGTTATTCGGAATCACTGGGCTTAAAGGGTACGTAGGCGGCTTTGTAGGTCTGATGTGAAAGCCCACGGCTCAACCGTGGAATTGCGTTGGAAACCACAAAGCTTGAGGAAGACAGAGGTAAGCGGAACTGATGGTGGAGCGGTGAAATGCGTTGATATCATCAGGAACACCGGTGGCGAAAGCGGCTTACTGGGTCTTTTCTGACGCTGAGGTACGAAAGCTAGGGG
ASV_1026	Bacteria	Verrucomicrobiota	Verrucomicrobiae	Opitutales	Puniceicoccaceae	Lentimonas	NA	GCGAGCGTTACTCGGATTCACTGGGCGTAAAGGGTGCGCAGGCGGATGGATGTGTCAGGTGTGAAATCTCGGGGCTCAACCTCGAAACTGCGCCTGAAACTGTCCATCTAGAGTATTGGAGAGGTAAGCGGAATTTCCGGAGTAGCGGTGAAATGCGTAGATATCGGAAGGAACACCAATGGCGAAGGCAGCTTACTGGACAATTACTGACGCTCAGGCACGAAAGCATGGGT
ASV_1027	Bacteria	Proteobacteria	Gammaproteobacteria	Oceanospirillales	Kangiellaceae	Aliikangiella	NA	GCAAGCGTTAATCGGAATTACTGGGCGTAAAGCGCGCGTAGGCGGAATGTTAAGTCTCATGTGAAAGCCCAGGGCTCAACCTTGGAACTGCATGGGATACTGGCATTCTAGAATACAGTAGAGGGAGGTGGAATTTCAGGTGTAGCGGTGAAATGCGTAGAGATCTGAAGGAACATCAGTGGCGAAGGCGGCCTCCTGGACTGATATTGACGCTGAGGTGCGAAAGCGTGGGG
ASV_1028	Bacteria	Proteobacteria	Alphaproteobacteria	Rhodobacterales	Rhodobacteraceae	NA	NA	GTTAGCGTTGTTCGGAATTACTGGGCGTAAAGCGTACGTAGGCGGATTAGTCAGTCAGAGGTGAAATCCCAGGGCTCAACCCTGGAACTGCCTTTGATACTGCTAGTCTTGAGTTCGAGAGAGGTAAGTGGAATTCCGAGTGTAGAGGTGAAATTCGTAGATATTCGGAGGAACACCAGTGGCGAAGGCGGCTTACTGGCTCGATACTGACGCTGAGGTGCGAAAGTGTGGGG
ASV_1029	NA	NA	NA	NA	NA	NA	NA	TAGTTTTGTGGGCAAAAGCGTAAAGGGTGTGATAGGCCGCTTTAATTAAAAAGGGTTTTATAATTTAAGAAGGTAAATGGAATTTTTTTGTAGCGGTGGAATGTGTAAATAGAAAAAAGAACTTTAGACGTGAAGACTATTTATTTTTGAGATTATAGCGTGATGGCTAAAACACGAGAGTATGGGG
ASV_1030	Bacteria	Proteobacteria	Gammaproteobacteria	NA	NA	NA	NA	GCAAGCGTTAATCGGAATTACTGGGCGTAAAGCGCGCGTAGGTGGTTCATTAAGTTGGCTGTGAAAGCCCCGGGCTCAACCTGGGATGGTCAGTCAAAACTGGTGAACTAGAGTACAGTAGAGGGGTGTGGAATTTCCGGTGTAGCGGTGAAATGCGTAGAGATCGGAAGGAACACCAGTGGCGAAGGCGGCACCCTGGACTGATACTGACACTGAGGTGCGAAAGCGTGGGG
ASV_1031	Bacteria	NA	NA	NA	NA	NA	NA	GCAAACGTTGCTCGGAATCATTGGGCGTAAAGCACATGTAGGCGGCTGCGCAAGTTGGATGTGAAAGCCCAGGGCTCAACCTTGGAAGTGCATCCAAAACTGCGTGGCTTGAGTTCCGGAGGGGCCCAGAGAATTCCCGGTGTAGAGGTGAAATTCGTAGATATCGGGAGGAATACCAGTGGCGAAGGCGCTGGGCTGGACGGATACTGACGCTGAGATGTGAAAGCGTGGGG
ASV_1032	NA	NA	NA	NA	NA	NA	NA	GCAAGCGTTGTTCGGATTTACTGGGCGTAAAGGGCGTGTAGGCGGATGATATAGTTAGAGGTGAAAGCCCAGGGCTCAACCCTGGAACTGCCTTTAATACTTATCATCTAGAGTTTGTGAGAGGGTGGCGGAATATCCAGTGTAGAGGTGAAATTCGTAGATATTGGATAGAATACCAGTGGCGAAGGCGGCCACCTGGCACAACACTGACGCTGAGGCGCGAAAGCGTGGGG
ASV_1033	Bacteria	Bacteroidota	Bacteroidia	NA	NA	NA	NA	CCAAGCGTTATCCGGATTCATTGGGTTTAAAGGGTCCGTAGGCGGATTTTTAAGTCAGTGGTGAAAGCCGACAGCTCAACTGTCGAACTGCCATTGATACTGGAAATCTTGAGTACAAATGAAGTAGGCGGAATGAGTCATGTAGCGGTGAAATGCATAGATATGACTCAGAACACCGATTGCGAAGGCAGCTTACTAACATGTAACTGACGCTGAGGGACGAAAGCGTGGGG
ASV_1034	NA	NA	NA	NA	NA	NA	NA	ACGAGCATTATTCGGAATGATTTGGTGTAAAAAGTTTGTAGATTGTTTTAAAAGTTGAAAGGGAAACAATAAAGCTTAACTTTATAAGCTCTTTCAATACTGTAGAACTTGAGTATGAATAGAGGGTAATGGAATTTCTATTGTAGGGATAAAATACTTTGATAATAGAAGGAAGGCCGAAAGCGAAGGCAATTACCTGGGTACATACTGACATTGAGAAACGAAAGCTTGGGT
ASV_1035	Bacteria	Bacteroidota	Bacteroidia	Flavobacteriales	Flavobacteriaceae	NA	NA	GCAAGCGTTATCCGGAATCATTGGGTTTAAAGGGTCCGTAGGTGGATTGGTAAGTCAGAGGTGAAAGCCTGCAGCTCAACTGTAGAACTGCCTTTGATACTGCTAGTCTTGAGTCGTTGTGAAGTGGTTAGAATATGTAGTGTAGCGGTGAAATGCATAGATATTACATAGAATACCGATTGCGAAGGCAGATCACTAACAACGTACTGACACTGATGGACGAAAGCGTGGGG
ASV_1036	Bacteria	Proteobacteria	Gammaproteobacteria	Alteromonadales	Colwelliaceae	Thalassotalea	NA	GCGAGCGTTAATCGGAATTACTGGGCGTAAAGCGTGCGTAGGCGGATGATTAAGCGAGATGTGAAATCCCGGGGCTCAACCTCGGAACTGCATTTCGAACTGGTCATCTAGAGTACTGTAGAGGGTGGTGGAATTTCCAGTGTAGCGGTGAAATGCGTAGAGATTGGAAGGAACATCAGTGGCGAAGGCGGCCACCTGGACAGATACTGACGCTGAGGCACGAAAGCGTGGGG
ASV_1037	Bacteria	Cyanobacteria	Cyanobacteriia	Chloroplast	NA	NA	NA	GCAAGTGTTATCCGGAATCACTGGGCGTAAAGCGTCTGTAGGTGGTTTAATAAGTCAACTGTTAAATCTTGAGGCTTAACCTCAAAATCGCAGTCGAAACTATTAGACTAGAGTATAGTAGGGGTAAAGGGAATTTCCAGTGGAGCGGTGAAATGCGTAGAGATTGGAAGGAACACCGATGGCGAAGGCACTTTACTGGGCTATTACTGACACTCAGAGACGAAAGCTAGGGT
ASV_1038	Bacteria	Bacteroidota	Bacteroidia	Cytophagales	NA	NA	NA	GCAAGCGTTGTCCGGATTTATTGGGTTTAAAGGGTGCGTAGGCGGCCTGTTAAGTCAGTGGTGAAAGGTAGCAGCTTAACTGTTGAATTGCCATTGATACTGATAGGCTTGAGTATAGTCGAGGTAGGCGGAATTTATGGTGTAGCGGTGAAATGCATAGATACCATAAAGAACACCGATAGTGAAGACAGTTTACCAGGCTATAACTGACGCTGAGGCACGAAAGCATGGGG
ASV_1039	Bacteria	NA	NA	NA	NA	NA	NA	GCGAACGTTGCTCGGAATCATTGGGCGTAAAGCACATGTAGGCGGCTGCGCAAGTTGGATGTGAAAGCCCAGGGCTCAACCTTGGAAGTGCATCCAAAACTGCGTGGCTTGAGTTCCGGAGGGGCCCAGAGAATTCCCGGTGTAGAGGTGAAATTCGTAGATATCGGGAGGAATACCAGTGGCGAAGGCGCTGGGCTGGACGGATACTGACGCTGAGATGTGAAAGCGTGGGG
ASV_1040	Bacteria	Proteobacteria	Gammaproteobacteria	Vibrionales	Vibrionaceae	NA	NA	GCGAGCGTTAATCGGAATTACTGGGCGTAAAGCGCATGCAGGTGGTTTGTTAAGTCAGATGTGAAAGCCCGGGGCTCAACCTCGGAATTGCATTTGAAACTGGCAGACTAGAGTACTGTAGAGGGGGGTAGAATTTCAGGTGTAGCGGTGAAATGCGTAGAGATCTGAAGGAATACCAGTGGCGAAGGCGGCCCCCTGGACAGATACTGACACTCAGATGCGAAAGCGTGGGG
ASV_1041	Bacteria	Planctomycetota	Planctomycetes	Pirellulales	Pirellulaceae	NA	NA	GCGAACGTTATTCGGAATCACTGGGCTTAAAGGGTACGTAGGCGGCTATGTAGGTCTGATGTGAAATCCCACGGCTCAACCGTGGAACTGCGTTGGAAACCATGTAGCTTGAGGGAGTCAGAGGTAAGCGGAACTGATGGTGGAGCGGTGAAATGCGCTGAGATCATCAGGAACACCGGTGGCGAAAGCGGCTTACTGGGACTCTTCTGACGCTGAGGTACGAAAGCTAGGGG
ASV_1042	Bacteria	Proteobacteria	Alphaproteobacteria	Rickettsiales	Rickettsiaceae	Candidatus Megaira	NA	GCTAGCGTTGTTCGGAATTACTGGGCGTAAAGGGCGCGTAGGCGGATTAGTAAGTTGGAAGTGAAAGCCCGGGGCTTAACCTCGGAACTGCTTTCAAAACTGCTAGTCTTGAGTGAAGTAGGGGGTGATGGAATTCCTAGTGTAGAGGTGAAATTCTTAGATATTAGGAGGAACACCAGTGGCGAAGGCGATCACCTGGACTTCAACTGACGCTGAGGCGCGAAAGCGTGGGG
ASV_1043	Bacteria	Proteobacteria	Alphaproteobacteria	Rhizobiales	Methyloligellaceae	Methyloceanibacter	NA	GCTAGCGTTGTTCGGAATTACTGGGCGTAAAGCGCGCGTAGGCGGACTTTCAAGTCAGGGGTGAAATCCCGAGGCTCAACCTCGGAACTGCCTTTGATACTGCAAGTCTTGAGTCCGAGAGAGGTGAGTGGAATTCCTAGTGTAGAGGTGAAATTCGTAGATATTAGGAAGAACACCAGTGGCGAAGGCGGCTCACTGGCTCGGTACTGACGCTGAGGTGCGAAAGCGTGGGG
ASV_1044	Bacteria	Proteobacteria	Alphaproteobacteria	Sphingomonadales	Sphingomonadaceae	Sphingomonas	NA	GCTAGCGTTGTTCGGAATTACTGGGCGTAAAGCGCACGTAGGCGGCTTTGTAAGTCAGAGGTGAAAGCCTGGAGCTCAACTCCAGAACTGCCTTTGAGACTGCATCGCTTGAATCCAGGAGAGGTGAGTGGAATTCCGAGTGTAGAGGTGAAATTCGTAGATATTCGGAAGAACACCAGTGGCGAAGGCGGCTCACTGGACTGGTATTGACGCTGAGGTGCGAAAGCGTGGGG
ASV_1045	NA	NA	NA	NA	NA	NA	NA	GCGAGCGTTGTTCGGAATCATTGGGCGTAAAGCGTGCGTAGGCGGTAAGGTATGTCTGGTGTGAAAGCTTGGGGCTCAACTCCAAAAGTGCACTGGAAACTGCTTTACTTGAATCCTGGAGAGGTTGGCGGAATTCCTGGTGTAGAGGTGAAATTCGTAGATATCAGGAGGAACACCGGTGGCGAAGGCGGCCAACTGGACAGTGATTGACGCTGAGGCACGAAAGCGTGGGG
ASV_1046	Bacteria	Proteobacteria	Gammaproteobacteria	NA	NA	NA	NA	GCAAGCGTTAATCGGAATTACTGGGCGTAAAGGGCGCGTAGGTGGATAAGTGTGTTGGATGTGAAAGCCCCGGGCTTAACCTGGGAATGCCATTCAAAACTGCTTGTCTAGAGTGCAGTAGAGGGAAGTGGAATTTCAGGTGTAGCGGTGAAATGCGTAGATATCTGAAGGAACACCAGTGGCGAAGGCGGCTTCCTGGACTGCTACTGACACTGAGGCGCGAAAGCGTGGGG
ASV_1047	NA	NA	NA	NA	NA	NA	NA	GCAAGCGTTAATCGGAATCACTGGGCGTAAAGCGTACGTAGGCTGCTACGCAAGTCAAACGTGAAAGCCCGGGGCTCAACCCCGGAATTGCGTTCGAAACTGCGTGGCTAGAGTTCGGGAGAGGGTAGTGGAATTCCTGGTGTAGGAGTGAAATCCGTAGATATCAGGAGGAACATCAGTGGCGAAGGCGGCTACCTGGACCGATACTGACGCTGAGGTACGAAAGCGTGGGG
ASV_1048	Bacteria	Bacteroidota	Bacteroidia	Flavobacteriales	Crocinitomicaceae	Crocinitomix	NA	CCAAGCGTTATCCGGAATCATTGGGTTTAAAGGGTCCGCAGGCGGTTTGTTAAGTCAGTGGTGAAATCCTATCGCTCAACGATAGAACTGCCATTGATACTGACAGACTTGAATTTAGTTGGAGTAGGCGGAATGTGTAGTGTAGCGGTGAAATGCTTAGATATTACACAGAACACCGATAGCGAAGGCAGCTTACTAAACTAATATTGACGCTCATGGACGAAAGCGTGGGG
ASV_1049	Bacteria	Bacteroidota	Bacteroidia	Bacteroidales	Marinilabiliaceae	Carboxylicivirga	NA	GCGAGCGTTATCCGGATTCATTGGGTTTAAAGGGTGCGTAGGCGGAAGTATAAGTCAGGGGTGAAAGTTTGTGGCTCAACCATGAAATTGCCTTTGATACTGTATTTCTTGAGTACATTTGAGGTAGGCGGAATGTGTTGTGTAGCGGTGAAATGCTTAGATATAACACAGAACACCGATTGCGAAGGCAGCTTACTAAACTGTAACTGACGCTGATGCACGAAAGCGTGGGG
ASV_1050	NA	NA	NA	NA	NA	NA	NA	GCTAGCGTTGTTCGGAATTACTGGGCGTAAAGCGCGCGTAGGCTGCATAGCAAGTCAGGTGTGAAATCCCGAGGCTCAACCTCGGAACTGCACTTGAAACTGCTATGCTGGAATCTCGGAGGGGGTAGCGGAATTTCTAATGTAGGGGTGAAATCCGTAGATATTAGAAGGAACACCGGTGGCGAAGGCGGCTACCTGGACGAGTATTGACGCTGAGGTGCGAAAGTGTGGGG
ASV_1051	Bacteria	Bacteroidota	Bacteroidia	Bacteroidales	Prolixibacteraceae	NA	NA	GCAAGCGTTATCCGGATTTATTGGGTTTAAAGGGTACGTAGGTGGCCCTATAAGTCAGTGGTGAAATCCTGCCGCTTAACGGTAGAATTGCCATTGAAACTGTAGGGCTTGAGTATATTTGAGGTAAGCGGAATGTGTAGTGTAGCGGTGAAATGCTTAGATATTACACAGAACCCCGATTGCGAAGGCAGCTTACTAAACTATAACTGACACTGAGGTACGAAAGCGTGGGG
ASV_1052	NA	NA	NA	NA	NA	NA	NA	GCGAGCGTTATTCGGAATCACTGGGCGTAAAGCGTACGTAGGCGGCTTGACAAGTCAGGAGTGAAATCCCAGGGCTCAACCCTGGAACTGCTCTTGAAACTGTCTCGCTAGAATTCGGGAGAGGTTGGCGGAATTCCCAGTGTAGAGGTGAAATTCGTAGATATTGGGAGGAACACCAGTGGCGTAGGCGGCCAACTGGACCGACATTGACGCTGAGGTACGAAAGCGTGGGG
ASV_1053	Bacteria	Proteobacteria	Gammaproteobacteria	Oceanospirillales	Kangiellaceae	Aliikangiella	NA	GCAAGCGTTAATCGGAATTACTGGGCGTAAAGCGCGCGTAGGCGGAATGTTAAGTCTCATGTGAAAGCCCAGGGCTCAACCTTGGAACTGCATGGGATACTGGCACTCTAGAATACAGTAGAGGGAGGTGGAATTTCAGGTGTAGCGGTGAAATGCGTAGAGATCTGAAGGAACATCAGTGGCGAAGGCGGCCTCCTGGACTGATATTGACGCTGAGGTGCGAAAGCGTGGGG
ASV_1054	Bacteria	Proteobacteria	Alphaproteobacteria	NA	NA	NA	NA	GCTAGCGTTGTTCGGAATTACTGGGCGTAAAGCGCGTGTAGGCTGACATTTAAGTCAGGGGTGAAATCCCGGGGCTCAACCCCGGAACTGCCTTTGATACTGGATGTCTGGAGTCCGGAAGAGGTGAGTGGAATTCCGAGTGTAGAGGTGAAATTCGTAGATATTCGGAGGAACACCAGTGGCGAAGGCGGCTCACTGGTCCGGTACTGACGCTGAGACGCGAAAGTGTGGGG
ASV_1055	Bacteria	Bacteroidota	Bacteroidia	Chitinophagales	Saprospiraceae	NA	NA	GCAAGCGTTATCCGGAATCACTGGGTTTAAAGGGTGCGTAGGCGGCGCTATAAGTCAGAGGTGAAAGCCCCCAGCTTAACTGGGGAACTGCCTTTGATACTGTAGTGCTTGAATCAGGTTGAGGTTAGCGGAATGTGTCATGTAGCGGTGAAATGCATAGATATGACATAGAACACCAATTGCGAAGGCAGCTGACTAGACCTGTATTGACGCTGAGGCACGAAAGCGTGGGG
ASV_1056	NA	NA	NA	NA	NA	NA	NA	GCAAGCGTTGTTCGGAATCACTGGGCGTAAAGAGTATGTAGGCGGCTTGGATAGTCAGATGTGAAAGCCCGGGGCTCAACCTCGGAACTGCATTTGATACTACCAAGCTAGAGTCCGGTAGGGGGCAGTGGAATTCCTAGTGTAGCGGTGAAATGCGTAGAGATTAGGAGGAACACCAGTGGCGAAGGCGACTGCCTGGGCCGGAACTGACGCTAAGATACGAAAGCGTGGGG
ASV_1057	Bacteria	Proteobacteria	Alphaproteobacteria	Rhodobacterales	Rhodobacteraceae	NA	NA	GTTAGCGTTGTTCGGAATTACTGGGCGTAAAGCGCGCGTAGGCGGACTATTAAGTCAGGGGTGAAATCCCGGGGCTCAACCCCGGAACTGCCTCTGATACTGGTAGTCTTGAGTTCGAGAGAGGTGAGTGGAATTCCGAGTGTAGAGGTGAAATTCGTAGATATTCGGAGGAACACCAGTGGCGAAGGCGGCTCACTGGCTCGATACTGACGCTGAGGTGCGAAAGTGTGGGG
ASV_1058	NA	NA	NA	NA	NA	NA	NA	GCAAGCGTTGTTCGGAATTACTGGGCGTAAAGGGTCCGTAGGCGGCTTGTTAAGTTGGATGTGAAAGCCCGGGGCTCACCCCCGGAGGGTCATCCAAAACTGGCAGGCTTGAGTCCGGGAGAGGGAAGCGGAATTCCCAGTGTAGAGGTGAAATTCGTAGAGATTGGGAGGAACACCAGAGGCGAAGGCGGCTTCCTGGACCGGTACTGACGCTGAGGGACGAAAGCGTGGGG
ASV_1059	Bacteria	Proteobacteria	Gammaproteobacteria	Tenderiales	Tenderiaceae	Candidatus Tenderia	NA	GCGAGCGTTAATCGGAATTACTGGGCGTAAAGCGTACGTAGGTGGTTTGGTAAGTCGGATGTGAAATCCCCGGGCTCAACCTGGGAATTGCATTCGATACTGCCTCACTAGAGTCTGGCAGAGGGATGCGGAATTCCGGGTGTAGCGGTGAAATGCGTAGAGATCCGGAGGAACATCAGTGGCGAAGGCGGCATCCTGGGCTAAGACTGACACTGAGGTACGAAAGCGTGGGG
ASV_1060	NA	NA	NA	NA	NA	NA	NA	GCAAGCGTTGTTCGGAATCACTGGGCTTAAAGCGTATGTAGGCGGAAATGCAAGTCAGGAGTGAAATCCCGGGGCTCAACCCCGGAACTGCTCTTGAAACTGCATTTCTAGAATTCTGGAGAGGTTGGGAGAATTCCGAGTGTAGAGGTGAAATTCGCAGATATTCGGAGGAATACCAGTGGCGTAGGCGCCCAACTGGACAGATATTGACGCTCAGATACGAAAGCGTGGGG
ASV_1061	Bacteria	Bacteroidota	Bacteroidia	Flavobacteriales	Crocinitomicaceae	Crocinitomix	NA	CCAAGCGTTATCCGGAATCATTGGGTTTAAAGGGTTCGCAGGCGGTTCATTAAGTCAGTGGTGAAATCTCTCGGCTCAACCGAGAAACTGCCATTGATACTGATGGACTTGAATATAGTTGGAGTAGGCGGAATGTGTAGTGTAGCGGTGAAATGCTTAGATATTACACAGAACACCGATAGCGAAGGCAGCTTACTAAACTATTATTGACGCTCATGAACGAAAGCGTGGGG
ASV_1062	NA	NA	NA	NA	NA	NA	NA	GCAAGCGTTGTTCGGAATCACTGGGCGTAAAGAGCACGCAGGCGGATTTTTAAGTTGGATGTGAAAACTATGGGCTCAACCCGTAGCCTGCATTCAAAACTGGGAATCTGGAGTCTCGGAGAGGTAAGTGGAATTCTAGGTGTAGCGGTGAAATGCGTAGATATCTGGAGGAACACCAATGGCGAAGGCAACTTACTGGACGATGACTGACGCTGAGGTGCGAAAGCGTGGGG
ASV_1063	Bacteria	Actinobacteriota	Actinobacteria	Corynebacteriales	Corynebacteriaceae	Corynebacterium	NA	GCGAGCGTTGTCCGGAATTACTGGGCGTAAAGAGCTCGTAGGTGGTTTGTCGCGTCGTTTGTGTAAGCCCGCAGCTTAACTGCGGGACTGCAGGCGATACGGGCATAACTTGAGTGCTGTAGGGGAGACTGGAATTCCTGGTGTAGCGGTGGAATGCGCAGATATCAGGAGGAACACCGATGGCGAAGGCAGGTCTCTGGGCAGTAACTGACGCTGAGGAGCGAAAGCATGGGT
ASV_1064	Bacteria	Bacteroidota	Bacteroidia	NA	NA	NA	NA	GCAAGCGTTATCCGGAATCACTGGGTTTAAAGGGTGCGTAGGCGGCCTGGTAAGTCAGAGGTGAAATGCACGAGCTTAACTGGTGAATTGCCTTTGAAACTATCAAGCTAGAATTATGTTGAGGTCAGCGGAATGAGTCATGTAGCGGTGAAATGCATAGATATGACTTAGAACACCAATTGCGTAGGCAGCTGGCTGGGCATATATTGACGCTGAGGCACGAAAGCGTGGGG
ASV_1065	Bacteria	NA	NA	NA	NA	NA	NA	GCAAGCGTTAATCGGAATTACTGGGCGTAAAGGGTACGTAGGCGGTTTCTTAAGTCGGATGTGAAAGCCCCGGGCTTAACCTGGGAATTGCATTCGATACTGGGGAACTTGAATCTGACAGAGGCTGGTGGAATTTCCGGTGTAGCGGTGAAATGCGTAGATATCGGAAGGAACATTAGTGGCGAAGGCGGCCAGCTGGGTCAAGATTGACGCTGAGGTACGAAAGCGTGGGG
ASV_1066	Bacteria	Planctomycetota	Planctomycetes	Pirellulales	Pirellulaceae	Blastopirellula	NA	ACAAACGTTATTCGGAATCACTGGGCTTAAAGAGTACGTAGGCTGCCTTGAAGGTGAGATGTGAAATCCCACGGCCTAACCGTGGAACTGCATTTCAAACCACAAGGCTTGAGGGAGACAGGGGTGAGCGGAACTGATGGTGGAGCGGTGAAATGCGTTGATATCATCAGGAACACCGGTGGCGAAGGCGGCTCACTGGGTCTCTTCTGACGCTGAGGTACGAAAGCTAGGGT
ASV_1067	Bacteria	Proteobacteria	Gammaproteobacteria	Piscirickettsiales	Piscirickettsiaceae	Candidatus Endoecteinascidia	NA	GCGAGCGTTAATCGGAATTACTGGGCGTAAAGGGCACGTAGGTTGTTTTTTAAGTCAGATGTGAAATCCCTGGGCTCAACCTAGGAATTGCATTTGATACTGGAAGACTAGAGTACTGTAGAGGAAAGGGGAATTCACGGTGTAGCGGTGAAATGCGTAGATATCGTGAGGAACATCGGTGGCGAAGGCGCCTTTCTGGACAGATACTGACACTGAGGTGCGAAAGCGTGGGT
ASV_1068	Bacteria	Proteobacteria	Gammaproteobacteria	Alteromonadales	Alteromonadaceae	NA	NA	GCGAGCGTTAATCGGAATTACTGGGCGTAAAGCGCACGCAGGCGGTTTGTCAAGCTAGAGGTGAAAGCCCCGCGCTCAACGTGGGAATAGCCTTTAGAACTGGCAGACTAGAGTCTTGGAGAGGGGAGTGGAATTCCAGGTGTAGCGGTGAAATGCGTAGAGATCTGGAGGAACATCAGTGGCGAAGGCGACTCCCTGGCCAAAGACTGACGCTCATGTGCGAAAGTGTGGGT
ASV_1069	Bacteria	Bacteroidota	Bacteroidia	Chitinophagales	Saprospiraceae	NA	NA	GCAAGCGTTATCCGGAATCACTGGGTTTAAAGGGTGCGTAGGCGGTCTAATAAGTCAGAGGTGAAAGTTTGCAGCTTAACTGTAAAATTGCCTTTGATACTGTTGGACTTGAATTAGGCTGAGGTTAGCGGAATGAGTCATGTAGCGGTGAAATGCATAGATATGACTTAGAACACCAATTGCGAAGGCAGCTAACTAGACCTATATTGACGCTGAGGCACGAAAGCGTGGGG
ASV_1070	Bacteria	Actinobacteriota	Actinobacteria	Micrococcales	Microbacteriaceae	NA	NA	GCGAGCGTTGTCCGGAATTATTGGGCGTAAAGAGCTCGTAGGCGGTCTGTCGCGTCTGCTGTGAAAACCCGAGGCTCAACCTCGGGCTTGCAGTGGGTACGGGCAGACTAGAGTGCGGTAGGGGAGAATGGAATTCCTGGTGTAGCGGTGGAATGCGCAGATATCAGGAGGAACACCGATGGCGAAGGCAGTTCTCTGGGCCGTAACTGACGCTGAGGAGCGAAAGCGTGGGG
ASV_1071	NA	NA	NA	NA	NA	NA	NA	GCAAGCGTTATCCGGCATGACTGGGCGTAAAGAGTCCGTAGACTGTAAAGTAAGTTTTTTGTCAAAGTTTAAGACCCAATCTTAAATCAGCAATCAATACTGCTTTACTTTGAGTTTAATACAGAAGAGTAGAATTTTATACGGCAGGGGTGAAATCCGTAGATATATAAAGGAATGCCAATAGCGAAGGCAACTTTTTGGTATAAACTGACGTTGAGGGACGAAAGCGTGGGT
ASV_1072	Bacteria	NA	NA	NA	NA	NA	NA	GCAAGCGTTGTTCGGAATTACTGGGCGTAAAGGGCGTGTAGGCGGACCAATCAGTCAGGGGTGAAAGCCATGGGCTCAACCTGTGAACTGCCTTTGATACTGTTGGTCTAGAGTTCGTGAGAGGATAGCGGAATACCCAGTGTAGAGGTGAAATTCGTAGATATTGGGTAGAACACCAGTGGCGAAGGCGGCTATCTGGCACGATACTGACGCTGAGGCGCGAAAGCGTGGGG
ASV_1073	NA	NA	NA	NA	NA	NA	NA	GCAAGCGTTGTTCGGAATCACTGGGCTTAAAGCGTGCGCAGGCGGATAAGAAAGTCAGAAGTGAAATCCCAGGGCTCAACCCTGGAACTGCTTTTGAAACTCCTTATCTAGAATCCGAGAGGGGCCAGTAGAATTCCTAGTGTAGAGGTGAAATTCGCAGATATTAGGAGGAATACCAGTGGCGTAGGCGACTGGCTGGATCGGTATTGACGCTCATGTACGAAAGCGTGGGG
ASV_1074	Bacteria	Proteobacteria	Alphaproteobacteria	Sphingomonadales	Sphingomonadaceae	Sphingomonas	NA	GCTAGCGTTATTCGGAATTACTGGGCGTAAAGCGCACGTAGGCGGCTTTGTAAGTTAGAGGTGAAAGCCCGGGGCTCAACTCCGGAATTGCCTTTAAGACTGCATCGCTTGAATCCAGGAGAGGTGAGTGGAATTCCGAGTGTAGAGGTGAAATTCGTAGATATTCGGAAGAACACCAGTGGCGAAGGCGGCTCACTGGACTGGTATTGACGCTGAGGTGCGAAAGCGTGGGG
ASV_1076	Bacteria	NA	NA	NA	NA	NA	NA	GCAAGCGTTAATCGGAATTACTGGGCGTAAAGCGAGCGTAGGCGGTTTAATAAGTTGGCTGTGAAAGCCCCGGGCTTAACCTGGGATGGTCAGTCAAAACTGTTAGACTAGAGTACAGTAGAGGGGTGTGGAATTTCCGGTGTAGCGGTGAAATGCGTAGAGATCGGAAGGAACACCAGTGGCGAAGGCGGCACTCTGGACTGATACTGACGCTGAGGTTCGAAAGCGTGGGG
ASV_1077	NA	NA	NA	NA	NA	NA	NA	GCTAGCGTTGTCCGGAATAACTGGGCGTAAAGGGCGCGTAGGCGGTCTATTAAGTTGGATGTGAAATCCCCGGGCTCAACCTGGGAACTGCATTCGATACTGGTAGACTAGAGGCCGAGAGAGGAAAGCGGAATGACGAGTGTAGAGGTGAAATTCGTAGATATTCGTCGGAACACCAGAGGCGAAGGCGGCTTTCTGGCTCGGACCTGACGCTGAGGCGCGAAAGCGTGGGG
ASV_1078	NA	NA	NA	NA	NA	NA	NA	CCGAGCGTTAGGCGGAATCACTGGGCTTAAAGGGTGCGTAGGCGGATCAGTAAGCATTTTGTGAAATCCCTCGGCTCAACCGAGGAATTGCAGAGTGAACTGCTGGTCTTGAGGTAGGCAGAGGTCATCGGAACGTACGGTGGAGCGGTGAAATGCGTAGATATCGTACGGAACGCCGAAGGGGTAGCCAGGTGACTGGGCCTTACCTGACGCTGAGGCACGAAAGCGTGGGG
ASV_1079	Bacteria	Bacteroidota	Bacteroidia	Flavobacteriales	Flavobacteriaceae	Muricauda	NA	CCGAGCGTTATCCGGAATCATTGGGTTTAAAGGGTCCGTAGGCGGGCCAATAAGTCAGAGGTGAAAGGCCACGGCTCAACCGTGGGACTGCCTTTGATACTGTTGGTCTTGAGTCATAGTGGGGTTGCCGGAACATGTGGTGTAGCGGTGAAATGCATAGATATCACATAGAACACCGATCGCGAAGGCAGGTGGCCAACTATGTACTGACGCTGATGGACGAAAGCGTGGGG
ASV_1080	Bacteria	Proteobacteria	Alphaproteobacteria	Caulobacterales	Parvularculaceae	NA	NA	ACTAGCGTTGTTCGGAATTACTGGGCGTAAAGCGCACGTAGGCGGCAATGTAAGTTGGGGGTGAAATCCCGGGGCTCAACCCCGGAACTGCCTCCAAAACTACATAGCTAGAGGATGTGAGAGGATAGTGGAATTCCGAGTGTAGAGGTGAAATTCGTAGATATTCGGAAGAACACCAGTGGCGAAGGCGACTGTCTGGCACATTTCTGACGCTGAGGTGCGAAAGCGTGGGG
ASV_1081	Bacteria	Cyanobacteria	Cyanobacteriia	Chloroplast	NA	NA	NA	GCAAGTGTTATCCGGAATCACTGGGCGTAAAGCGTCTGTAGGTGGTTTAATAAGTCAACTGTTAAATCTTGAAGCTCAACTTCGAAATCGCAGTCGAAACTATTAGACTAGAGTATAGTAGGGGTAAAGGGAATTTCCAGTGGAGCGGTGAAATGCGTAGAGATTGGAAAGAACACCGATGGCGAAGGCACTTTACTGGGCTATTACTGACACTCAGAGACGAAAGCTAGGGT
ASV_1082	NA	NA	NA	NA	NA	NA	NA	GCAAGCGTTGTTCGGAATCACTGGGCTTAAAGCGTGCGCAGGCGGATATGAAAGTCAGGAGTGAAATCCCAGAGCTCAACTCTGGAACTGCTCTTGAAACTCCATATCTAGAATCCGGGAGAGGTCAGTAGAATTCCTAGTGTAGAGGTGAAATTCGCAGATATTAGGAGGAATACCAGTGGCGTAGGCGACTGACTGGACCGGTATTGACGCTCATGTACGAAAGCGTGGGG
ASV_1083	Bacteria	Proteobacteria	Gammaproteobacteria	Pseudomonadales	Moraxellaceae	Acinetobacter	NA	GCGAGCGTTAATCGGATTTACTGGGCGTAAAGCGTGCGTAGGCGGCCATTTAAGTCAAATGTGAAATCCCCGAGCTTAACTTGGGAATTGCATTCGATACTGGATGGCTAGAGTATGGGAGAGGATGGTAGAATTCCAGGTGTAGCGGTGAAATGCGTAGAGATCTGGAGGAATACCGATGGCGAAGGCAGCCATCTGGCCTAATACTGACGCTGAGGTACGAAAGCATGGGG
ASV_1084	Bacteria	Firmicutes	Bacilli	Lactobacillales	Aerococcaceae	Aerococcus	NA	GCAAGCGTTGTCCGGATTTATTGGGCGTAAAGGGAGCGCAGGTGGTTTCTTAAGTCTGATGTGAAAGCCCACGGCTTAACCGTGGAGGGTCATTGGAAACTGGGAAACTTGAGTACAGAAGAGGAATGTGGAACTCCATGTGTAGCGGTGGAATGCGTAGATATATGGAAGAACACCAGTGGCGAAGGCGACATTCTGGTCTGTTACTGACACTGAGGCTCGAAAGCGTGGGG
ASV_1085	Bacteria	Proteobacteria	Alphaproteobacteria	Rhodobacterales	Rhodobacteraceae	NA	NA	GTTAGCGTTGTTCGGAATTACTGGGCGTAAAGCGCGCGTAGGCGGACTGTTAAGTCGGGGGTGAAATCCCGGGGCTCAACCCCGGAACTGCCTCCGATACTGGCAGTCTTGAGTTCGAGAGAGGTGAGTGGAATTCCGAGTGTAGAGGTGAAATTCGTAGATATTCGGAGGAACACCAGTGGCGAAGGCGGCTCACTGGCTCGATACTGACGCTGAGGTGCGAAAGTGTGGGG
ASV_1086	NA	NA	NA	NA	NA	NA	NA	TCAAGCGTTATCCGGAATCATTGGGTTTAAAGGGTCCGTAGGCGGGCTATTAAGTCAGAGGTGAAAAGCTATGGCTCAACCATAGTCGTGCCTTTGATACTGATAGTCTTGAGTCGTTTTGAAGTTGCCGGAATATGAGGTGTAGCGGTGAAATGCATAGAGATCTCATGGAACGCCAATTGCGAAAGCAGGTAACTAAAGACGCACTGACGCTGATGGACGAAAGCGTGGGG
ASV_1087	NA	NA	NA	NA	NA	NA	NA	GCTAGCGTTGTTCGGAATTACTGGGCGTAAAGCGTGCGTAGGCGGCTACGTAAGTTGGAGGTGAAATCCCGGGGCTCAACCCCGGAACTGCCTTCAAAACTGTGTAGCTAGAGGCAAGGAGAGGAGAGCGGAATACCCAGTGTAGAGGTAAAATTCGTAGATATTGGGTGGAACACCAGTGGCGAAGGCGGCTCTCTGGCCTTGATCTGACGCTGAGGTACGAAAGCGTGGGG
ASV_1088	NA	NA	NA	NA	NA	NA	NA	ACGAGTGGAGATCATGATTATTGGGTCTAAAGTGTTCGTAGCTGGTTTTGTAAGTCTTTTGTGAAAGTTCTGTGGCTTAACCCAGAATTTGCAAAAGATACTGCATGACTTGAGACCGGAAGAGGTGTGAAGTATTGTTTGGGTAGCGGTAAAATGCTATAATCCTTACAAGACTAACTAAGGCGAAGGCATCACACTTGGACGGATCTGACAGTGAGGAACGAGAGCTGGGGT
ASV_1089	Bacteria	Planctomycetota	Planctomycetes	Planctomycetales	Rubinisphaeraceae	Fuerstia	NA	GCAAACGTTATTCGGAATCACTGGGCTTAAAGGGTACGTAGGCGGTTTGACAAGTCAGATGTGAAATGCCACAGCTCAACTGTGGCACTGCGTTTGAAACTGTCAGGCTTGAGTATTCCAGGGGTGTGCGGAACTGCCAGTGGAGCGGTGAAATGCGTTGATATTGGCAGGAACACCGGAGGCGAAGGCGGCACACTGGGGGATAACTGACGCTGAGGTACGAAAGCCAGGGT
ASV_1090	Bacteria	Bacteroidota	Bacteroidia	Chitinophagales	Saprospiraceae	NA	NA	GCAAGCGTTATCCGGAATCACTGGGTTTAAAGGGTGCGTAGGCGGCGCAGTAAGTCAGAAGTGAAAGCTCACAGCTTAACTGTGGAATTGCTTTTGATACTGCTGTGCTTGAATTAGGTTGAGGTTGGCGGAATGAGTCATGTAGCGGTGAAATGCATAGATATGACTTAGAACATCGATTGCGAAGGCAGCTGGCTAGACCTTAATTGACGCTGAGGCACGAAAGCGTGGGG
ASV_1091	Bacteria	Bacteroidota	Bacteroidia	NA	NA	NA	NA	GCAAGCGTTATCCGGATTCATTGGGTTTAAAGGGTGCGTAGGCGGCCTTATAAGTCAGTGGTGAAAGCCTACAGCTTAACTGTAGAATTGCCATTGATACTGTAGGGCTTGAATCTATTTGAAGTGGGCGGAATACATCATGTAGCGGTGAAATGCATAGATATGATGTAGAACACCGATTGCGAAGGCAGCTCACTAAGTTAGTATTGACGCTGAGGCACGAAAGCGTGGGT
ASV_1092	Bacteria	Planctomycetota	Planctomycetes	Planctomycetales	Rubinisphaeraceae	Planctomicrobium	NA	GCAAACGTTATTCGGAATCACTGGGCTTACAGGGTGCGTAGGCGGCCTGGCAGGTCAGATGTGAAATCCCACAGCTCAACTGTGGAACTGCATTTGAAACCTTCAGGCTTGAGTGAACTAGAGGCATACGGAACTTCAGGTGGAGCGGTGAAATGTGTTGAGATCTGAAGGAACACCAGAGGCGAAAGCGGTATGCTGGAGTTTGTCTGACGCTGAGGCACGAAAGCCAGGGG
ASV_1093	Bacteria	Proteobacteria	Alphaproteobacteria	Kordiimonadales	Kordiimonadaceae	Kordiimonas	NA	GCTAGCGTTGTTCGGAATTACTGGGCGTAAAGCGCGCGTAGGCGGCTTGGCAAGTTGGGGGTGAAATCCCGAGGCTTAACCTCGGAACTGCCCTCAAAACTGCCGAGCTAGAATCCTGGAGAGGTGAGCGGAATTCCTAGTGTAGAGGTGAAATTCGTAGATATTAGGAAGAACACCAGTGGCGAAGGCGGCTCACTGGACAGGTATTGACGCTGAGGTGCGAAAGCGTGGGG
ASV_1094	Bacteria	Desulfobacterota	Desulfobulbia	Desulfobulbales	Desulfocapsaceae	Desulforhopalus	NA	GCAAGCGTTGTTCGGAATTACTGGGCGTAAAGCGCGCGTAGGTGGTTGTGTAAGTCAGATGTGAAAGTCCACGGCTTAACCGTGGAAGTGCATTTGAAACTGCATAACTTGAGTACTGGAGGGGGTAGTGGAATTCCCGGTGTAGAGGTGAAATTCGTAGATATCGGGAGGAATACCGGTGGCGAAGGCGACTACCTGGCCAGATACTGACACTGAGGTGCGAAAGCGTGGGG
ASV_1095	Bacteria	Bdellovibrionota	Bdellovibrionia	Bdellovibrionales	Bdellovibrionaceae	Bdellovibrio	NA	CCAAGCGTTGTTCGGAATCATTGGGCGTAAAGCGGGTGTAGGCGGACTTGTAAGTCAGAAGTGAAAGCCCCGGGCTCAACCCGGGAAGTGCTTTTGATACTGCTTGTCTTGAGTGTGGGAGAGGGTAGTGGAATTCCAGGTGTAGTGGTGAAATACGTAGATATCTGGAGGAACACCGGTGGCGAAGGCGGCTGCCTGGCCCAACACTGACGCTCAGACCCGAAAGCGTGGGG
ASV_1096	NA	NA	NA	NA	NA	NA	NA	GCTAGCGTTGTTCGGAATCACTGGGCGTAAAGCGCGTGTAGGCGGCTAAGTAAGTCAGAGGTGAAAGCCCAGGGCTCAACCCTGGAATTGCCTTTGAAACTACTTAGCTCGAGTATCGGAGAGGACAGTGGAATTTCTAATGTAGGGGTGAAATCCGTAGATATTAGAAGGAACACCAGTGGCGAAGGCGGCTGTCTGGACGATTACTGACGCTGAGACGCGAAAGCGTGGGG
ASV_1097	Bacteria	Verrucomicrobiota	Verrucomicrobiae	Opitutales	Puniceicoccaceae	Lentimonas	NA	GCAAGCGTTACTCGGATTCACTGGGCGTAAAGGGTGCGTAGGCCGATAGATGTGTCAGGTGTGAAATCTCGGGGCTCAACCTCGAAACTGCGCCTGAAACTGTCTATCTAGAGTATTGGAGAGGTAAGCGGAATTTCTGGTGTAGCGGTGAAATGCGTAGATATCAGAAGGAACACCAATGGCGAAGGCAGCTTACTGGACAATAACTGACGCTGAGGCACGAAAGCGTGGGT
ASV_1098	Bacteria	Bacteroidota	Bacteroidia	Chitinophagales	Saprospiraceae	NA	NA	GCAAGCGTTATCCGGAATTACTGGGTTTAAAGGGTGCGTAGGCGGTGTAGTAAGTCAGAGGTGAAAGGCCGTCGCTTAACGTCGGGACTGCCTTTGATACTGCTATGCTTGAATTAGGTTGAGGTTGGCGGAATGTGACATGTAGCGGTGAAATGCATAGATATGTCATAGAACACCAATTGCGAAGGCAGCTGACTGGACCTATATTGACGCTGAGGCACGAAAGCGTGGGG
ASV_1099	Bacteria	Bacteroidota	Bacteroidia	Flavobacteriales	Flavobacteriaceae	Tenacibaculum	NA	GCAAGCGTTATCCGGAATCATTGGGTTTAAAGGGTCCGCAGGCGGTCGATTAAGTCAGAGGTGAAATCCCATAGCTTAACTATGGAACTGCCTTTGATACTGGTTGACTTGAGTTATACGGAAGTAGGTAGAATAAGTAGTGTAGCGGTGAAATGCATAGATATTACTTAGAATACCGATTGCGAAGGCAGCCTACTACGTATATACTGACGCTCATGGACGAAAGCGTGGGG
ASV_1100	Bacteria	Proteobacteria	Alphaproteobacteria	Rhodobacterales	Rhodobacteraceae	NA	NA	GTTAGCGTTGTTCGGAATTACTGGGCGTAAAGCGTACGTAGGCGGATTAGTCAGTTAGAGGTGAAATCCCGGGGCTCAACCCCGGAACTGCCTTTAATACTGCTAGTCTTGAGTTCGAGAGAGGTGAGTGGAATTCCGAGTGTAGAGGTGAAATTCGTAGATATTCGGAGGAACACCAGTGGCGAAGGCGGCTCACTGGCTCGATACTGACGCTGAGGTACGAAAGTGTGGGG
ASV_1101	NA	NA	NA	NA	NA	NA	NA	ACAAGTGGAGATCATGTTTACTGGGTCTAAAGTGTTCGTAGCATGTTTGTTAAGTTTCTTGTGAAAGTTCTTTTGCTTAACTGAGAATTTGCAAGAAATACTGGCAAACTTGAGACCGGAAGAGGTAAGAAGTATTAATTGGGTAGCGGTAAAATGTTATAATCCTTTTAAGACTAACTAAGGCGAAGGCATCTTACTTGGACGGATCTGACTGTGAGGAACGAGAGCTGGGGG
ASV_1102	Bacteria	NA	NA	NA	NA	NA	NA	ACAAGCGTTATTCGGAATTATTGGGCGTAAAGGGTGCGCAGGCTGCGTGTTAAGTGAGAAGTGAAAGCCCACGGCTCAACCGTGGAACGGCTTCTCATACTGGCATGCTAGAGTATGGGAGAGGAAAGTGGAATTTCCGGTGTAGCGGTGAAATGCGTAGAGATCGGAAGGAACACCAGTGGCGAAGGCGGCTTTCTGGACCATAACTGACGCTGAGGCACGAAAGCGTGGGG
ASV_1103	Bacteria	Bacteroidota	Bacteroidia	Flavobacteriales	Crocinitomicaceae	Crocinitomix	NA	CCAAGCGTTATCCGGAATCATTGGGTTTAAAGGGTTCGCAGGCGGTTCATTAAGTCAGTGGTGAAATCTCTCGGCTCAACCGAGAAACTGCCATTGATACTGATGGACTTGAATATAGTTGAAGTAGGCGGAATGTGTAGTGTAGCGGTGAAATGCTTAGATATTACACAGAACACCGATAGCGAAGGCAGCTTACTAAACTGTTATTGACGCTCATGAACGAAAGCGTGGGG
ASV_1104	Bacteria	Bdellovibrionota	Bdellovibrionia	Bdellovibrionales	Bdellovibrionaceae	Bdellovibrio	NA	CCAAGCGTTGTTCGGAATTACTGGGCGTAAAGCGGGTGTAGGCGGACTAGATAGTCGGATGTGAAAGTCCAGGGCTCAACCCTGGAAGTGCATCCGATACTACTAGTCTTGAATACTGGAGAGGGAAGTGGAATTCCTGGTGTAGCGGTGAAATGCGTAGATATCAGGAGGAACATCGGTGGCGAAGGCGGCTTCCTGGCCATGTATTGACGCTCAGACCCGAAAGCGTGGGT
ASV_1105	Bacteria	Desulfobacterota	Desulfobacteria	Desulfobacterales	Desulfobacteraceae	Desulfobacter	NA	GCAAGCGTTATTCGGAATTATTGGGCGTAAAGGGCGCGCAGGCGGTCTTGTCAGTCAGGTGTGAAAGCCCGGGGCTCAACCCCGGATGGTCACTTGAAACAGCAAGACTTGAGTACTGGAGAGGAAAGCGGAATTCCTGGTGTAGAGGTGAAATTCGTAGATATCAGGAGGAACACCGATGGCGAAGGCAGCTTTCTGGACAGATACTGACGCTGAGGCGCGAAGGCGTGGGT
ASV_1106	Bacteria	Bacteroidota	Bacteroidia	NA	NA	NA	NA	CCAAGCGTTATCCGGATTTATTGGGTTTAAAGGGTGCGCAGGCGGGATAATAAGTCAGTGGTGAAATCTTCCAGCTTAACTGGAAAACTGCCATTGATACTGTTATTCTTGAGTTTGGTTGAAGTAGGCGGAATGAGGCATGTAGCGGTGAAATGCATAGATATGCCTCAGAACACCGATTGCGAAGGCAGCTTACTAAGCCAATACTGACGCTGAGGCACGAAAGCGTGGGT
ASV_1107	Bacteria	Cyanobacteria	Cyanobacteriia	NA	NA	NA	NA	GCAAGCGTTATCCGGAATTATTGGGCGTAAAGCGTCCGCAGGTGGCCAAGCAAGTCTGCCGTTAAAGCCCAGGGCTCAACCCTGGATTAGCGGTGGAAACTGTTTAGCTAGAGTACGGTAGGGGCAGAGGGAATTCCCAGTGTAGCGGTGAAATGCGTAGATATTGGGAAGAACACCGGTGGCGAAGGCGCTCTGCTGGGCCGAAACTGACACTCATGGACGAAAGCTAGGGG
ASV_1108	Bacteria	Bacteroidota	Bacteroidia	Chitinophagales	NA	NA	NA	GCAAGCGTTATCCGGAATCACTGGGTTTAAAGGGTGCGTAGGTGGCATAATAAGTCAGAGGTGAAAGCCCGTCGCTTAACGATGGAAATGCCTTTGATACTGTTGTGCTTGAATCAGGTTGAGGTAAGTAGAATGTGGCATGTAGCGGTGAAATGCATAGATATGCCATAGAACACCGATTGCGAAGGCAGCTTACTAGGCCTGTATTGACACTGAGGCACGAAAGCGTGGGG
ASV_1109	Bacteria	Proteobacteria	Gammaproteobacteria	NA	NA	NA	NA	GCAAGCGTTAATCGGAATTACTGGGCGTAAAGCGCGCGTAGGTTGCTAGATAAGTTGGATGTGAAAGACCCGGGCTCAACCTGGGTTTGTCATTCAAAACTGTCTAGCTAGAGTACAGTAGAGGGAAGTGGAATTTCAGGTGTAGCGGTGAAATGCGTAGATATCTGAAGGAACATCAGTGGCGAAGGCGACTTCCTGGACTGATACTGACACTGAGGTGCGAAAGCGTGGGT
ASV_1110	Bacteria	Planctomycetota	OM190	NA	NA	NA	NA	GCAAACGTTGTTCGGAATTACTGGGCATAAAGCGCACGTAGGCGGTTTGTCAAGTGCGGAGTGAAAGCCCACGGCTTACCCGTGGAATTGCTTTGCATACTGGCAGACTCGAGGACGGTAGGGGAGAGCGGAACTCTTGGAGGAGCGGTGAAATGCGTAGATATCAAGAGGAACACCAAAGGCGAAGGCAGCTCTCTGGTCCGTTTCTGACGCTGAGGTGCGAAAGCCAGGGT
ASV_1111	Bacteria	Proteobacteria	Gammaproteobacteria	Cellvibrionales	Halieaceae	Halioglobus	NA	GCGAGCGTTAATCGGAATTACTGGGCGTAAAGCGCGCGTAGGCGGTTAGTTAAGTCGGATGTGAAAGCCCTGGGCTCAACCTGGGAACTGCATTCGATACTGGCCAACTAGAGTGCGAGAGAGGGAGGTAGAATTCCACGTGTAGCGGTGAAATGCGTAGATATGTGGAGGAATACCGGTGGCGAAGGCGGCCTCCTGGCTCGACACTGACGCTGAGGTGCGAAAGCGTGGGG
ASV_1112	Bacteria	Bacteroidota	Bacteroidia	Bacteroidales	Marinifilaceae	Marinifilum	NA	TCGAGCGTTATCCGGATTTATTGGGTTTAAAGGGTCCGTAGGCGGGCCTGTAAGTCAGTGGTGAAATCTTACGGCTCAACCGTGAAACTGCCATTGATACTGCAGGTCTTGAATTTAGTTGAGGTGGGCGGAATACGTTATGTAGCGGTGAAATGCATAGATATAACGTAGAACACCGATTGCGAAGGCAGCTCACTAAGCTAATATTGACGCTGATGGACGAAAGCGTGGGG
ASV_1113	NA	NA	NA	NA	NA	NA	NA	CCAAGTCGCAGCCATTTTTATTGGGTCTAAAACATCCGTAGCTTGTTCGATAAGTTCCCTGTGAAATTTTGTATCTCAAATACAGAGCGTGCGGGGAATACTGTCGGGCTAGAGACCGGAAGACGTAAGAAGTACGTTCAAAGTAGCGGTAAAATGTTTTAATCTTGAGCGGACTCACAATAGCGAAGGCATCTTACGAGTACGGTTCTGACAGTCAGGGATGAAGGCTAGGGG
ASV_1114	Bacteria	Desulfobacterota	Desulfobacteria	Desulfobacterales	Desulfobacteraceae	NA	NA	GCAAGCGTTATTCGGAATTATTGGGCGTAAAGGGCGCGCAGGCGGTCTTGTCGGTCAGGTGTGAAAGCCCGGGGCTCAACCCTGGAAGTGCACTTGAAACAGCAAGACTTGAGTACGGGAGAGGAAAGCGGAATTCCTGGTGTAGAGGTGAAATTCGTAGATATCAGGAGGAACACCGATGGCGAAGGCAGCTTTCTGGACCGATACTGACGCTGAGGCGCGAAGGCGTGGGT
ASV_1115	NA	NA	NA	NA	NA	NA	NA	GCAAGCGTTGTTCGGAATAACTGGGCGTAAAGAGCGCGTAGGCGGGCTCTTAAGTCGGATGTGAAAGCCCTGGGCTCAACCTGGGAACTGCATCCGAAACTGAGAGTCTTGAATGCCTGAGGGGTTGATGGAATTCCAGGTGTAGGAGTGAAATCCGTAGATATCTGGAGGAACACCAGAGGCGAAGGCGGTCAACTGGCAGTGCATTGACGCTGAGGCGCGAAAGCGTGGGG
ASV_1116	Bacteria	Cyanobacteria	Cyanobacteriia	Synechococcales	Cyanobiaceae	NA	NA	GCAAGCGTTATCCGGAATTATTGGGCGTAAAGCGTCCGCAGGCGGCCCTTCAAGTCTGCTGTTAAAAAGTGGAGCTTAACTCCATCATGGCAGTGGAAACTGTTGGGCTTGAGTGTGGTAGGGGCAGAGGGAATTCCCGGTGTAGCGGTGAAATGCGTAGATATCGGGAAGAACACCAGTGGCGAAGGCGCTCTGCTGGGCCATCACTGACGCTCATGGACGAAAGCCAGGGG
ASV_1118	Bacteria	Acidobacteriota	Thermoanaerobaculia	Thermoanaerobaculales	Thermoanaerobaculaceae	Subgroup 10	NA	GCAAGCGTTATTCGGAATTATTGGGCGTAAAGGGCGCGTAGGCGGTCTTTTAAGTCAGTGGTGAAATCCCTCGGCTCAACCGAGGAACTGCCTCTGAAACTGAAAGACTTGAGACCGGGAGAGGGTGGTGGAATTCCCAGTGTAGCGGTGAAATGCGTAGATATTGGGAGGAACACCGGTGGCGAAGGCGGCCACCTGGACCGGTTCTGACGCTGAGGCGCGAAAGTGTGGGG
ASV_1119	Bacteria	Bacteroidota	Bacteroidia	NA	NA	NA	NA	GCAAGCGTTATCCGGATTCATTGGGTTTAAAGGGTGCGTAGGCGGCTTAATAAGTCAGTGGTGAAATCCCGGGGCTCAACTCCGGAACTGCCATTGATACTGTTAAGCTTGAATCTATTTGAAGTGGGCGGAATACGACATGTAGCGGTGAAATGCATAGATATGTCGTAGAACACCGATTGCGAAGGCAGCTCACTAAGTTAGTATTGACGCTGATGCACGAAAGCGTGGGG
ASV_1120	Bacteria	Spirochaetota	Leptospirae	Leptospirales	Leptospiraceae	RBG-16-49-21	NA	GCGAGCGTTGTTCGGAATTATTGGGCGTAAAGGGCGTCTAGGCGGGGAATTAAGTTAGGTGTGAAATCCATGGGCTCAACTCGTGAATGGCATCTAAAACTGGTTCTCTTGAGTCCGGGAGAGGAGAGCAGAATTCCTGGTGTAGCGGTGAAATGCGTAGATATCAGGAGGAATACCAGTGGCGAAGGCGGCTCTCTGGCCTAGGACTGACGCTGAAGCGCGAAAGCGTGGGG
ASV_1121	Bacteria	Proteobacteria	Gammaproteobacteria	Oceanospirillales	Nitrincolaceae	Neptunomonas	NA	CCGAGCGTTAATCGGAATTACTGGGCGTAAAGCGCGCGTAGGCGGCTAGGTCAGTCAGATGTGAAAGCCCCGGGCTTAACCTGGGAATTGCATCTGATACTGCTTGGCTAGAGTACAGAAGAGGGTGGTGGAATTTCCTGTGTAGCGGTGAAATGCGTAGATATAGGAAGGAACATCAGTGGCGAAGGCGGCCACCTGGACTGATACTGACGCTGAGGTGCGAAAGCGTGGGG
ASV_1122	Bacteria	NA	NA	NA	NA	NA	NA	GCAAGCGTTGTTCGGAATCATTGGGCGTAAAGCGCGCGCAGGCGGACTGTTAAGTCTGATGTGAAATCCCTCGGCTCAACCGGGGAACTGCATTGGATACTGGCAGCCTTGAGTCTCGGAGAGGAAAGCGGAATTCCCAGTGTAGAGGTGAAATTCGTAGATATTGGGAGGAACACCAGCGGCGAAGGCGGCTTTCTGGACGATGACTGACGCTGAGGCGCGAAAGCATGGGT
ASV_1123	Bacteria	NA	NA	NA	NA	NA	NA	GCGAGCGTTGTTCGGAATTACTGGGCGTAAAGCGCGTGTAGGCGGTCTCGTAAGTCGGGTGTGAAAGCCCTGGGCTCAACCCAGGAACTGCGCTCGATACTGCAAGACTGGAGTTCGGGAGAGGGGTGTGGAATTCCTGGTGTAGAGGTGAAATTCGTAGAGATCAGGAGGAACACTCGTGGCGAAGGCGACACCCTGGACCGATACTGACGCTGAGACGCGAAAGCGTGGGG
ASV_1124	Bacteria	Proteobacteria	Alphaproteobacteria	NA	NA	NA	NA	GCTAGCGTTGTTCGGAATTACTGGGCGTAAAGCGCGCGTAGGCGGTTTGCCAAGTTGGAGGTGAAATCCCGGGGCTCAACCCCGGAACTGCCTTCAAAACTGGCAGACTAGAGGCCGTGAGAGGAGAGTGGAATTCCGAGTGTAGAGGTGAAATTCGTAGATATTCGGAAGAACACCAGTGGCGAAGGCGACTCTCTGGCACGGTTCTGACGCTGAGGCGCGAAAGCGTGGGG
ASV_1125	Bacteria	Patescibacteria	Gracilibacteria	JGI 0000069-P22	NA	NA	NA	TCGAGCGTTACCCGGAATCACTGGGTGTAAAGGGTTCGTAGGCGGAACTATAAGTCAGATATGAAAGACCGGAGCTCAACTCCGTGTTTGTGTTTGAAACTGTAGTTCTAGAATTAGGGAGAGGTAAGCGGAATTCTAAGTGTAGGGGTGCAATCCGTAGATACTTAGAGGAACACCAAAAGCGAAGGCAGCTTACTGGAACTATATTGACGCTGAGGAACGAAAGCGTGGGG
ASV_1126	Bacteria	Proteobacteria	Gammaproteobacteria	NA	NA	NA	NA	GCAAGCGTTAATCGGAATTACTGGGCGTAAAGCGCGCGTAGGCGGCTTGTTAAGTCAGATGTGAAAGCCCTGGGCTCAACCTGGGAACTGCATTTGAAACTGGCAGGCTAGAGTATAGTAGAGGGTGGTAGAATTTCTTGTGTAGCGGTGAAATGCGTAGATATAAGAAGGAATACCAGTGGCGAAGGCGGCCACCTGGACTAATACTGACGCTGAGGTGCGAAAGCGTGGGG
ASV_1127	Bacteria	NA	NA	NA	NA	NA	NA	GCTAGCGTTGTTCGGATTTACTGGGCGTAAAGCGCACGTAGGCGGCGTACCCAGTCAGAGGTGAAAGCCCGGGGCTCAACCCCGGAATTGCCTTTGATACTGGTATGCTTGAGTTCGGAAGAGGGTAGTGGAATTCCAAGTGTAGAGGTGAAATTCGTAGATATTTGGAAGAACACCGGTGGCGAAGGCGGCTACCTGGTCCGATACTGACGCTGAGGTGCGAAAGCGTGGGG
ASV_1129	NA	NA	NA	NA	NA	NA	NA	GCAAGCGTTGTCCGGATTTATTGGGTTTAAAGGGTGCGTAGGCGGATGAGTAAGTCAGTGGTGAAATCCTGCGGCTTAACCGTAGACTTGCCATTGATACTGCTTGTCTTGAGTATGTTCGAGGTATCTGGAATGCGTAGTGTAGCGGTGAAATGCATAGATATTACGCAGAACACCAATTGCGAAGGCAGGGTACTGGGACATAACTGACGCTGAGGCACGAAAGCGTGGGG
ASV_1130	NA	NA	NA	NA	NA	NA	NA	GCAAGCGTTGTCCGGATTTACTGGGTGTAAAGGGCGTGTAGGCGGGATGGTAAGTCAGATGTGAAAGCACACGGCTCAACCGTGAAGAGTCATCTGATACTGCCATCCTTGAGTTCGAGAGAGGGTGATGGAATTCCCGGTGTAGCGGTGAAATGCGTAGATATCGGGAGGAACACCAGAAGCGAAGGCGGTCACCTGGCTCGTAACTGACGCTGAGGCGCGAAAGCGTGGGC
ASV_1131	Bacteria	Proteobacteria	Gammaproteobacteria	NA	NA	NA	NA	GCGAGCGTTAATCGGAATTACTGGGCGTAAAGCGCATGCAGGTGGTGGATTAAGTCAGATGTGAAAGCCCGGGGCTCAACCTCGGAAGGTCATTTGAAACTGATTCACTAGAGTACTGTAGAGGGGGGTAGAATTTCAGGTGTAGCGGTGAAATGCGTAGAGATCTGAAGGAATACCAGTGGCGAAGGCGGCCCCCTGGACAGATACTGACACTCAGATGCGAAAGCGTGGGG
ASV_1132	NA	NA	NA	NA	NA	NA	NA	GCGAGTGTTACTCTTAATGACTGGGCGTAAAGGGCGCGTAGGTGGTTTATTATGTAAAAATAAAATTTTATTAAATAATTAAAAAGCTTTTTTAAACAAATAAACTAGAGTTTAATAGAAGTTTGTTGCACTTTCAGTGGAGAGGTAAAATTCTAATATATTGTAAAGACAATCATTAGGTGAAAACGACTTACTATATTAAACTGACACTGAGGCGCAAAAGCATGGGT
ASV_1133	Bacteria	Campilobacterota	Campylobacteria	Campylobacterales	Arcobacteraceae	NA	NA	GCAAGCGTTACTCGGAATCACTGGGCGTAAAGAGCGTGTAGGCGGGTTTGTAAGTTGGAAGTGAAATCCTGTGGCTTAACCATAGAACTGCTTCCAAAACTACTTACCTAGAATATGGGAGAGGTAGATGGAATTTCTGGTGTAGGGGTAAAATCCGTAGAGATCAGAAGGAATACCGATTGCGAAGGCGATCTACTGGAACATTATTGACGCTGAGACGCGAAAGCGTGGGG
ASV_1134	Bacteria	Planctomycetota	Planctomycetes	Pirellulales	Pirellulaceae	Blastopirellula	NA	GCGAACGTTATTCGGAATCACTGGGCTTAAAGGGTGCGTAGGCGGGTTTGTAGGTCAGATGTGAAAGCCCACGGCTCAACCGTGGAATTGCGTTTGAAACCACAAGTCTTGAGGGGATCAGAGGAGAGCGGAACTAATTGTGGAGCGGTGAAATGCGTTGATATGATTAGGAACACCGGTGGCGAAAGCGGCTCTCTGGGATCTTTCTGACGCTGAGGCACGAAAGCTAGGGG
ASV_1135	Bacteria	NA	NA	NA	NA	NA	NA	GCAAGCGTTGTTCGGATTTACTGGGCGTAAAGCGCGTGTAGGCGGGATAGAAAGTCAGGTGTGAAATCTCGGAGCTCAACTCCGAAACTGCGCCTGAAACTTCTAACCTAGAATCTTGGAGAGGGAAGGGGAATTTCACATGTAGGGGTAAAATCCGTAGAGATGTGAAGGAACGCTCGAGGCGAAGGCGCCTTCCTGGACAAGTATTGACGCTGAGACGCGAAAGCGTGGGG
ASV_1136	Bacteria	Proteobacteria	Alphaproteobacteria	Caulobacterales	Parvularculaceae	Parvularcula	NA	GCTAGCGTTGTTCGGAATTACTGGGCGTAAAGCGCGCGTAGGCGGCATGCCAAGTTGGGGGTGAAATCCCGGGGCTCAACCCCGGAACTGCCTCCAAAACTGGCAAGCTAGAGGATGTGAGAGGATAGTGGAATTCCGAGTGTAGAGGTGAAATTCGTAGATATTCGGAAGAACACCAGTGGCGAAGGCGACTGTCTGGCACATTTCTGACGCTGAGGTGCGAAAGCGTGGGG
ASV_1137	NA	NA	NA	NA	NA	NA	NA	GCAAGCGTTAATCGGAATTACTGGGCGTAAAGCGTGCGTAGGCTGTGATATAAGTTGATTGTGAAATCTGCGGGCTCAACCTGCAAACTGCAGTCAAAACTGTATCGCTAGAGTTTACTAGAGGATAATGGAATTTCTTGTGTAGTAGTAAAATGCTTAGATATAAGAAGGAACACCAGAGGCGAAGGCGATTATCTGGAGTAATACTGACGTTGAGGCACGAAAGCGTGGGG
ASV_1139	Bacteria	Proteobacteria	Alphaproteobacteria	Rhodobacterales	Rhodobacteraceae	NA	NA	GTTAGCGTTGTTCGGAATTACTGGGCGTAAAGCGCGCGTAGGCGGATTGGAAAGTAGGGGGTGAAATCCCGGGGCTCAACCCCGGAACTGCCTTCTAAACTCCCAGTCTAGAGTTCGAGAGAGGTGAGTGGAATTCCAAGTGTAGAGGTGAAATTCGTAGATATTTGGAGGAACACCAGTGGCGAAGGCGGCTCACTGGCTCGATACTGACGCTGAGGTGCGAAAGTGTGGGG
ASV_1140	NA	NA	NA	NA	NA	NA	NA	GCGAGCGTTGTTCGGAATCACTGGGCGTAAAGCGTACGTAGGCGGATAAGAAAGTCAGATGTGAAAGCCCAGGGCTCAACCTTGGAACTGCATTTGAAACTTCTTGTCTGGAGTTTGGTAGAGGATAACGGAATTCCGAGTGTAGAGGTGAAATTCGCAGATATTCGGAGGAACACCAGTTGCGAAGGCGGTTATCTGGGCCAATACTGACGCTGAGGTACGAAAGCGTGGGG
ASV_1141	NA	NA	NA	NA	NA	NA	NA	GCAAGCGTTAATCGGAATAACTGGGCGTAAAGGGTGCGTAGGCGGAAGGAAAAGTTAGATGTGAAAGCCCTAGGCTCAACCTAGGAAGAGCATTTAAAACTGACCATCTAGAGAGAAGTAGAGGAGAGCGGAATTTCCGGTGTAGCGGTGAAATGCGTAGATATCGGAAGGAACACCAGCAGCGAAGGCAGCTCTCTGGGCTTACTCTGACGCTGAGGCACGAAAGCGTGGGT
ASV_1142	Bacteria	Planctomycetota	BD7-11	NA	NA	NA	NA	GCAACCGTTGTTCGGAATTACTGGGCATAAAGCGCGCGTAGGCGGCGACATCAGTCAGGTGTGAAATCCCTCGGCCCAACCGAGGAACTGCGCTTGATACTGTGTCGCTTGAGGACAGGAGGGGAGCGTGGAATTCCTGGTGGAGCGGTGAAATGCGTTGATATCAGGAGGAACACCGGCGGCGAAGGCGACGCTCTGGCCTGTTTCTGACGCTGAGGTGCGAAAGCTAGGGT
ASV_1143	Bacteria	Proteobacteria	Gammaproteobacteria	OM182 clade	NA	NA	NA	GCGAACGTTAATCGGAATTACTGGGCGTAAAGCGCGCGTAGGCGGTTTATTAAGTGGGATGTGAAAGCCCCGGGCTCAACCTGGGAACTGCATTCCAAACTGACAAACTAGAGTACGAGAGAGGGGGGTAGAATTCAGAGTGTAGCGGTGAAATGCGTAGATATTCTGAGGAATACCAGTGGCGAAGGCGGCCCCCTGGCTTGATACTGACGCTGAGGTGCGAAAGCGTGGGG
ASV_1144	NA	NA	NA	NA	NA	NA	NA	GCAAGCGTTGCTCGGAATCACTGGGCGTAAAGCGACCGCAGGCGGCTTGTCAAGTCCGATGTGAAAGCCCGGAGCTCAACTCCGGATGTGCATCGGAAACTGGCTCGCTTGAGTACGAGAGAGGAAGGCGGAATTCCTGGTGTAGAGGTGAAATTCGTAGATATCAGGAGGAACACCCGCGGCGAAGGCGGCTTTCTGGCTCGATACTGACGCTCATGGTCGAAAGCGTGGGG
ASV_1145	Bacteria	Proteobacteria	Alphaproteobacteria	Rhodospirillales	Terasakiellaceae	Terasakiella	NA	ACTAGCGTTGTTCGGATTTACTGGGCGTAAAGAGCATGTAGGCGGATTGGTCAGTTGGGGGTGAAAGCCCGGAGCTCAACTCCGGAACTGCCTTCAATACTGCCAGTCTAGAGTCCGTAAGGGGGTGGTGGAATTCCGAGTGTAGAGGTGAAATTCGTAGATATTCGGAGGAACACCAGTGGCGAAGGCGACCACCTGGTACGGTACTGACGCTGAGATGCGAAAGCGTGGGG
ASV_1146	Bacteria	Desulfobacterota	Desulfobacteria	Desulfobacterales	Desulfobacteraceae	Desulfobacter	NA	GCAAGCGTTATTCGGAATTATTGGGCGTAAAGGGCGCGTAGGCGGTCTTATCGGTCAGATGTGAAAGCCCGGGGCTCAACCCCGGACGTGCATTTGAAACAGTAAGACTTGAGTACGGGAGAGGAAAGCGGAATTCCTGGTGTAGAGGTGAAATTCGTAGATATCAGGAGGAATACCGATGGCGAAGGCAGCTTTCTGGACCGATACTGACGCTGAGGCGCGAAGGCGTGGGT
ASV_1147	Bacteria	Firmicutes	Clostridia	Peptostreptococcales-Tissierellales	Fusibacteraceae	Fusibacter	NA	GCAAGCGTTATCCGGAATCACTGGGCGTAAAGGGTACGTAGGCGGTTTTGCAAGTCAGAAGTGAAAGGCTACGGCTCAACCGTAGTAAGCTTTTGAAACTGCAAGACTAGAGTTTAGGAGAGGTAAGTGGAATTCCTAGTGTAGAGGTGAAATTCGTAGATATTAGGAGGAACACCAGTGGCGAAGGCGACTTACTGGACTGATACTGACGCTGAGGTACGAAAGCGTGGGG
ASV_1148	Bacteria	Proteobacteria	Gammaproteobacteria	Vibrionales	Vibrionaceae	Photobacterium	NA	GCGAGCGTTAATCGGAATTACTGGGCGTAAAGCGCATGCAGGCGGTCTGTTAAGCAAGATGTGAAAGCCCGGGGCTCAACCTCGGAACAGCATTTTGAACTGGCAGGCTAGAGTCTTGTAGAGGGGGGTAGAATTTCAGGTGTAGCGGTGAAATGCGTAGAGATCTGAAGGAATACCGGTGGCGAAGGCGGCCCCCTGGACAAAGACTGACGCTCAGATGCGAAAGCGTGGGG
ASV_1149	Bacteria	Bacteroidota	Bacteroidia	Flavobacteriales	Flavobacteriaceae	Ulvibacter	NA	GCAAGCGTTATCCGGAATCATTGGGTTTAAAGGGTCCGTAGGCGGGCTATTAAGTCAGGGGTGAAAGTTTGCGGCTCAACCGTAAAATTGCCTCTGATACTGATAGTCTTGAATTAGTGTGAAGTGGTTAGAATGAGTAGTGTAGCGGTGAAATGCATAGATATTACTCAGAATACCGATTGCGAAGGCAGATCACTAACACTATATTGACGCTGATGGACGAAAGCGTGGGG
ASV_1150	NA	NA	NA	NA	NA	NA	NA	GCAAGCGTTGTTCGGAATTATTGGGCTTAAAGGGTGCGTAGGCGGCTAGATAAGTCAGTATTGAAAGGTTGCGGCTTGACCGTGAGAGTGGTATTGAAACTGTTTAGCTTGAGTGTTAGGGAAGGAGCAGGAATCGGCGGTGTAGCGGTGAAATGCATAGATATCGTCGAGAAGGTCGATAGCGAAAGCATGTTCCTGTCTAACAACTGACGCTGAGGCACGAAAGTATGGGT
ASV_1151	Bacteria	Cyanobacteria	Cyanobacteriia	NA	NA	NA	NA	GCAAGCGTTATCCGGAATCATTGGGCGTAAAGCGCCTGTAGGTTGTCTAATAAGTCTGTTGTTAAAGACTAGGGCTTAACCCTGGGAAAGCGATGGAAACTACTAGGCTTGAGTATGGTAGGGGTAGAGGGAATTTCTAGTGTAGCGGTGAAATGCGTAGATATTAGAAAGAACACCGGTGGCGAAAGCGCTCTACTGGGCCATTACTGACACTGAGAGGCGAAAGCTAGGGG
ASV_1152	Bacteria	Proteobacteria	Alphaproteobacteria	Rhodobacterales	Rhodobacteraceae	NA	NA	GTTAGCGTTGTTCGGAATTACTGGGCGTAAAGCGCGCGTAGGCGGACTATTAAGTCGAGGGTGAAATCCCGGGGCTCAACCCCGGAACTGCCTTCGATACTGGTAGTCTTGAGTTCGAGAGAGGTGAGTGGAATTCCGAGTGTAGAGGTGAAATTCGTAGATATTCGGAGGAACACCAGTGGCGAAGGCGGCTCACTGGCTCGATACTGACGCTGAGGTGCGAAAGTGTGGGG
ASV_1153	Bacteria	Desulfobacterota	Desulfobacteria	Desulfobacterales	Desulfobacteraceae	Desulfocella	NA	GCAAGCGTTATTCGGAATCATTGGGCGTAAAGGGCGCGTAGGCGGTATATCAAGTCAGATGTGAAATCCCGGGGCTTAACTCCGGAGGGTCATTTGAAACTGGTATACTTGAGTTCGGTAGAGGAAAGCGGAATTCCTGGTGTAGCGGTGAAATGCGTAGATATCAGGAGGAACATCAGTGGCGAAGGCGGCTTTCTGGCCCGAGACTGACGCTGATGCGCGAAGGCGTGGGT
ASV_1154	Bacteria	Bacteroidota	Bacteroidia	NA	NA	NA	NA	GCAAGCGTTATCCGGAATCACTGGGTTTAAAGGGTGCGTAGGCGGGCTAATCAGTCAGAAGTGAAAGCTCATCGCTTAACGATGGAACTGCTTTTGATACTGTTAGTCTTGAATTAGGTTGAGGTTAGCGGAATGTGTCATGTAGCGGTGAAATGCATAGATATGACATAGAACACCAATTGCGAAGGCAGCTGGCTAGACCTATATTGACGCTGAGGCACGAAAGCGTGGGG
ASV_1155	NA	NA	NA	NA	NA	NA	NA	GCGAGCGTTGTTCGGAATCATTGGGCGTAAAGCGAGCGTAGGCGGATTTAAAGGTCGGGTGTGAAATCCCAGGGCTCAACCCTGGAACTGCGCTCGAAACCATAAGTCTAGAATCCTGGAGAGGGTAGCGGAATTGTCGGTGTAGAGGTGAAATTCGTAGATATCGGCAAGAACACCAGCGGCGAAGGCGGCTACCTGGACGGAGATTGACGCTGAGGCTCGAAAGCGTGGGG
ASV_1156	NA	NA	NA	NA	NA	NA	NA	CTAGTTTTGTGGGCAAAAGCGTAAAGGGTATGATAGGCCGTTTTAATTAAAAAGGGTTTTATAATTTAAGAAGGTAAATGGAATTTTTTTGTAGCGGTGGAATGTGTAAATAGAAAAAAGAACTTTAGACGTGAAGACTATTTATTTTTGAGATTATAGTGTGATGGCTAAAACACGAGAGTATGGGG
ASV_1157	Bacteria	Proteobacteria	Gammaproteobacteria	NA	NA	NA	NA	GCAAGCGTTAATCGGAATTACTGGGCGTAAAGCGCGCGTAGGCTGTTAGATAAGCGGGATGTGAAAGCCCTGGGCTCAACCTAGGAACTGCACCCCGAACTATCTGACTAGAGTGCAGTAGAGGGTGGTGGAATTTCCAGTGTAGCGGTGAAATGCGTAGAGATTGGAAGGAACACCAGTGGCGAAGGCGACCACCTGGACTGACACTGACGCTGAGGTGCGAAAGCGTGGGG
ASV_1158	Bacteria	Cyanobacteria	Cyanobacteriia	Cyanobacteriales	Chroococcidiopsaceae	Chroococcidiopsis SAG 2023	NA	GCAAGCGTTATCCGGAATGATTGGGCGTAAAGCGTCCGCAGGTGGCTATGCAAGTCTGCTGTCAAAGCCTGGGGCTTAACCCTAGAGAGGCAGTGGAAACTGAATGGCTAGAGTACGGTAGGGGTAGAGGGAATTCCCGGTGTAGCGGTGAAATGCGTAGAGATCGGGAAGAACACCAGTGGCGAAAGCGCTCTGCTAGGCCTGTACTGACACTGAGGGACGAAAGCTAGGGG
ASV_1159	Bacteria	Cyanobacteria	Cyanobacteriia	Chloroplast	NA	NA	NA	GCAAGTGTTATCCGGAATCACTGGGCGTAAAGCGTCTGTAGGTGGTCAAATAAGTCAACTGTTAAATCTTGAGGCTCAACTTCAAAATCGCAGTCGAAACTATTAGACTAGAGTATAGTAGGGGTAAAGGGAATTTCCAGTGGAGCGGTGAAATGCGTAGAGATTGGAAAGAACACCGATGGCGAAGGCACTTTACTGGGCTATTACTGACACTAAGAGACGAAAGCTAGGGT
[truncated: 8,673 more rows]

## Sheet: chloro_filt
ASV_7201
ASV_9224
ASV_6787
ASV_6319
ASV_7302
ASV_9638
ASV_3076
ASV_6468
ASV_1138
ASV_5473
ASV_7167
ASV_3247
ASV_1151
ASV_7781
ASV_7635
ASV_8359
ASV_9342
ASV_7999
ASV_9275
[truncated: 161 more rows]

## Sheet: mito_filt
ASV_9649
[truncated: 437 more rows]

[truncated: 2 more sheets: filt_ASVs_coral, inoculation_asvs]
