# Supplementary material for: Different disease inoculations cause common responses of the host immune system and prokaryotic component of the microbiome in Acropora palmata
Source: PLoS One. 2023 May 25;18(5):e0286293. doi: 10.1371/journal.pone.0286293 (PMC10212133; doi:10.1371/journal.pone.0286293)
Supplement: S3 File — (XLSX) [file pone.0286293.s014.xlsx]

## Sheet: prediseaseinoc_amb_vs_sths
Gene_ID	baseMean	log2FoldChange	lfcSE	stat	pvalue	padj	Gene.Annotation
evm.TU.hic_scaffold_15.1442	10.2889	-2.41474	0.311632	-7.74868	9.28504e-15	3.23553e-11	hypothetical protein C008-B2
evm.TU.hic_scaffold_15.1441	44.7052	-1.87298	0.274373	-6.8264	8.70718e-12	9.10248e-09	hypothetical protein C008-B2
evm.TU.hic_scaffold_30.1339	18.4383	-1.69552	0.350113	-4.84279	1.28029e-06	9.23047e-05	Galaxin-like 2
evm.TU.hic_scaffold_2.1913	25.0156	-1.54374	0.253635	-6.08645	1.15439e-09	3.17578e-07	Probable RNA-directed DNA polymerase from transposon BS
evm.TU.hic_scaffold_17.1538	33.3631	-1.47986	0.266294	-5.55726	2.74046e-08	5.14981e-06	PREDICTED: uncharacterized protein LOC107349065
evm.TU.hic_scaffold_2.1911	45.6749	-1.46694	0.259522	-5.65246	1.58164e-08	3.3069e-06	PREDICTED: uncharacterized protein LOC107335921
evm.TU.hic_scaffold_15.1395	8.63971	-1.34516	0.259542	-5.18283	2.18547e-07	2.2399e-05	PREDICTED: uncharacterized protein LOC107337425
evm.TU.hic_scaffold_10.1744	147.819	-1.32788	0.247039	-5.37517	7.65121e-08	1.08089e-05	uncharacterized protein LOC110054092
evm.TU.hic_scaffold_20.1640	472.684	-1.28674	0.205614	-6.25801	3.89925e-10	1.40561e-07	hypothetical protein
evm.TU.hic_scaffold_11.239	12.8112	-1.23534	0.260733	-4.73793	2.15914e-06	0.000137755	uncharacterized protein LOC110057834
evm.TU.hic_scaffold_124.3	35.105	-1.13341	0.292033	-3.88109	0.000103988	0.00247065	PREDICTED: uncharacterized protein LOC107345062
evm.TU.hic_scaffold_20.363	334.848	-1.04486	0.159996	-6.53053	6.55359e-11	3.60586e-08	Glutathione S-transferase omega-1
evm.TU.hic_scaffold_2.177	9.15325	-1.03876	0.206035	-5.04168	4.61471e-07	4.02018e-05	Interferon regulatory factor 8
evm.TU.hic_scaffold_5.1298	51.9969	-1.01063	0.218285	-4.62987	3.65899e-06	0.000202386	Basic phospholipase A2 S11-61
evm.TU.hic_scaffold_30.1443	9.14439	1.01796	0.209399	4.86133	1.16598e-06	8.64481e-05	PREDICTED: uncharacterized protein LOC107335341
evm.TU.hic_scaffold_4.382	295.316	1.05771	0.167733	6.30589	2.86534e-10	1.10942e-07	WD repeat-containing protein 48
evm.TU.hic_scaffold_15.689	123.467	1.08765	0.260234	4.17948	2.92172e-05	0.000972727	hypothetical protein AWC38_SpisGene24126
evm.TU.hic_scaffold_17.115	1116.17	1.10479	0.288127	3.83439	0.000125875	0.00281014	PREDICTED: uncharacterized protein LOC107356620
evm.TU.hic_scaffold_21.495	33.021	1.21661	0.214853	5.66254	1.49147e-08	3.182e-06	Aggrecan core protein
evm.TU.hic_scaffold_30.220	45.1343	1.25663	0.176967	7.10097	1.23887e-12	2.15852e-09	hypothetical protein
evm.TU.hic_scaffold_21.945	89.7275	1.32418	0.214268	6.18001	6.40974e-10	1.86132e-07	Protocadherin Fat 4
evm.TU.hic_scaffold_5.878	143.017	1.55524	0.309392	5.02677	4.98813e-07	4.13856e-05	Hemagglutinin/amebocyte aggregation factor
evm.TU.hic_scaffold_4.1120	9.95098	1.59907	0.272057	5.87771	4.1597e-09	1.06062e-06	PREDICTED: uncharacterized protein LOC107348279
evm.TU.hic_scaffold_35.1211	9.57592	2.02959	0.422302	4.80602	1.53966e-06	0.000106594	Hemagglutinin/amebocyte aggregation factor
evm.TU.hic_scaffold_15.316	1017.07	2.03763	0.335373	6.07569	1.23456e-09	3.30925e-07	PREDICTED: uncharacterized protein LOC107344830 isoform X7
evm.TU.hic_scaffold_15.1616	267.99	2.3451	0.430536	5.44693	5.12479e-08	8.24224e-06	Protein ANTAGONIST OF LIKE HETEROCHROMATIN PROTEIN 1
evm.TU.hic_scaffold_15.1127	46.924	2.61583	0.403517	6.48259	9.01618e-11	4.48834e-08	Protein NPC2 homolog
evm.TU.hic_scaffold_1.606	499.59	3.58617	0.333654	10.7482	6.0445e-27	3.15946e-23	uncharacterized protein LOC110040718

## Sheet: disinoc_amb_vs_sths
Gene_ID	baseMean	log2FoldChange	lfcSE	stat	pvalue	padj	Gene.Annotation
evm.TU.hic_scaffold_31.360	24.1358	1.02124	0.233431	4.37491	1.21482e-05	0.0086524	Calmodulin
evm.TU.hic_scaffold_1.414	31.0813	1.0698	0.233442	4.58271	4.58992e-06	0.00412761	PP2C-like domain-containing protein CG9801
evm.TU.hic_scaffold_17.1910	76.7381	1.35172	0.258838	5.22227	1.76746e-07	0.000264359	Collagen alpha-2(I) chain
evm.TU.hic_scaffold_11.401	73.1111	1.50529	0.330817	4.55022	5.35905e-06	0.00445307	Long-chain-fatty-acid--CoA ligase 5
evm.TU.Sc0a5M3_252_HRSCAF_417.52	180.446	1.52683	0.322676	4.73178	2.22563e-06	0.00277406	Sushi, von Willebrand factor type A, EGF and pentraxin domain-containing protein 1
evm.TU.hic_scaffold_17.1882	467.172	1.52754	0.314457	4.85769	1.18762e-06	0.00161484	Cytochrome c oxidase subunit NDUFA4
evm.TU.hic_scaffold_10.427	13.0337	1.54622	0.33774	4.57813	4.69141e-06	0.00412761	Dehydrogenase/reductase SDR family member 7
evm.TU.hic_scaffold_4.794	4.72235	1.55896	0.335533	4.64623	3.38058e-06	0.00337089	Golgi-associated plant pathogenesis-related protein 1
evm.TU.hic_scaffold_15.1616	26.4421	1.64262	0.307784	5.33691	9.45441e-08	0.000235683	Protein ANTAGONIST OF LIKE HETEROCHROMATIN PROTEIN 1
evm.TU.hic_scaffold_21.1463	74.9138	1.7281	0.294128	5.87535	4.21955e-09	2.10373e-05	Serine/threonine-protein kinase Nek2
evm.TU.hic_scaffold_17.1976	5.25875	1.76149	0.378053	4.65936	3.17196e-06	0.00337089	A-kinase anchor protein 9
evm.TU.hic_scaffold_10.872	4.71394	1.83455	0.351092	5.22527	1.73897e-07	0.000264359	PREDICTED: uncharacterized protein LOC107357458
evm.TU.hic_scaffold_6.591	7.24754	1.9973	0.429242	4.65308	3.27006e-06	0.00337089	PREDICTED: uncharacterized protein C14orf93 homolog
evm.TU.hic_scaffold_35.371	189.248	2.03858	0.470439	4.33335	1.4686e-05	0.00998446	hypothetical protein
evm.TU.hic_scaffold_10.554	111.057	2.05515	0.390241	5.26636	1.39159e-07	0.000264359	SH3 and PX domain-containing protein 2B
evm.TU.hic_scaffold_6.392	140.857	2.35362	0.45009	5.22922	1.70229e-07	0.000264359	PREDICTED: uncharacterized protein LOC107372501
evm.TU.hic_scaffold_4.382	2299.85	2.3641	0.408174	5.7919	6.95957e-09	2.60236e-05	WD repeat-containing protein 48
evm.TU.hic_scaffold_20.1425	9.4946	2.37789	0.527304	4.50952	6.49731e-06	0.00511475	PREDICTED: uncharacterized protein LOC107357303 isoform X3
evm.TU.hic_scaffold_35.52	4.7062	2.43972	0.450981	5.40981	6.30932e-08	0.000188737	hypothetical protein
evm.TU.hic_scaffold_10.2080	8.27932	3.05677	0.493125	6.19878	5.69039e-10	4.25556e-06	hypothetical protein
evm.TU.hic_scaffold_5.608	14.2808	4.42033	0.684972	6.45331	1.09437e-10	1.63685e-06	hypothetical protein AWC38_SpisGene24378, partial
