# Supplementary material for: Different disease inoculations cause common responses of the host immune system and prokaryotic component of the microbiome in Acropora palmata
Source: PLoS One. 2023 May 25;18(5):e0286293. doi: 10.1371/journal.pone.0286293 (PMC10212133; doi:10.1371/journal.pone.0286293)
Supplement: S4 File — (XLSX) [file pone.0286293.s015.xlsx]

## Sheet: prediseaseinoc_amb_vs_sths
ASV_number	Beta	SE	W	p_val	padj	diff_abn	method	domain	phylum	class	order	family	genus	species	ASV_Sequence
ASV_42	1.71052	0.333304	5.13201	2.86659e-07	0.000202955	TRUE	ancombc	Bacteria	Bacteroidota	Bacteroidia	Flavobacteriales	Flavobacteriaceae	NA	NA	GCAAGCGTTATCCGGAATCATTGGGTTTAAAGGGTCCGCAGGCGGTCAATTAAGTCAGAGGTGAAATCCCACAGCTTAACTGTGGAACTGCCTTTGATACTGGTTGACTTGAGTTATACGGAAGTAGATAGAATGTGTAGTGTAGCGGTGAAATGCATAGATATTACACAGAATACCGATTGCGAAGGCAGTCTACTACGTATATACTGACGCTCATGGACGAAAGCGTGGGG
ASV_47	-2.16338	0.319523	-6.77066	1.28199e-11	9.26879e-09	TRUE	ancombc	Bacteria	Proteobacteria	Gammaproteobacteria	Alteromonadales	Alteromonadaceae	Aestuariibacter	NA	GCGAGCGTTAATCGGAATTACTGGGCGTAAAGCGCACGCAGGCGGATTGTTAAGCTAGAGGTGAAAGCCCTGCGCTCAACGTGGGAATTGCCTTTAGAACTGGCAGTCTAGAGTCTTGGAGAGGGGAGTGGAATTCCAGGTGTAGCGGTGAAATGCGTAGAGATCTGGAGGAACATCAGTGGCGAAGGCGACTCCCTGGCCAAAGACTGACGCTCATGTGCGAAAGTGTGGGT
ASV_67	-1.46131	0.235483	-6.2056	5.44893e-10	3.92868e-07	TRUE	ancombc	Bacteria	Proteobacteria	Gammaproteobacteria	Enterobacterales	Hafniaceae	NA	NA	GCAAGCGTTAATCGGAATTACTGGGCGTAAAGCGCACGCAGGCGGTTGATTAAGTCAGATGTGAAATCCCCGAGCTTAACTTGGGAACTGCATTTGAAACTGGTCAGCTAGAGTCTTGTAGAGGGGGGTAGAATTCCAGGTGTAGCGGTGAAATGCGTAGAGATCTGGAGGAATACCGGTGGCGAAGGCGGCCCCCTGGACAAAGACTGACGCTCAGGTGCGAAAGCGTGGGG
ASV_77	-1.00807	0.204801	-4.92219	8.55802e-07	0.000599917	TRUE	ancombc	Bacteria	Proteobacteria	Alphaproteobacteria	Rhodobacterales	Rhodobacteraceae	Tropicibacter	NA	GTTAGCGTTGTTCGGAATTACTGGGCGTAAAGCGCGCGTAGGCGGACCAGAAAGTTAGGGGTGAAATCCCGGGGCTCAACCCCGGAACTGCCTCTAAAACTCCTGATCTAGAGTTCGAGAGAGGTGAGTGGAATTCCGAGTGTAGAGGTGAAATTCGTAGATATTCGGAGGAACACCAGTGGCGAAGGCGGCTCACTGGCTCGATACTGACGCTGAGGTGCGAAAGTGTGGGG
ASV_81	-1.20839	0.212252	-5.69319	1.24688e-08	8.9401e-06	TRUE	ancombc	Bacteria	Proteobacteria	Alphaproteobacteria	NA	NA	NA	NA	GCAAGCGTTGTTCGGAATTACTGGGCGTAAAGCGCACGTAGGCGGACTGGTCAGTTGGGGGTGAAATCCCGAGGCTTAACCTCGGAACTGCCTTCAATACTGCCAGTCTTGAGATCGGAAGAGGTGAGTGGAATTCCTAGTGTAGAGGTGAAATTCGTAGATATTAGGAAGAACACCAGTGGCGAAGGCGGCTCACTGGTCCGATACTGACGCTGAGGTGCGAAAGCGTGGGG
ASV_97	-1.07136	0.246955	-4.33827	1.43606e-05	0.00985134	TRUE	ancombc	Bacteria	Proteobacteria	Gammaproteobacteria	MBAE14	NA	NA	NA	GCAAGCGTTAATCGGAATTACTGGGCGTAAAGCGCGCGTAGGCGGTTTGTTAAGCGAGATGTGAAAGCCCAGGGCTCAACCTTGGAACTGCATTTCGAACTGGCAGGCTAGAGTACAAGAGAGGGTGGTAGAATTTCCTGTGTAGCGGTGAAATGCGTAGATATAGGAAGGAATACCAGTGGCGAAGGCGGCCACCTGGCTTGATACTGACGCTGAGGTGCGAAAGCGTGGGG
ASV_109	-1.32789	0.24818	-5.35049	8.77141e-08	6.23647e-05	TRUE	ancombc	Bacteria	Proteobacteria	Gammaproteobacteria	Oceanospirillales	Nitrincolaceae	Neptuniibacter	NA	GCGAGCGTTAATCGGAATTACTGGGCGTAAAGCGCGCGTAGGTGGATTGGTCAGTCAGATGTGAAAGCCCAGGGCTCAACCTTGGAACTGCACCTGATACTGCCAATCTAGAATACGGTAGAGGGTAGTGGAATTTCCTGTGTAGCGGTGAAATGCGTAGATATAGGAAGGAACACCAGTGGCGAAGGCGACTACCTGGACCGATATTGACACTGAGGTGCGAAAGCGTGGGG
ASV_121	1.09187	0.197045	5.54124	3.0034e-08	2.14443e-05	TRUE	ancombc	Bacteria	Proteobacteria	Alphaproteobacteria	Rhodobacterales	Rhodobacteraceae	NA	NA	GTTAGCGTTGTTCGGAATTACTGGGCGTAAAGCGCGCGTAGGCGGATTAGTAAGTCAGAGGTGAAATCCCAGGGCTCAACCCTGGAACTGCCTTTGATACTGCTAGTCTTGAGTTCGAGAGAGGTAAGTGGAATTCCGAGTGTAGAGGTGAAATTCGTAGATATTCGGAGGAACACCAGTGGCGAAGGCGGCTTACTGGCTCGATACTGACGCTGAGGTGCGAAAGTGTGGGG
ASV_123	1.10778	0.196153	5.64755	1.62754e-08	1.16369e-05	TRUE	ancombc	Bacteria	Proteobacteria	Alphaproteobacteria	Rhodobacterales	Rhodobacteraceae	NA	NA	GTTAGCGTTGTTCGGAATTACTGGGCGTAAAGCGCGCGTAGGCGGATTGGAAAGTTGGGGGTGAAATCCCAGGGCTCAACCCTGGAACTGCCTCCAAAACTATCAGTCTAGAGTTCGAGAGAGGTGAGTGGAATTCCGAGTGTAGAGGTGAAATTCGTAGATATTCGGAGGAACACCAGTGGCGAAGGCGGCTCACTGGCTCGATACTGACGCTGAGGTGCGAAAGTGTGGGG
ASV_162	1.02425	0.194095	5.27703	1.31297e-07	9.30898e-05	TRUE	ancombc	Bacteria	Bacteroidota	Bacteroidia	Flavobacteriales	Flavobacteriaceae	NA	NA	GCAAGCGTTATCCGGAATCATTGGGTTTAAAGGGTCCGCAGGCGGTCAATTAAGTCAGAGGTGAAATCCCACAGCTTAACTGTGGAACTGCCTTTGATACTGGTTGACTTGAGTTATACGGAAGTAGATAGAATATGTAGTGTAGCGGTGAAATGCATAGATATTACATAGAATACCGATTGCGAAGGCAGTCTACTACGTATATACTGACGCTCATGGACGAAAGCGTGGGG
ASV_181	-1.47539	0.244473	-6.03497	1.58989e-09	1.14472e-06	TRUE	ancombc	Bacteria	Bacteroidota	Bacteroidia	Flavobacteriales	Flavobacteriaceae	NA	NA	GCAAGCGTTATCCGGAATCATTGGGTTTAAAGGGTCCGCAGGCGGTCAATTAAGTCAGAGGTGAAATCCCATCGCTTAACGATGGAACTGCCTTTGATACTGGTTGACTTGAGTTATACGGAAGTAGATAGAATGTGTAGTGTAGCGGTGAAATGCATAGAGATTACACAGAATACCGATTGCGAAGGCAGTCTACTACGTATATACTGACGCTCATGGACGAAAGCGTGGGG
ASV_196	-1.08958	0.239628	-4.54694	5.44304e-06	0.00376658	TRUE	ancombc	Bacteria	Proteobacteria	Gammaproteobacteria	Pseudomonadales	Pseudomonadaceae	NA	NA	GCAAGCGTTAATCGGAATTACTGGGCGTAAAGCGCGCGTAGGTGGTTCGTTAAGTTGGATGTGAAAGCCCCGGGCTCAACCTGGGAACTGCATCCAAAACTGGCGAGCTAGAGTACGGTAGAGGGTAGTGGAATTTCCTGTGTAGCGGTGAAATGCGTAGATATAGGAAGGAACACCAGTGGCGAAGGCGACTACCTGGACTGATACTGACACTGAGGTGCGAAAGCGTGGGG
ASV_221	1.45388	0.221048	6.57722	4.79333e-11	3.46078e-08	TRUE	ancombc	Bacteria	NA	NA	NA	NA	NA	NA	GCGAGCGTTAATCGGAATTACTGGGCGTAAAGCGCGCGTAGGCGGCAAAGCAAGTCAGATGTGAAATCCCTGGGCTTAACCCAGGAACTGCATTTGATACTATTTTGCTAGAATATGATAGAGGATAGCGGAATTCCAGGTGTAGCGGTGAAATGCGTAGATATCTGGAGGAACATCAGTGGCGAAGGCGGCTATCTGGATCAATATTGACGCTGAGGTGCGAAAGCGTGGGG
ASV_249	1.36361	0.189034	7.21355	5.45133e-13	3.94677e-10	TRUE	ancombc	Bacteria	Proteobacteria	Alphaproteobacteria	Rhodobacterales	Rhodobacteraceae	NA	NA	GTTAGCGTTGTTCGGAATTACTGGGCGTAAAGCGCGCGTAGGCGGACTATTAAGTCAGAGGTGAAATCCCGGGGCTCAACCCCGGAACTGCCTTTGATACTGGTAGTCTTGAGTTCGAGAGAGGTGAGTGGAATTCCGAGTGTAGAGGTGAAATTCGTAGATATTCGGAGGAACACCAGTGGCGAAGGCGGCTCACTGGCTCGATACTGACGCTGAGGTGCGAAAGCGTGGGG
ASV_257	1.71198	0.220718	7.7564	8.73718e-15	6.34319e-12	TRUE	ancombc	Bacteria	Bacteroidota	Bacteroidia	Flavobacteriales	Cryomorphaceae	Phaeocystidibacter	NA	CCAAGCGTTATCCGGATTCATTGGGTTTAAAGGGTCCGTAGGCGGGTCTTTAAGTCAGAGGTGAAAGCCTGCAGCTCAACTGTGGAACTGCCTTTGATACTGGAGATCTTGAGTGTGCGTGAAGTAGGCGGAATAAGTCATGTAGCGGTGAAATGCATAGATATGACTTAGAACACCGATTGCGAAGGCAGCTTACTAAAGCACTACTGACGCTGAGGGACGAAAGCGTGGGG
ASV_342	1.01799	0.188444	5.40207	6.5876e-08	4.69037e-05	TRUE	ancombc	Bacteria	Proteobacteria	Gammaproteobacteria	Alteromonadales	Alteromonadaceae	NA	NA	GCGAGCGTTAATCGGAATTACTGGGCGTAAAGCGCACGCAGGCGGTTTGTTAAGCTAGATGTGAAAGCCCCGCGCTTAACGTGGGATGGTCATTTAGAACTGGCAGACTAGAGTCTTGGAGAGGGGAGTGGAATTTCTGGTGTAGCGGTGAAATGCGTAGAGATCAGAAGGAACATCAATGGCGAAGGCAGCTCTCTGGCCAAAGACTGACGCTCATGTGCGAAAGTGTGGGT
ASV_515	1.06572	0.14754	7.22323	5.07683e-13	3.6807e-10	TRUE	ancombc	NA	NA	NA	NA	NA	NA	NA	GCAAGCGTTATCCGGAATTATTGGGCGTAAAGCGTCCGCAGGTGGTTGGGAAAGTCTCTTATTAAATACCAGTGCTCAACATTGGTGCCGTAAGGGAAACTGTTCAACTAGAAGAATGGAGAGGAGTGTAGAATTGTGCAAGTAGGGGTAAAATCCGTAGATATGCACAGGAATACCAAAAGCGAAGGCAGCACTCTGGCCATTTCTTGACACTCAGGGACGAAAGCGTGGGG

## Sheet: disinoc_amb_vs_sths
ASV_number	Beta	SE	W	p_val	padj	diff_abn	method	domain	phylum	class	order	family	genus	species	ASV_Sequence
ASV_194	-0.946015	0.228508	-4.13997	3.47357e-05	0.0289001	TRUE	ancombc	Bacteria	Proteobacteria	Gammaproteobacteria	Pseudomonadales	Pseudomonadaceae	Pseudomonas	NA	GCAAGCGTTAATCGGAATTACTGGGCGTAAAGCGCGCGTAGGTGGTTTGTTAAGTTGGATGTGAAATCCCCGGGCTCAACCTGGGAACTGCATTCAAAACTGACTGACTAGAGTATGGTAGAGGGTGGTGGAATTTCCTGTGTAGCGGTGAAATGCGTAGATATAGGAAGGAACACCAGTGGCGAAGGCGACCACCTGGACTAATACTGACACTGAGGTGCGAAAGCGTGGGG
ASV_287	0.87786	0.206447	4.25223	2.11651e-05	0.0176305	TRUE	ancombc	Bacteria	Proteobacteria	Gammaproteobacteria	Alteromonadales	Alteromonadaceae	NA	NA	GCGAGCGTTAATCGGAATTACTGGGCGTAAAGCGCACGCAGGCGGTCTGTTAAGCTAGAAGTGAAAGCCCCGGGCTCAACCTGGGAAGGCCTTTTAGAACTGGCAGACTAGAGTCTTGGAGAGGGGAGTGGAATTCCACGTGTAGCGGTGAAATGCGTAGATATGTGGAGGAACATCAGTGGCGAAGGCGACTCCCTGGCCAAAGACTGACGCTCATGTGCGAAAGTGTGGGT
ASV_1021	-0.723799	0.178092	-4.06417	4.82027e-05	0.0400565	TRUE	ancombc	Bacteria	Bacteroidota	Bacteroidia	Cytophagales	Flammeovirgaceae	Flexithrix	NA	GCGAGCGTTGTCCGGAATCATTGGGTTTAAAGGGTACGTAGGCGGCCTGTTAAGTCAGTGGTGAAATCCCACCGCCCAACGGTGGAAGTGCCATTGATACTGGCAGGCTTGGGTTCTGTATGGGCCGGCGGAATTCCCGGTGTAGCGGTGAAATGCATAGATACCGGGAGGAACACCGAAGGCGGAGGCAGCCGGCTTGGCAGCGACCGACGCTGATGTACGAAAGCGCGGGT
