# Supplementary material for: Different disease inoculations cause common responses of the host immune system and prokaryotic component of the microbiome in Acropora palmata
Source: PLoS One. 2023 May 25;18(5):e0286293. doi: 10.1371/journal.pone.0286293 (PMC10212133; doi:10.1371/journal.pone.0286293)
Supplement: S5 File — (XLSX) [file pone.0286293.s016.xlsx]

## Sheet: hub_genes
module	Count_ID	Gene.Annotation
black	evm.TU.hic_scaffold_20.432	SH3 domain-binding glutamic acid-rich-like protein 3
blue	evm.TU.hic_scaffold_20.417	Ribosomal protein S6 kinase alpha-3
brown	evm.TU.hic_scaffold_35.1617	PREDICTED: trichohyalin-like
cyan	evm.TU.hic_scaffold_17.1640	40S ribosomal protein S13
darkgreen	evm.TU.hic_scaffold_6.1520	uncharacterized protein LOC110044255
darkgrey	evm.TU.hic_scaffold_1.1275	Transcription activator BRG1
darkred	evm.TU.hic_scaffold_15.1346	Nephrocystin-3
darkturquoise	evm.TU.hic_scaffold_35.236	Cyclic AMP-dependent transcription factor ATF-5
greenyellow	evm.TU.hic_scaffold_10.263	Myoferlin
grey60	evm.TU.hic_scaffold_30.530	tRNA (uracil-5-)-methyltransferase homolog A
lightcyan	evm.TU.hic_scaffold_10.1625	PREDICTED: uncharacterized protein LOC107332322
lightyellow	evm.TU.hic_scaffold_6.313	PREDICTED: uncharacterized protein LOC107342077
midnightblue	evm.TU.hic_scaffold_30.290	Syntenin-1
pink	evm.TU.hic_scaffold_17.34	Zinc finger protein 112
purple	evm.TU.hic_scaffold_30.546	Microtubule-actin cross-linking factor 1, isoforms 1/2/3/5
yellow	evm.TU.hic_scaffold_30.430	P2X purinoceptor 4

## Sheet: darkred
	Count_ID	Gene.Annotation	Swiss.Prot.Hit	E.value	Swiss.Prot.Description	Trembl.Hit	E.value.1	Trembl.Description	NCBI.hit	E.value.2	NCBI.Description	GO_Terms_Swiss.Prot	GO_Terms_Trembl	KEGG.ID..threshold.60	KEGG.ID..threshold.30	OrthoDB.match	OrthoDB.evalue	Gene.Name.v2
1	evm.TU.hic_scaffold_1.107	PREDICTED: uncharacterized protein LOC107335245 isoform X2	NA	NA	NA	A0A2B4SQ68	4.31e-52	Uncharacterized protein OS=Stylophora pistillata GN=AWC38_SpisGene4451 PE=4 SV=1	ref|XP_015755728.1|	3.9e-118	PREDICTED: uncharacterized protein LOC107335245 isoform X2 [Acropora digitifera]	NA	0	0	0	8247at6101	0	Apalm_v2_gene.model.Sc0a5M3_1_HRSCAF_1.108
2	evm.TU.hic_scaffold_1.1415	PREDICTED: DNA ligase 1-like	NA	NA	NA	A0A2B4SQB8	8.95e-37	Uncharacterized protein OS=Stylophora pistillata GN=AWC38_SpisGene4425 PE=4 SV=1	ref|XP_015776805.1|	3.66e-46	PREDICTED: DNA ligase 1-like [Acropora digitifera]	NA	0	K17698	K17698	#N/A	#N/A	Apalm_v2_gene.model.Sc0a5M3_272_HRSCAF_451.189
3	evm.TU.hic_scaffold_1.1419	E3 ubiquitin-protein ligase DZIP3	Q86Y13	5e-18	E3 ubiquitin-protein ligase DZIP3 OS=Homo sapiens GN=DZIP3 PE=1 SV=2	A0A2B4SFM7	0	E3 ubiquitin-protein ligase DZIP3 OS=Stylophora pistillata GN=DZIP3 PE=4 SV=1	ref|XP_015774903.1|	0	PREDICTED: uncharacterized protein LOC107353101 [Acropora digitifera]	GO:0005737; GO:0036513; GO:0044322; GO:0000836; GO:0046872; GO:0019902; GO:0031593; GO:0003723; GO:1904264; GO:0004842; GO:1990381; GO:0051082; GO:0030968; GO:0000209; GO:0042787; GO:0030433	GO:0016874; GO:0003723; GO:0061630; GO:0000209	0	0	14426at6101	0	Apalm_v2_gene.model.Sc0a5M3_272_HRSCAF_451.185
4	evm.TU.hic_scaffold_1.1451	hypothetical protein	NA	NA	NA	NA	NA	NA	NA	NA	NA	NA	NA	0	0	#N/A	#N/A	Apalm_v2_gene.model.Sc0a5M3_272_HRSCAF_451.149
5	evm.TU.hic_scaffold_1.1543	Transient receptor potential cation channel subfamily V member 6	Q9H1D0	2.01e-12	Transient receptor potential cation channel subfamily V member 6 OS=Homo sapiens GN=TRPV6 PE=1 SV=3	A0A2B4SUB6	0	Transient receptor potential cation channel subfamily V member 4 OS=Stylophora pistillata GN=Trpv4 PE=4 SV=1	ref|XP_015780961.1|	0	PREDICTED: uncharacterized protein LOC107358902 [Acropora digitifera]	GO:0070062; GO:0005887; GO:0005886; GO:0005262; GO:0005516; GO:0046872; GO:0055074; GO:0098703; GO:0070588; GO:0006816; GO:0017158; GO:0051592	GO:0016021; GO:0005216	0	0	2336at6101	0	Apalm_v2_gene.model.Sc0a5M3_272_HRSCAF_451.51
6	evm.TU.hic_scaffold_1.418	Adhesion G protein-coupled receptor L3	Q9HAR2	4.85e-66	Adhesion G protein-coupled receptor L3 OS=Homo sapiens GN=ADGRL3 PE=1 SV=2	A0A2B4SNS1	4.7e-97	Latrophilin-3 OS=Stylophora pistillata GN=Lphn3 PE=4 SV=1	ref|XP_015768920.1|	0	PREDICTED: adhesion G protein-coupled receptor L3-like [Acropora digitifera]	GO:0030424; GO:0005911; GO:0016021; GO:0005887; GO:0005509; GO:0030246; GO:0004930; GO:0007166; GO:0098742; GO:0007186; GO:0031987; GO:0001764; GO:0051965; GO:0042220; GO:0007416	GO:0016021; GO:0005509; GO:0004930; GO:0007166; GO:0016525	K04593	K04593	13059at6101	0	Apalm_v2_gene.model.Sc0a5M3_1_HRSCAF_1.420
7	evm.TU.hic_scaffold_1.718	PREDICTED: uncharacterized protein LOC107350663 isoform X1	NA	NA	NA	A7RNK3	2.29e-07	Predicted protein OS=Nematostella vectensis GN=v1g239607 PE=4 SV=1	ref|XP_015772388.1|	1.7e-87	PREDICTED: uncharacterized protein LOC107350663 isoform X1 [Acropora digitifera]	NA	0	0	0	#N/A	#N/A	Apalm_v2_gene.model.Sc0a5M3_9_HRSCAF_12.184
8	evm.TU.hic_scaffold_10.1167	Tetratricopeptide repeat protein 28	Q96AY4	1.81e-06	Tetratricopeptide repeat protein 28 OS=Homo sapiens GN=TTC28 PE=1 SV=4	A0A2B4RT19	0	Nephrocystin-3 OS=Stylophora pistillata GN=NPHP3 PE=4 SV=1	ref|XP_015778642.1|	0	PREDICTED: uncharacterized protein LOC107356554 [Acropora digitifera]	GO:0005737; GO:0005815; GO:0030496; GO:0000922; GO:0019900; GO:0007049; GO:0051301; GO:0007346	GO:0005524; GO:0007165	0	0	11608at6101	0	Apalm_v2_gene.model.Sc0a5M3_20_HRSCAF_34.49
9	evm.TU.hic_scaffold_10.1851	GTPase IMAP family member 4	Q9NUV9	5.97e-15	Q9NUV9|GIMA4_HUMAN GTPase IMAP family member 4 OS=Homo sapiens GN=GIMAP4 PE=1 SV=1	A0A1S3QIF7	8.74e-16	GTPase IMAP family member 7-like isoform X2 OS=Salmo salar GN=LOC106592320 PE=4 SV=1	ref|XP_015770755.1|	3e-105	PREDICTED: GTPase IMAP family member 4-like [Acropora digitifera]	GO:0005829; GO:0005525	GO:0005525	0	0	17407at6101	0	Apalm_v2_gene.model.Sc0a5M3_281_HRSCAF_464.547
10	evm.TU.hic_scaffold_10.328	PREDICTED: uncharacterized protein LOC107357962	NA	NA	NA	A0A2B4RND5	2.59e-34	Uncharacterized protein OS=Stylophora pistillata GN=AWC38_SpisGene17326 PE=4 SV=1	ref|XP_015780087.1|	3.07e-101	PREDICTED: uncharacterized protein LOC107357962 [Acropora digitifera]	NA	0	0	0	18659at6101	0	Apalm_v2_gene.model.Sc0a5M3_44_HRSCAF_77.350
11	evm.TU.hic_scaffold_10.792	hypothetical protein	NA	NA	NA	NA	NA	NA	NA	NA	NA	NA	NA	0	0	#N/A	#N/A	Apalm_v2_gene.model.Sc0a5M3_44_HRSCAF_77.832
12	evm.TU.hic_scaffold_129.4	hypothetical protein AC249_AIPGENE16794	NA	NA	NA	A0A2B4SPU9	2.43e-55	Uncharacterized protein OS=Stylophora pistillata GN=AWC38_SpisGene4042 PE=4 SV=1	gb|KXJ09427.1|	6.86e-60	hypothetical protein AC249_AIPGENE16794 [Exaiptasia pallida]	NA	GO:0003676	0	0	#N/A	#N/A	Apalm_v2_gene.model.Sc0a5M3_311_HRSCAF_520.22
13	evm.TU.hic_scaffold_15.1105	Nephrocystin-3	NA	NA	NA	A0A2B4RIY5	1.19e-80	Nephrocystin-3 OS=Stylophora pistillata GN=nphp3 PE=4 SV=1	ref|XP_015749616.1|	0	PREDICTED: uncharacterized protein LOC107329441 [Acropora digitifera]	NA	GO:0043531	0	0	13086at6101	0	Apalm_v2_gene.model.Sc0a5M3_424_HRSCAF_798.380
14	evm.TU.hic_scaffold_15.1329	D-inositol 3-phosphate glycosyltransferase	B1VEI4	1.05e-12	D-inositol 3-phosphate glycosyltransferase OS=Corynebacterium urealyticum (strain ATCC 43042 / DSM 7109) GN=mshA PE=3 SV=1	A0A2B4RLB3	2.33e-157	D-inositol 3-phosphate glycosyltransferase OS=Stylophora pistillata GN=mshA PE=4 SV=1	ref|XP_015770477.1|	0	PREDICTED: uncharacterized protein LOC107348902 isoform X1 [Acropora digitifera]	GO:0008375; GO:0102710; GO:0046872; GO:0010125	GO:0016740	0	0	12857at6101	0	Apalm_v2_gene.model.Sc0a5M3_424_HRSCAF_798.604
15	evm.TU.hic_scaffold_15.1343	D-inositol 3-phosphate glycosyltransferase	B1VEI4	4.4e-10	D-inositol 3-phosphate glycosyltransferase OS=Corynebacterium urealyticum (strain ATCC 43042 / DSM 7109) GN=mshA PE=3 SV=1	A0A2B4RLB3	2.46e-155	D-inositol 3-phosphate glycosyltransferase OS=Stylophora pistillata GN=mshA PE=4 SV=1	ref|XP_015768799.1|	0	PREDICTED: uncharacterized protein LOC107347416 isoform X3 [Acropora digitifera]	GO:0008375; GO:0102710; GO:0046872; GO:0010125	GO:0016740	0	0	12857at6101	0	Apalm_v2_gene.model.Sc0a5M3_424_HRSCAF_798.618
16	evm.TU.hic_scaffold_15.1346	Nephrocystin-3	Q6AZT7	4.33e-06	Nephrocystin-3 OS=Xenopus laevis GN=nphp3 PE=2 SV=1	A0A2B4RT19	0	Nephrocystin-3 OS=Stylophora pistillata GN=NPHP3 PE=4 SV=1	ref|XP_015763457.1|	0	PREDICTED: uncharacterized protein LOC107342474 [Acropora digitifera]	GO:0005929; GO:0060271; GO:0060027; GO:0090090; GO:2000095; GO:0016055	GO:0005524; GO:0007165	0	0	15520at6101	0	Apalm_v2_gene.model.Sc0a5M3_424_HRSCAF_798.621
17	evm.TU.hic_scaffold_15.1552	PREDICTED: uncharacterized protein LOC108704076	NA	NA	NA	A0A1L8GND4	1.55e-21	Uncharacterized protein OS=Xenopus laevis GN=XELAEV_18023496mg PE=4 SV=1	ref|XP_018095947.1|	5.03e-27	PREDICTED: uncharacterized protein LOC108704076 [Xenopus laevis]	NA	0	0	0	#N/A	#N/A	Apalm_v2_gene.model.Sc0a5M3_424_HRSCAF_798.845
18	evm.TU.hic_scaffold_15.501	Protein NLRC5	C3VPR6	1.11e-18	Protein NLRC5 OS=Mus musculus GN=Nlrc5 PE=1 SV=2	A0A2B4RT84	9.9e-132	Protein NLRC3 OS=Stylophora pistillata GN=NLRC3 PE=4 SV=1	ref|XP_015767926.1|	0	PREDICTED: protein NLRC3-like [Acropora digitifera]	GO:0005813; GO:0005737; GO:0005829; GO:0005634; GO:0005524; GO:0000979; GO:0051607; GO:0045087; GO:0032088; GO:0060339; GO:0060335; GO:0045345; GO:0045944; GO:0060340; GO:0043549	0	0	0	6335at6101	0	Apalm_v2_gene.model.Sc0a5M3_91_HRSCAF_167.501
19	evm.TU.hic_scaffold_15.679	Transmembrane protein 53	Q6DHN0	1.48e-27	Transmembrane protein 53 OS=Danio rerio GN=tmem53 PE=2 SV=1	A0A2B4SD07	1.69e-122	Transmembrane protein 53 OS=Stylophora pistillata GN=tmem53 PE=4 SV=1	ref|XP_015756734.1|	0	PREDICTED: transmembrane protein 53-A-like [Acropora digitifera]	GO:0016021	GO:0016021	0	0	7643at6101	0	Apalm_v2_gene.model.Sc0a5M3_438_HRSCAF_824.100
20	evm.TU.hic_scaffold_17.1534	hypothetical protein	NA	NA	NA	NA	NA	NA	NA	NA	NA	NA	NA	0	K21764	#N/A	#N/A	Apalm_v2_gene.model.Sc0a5M3_375_HRSCAF_671.9
21	evm.TU.hic_scaffold_17.182	NACHT, LRR and PYD domains-containing protein 14	Q86W24	4.27e-30	NACHT, LRR and PYD domains-containing protein 14 OS=Homo sapiens GN=NLRP14 PE=1 SV=1	A0A2B4SE77	1.27e-105	NACHT, LRR and PYD domains-containing protein 3 OS=Stylophora pistillata GN=NLRP3 PE=4 SV=1	ref|XP_015777473.1|	0	PREDICTED: NACHT, LRR and PYD domains-containing protein 12-like isoform X1 [Acropora digitifera]	GO:0005524; GO:0030154; GO:0007275; GO:0007283	GO:0016021	K22663	K22663	12382at6101	0	Apalm_v2_gene.model.Sc0a5M3_331_HRSCAF_562.1100
22	evm.TU.hic_scaffold_2.1254	PREDICTED: uncharacterized protein LOC107332814	NA	NA	NA	A0A2B4RN85	6.74e-69	Uncharacterized protein OS=Stylophora pistillata GN=AWC38_SpisGene17379 PE=4 SV=1	ref|XP_015753039.1|	0	PREDICTED: uncharacterized protein LOC107332814 [Acropora digitifera]	NA	0	0	0	9067at6101	0	Apalm_v2_gene.model.Sc0a5M3_422_HRSCAF_795.14
23	evm.TU.hic_scaffold_2.609	Alanine aminotransferase 2	Q8BGT5	2.63e-139	Alanine aminotransferase 2 OS=Mus musculus GN=Gpt2 PE=1 SV=1	A0A2B4S9M5	0	Alanine aminotransferase 2 OS=Stylophora pistillata GN=GPT2 PE=4 SV=1	ref|XP_015766690.1|	0	PREDICTED: alanine aminotransferase 2-like isoform X1 [Acropora digitifera]	GO:0005739; GO:0004021; GO:0030170; GO:0006103; GO:0009058; GO:0042853; GO:0042851	GO:0030170; GO:0008483; GO:0009058	0	0	3982at6101	0	Apalm_v2_gene.model.Sc0a5M3_430_HRSCAF_812.6
24	evm.TU.hic_scaffold_20.1353	LINE-1 retrotransposable element ORF2 protein	P11369	7.36e-06	LINE-1 retrotransposable element ORF2 protein OS=Mus musculus GN=Pol PE=1 SV=2	A0A2B4RWW5	6.66e-68	Putative RNA-directed DNA polymerase from transposon BS OS=Stylophora pistillata GN=RTase PE=4 SV=1	gb|KXJ05854.1|	1.88e-72	RNA-directed DNA polymerase from mobile element jockey [Exaiptasia pallida]	GO:0004519; GO:0046872; GO:0003964; GO:0006310	GO:0003964	0	0	#N/A	#N/A	Apalm_v2_gene.model.Sc0a5M3_110_HRSCAF_200.79
25	evm.TU.hic_scaffold_20.211	hypothetical protein	NA	NA	NA	NA	NA	NA	NA	NA	NA	NA	NA	0	0	#N/A	#N/A	Apalm_v2_gene.model.Sc0a5M3_79_HRSCAF_143.224
26	evm.TU.hic_scaffold_20.637	Transcription factor SOX-14	Q04892	5.64e-28	Transcription factor SOX-14 OS=Mus musculus GN=Sox14 PE=2 SV=2	A0A2B4SIK5	3.03e-99	Transcription factor SOX-14 OS=Stylophora pistillata GN=Sox14 PE=4 SV=1	ref|XP_015775376.1|	0	PREDICTED: sex-determining region Y protein-like [Acropora digitifera]	GO:0044798; GO:0003682; GO:0046982; GO:0000981; GO:0043565; GO:0009649; GO:0000122; GO:0045892; GO:2001222; GO:0006351; GO:0007601	GO:0005634; GO:0003677	0	0	7098at6101	0	Apalm_v2_gene.model.Sc0a5M3_79_HRSCAF_143.657
27	evm.TU.hic_scaffold_21.1126	hypothetical protein	NA	NA	NA	NA	NA	NA	ref|XP_015777734.1|	3.19e-13	PREDICTED: uncharacterized protein LOC107355669 [Acropora digitifera]	NA	NA	0	0	#N/A	#N/A	Apalm_v2_gene.model.Sc0a5M3_84_HRSCAF_150.360
28	evm.TU.hic_scaffold_21.927	LINE-1 retrotransposable element ORF1 protein	Q9UN81	7.59e-08	Q9UN81|LORF1_HUMAN LINE-1 retrotransposable element ORF1 protein OS=Homo sapiens GN=L1RE1 PE=1 SV=1	A0A2B4RX95	3.2e-32	Uncharacterized protein OS=Stylophora pistillata GN=AWC38_SpisGene14560 PE=4 SV=1	ref|XP_015763408.1|	2.15e-97	PREDICTED: multidrug resistance-associated protein 4-like [Acropora digitifera]	GO:0005737; GO:0010494; GO:0030529; GO:0005730; GO:0042802; GO:0000166; GO:0003697; GO:0003727; GO:0032197	0	0	0	17042at6101	0	Apalm_v2_gene.model.Sc0a5M3_84_HRSCAF_150.571
29	evm.TU.hic_scaffold_30.897	Retrovirus-related Pol polyprotein from transposon 17.6	P04323	4.84e-22	Retrovirus-related Pol polyprotein from transposon 17.6 OS=Drosophila melanogaster GN=pol PE=3 SV=1	A0A2B4R540	2.57e-56	Retrovirus-related Pol polyprotein OS=Stylophora pistillata GN=POL PE=4 SV=1	gb|PFX11933.1|	3.99e-56	Retrovirus-related Pol polyprotein [Stylophora pistillata]	GO:0004190; GO:0004519; GO:0003676; GO:0003964; GO:0015074	GO:0004190; GO:0003676; GO:0015074	0	0	#N/A	#N/A	Apalm_v2_gene.model.Sc0a5M3_307_HRSCAF_512.7
30	evm.TU.hic_scaffold_31.1020	PREDICTED: uncharacterized protein LOC107340343	NA	NA	NA	C3ZIW2	1.29e-31	Uncharacterized protein OS=Branchiostoma floridae GN=BRAFLDRAFT_105240 PE=4 SV=1	ref|XP_015761185.1|	4.43e-97	PREDICTED: uncharacterized protein LOC107340343 [Acropora digitifera]	NA	GO:0003676	0	0	#N/A	#N/A	Apalm_v2_gene.model.Sc0a5M3_398_HRSCAF_736.258
31	evm.TU.hic_scaffold_31.1477	uncharacterized protein LOC111326820	NA	NA	NA	A0A2B4SG49	3.38e-53	Uncharacterized protein OS=Stylophora pistillata GN=AWC38_SpisGene7279 PE=4 SV=1	ref|XP_022786634.1|	3.22e-55	uncharacterized protein LOC111326820 [Stylophora pistillata]	NA	GO:0003677; GO:0004518	0	0	#N/A	#N/A	Apalm_v2_gene.model.Sc0a5M3_337_HRSCAF_586.798
32	evm.TU.hic_scaffold_35.107	Cytosolic non-specific dipeptidase	Q9D1A2	0	Cytosolic non-specific dipeptidase OS=Mus musculus GN=Cndp2 PE=1 SV=1	A0A2B4SS21	0	Cytosolic non-specific dipeptidase OS=Stylophora pistillata GN=Cndp2 PE=4 SV=1	ref|XP_022778610.1|	0	cytosolic non-specific dipeptidase-like isoform X2 [Stylophora pistillata]	GO:0005829; GO:0005654; GO:0103046; GO:0004180; GO:0102008; GO:0016805; GO:0046872; GO:0008237; GO:0008233; GO:0006508	GO:0016805; GO:0008237	K08660	K08660	4287at6101	0	Apalm_v2_gene.model.Sc0a5M3_401_HRSCAF_746.1405
33	evm.TU.hic_scaffold_35.1156	hypothetical protein	NA	NA	NA	NA	NA	NA	NA	NA	NA	NA	NA	0	0	#N/A	#N/A	Apalm_v2_gene.model.Sc0a5M3_401_HRSCAF_746.320
34	evm.TU.hic_scaffold_35.1673	Hemagglutinin/amebocyte aggregation factor	Q01528	1.51e-19	Hemagglutinin/amebocyte aggregation factor OS=Limulus polyphemus PE=1 SV=1	A0A2B4RFR1	7.72e-33	Hemagglutinin/amebocyte aggregation factor OS=Stylophora pistillata GN=AWC38_SpisGene25821 PE=4 SV=1	ref|XP_015750407.1|	1.08e-70	PREDICTED: hemagglutinin/amebocyte aggregation factor-like [Acropora digitifera]	GO:0005576	0	0	0	10705at6101	0	Apalm_v2_gene.model.Sc0a5M3_221_HRSCAF_370.239
35	evm.TU.hic_scaffold_35.1710	Transient receptor potential cation channel subfamily A member 1	Q7Z020	1.7e-93	Transient receptor potential cation channel subfamily A member 1 OS=Drosophila melanogaster GN=TrpA1 PE=2 SV=4	A0A2B4RJ10	0	Transient receptor potential cation channel subfamily A member 1 OS=Stylophora pistillata GN=TrpA1 PE=4 SV=1	ref|XP_015768242.1|	0	PREDICTED: ankyrin-3-like [Acropora digitifera]	GO:0034703; GO:0016021; GO:0005886; GO:0005262; GO:0005261; GO:0015276; GO:0097604; GO:0006816; GO:0006812; GO:0034605; GO:0001580; GO:0050968; GO:0050965; GO:0050960; GO:0007638; GO:0046957; GO:0023041; GO:0007602; GO:0050850; GO:0009408; GO:0009416; GO:0010378; GO:0040040; GO:0043052	GO:0016021; GO:0005216	K04984	K04984	3130at6101	0	Apalm_v2_gene.model.Sc0a5M3_221_HRSCAF_370.276
36	evm.TU.hic_scaffold_35.617	hypothetical protein AWC38_SpisGene22099	NA	NA	NA	A0A2B4RBP5	5.94e-98	Uncharacterized protein OS=Stylophora pistillata GN=AWC38_SpisGene22099 PE=4 SV=1	gb|PFX13787.1|	9.2e-98	hypothetical protein AWC38_SpisGene22099 [Stylophora pistillata]	NA	0	0	0	#N/A	#N/A	Apalm_v2_gene.model.Sc0a5M3_401_HRSCAF_746.867
37	evm.TU.hic_scaffold_36.3	hypothetical protein	NA	NA	NA	NA	NA	NA	NA	NA	NA	NA	NA	0	0	#N/A	#N/A	Apalm_v2_gene.model.Sc0a5M3_227_HRSCAF_380.1
38	evm.TU.hic_scaffold_4.1025	PREDICTED: uncharacterized protein LOC107346129 isoform X1	NA	NA	NA	A0A2B4SFL2	5.82e-54	Uncharacterized protein OS=Stylophora pistillata GN=AWC38_SpisGene7404 PE=4 SV=1	ref|XP_015767384.1|	0	PREDICTED: uncharacterized protein LOC107346129 isoform X1 [Acropora digitifera]	NA	GO:0042981	0	0	9707at6101	0	Apalm_v2_gene.model.Sc0a5M3_314_HRSCAF_527.1032
39	evm.TU.hic_scaffold_4.1124	GPI ethanolamine phosphate transferase 3	Q8TEQ8	1.38e-120	Q8TEQ8|PIGO_HUMAN GPI ethanolamine phosphate transferase 3 OS=Homo sapiens GN=PIGO PE=1 SV=3	A0A2B4RTF3	1.23e-176	GPI ethanolamine phosphate transferase 3 OS=Stylophora pistillata GN=PIGO PE=4 SV=1	ref|XP_015769775.1|	0	PREDICTED: GPI ethanolamine phosphate transferase 3-like isoform X1 [Acropora digitifera]	GO:0005789; GO:0016021; GO:0016020; GO:0051377; GO:0006506	GO:0016021; GO:0051377; GO:0006506	K05288	K05288	899at6101	0	Apalm_v2_gene.model.Sc0a5M3_314_HRSCAF_527.1138
40	evm.TU.hic_scaffold_4.1768	Neuroblastoma-amplified sequence	A2RRP1	1.25e-42	Neuroblastoma-amplified sequence OS=Homo sapiens GN=NBAS PE=1 SV=2	A0A2B4RCR7	4.46e-76	Neuroblastoma-amplified sequence OS=Stylophora pistillata GN=NBAS PE=4 SV=1	ref|XP_020600846.1|	2.84e-86	neuroblastoma-amplified sequence-like [Orbicella faveolata]	GO:0005829; GO:0070939; GO:0005783; GO:0005789; GO:0016020; GO:0000149; GO:2000623; GO:0000956; GO:0015031; GO:0006890	0	0	0	#N/A	#N/A	Apalm_v2_gene.model.Sc0a5M3_14_HRSCAF_24.791
41	evm.TU.hic_scaffold_4.196	5-hydroxytryptamine receptor 4	P97288	2.38e-41	5-hydroxytryptamine receptor 4 OS=Mus musculus GN=Htr4 PE=1 SV=3	A7RMT4	4.9e-97	Predicted protein (Fragment) OS=Nematostella vectensis GN=v1g34108 PE=3 SV=1	ref|XP_015756284.1|	0	PREDICTED: beta-2 adrenergic receptor-like [Acropora digitifera]	GO:0005737; GO:0005768; GO:0005887; GO:0016020; GO:0004993; GO:0007268; GO:0007214; GO:0032098	GO:0016021; GO:0004930	K22790	K22790	7864at6101	0	Apalm_v2_gene.model.Sc0a5M3_314_HRSCAF_527.139
42	evm.TU.hic_scaffold_4.44	Dynactin subunit 3	Q0P5A1	5.7e-28	Q0P5A1|DCTN3_BOVIN Dynactin subunit 3 OS=Bos taurus GN=DCTN3 PE=2 SV=1	A0A2B4RBA2	1.33e-101	Dynactin subunit 3 OS=Stylophora pistillata GN=Dctn3 PE=4 SV=1	ref|XP_020629232.1|	9.31e-108	dynactin subunit 3-like [Orbicella faveolata]	GO:0005813; GO:0032154; GO:0000777; GO:0005829; GO:0005869; GO:0030496; GO:0005730; GO:0048471; GO:0005819; GO:0000910; GO:0007017	0	K10425	K10425	9696at6101	0	Apalm_v2_gene.model.Sc0a5M3_8_HRSCAF_11.29
43	evm.TU.hic_scaffold_4.513	Mitoguardin	Q9W3F7	1.65e-69	Mitoguardin OS=Drosophila melanogaster GN=Miga PE=1 SV=2	A0A2B4SGZ5	0	Protein FAM73B OS=Stylophora pistillata GN=FAM73B PE=4 SV=1	ref|XP_015753177.1|	0	PREDICTED: mitoguardin-like isoform X1 [Acropora digitifera]	GO:0016021; GO:0005741; GO:0005739; GO:0008053; GO:0070584; GO:0045494; GO:0010635	GO:0008053	0	0	3732at6101	0	Apalm_v2_gene.model.Sc0a5M3_314_HRSCAF_527.491
44	evm.TU.hic_scaffold_4.756	PREDICTED: uncharacterized protein LOC107342084	NA	NA	NA	A0A2B4RZZ6	3.54e-26	Uncharacterized protein OS=Stylophora pistillata GN=AWC38_SpisGene12218 PE=4 SV=1	ref|XP_015763026.1|	8.53e-147	PREDICTED: uncharacterized protein LOC107342084 [Acropora digitifera]	NA	0	0	0	16528at6101	0	Apalm_v2_gene.model.Sc0a5M3_314_HRSCAF_527.738
45	evm.TU.hic_scaffold_5.447	PREDICTED: uncharacterized protein LOC107354952	NA	NA	NA	D3BLA3	1.45e-70	Uncharacterized protein OS=Polysphondylium pallidum (strain ATCC 26659 / Pp 5 / PN500) GN=PPL_09335 PE=4 SV=1	ref|XP_015776933.1|	0	PREDICTED: uncharacterized protein LOC107354952 [Acropora digitifera]	NA	GO:0005525	0	0	16429at6101	0	Apalm_v2_gene.model.Sc0a5M3_322_HRSCAF_543.479
46	evm.TU.hic_scaffold_5.518	Probable RNA-directed DNA polymerase from transposon BS	Q95SX7	9.96e-09	Probable RNA-directed DNA polymerase from transposon BS OS=Drosophila melanogaster GN=RTase PE=2 SV=1	A0A2B4RKS0	4.19e-39	Putative RNA-directed DNA polymerase from transposon BS OS=Stylophora pistillata GN=RTase PE=4 SV=1	ref|XP_020901296.1|	1.71e-54	uncharacterized protein LOC110239884 [Exaiptasia pallida]	GO:0003964; GO:0006313	GO:0003964	0	0	#N/A	#N/A	Apalm_v2_gene.model.Sc0a5M3_322_HRSCAF_543.410
47	evm.TU.hic_scaffold_5.593	Protein mab-21-like 2	Q8UUZ1	1.4e-13	Protein mab-21-like 2 OS=Danio rerio GN=mab21l2 PE=1 SV=1	A0A210QL47	2.61e-124	Protein MB21D2 OS=Mizuhopecten yessoensis GN=KP79_PYT17544 PE=4 SV=1	ref|XP_015779843.1|	0	PREDICTED: protein mab-21-like isoform X1 [Acropora digitifera]	GO:0005737; GO:0005634; GO:0043010; GO:0048701; GO:0048048; GO:0001654; GO:0002088; GO:0060041	0	0	0	13545at6101	1.5e-32	Apalm_v2_gene.model.Sc0a5M3_322_HRSCAF_543.330
48	evm.TU.hic_scaffold_5.65	Transmembrane protein 87B	Q8BKU8	1e-131	Transmembrane protein 87B OS=Mus musculus GN=Tmem87b PE=2 SV=1	A0A2B4SJ54	0	Transmembrane protein 87A OS=Stylophora pistillata GN=tmem87a PE=4 SV=1	gb|PFX28910.1|	0	Transmembrane protein 87A [Stylophora pistillata]	GO:0005829; GO:0000139; GO:0016021; GO:0042147	GO:0016021	0	0	4436at6101	0	Apalm_v2_gene.model.Sc0a5M3_10_HRSCAF_15.241
49	evm.TU.hic_scaffold_6.1219	hypothetical protein	NA	NA	NA	NA	NA	NA	NA	NA	NA	NA	NA	0	0	#N/A	#N/A	Apalm_v2_gene.model.Sc0a5M3_13_HRSCAF_21.159
50	evm.TU.hic_scaffold_6.219	PREDICTED: uncharacterized protein LOC107352473 isoform X1	NA	NA	NA	A0A2B4R9D1	2.33e-71	Uncharacterized protein OS=Stylophora pistillata GN=AWC38_SpisGene21608 PE=4 SV=1	ref|XP_015774289.1|	2.6e-88	PREDICTED: uncharacterized protein LOC107352473 isoform X1 [Acropora digitifera]	NA	0	0	0	10723at6101	0	Apalm_v2_gene.model.Sc0a5M3_361_HRSCAF_634.234
51	evm.TU.hic_scaffold_6.369	PREDICTED: uncharacterized protein LOC107343429	NA	NA	hic_scaffold_10	20185321	2.1e-44	Uncharacterized protein OS=Stylophora pistillata GN=AWC38_SpisGene3093 PE=4 SV=1	ref|XP_015764482.1|	1.44e-71	PREDICTED: uncharacterized protein LOC107343429 [Acropora digitifera]	NA	GO:0007165	0	0	#N/A	#N/A	Apalm_v2_gene.model.Sc0a5M3_361_HRSCAF_634.392
52	evm.TU.hic_scaffold_6.91	PREDICTED: uncharacterized protein LOC107358372	NA	NA	NA	A0A2B4R2V4	5.39e-106	Uncharacterized protein OS=Stylophora pistillata GN=AWC38_SpisGene23328 PE=4 SV=1	ref|XP_015780462.1|	0	PREDICTED: uncharacterized protein LOC107358372 [Acropora digitifera]	NA	GO:0003676	0	0	14852at6101	0	Apalm_v2_gene.model.Sc0a5M3_361_HRSCAF_634.102
53	evm.TU.hic_scaffold_6.94	Endonuclease domain-containing 1 protein	O94919	2.04e-22	Endonuclease domain-containing 1 protein OS=Homo sapiens GN=ENDOD1 PE=1 SV=2	A0A151MM00	7.24e-69	Endonuclease domain-containing 1 protein-like OS=Alligator mississippiensis GN=Y1Q_0023981 PE=4 SV=1	ref|XP_015765387.1|	0	PREDICTED: endonuclease domain-containing 1 protein-like [Acropora digitifera]	GO:0005829; GO:0070062; GO:0005576; GO:0016020; GO:0004519; GO:0046872; GO:0003676; GO:0002576	GO:0004519; GO:0046872; GO:0003676	K15049	K15049	17427at6101	0	Apalm_v2_gene.model.Sc0a5M3_361_HRSCAF_634.105
54	evm.TU.Sc0a5M3_399_HRSCAF_740.1	Hemicentin-1 (Fragment)	NA	NA	Sc0a5M3_252_HRSCAF_417	465370	2.49e-10	Hemicentin-1 (Fragment) OS=Stylophora pistillata GN=HMCN1 PE=4 SV=1	ref|XP_015774926.1|	9.47e-112	PREDICTED: uncharacterized protein LOC107353119 [Acropora digitifera]	NA	0	0	0	#N/A	#N/A	Apalm_v2_gene.model.SC0A5M3_361_HRSCAF_634.494

## Sheet: midnightblue
	Count_ID	Gene.Annotation	Swiss.Prot.Hit	E.value	Swiss.Prot.Description	Trembl.Hit	E.value.1	Trembl.Description	NCBI.hit	E.value.2	NCBI.Description	GO_Terms_Swiss.Prot	GO_Terms_Trembl	KEGG.ID..threshold.60	KEGG.ID..threshold.30	OrthoDB.match	OrthoDB.evalue	Gene.Name.v2
1	evm.TU.hic_scaffold_1.1069	RNA-directed DNA polymerase from mobile element jockey	NA	NA	NA	A0A2B4S7Y6	1.27e-62	RNA-directed DNA polymerase from mobile element jockey OS=Stylophora pistillata GN=pol PE=4 SV=1	gb|PFX24920.1|	1.96e-62	RNA-directed DNA polymerase from mobile element jockey [Stylophora pistillata]	NA	GO:0003964	0	0	#N/A	#N/A	Apalm_v2_gene.model.Sc0a5M3_272_HRSCAF_451.557
2	evm.TU.hic_scaffold_1.1070	Protein YIPF1	Q5RBL0	6.25e-97	Protein YIPF1 OS=Pongo abelii GN=YIPF1 PE=2 SV=1	A0A2B4S3L1	1.6e-159	Protein YIPF1 OS=Stylophora pistillata GN=YIPF1 PE=4 SV=1	ref|XP_015775997.1|	0	PREDICTED: protein YIPF1-like isoform X1 [Acropora digitifera]	GO:0005797; GO:0000138; GO:0016021; GO:0031902; GO:0005802	GO:0016021	0	0	6575at6101	0	Apalm_v2_gene.model.Sc0a5M3_272_HRSCAF_451.556
3	evm.TU.hic_scaffold_1.1104	Transposable element Tc3 transposase	P34257	4.95e-10	Transposable element Tc3 transposase OS=Caenorhabditis elegans GN=tc3a PE=1 SV=1	R7QAY0	2.81e-16	Uncharacterized protein OS=Chondrus crispus GN=CHC_T00003505001 PE=4 SV=1	gb|KXJ06584.1|	8.1e-77	hypothetical protein AC249_AIPGENE18234 [Exaiptasia pallida]	GO:0005634; GO:0003677; GO:0032502; GO:0015074; GO:0006313	GO:0003677	0	0	#N/A	#N/A	Apalm_v2_gene.model.Sc0a5M3_272_HRSCAF_451.521
4	evm.TU.hic_scaffold_1.1114	hypothetical protein AC249_AIPGENE12355	NA	NA	NA	A0A1A8B939	4.43e-74	Uncharacterized protein (Fragment) OS=Nothobranchius furzeri GN=Nfu_g_1_014716 PE=4 SV=1	gb|KXJ16865.1|	9.21e-133	hypothetical protein AC249_AIPGENE12355 [Exaiptasia pallida]	NA	0	0	0	#N/A	#N/A	Apalm_v2_gene.model.Sc0a5M3_272_HRSCAF_451.511
5	evm.TU.hic_scaffold_1.113	hypothetical protein	NA	NA	NA	NA	NA	NA	NA	NA	NA	NA	NA	0	0	#N/A	#N/A	Apalm_v2_gene.model.Sc0a5M3_1_HRSCAF_1.114
6	evm.TU.hic_scaffold_1.1179	RNA-directed DNA polymerase from mobile element jockey	P21328	2.01e-15	RNA-directed DNA polymerase from mobile element jockey OS=Drosophila melanogaster GN=pol PE=1 SV=1	A0A2B4SFT2	2.42e-74	Putative RNA-directed DNA polymerase from transposon BS OS=Stylophora pistillata GN=RTase PE=4 SV=1	gb|KXJ11565.1|	1.58e-78	RNA-directed DNA polymerase from mobile element jockey [Exaiptasia pallida]	GO:0003964	GO:0003964	0	0	#N/A	#N/A	Apalm_v2_gene.model.Sc0a5M3_272_HRSCAF_451.446
7	evm.TU.hic_scaffold_1.1181	hypothetical protein AWC38_SpisGene2798	NA	NA	NA	A0A2B4SV20	3.08e-141	Uncharacterized protein OS=Stylophora pistillata GN=AWC38_SpisGene2798 PE=4 SV=1	gb|PFX32398.1|	4.78e-141	hypothetical protein AWC38_SpisGene2798 [Stylophora pistillata]	NA	0	0	0	#N/A	#N/A	Apalm_v2_gene.model.Sc0a5M3_272_HRSCAF_451.444
8	evm.TU.hic_scaffold_1.1190	PREDICTED: uncharacterized protein LOC105336658	NA	NA	NA	A0A2B4SP54	1.74e-171	Uncharacterized protein OS=Stylophora pistillata GN=AWC38_SpisGene2692 PE=4 SV=1	ref|XP_019926346.1|	0	PREDICTED: uncharacterized protein LOC105336658	NA	0	0	K12366	#N/A	#N/A	Apalm_v2_gene.model.Sc0a5M3_272_HRSCAF_451.435
9	evm.TU.hic_scaffold_1.1212	RING finger protein 11	Q9QYK7	1.27e-57	RING finger protein 11 OS=Mus musculus GN=Rnf11 PE=1 SV=1	A0A2B4SLD9	5.33e-90	RING finger protein 11 OS=Stylophora pistillata GN=RNF11 PE=4 SV=1	ref|XP_015757076.1|	2.12e-101	PREDICTED: RING finger protein 11-like [Acropora digitifera]	GO:0005769; GO:0005634; GO:0055037; GO:0000151; GO:0046872; GO:0061630; GO:0004842; GO:0043161; GO:0051865; GO:0042787; GO:0006511	0	K11980	K11980	8210at6101	0	Apalm_v2_gene.model.Sc0a5M3_272_HRSCAF_451.409
10	evm.TU.hic_scaffold_1.1213	Nuclear pore complex protein Nup155	P37199	1.82e-103	P37199|NU155_RAT Nuclear pore complex protein Nup155 OS=Rattus norvegicus GN=Nup155 PE=1 SV=1	A0A2B4SP37	0	Nuclear pore complex protein Nup155 OS=Stylophora pistillata GN=Nup155 PE=4 SV=1	ref|XP_015777297.1|	0	PREDICTED: nuclear pore complex protein Nup155-like [Acropora digitifera]	GO:0005737; GO:0016020; GO:0005635; GO:0031965; GO:0044611; GO:0017056; GO:0086014; GO:0006406; GO:0006998; GO:0006606; GO:0036228; GO:0006405; GO:0000972	GO:0005643; GO:0017056; GO:0006913	K14312	K14312	469at6101	0	Apalm_v2_gene.model.Sc0a5M3_272_HRSCAF_451.408
11	evm.TU.hic_scaffold_1.1241	E3 ubiquitin-protein ligase TRIM71	E7FAM5	9.09e-06	E7FAM5|LIN41_DANRE E3 ubiquitin-protein ligase TRIM71 OS=Danio rerio GN=trim71 PE=2 SV=1	A0A2B4STY1	1.02e-24	E3 ubiquitin-protein ligase TRIM71 OS=Stylophora pistillata GN=trim71 PE=4 SV=1	ref|XP_015779228.1|	4.34e-36	PREDICTED: LOW QUALITY PROTEIN: E3 ubiquitin-protein ligase TRIM71-like [Acropora digitifera]	GO:0000932; GO:0035198; GO:0004842; GO:0008270; GO:0010172; GO:0008543; GO:0000082; GO:0035278; GO:0010586; GO:0021915; GO:0051865; GO:0060964; GO:2000177; GO:0072089	GO:0005622; GO:0016874; GO:0008270	0	0	#N/A	#N/A	Apalm_v2_gene.model.Sc0a5M3_272_HRSCAF_451.380
12	evm.TU.hic_scaffold_1.1261	E3 ubiquitin-protein ligase TRIM71	D3ZVM4	1.2e-29	E3 ubiquitin-protein ligase TRIM71 OS=Rattus norvegicus GN=Trim71 PE=3 SV=1	A0A2B4RNT9	2.06e-67	Tripartite motif-containing protein 3 OS=Stylophora pistillata GN=TRIM3 PE=4 SV=1	ref|XP_015780520.1|	0	PREDICTED: E3 ubiquitin-protein ligase TRIM71-like [Acropora digitifera]	GO:0000932; GO:0035198; GO:0030371; GO:0061630; GO:0004842; GO:0008270; GO:0061158; GO:0071310; GO:0008543; GO:0000082; GO:0035278; GO:0010586; GO:0017148; GO:0001843; GO:0021915; GO:2000637; GO:0010608; GO:0035196; GO:0051865; GO:0060964; GO:2000177; GO:0051246; GO:0072089	GO:0005622; GO:0008270	0	0	10839at6101	0	Apalm_v2_gene.model.Sc0a5M3_272_HRSCAF_451.358
13	evm.TU.hic_scaffold_1.1284	Lipopolysaccharide cholinephosphotransferase LicD	NA	NA	NA	A0A2B4RI69	1.1e-21	Lipopolysaccharide cholinephosphotransferase LicD OS=Stylophora pistillata GN=licD PE=4 SV=1	ref|XP_015779099.1|	0	PREDICTED: uncharacterized protein LOC107356969 [Acropora digitifera]	NA	GO:0016740	0	K17594	10670at6101	0	Apalm_v2_gene.model.Sc0a5M3_272_HRSCAF_451.335
14	evm.TU.hic_scaffold_1.13	Cysteine-rich protein 2-binding protein	Q9H8E8	1.07e-123	Cysteine-rich protein 2-binding protein OS=Homo sapiens GN=KAT14 PE=1 SV=3	W4XN60	7.85e-174	Uncharacterized protein OS=Strongylocentrotus purpuratus PE=4 SV=1	ref|XP_022787567.1|	0	cysteine-rich protein 2-binding protein-like [Stylophora pistillata]	GO:0005671; GO:0005737; GO:0005634; GO:0004402; GO:0030274; GO:0000086; GO:0043966	GO:0005671; GO:0004402; GO:0046872; GO:0016573	0	0	11966at6101	0	Apalm_v2_gene.model.Sc0a5M3_1_HRSCAF_1.13
15	evm.TU.hic_scaffold_1.1332	Long-chain fatty acid transport protein 4	NA	NA	NA	A0A2B4SCP1	0	Long-chain fatty acid transport protein 4 OS=Stylophora pistillata GN=SLC27A4 PE=4 SV=1	ref|XP_015780004.1|	0	PREDICTED: uncharacterized protein LOC107357884 isoform X1 [Acropora digitifera]	NA	GO:0016021; GO:0004467; GO:0031957; GO:0015908	0	0	2780at6101	0	Apalm_v2_gene.model.Sc0a5M3_272_HRSCAF_451.273
16	evm.TU.hic_scaffold_1.1342	UPF0600 protein C5orf51 homolog	A8Y5U1	1.13e-49	A8Y5U1|CE051_DANRE UPF0600 protein C5orf51 homolog OS=Danio rerio GN=si:dkey-46a10.3 PE=2 SV=1	A0A2B4SJC6	1.52e-104	UPF0600 protein C5orf51-like OS=Stylophora pistillata GN=AWC38_SpisGene4444 PE=4 SV=1	ref|XP_015775226.1|	2.2e-165	PREDICTED: UPF0600 protein C5orf51 homolog isoform X2 [Acropora digitifera]	0	0	0	0	16150at6101	0	Apalm_v2_gene.model.Sc0a5M3_272_HRSCAF_451.262
17	evm.TU.hic_scaffold_1.1363	Zinc finger protein GLIS3	Q6XP49	1.12e-78	Zinc finger protein GLIS3 OS=Mus musculus GN=Glis3 PE=1 SV=2	A0A2B4SNR9	0	Zinc finger protein GLIS3 OS=Stylophora pistillata GN=Glis3 PE=4 SV=1	ref|XP_015777254.1|	0	PREDICTED: transcriptional regulator prz1-like isoform X1 [Acropora digitifera]	GO:0005634; GO:0003677; GO:0003700; GO:0046872; GO:0000978; GO:0000977; GO:0001077; GO:0001078; GO:0000122; GO:0045944; GO:0006366	GO:0003676	K09232	K09232	1815at6101	0	Apalm_v2_gene.model.Sc0a5M3_272_HRSCAF_451.244
18	evm.TU.hic_scaffold_1.1377	R3H domain-containing protein 4	Q4VBF2	2.33e-13	R3H domain-containing protein 4 OS=Mus musculus GN=R3hdm4 PE=2 SV=1	A0A2B4SJF6	2.81e-65	R3H domain-containing protein 4 OS=Stylophora pistillata GN=R3HDM4 PE=4 SV=1	ref|XP_015755502.1|	1.45e-111	PREDICTED: R3H domain-containing protein 4-like [Acropora digitifera]	GO:0005634; GO:0003676	GO:0003676	0	0	9799at6101	0	Apalm_v2_gene.model.Sc0a5M3_272_HRSCAF_451.227
19	evm.TU.hic_scaffold_1.139	Transcription factor BTF3	Q64152	8.49e-69	Transcription factor BTF3 OS=Mus musculus GN=Btf3 PE=1 SV=3	A7RTW0	1.05e-76	Transcription factor BTF3 OS=Nematostella vectensis GN=v1g202084 PE=3 SV=1	gb|EDO45155.1|	1.63e-76	predicted protein [Nematostella vectensis]	GO:0005829; GO:0005634; GO:0001701; GO:0015031; GO:0006355; GO:0006351	0	K01527	K01527	16610at6101	1.4e-45	Apalm_v2_gene.model.Sc0a5M3_1_HRSCAF_1.138
20	evm.TU.hic_scaffold_1.1398	MAP kinase-interacting serine/threonine-protein kinase 1	Q66JF3	2.2e-158	MAP kinase-interacting serine/threonine-protein kinase 1 OS=Xenopus tropicalis GN=mknk1 PE=2 SV=1	A0A2B4SQX0	0	MAP kinase-interacting serine/threonine-protein kinase 2 OS=Stylophora pistillata GN=MKNK2 PE=4 SV=1	ref|XP_015775453.1|	0	PREDICTED: MAP kinase-interacting serine/threonine-protein kinase 1-like isoform X1 [Acropora digitifera]	GO:0005737; GO:0005634; GO:0005524; GO:0009931; GO:0005516; GO:0004683; GO:0046872; GO:0035556; GO:0018105; GO:0046777; GO:0006417	GO:0005524; GO:0004672	K04372	K04372	3109at6101	0	Apalm_v2_gene.model.Sc0a5M3_272_HRSCAF_451.206
21	evm.TU.hic_scaffold_1.140	PREDICTED: protein shisa-5-like	NA	NA	NA	NA	NA	NA	ref|XP_015759689.1|	1.08e-33	PREDICTED: protein shisa-5-like [Acropora digitifera]	NA	NA	0	0	#N/A	#N/A	Apalm_v2_gene.model.Sc0a5M3_1_HRSCAF_1.139
22	evm.TU.hic_scaffold_1.1407	Putative hydroxypyruvate isomerase	Q7T3H9	2.07e-74	Putative hydroxypyruvate isomerase OS=Danio rerio GN=hyi PE=2 SV=2	A0A2B4SLL9	1.62e-139	Putative hydroxypyruvate isomerase OS=Stylophora pistillata GN=hyi PE=4 SV=1	ref|XP_015775449.1|	5.45e-144	PREDICTED: putative hydroxypyruvate isomerase [Acropora digitifera]	GO:0008903	GO:0008903	K01816	K01816	6687at6101	0	Apalm_v2_gene.model.Sc0a5M3_272_HRSCAF_451.197
23	evm.TU.hic_scaffold_1.141	PREDICTED: cysteine and tyrosine-rich protein 1-like	NA	NA	NA	A0A2B4S9X7	6.6e-25	Uncharacterized protein OS=Stylophora pistillata GN=AWC38_SpisGene9978 PE=4 SV=1	ref|XP_015759690.1|	4.34e-92	PREDICTED: cysteine and tyrosine-rich protein 1-like [Acropora digitifera]	NA	GO:0016021	0	0	19580at6101	0	Apalm_v2_gene.model.Sc0a5M3_1_HRSCAF_1.140
24	evm.TU.hic_scaffold_1.1423	Polysialoglycoprotein	P12027	8.83e-13	Polysialoglycoprotein OS=Oncorhynchus mykiss PE=1 SV=2	A0A210Q8G2	2.02e-22	Uncharacterized protein OS=Mizuhopecten yessoensis GN=KP79_PYT07831 PE=4 SV=1	gb|OWF45023.1|	3.13e-22	hypothetical protein KP79_PYT07831 [Mizuhopecten yessoensis]	0	0	0	0	#N/A	#N/A	Apalm_v2_gene.model.Sc0a5M3_272_HRSCAF_451.181
25	evm.TU.hic_scaffold_1.1432_evm.TU.hic_scaffold_1.1433	PREDICTED: uncharacterized protein LOC107329917	NA	NA	NA	A7RXQ7	3.95e-41	Predicted protein OS=Nematostella vectensis GN=v1g232409 PE=4 SV=1	ref|XP_015750061.1|	1.12e-149	PREDICTED: uncharacterized protein LOC107329917 [Acropora digitifera]	NA	0	0	0	7324at6101	0	Apalm_v2_gene.model.Sc0a5M3_272_HRSCAF_451.167
26	evm.TU.hic_scaffold_1.1512	uncharacterized protein C1orf228 homolog isoform X1	A7MBF6	2.17e-113	Uncharacterized protein C1orf228 homolog OS=Bos taurus PE=2 SV=1	A0A2B4RSF3	0	Uracil-DNA glycosylase OS=Stylophora pistillata GN=ung PE=4 SV=1	ref|XP_020624801.1|	0	uncharacterized protein C1orf228 homolog isoform X1 [Orbicella faveolata]	0	GO:0004844; GO:0006284	0	0	2870at6101	0	Apalm_v2_gene.model.Sc0a5M3_272_HRSCAF_451.83
27	evm.TU.hic_scaffold_1.1519	Zinc finger SWIM domain-containing protein 6	Q80TB7	0	Zinc finger SWIM domain-containing protein 6 OS=Mus musculus GN=Zswim6 PE=1 SV=3	A7RKB7	0	Predicted protein OS=Nematostella vectensis GN=v1g228199 PE=4 SV=1	ref|XP_015778284.1|	0	PREDICTED: zinc finger SWIM domain-containing protein 6-like [Acropora digitifera]	GO:0032420; GO:0008270; GO:0048812; GO:2001222	GO:0008270	0	0	354at6101	0	Apalm_v2_gene.model.Sc0a5M3_272_HRSCAF_451.76
28	evm.TU.hic_scaffold_1.152	Protein FAM183B	Q5NC57	9.85e-25	Protein FAM183B OS=Mus musculus GN=Fam183b PE=2 SV=2	A0A2B4RTD5	1.7e-87	Protein FAM183B OS=Stylophora pistillata GN=Fam183b PE=4 SV=1	ref|XP_015759695.1|	9.9e-96	PREDICTED: protein FAM183B-like [Acropora digitifera]	0	0	0	0	8555at6101	0	Apalm_v2_gene.model.Sc0a5M3_1_HRSCAF_1.151
29	evm.TU.hic_scaffold_1.1537	PREDICTED: uncharacterized protein LOC107340731	NA	NA	NA	A0A2B4SUI6	3.7e-35	Uncharacterized protein OS=Stylophora pistillata GN=AWC38_SpisGene2944 PE=4 SV=1	ref|XP_015761594.1|	8.69e-118	PREDICTED: uncharacterized protein LOC107340731 [Acropora digitifera]	NA	0	0	0	#N/A	#N/A	Apalm_v2_gene.model.Sc0a5M3_272_HRSCAF_451.58
30	evm.TU.hic_scaffold_1.1573	Protein YIPF5	Q7SXS2	4.27e-90	Protein YIPF5 OS=Xenopus laevis GN=yipf5 PE=2 SV=1	A0A2B4RPT3	7.76e-118	Protein YIPF5 OS=Stylophora pistillata GN=yipf5 PE=4 SV=1	ref|XP_015761556.1|	2.39e-179	PREDICTED: protein YIPF5-like [Acropora digitifera]	GO:0005789; GO:0005794; GO:0016021; GO:0015031; GO:0016192	GO:0016021	K20363	K20363	8272at6101	0	Apalm_v2_gene.model.Sc0a5M3_272_HRSCAF_451.14
31	evm.TU.hic_scaffold_1.1579	Solute carrier family 35 member E1	Q96K37	6.02e-84	Solute carrier family 35 member E1 OS=Homo sapiens GN=SLC35E1 PE=1 SV=2	A7RTW7	1.66e-109	Predicted protein OS=Nematostella vectensis GN=v1g162657 PE=4 SV=1	ref|XP_015761553.1|	0	PREDICTED: solute carrier family 35 member E1-like isoform X1 [Acropora digitifera]	GO:0005794; GO:0016021	GO:0016021	K15283	K15283	5878at6101	0	Apalm_v2_gene.model.Sc0a5M3_272_HRSCAF_451.8
32	evm.TU.hic_scaffold_1.163	hypothetical protein	NA	NA	NA	NA	NA	NA	NA	NA	NA	NA	NA	0	0	#N/A	#N/A	Apalm_v2_gene.model.Sc0a5M3_1_HRSCAF_1.162
33	evm.TU.hic_scaffold_1.164	hypothetical protein	NA	NA	NA	NA	NA	NA	NA	NA	NA	NA	NA	0	0	#N/A	#N/A	Apalm_v2_gene.model.Sc0a5M3_1_HRSCAF_1.163
34	evm.TU.hic_scaffold_1.208	Thioredoxin	O96952	8.61e-22	Thioredoxin OS=Geodia cydonium GN=THIO PE=3 SV=1	A0A2B4SP42	8.76e-30	Peptide-N(4)-(N-acetyl-beta-glucosaminyl)asparagine amidase OS=Stylophora pistillata GN=png-1 PE=4 SV=1	ref|XP_020631689.1|	1.47e-33	thioredoxin-like [Orbicella faveolata]	GO:0005737; GO:0015035; GO:0045454; GO:0006662	GO:0005623; GO:0015035; GO:0045454; GO:0006662	0	0	18199at6101	9.94e-28	Apalm_v2_gene.model.Sc0a5M3_1_HRSCAF_1.207
35	evm.TU.hic_scaffold_1.250	Store-operated calcium entry-associated regulatory factor	Q0IHF9	1.47e-25	Store-operated calcium entry-associated regulatory factor OS=Xenopus laevis GN=saraf PE=2 SV=2	A0A2B4RVN8	4.49e-41	Store-operated calcium entry-associated regulatory factor OS=Stylophora pistillata GN=tmem66 PE=4 SV=1	ref|XP_015748323.1|	2.53e-143	PREDICTED: store-operated calcium entry-associated regulatory factor-like [Acropora digitifera]	GO:0030176; GO:0006816; GO:2001256	0	0	0	15385at6101	0	Apalm_v2_gene.model.Sc0a5M3_1_HRSCAF_1.250
36	evm.TU.hic_scaffold_1.256	PREDICTED: uncharacterized protein LOC107328122	NA	NA	NA	A0A2B4RA34	2.14e-50	Uncharacterized protein OS=Stylophora pistillata GN=AWC38_SpisGene22224 PE=4 SV=1	ref|XP_015748335.1|	1.24e-97	PREDICTED: uncharacterized protein LOC107328122 [Acropora digitifera]	NA	0	0	K11187	#N/A	#N/A	Apalm_v2_gene.model.Sc0a5M3_1_HRSCAF_1.256
37	evm.TU.hic_scaffold_1.261	F-box only protein 4	Q9UKT5	1.01e-41	F-box only protein 4 OS=Homo sapiens GN=FBXO4 PE=1 SV=2	A0A2B4RBB8	0	F-box only protein 4 OS=Stylophora pistillata GN=Fbxo4 PE=4 SV=1	gb|PFX13668.1|	0	F-box only protein 4-like [Stylophora pistillata]	GO:0005737; GO:0005829; GO:0019005; GO:0000151; GO:0042803; GO:0061630; GO:0004842; GO:0007568; GO:0019725; GO:0071479; GO:0035726; GO:0048147; GO:1900181; GO:1902916; GO:0031398; GO:0032212; GO:0043687; GO:0010608; GO:0031648; GO:0000209; GO:0016567; GO:2000001; GO:0031647; GO:0031146; GO:0000723; GO:0006511	GO:0005525	K10291	K10291	6433at6101	0	Apalm_v2_gene.model.Sc0a5M3_1_HRSCAF_1.261
38	evm.TU.hic_scaffold_1.290	Protein FAM151B	Q6UXP7	9.79e-61	Protein FAM151B OS=Homo sapiens GN=FAM151B PE=1 SV=2	A0A2B4RCP7	3.08e-103	Protein FAM151A OS=Stylophora pistillata GN=FAM151A PE=4 SV=1	ref|XP_015769535.1|	0	PREDICTED: protein FAM151B-like isoform X1 [Acropora digitifera]	GO:0008081; GO:0006629	0	0	0	7866at6101	0	Apalm_v2_gene.model.Sc0a5M3_1_HRSCAF_1.292
39	evm.TU.hic_scaffold_1.297	hypothetical protein	NA	NA	NA	NA	NA	NA	NA	NA	NA	NA	NA	0	0	#N/A	#N/A	Apalm_v2_gene.model.Sc0a5M3_1_HRSCAF_1.299
40	evm.TU.hic_scaffold_1.345	NIPA-like protein 2	Q9H841	7.5e-94	NIPA-like protein 2 OS=Homo sapiens GN=NIPAL2 PE=2 SV=1	A0A2B4RVK2	0	NIPA-like protein 2 OS=Stylophora pistillata GN=NIPAL2 PE=4 SV=1	ref|XP_015777629.1|	0	PREDICTED: NIPA-like protein 2 isoform X2 [Acropora digitifera]	GO:0016021; GO:0016020; GO:0015095; GO:0015693	GO:0016021; GO:0015095	K22733	K22733	5085at6101	0	Apalm_v2_gene.model.Sc0a5M3_1_HRSCAF_1.347
41	evm.TU.hic_scaffold_1.352	PREDICTED: uncharacterized protein LOC107335527	NA	NA	NA	A0A2B4RTU2	1.37e-26	Uncharacterized protein OS=Stylophora pistillata GN=AWC38_SpisGene14960 PE=4 SV=1	ref|XP_015756034.1|	1.04e-170	PREDICTED: uncharacterized protein LOC107335527 [Acropora digitifera]	NA	0	0	0	15885at6101	0	Apalm_v2_gene.model.Sc0a5M3_1_HRSCAF_1.354
42	evm.TU.hic_scaffold_1.355	Glutathione peroxidase 7	Q96SL4	5.39e-52	Glutathione peroxidase 7 OS=Homo sapiens GN=GPX7 PE=1 SV=1	A0A2B4REJ2	5.04e-69	Trafficking protein particle complex subunit 5 OS=Stylophora pistillata GN=TRAPPC5 PE=4 SV=1	ref|XP_015756041.1|	4.07e-134	PREDICTED: glutathione peroxidase 7-like [Acropora digitifera]	GO:0005783; GO:0005788; GO:0005576; GO:0004096; GO:0004602; GO:0004601; GO:0034599	GO:0030008; GO:0004602; GO:0048193; GO:0006979	K00432	K00432	8387at6101	0	Apalm_v2_gene.model.Sc0a5M3_1_HRSCAF_1.357
43	evm.TU.hic_scaffold_1.369	hypothetical protein	NA	NA	NA	NA	NA	NA	NA	NA	NA	NA	NA	0	0	#N/A	#N/A	Apalm_v2_gene.model.Sc0a5M3_1_HRSCAF_1.371
44	evm.TU.hic_scaffold_1.37	Intraflagellar transport protein 74 homolog	Q96LB3	2.38e-70	Intraflagellar transport protein 74 homolog OS=Homo sapiens GN=IFT74 PE=1 SV=1	A0A2B4RUD8	1.98e-119	Intraflagellar transport protein 74-like OS=Stylophora pistillata GN=Ift74 PE=4 SV=1	ref|XP_022799740.1|	2.08e-141	intraflagellar transport protein 74 homolog [Stylophora pistillata]	GO:0005813; GO:0097542; GO:0005929; GO:0031410; GO:0030992; GO:0031514; GO:0005634; GO:0048487; GO:0003682; GO:0060271; GO:0007368; GO:0007507; GO:0035735; GO:0003334; GO:0050680; GO:1905515; GO:0007219; GO:0033630; GO:0045944	GO:0030992; GO:0031514; GO:0048487; GO:0060271; GO:0042073	K19679	K19679	5189at6101	0	Apalm_v2_gene.model.Sc0a5M3_1_HRSCAF_1.37
45	evm.TU.hic_scaffold_1.429	hypothetical protein	NA	NA	NA	NA	NA	NA	NA	NA	NA	NA	NA	0	K12352	#N/A	#N/A	Apalm_v2_gene.model.Sc0a5M3_1_HRSCAF_1.431
46	evm.TU.hic_scaffold_1.43	Mediator of RNA polymerase II transcription subunit 26	Q7TN02	1.41e-22	Mediator of RNA polymerase II transcription subunit 26 OS=Mus musculus GN=Med26 PE=1 SV=1	A0A2B4SHF1	2.32e-127	Mediator of RNA polymerase II transcription subunit 26 OS=Stylophora pistillata GN=Med26 PE=4 SV=1	ref|XP_015755659.1|	0	PREDICTED: uncharacterized protein LOC107335185 [Acropora digitifera]	GO:0016592; GO:0005654; GO:0001104; GO:0006357; GO:0006351	GO:0005634	K15169	K15169	7369at6101	0	Apalm_v2_gene.model.Sc0a5M3_1_HRSCAF_1.43
47	evm.TU.hic_scaffold_1.447	PREDICTED: uncharacterized protein LOC107353535	NA	NA	NA	NA	NA	NA	ref|XP_015775342.1|	1.1e-20	PREDICTED: uncharacterized protein LOC107353535 [Acropora digitifera]	NA	NA	0	0	#N/A	#N/A	Apalm_v2_gene.model.Sc0a5M3_1_HRSCAF_1.449
48	evm.TU.hic_scaffold_1.47	Calreticulin	P14211	0	Calreticulin OS=Mus musculus GN=Calr PE=1 SV=1	A7RK57	0	Predicted protein (Fragment) OS=Nematostella vectensis GN=v1g61368 PE=3 SV=1	ref|XP_015755655.1|	0	PREDICTED: calreticulin-like isoform X1 [Acropora digitifera]	GO:0001669; GO:0005737; GO:0005829; GO:0005783; GO:0005788; GO:0009897; GO:0031012; GO:0005576; GO:0005615; GO:0005794; GO:0016020; GO:0042824; GO:0005635; GO:0005634; GO:0048471; GO:0045335; GO:0005844; GO:0033018; GO:0005790; GO:0050681; GO:0005509; GO:0030246; GO:0042562; GO:0005178; GO:0005506; GO:0003729; GO:0042277; GO:0031625; GO:0051082; GO:0055007; GO:0071285; GO:0071310; GO:0090398; GO:…	GO:0005783; GO:0005509; GO:0051082; GO:0006457	K08057	K08057	5109at6101	0	Apalm_v2_gene.model.Sc0a5M3_1_HRSCAF_1.47
49	evm.TU.hic_scaffold_1.50	Ankyrin repeat domain-containing protein 65	A6QPE7	3.63e-09	Ankyrin repeat domain-containing protein 65 OS=Bos taurus GN=ANKRD65 PE=2 SV=1	A0A2B4SG54	5.42e-37	Ankyrin repeat and protein kinase domain-containing protein 1 OS=Stylophora pistillata GN=ANKK1 PE=4 SV=1	ref|XP_015755658.1|	1.07e-54	PREDICTED: ankyrin repeat and SOCS box protein 8-like [Acropora digitifera]	0	GO:0016301	0	0	4097at6101	0	Apalm_v2_gene.model.Sc0a5M3_1_HRSCAF_1.50
50	evm.TU.hic_scaffold_1.528	Protein Asterix	Q2M2T6	2.33e-53	Protein Asterix OS=Bos taurus GN=WDR83OS PE=3 SV=1	A0A2B4SLZ8	5.45e-62	Protein Asterix OS=Stylophora pistillata GN=WDR83OS PE=4 SV=1	ref|XP_015763689.1|	1.25e-72	PREDICTED: protein Asterix-like [Acropora digitifera]	GO:0016021	GO:0016021	0	0	10461at6101	0	Apalm_v2_gene.model.Sc0a5M3_1_HRSCAF_1.548
51	evm.TU.hic_scaffold_1.581	PHD finger protein 24	Q80TL4	1.17e-32	PHD finger protein 24 OS=Mus musculus GN=Phf24 PE=1 SV=2	A0A2B4SGT5	8.5e-139	Protein KIAA1045-like OS=Stylophora pistillata GN=2 PE=4 SV=1	gb|PFX27777.1|	1.32e-138	PHD finger protein 24-like [Stylophora pistillata]	GO:0005509; GO:0050966; GO:0007214; GO:0008277; GO:0032228	GO:0005509	0	0	14132at6101	0	Apalm_v2_gene.model.Sc0a5M3_1_HRSCAF_1.601
52	evm.TU.hic_scaffold_1.653	uncharacterized protein LOC111346680	NA	NA	NA	A0A2B4R5G7	1.15e-157	Uncharacterized protein OS=Stylophora pistillata GN=AWC38_SpisGene23087 PE=4 SV=1	gb|PFX12881.1|	1.79e-157	uncharacterized protein LOC111346680 [Stylophora pistillata]	NA	GO:0003677; GO:0004518; GO:0008270	0	0	#N/A	#N/A	Apalm_v2_gene.model.SC0A5M3_1_HRSCAF_1.673
53	evm.TU.hic_scaffold_1.672	Casein kinase II subunit beta	Q91398	3.76e-74	Casein kinase II subunit beta OS=Danio rerio GN=csnk2b PE=2 SV=1	A7S6V3	3.93e-92	Casein kinase II subunit beta OS=Nematostella vectensis GN=v1g207738 PE=3 SV=1	gb|EDO40624.1|	6.09e-92	predicted protein [Nematostella vectensis]	GO:0005956; GO:0046872; GO:0019887; GO:0016055	GO:0005956; GO:0019887	0	0	#N/A	#N/A	Apalm_v2_gene.model.Sc0a5M3_1_HRSCAF_1.692
54	evm.TU.hic_scaffold_1.710	PREDICTED: uncharacterized protein LOC107349606 isoform X2	NA	NA	NA	NA	NA	NA	ref|XP_015771270.1|	2.66e-31	PREDICTED: uncharacterized protein LOC107349606 isoform X2 [Acropora digitifera]	NA	NA	0	0	#N/A	#N/A	Apalm_v2_gene.model.Sc0a5M3_1_HRSCAF_1.730
55	evm.TU.hic_scaffold_1.714	PREDICTED: uncharacterized protein LOC107340022	NA	NA	NA	A0A2B4RCL3	6.94e-156	Uncharacterized protein OS=Stylophora pistillata GN=AWC38_SpisGene21620 PE=4 SV=1	ref|XP_015760861.1|	0	PREDICTED: uncharacterized protein LOC107340022 [Acropora digitifera]	NA	0	0	0	19114at6101	0	Apalm_v2_gene.model.Sc0a5M3_1_HRSCAF_1.734
56	evm.TU.hic_scaffold_1.76	ADP-ribosylation factor-like protein 16	Q0P5N6	7.08e-58	ADP-ribosylation factor-like protein 16 OS=Homo sapiens GN=ARL16 PE=1 SV=1	A0A2B4RTY9	9.78e-92	ADP-ribosylation factor-like protein 16 OS=Stylophora pistillata GN=ARL16 PE=4 SV=1	gb|PFX19715.1|	1.52e-91	ADP-ribosylation factor-like protein 16 [Stylophora pistillata]	GO:0005622; GO:0005525; GO:0007264	GO:0005622; GO:0005525; GO:0007264	0	0	9031at6101	0	Apalm_v2_gene.model.Sc0a5M3_1_HRSCAF_1.76
57	evm.TU.hic_scaffold_1.82	Tetratricopeptide repeat protein 39B	Q28DB0	1.02e-29	Tetratricopeptide repeat protein 39B OS=Xenopus tropicalis GN=ttc39b PE=2 SV=1	A7SB55	7.82e-52	Predicted protein (Fragment) OS=Nematostella vectensis GN=v1g187756 PE=4 SV=1	ref|XP_015755640.1|	3.11e-131	PREDICTED: tetratricopeptide repeat protein 39B-like [Acropora digitifera]	0	0	0	0	#N/A	#N/A	Apalm_v2_gene.model.Sc0a5M3_1_HRSCAF_1.82
58	evm.TU.hic_scaffold_1.85	UDP-xylose and UDP-N-acetylglucosamine transporter	Q8CIA5	5.44e-100	UDP-xylose and UDP-N-acetylglucosamine transporter OS=Mus musculus GN=Slc35b4 PE=2 SV=2	A7RT41	6.5e-118	Predicted protein OS=Nematostella vectensis GN=v1g234429 PE=4 SV=1	ref|XP_015755700.1|	0	PREDICTED: UDP-xylose and UDP-N-acetylglucosamine transporter-like [Acropora digitifera]	GO:0005783; GO:0005794; GO:0030176; GO:0030173; GO:0005457; GO:0005462; GO:0005464; GO:0008643; GO:0015783; GO:0006111; GO:1990569; GO:0015790	GO:0030176; GO:0030173; GO:0005457; GO:0005462; GO:0005464; GO:0015783; GO:1990569	K15278	K15278	5841at6101	0	Apalm_v2_gene.model.Sc0a5M3_1_HRSCAF_1.85
59	evm.TU.hic_scaffold_1.87	Calmodulin, striated muscle	P02597	4.82e-41	Calmodulin, striated muscle OS=Gallus gallus GN=CCM1 PE=3 SV=2	A0A2B4RIH2	6.33e-80	Calmodulin, striated muscle OS=Stylophora pistillata GN=CCM1 PE=4 SV=1	ref|XP_015755705.1|	9.93e-114	PREDICTED: calmodulin-A-like [Acropora digitifera]	GO:0005509	GO:0005509	0	0	8725at6101	0	Apalm_v2_gene.model.Sc0a5M3_1_HRSCAF_1.87
60	evm.TU.hic_scaffold_1.942	PREDICTED: uncharacterized protein K02A2.6-like	Q09575	3.03e-28	Uncharacterized protein K02A2.6 OS=Caenorhabditis elegans GN=K02A2.6 PE=4 SV=1	A0A2B4RUL8	1.98e-146	Transposon Ty3-G Gag-Pol polyprotein OS=Stylophora pistillata GN=TY3B-G PE=4 SV=1	ref|XP_015747317.1|	0	PREDICTED: uncharacterized protein K02A2.6-like [Acropora digitifera]	GO:0003676; GO:0008270; GO:0015074	0	0	0	#N/A	#N/A	Apalm_v2_gene.model.Sc0a5M3_272_HRSCAF_451.701
61	evm.TU.hic_scaffold_1.98	Calmodulin	P24044	1.7e-26	Calmodulin OS=Plasmodium falciparum PE=3 SV=4	A0A2B4S7D2	5.02e-83	Calmodulin OS=Stylophora pistillata GN=3 PE=4 SV=1	ref|XP_015755714.1|	4.44e-137	PREDICTED: calmodulin-alpha-like isoform X1 [Acropora digitifera]	GO:0005509	GO:0005509	0	0	9053at6101	0	Apalm_v2_gene.model.Sc0a5M3_1_HRSCAF_1.98
62	evm.TU.hic_scaffold_10.1001	Poly(ADP-ribose) glycohydrolase ARH3	Q8CG72	1.1e-74	Poly(ADP-ribose) glycohydrolase ARH3 OS=Mus musculus GN=Adprhl2 PE=1 SV=1	A0A2B4SRB9	1.89e-164	Poly(ADP-ribose) glycohydrolase ARH3 OS=Stylophora pistillata GN=Adprhl2 PE=4 SV=1	ref|XP_015756874.1|	0	PREDICTED: poly(ADP-ribose) glycohydrolase ARH3-like [Acropora digitifera]	GO:0005737; GO:0005759; GO:0005739; GO:0016604; GO:0005654; GO:0005634; GO:0046872; GO:0004649; GO:0071451	GO:0016787	K11687	K11687	5429at6101	0	Apalm_v2_gene.model.Sc0a5M3_20_HRSCAF_34.222
63	evm.TU.hic_scaffold_10.1038	Glutamine-rich protein 1	NA	NA	NA	A0A2B4SPN2	9.1e-56	Glutamine-rich protein 1 OS=Stylophora pistillata GN=Qrich1 PE=4 SV=1	ref|XP_022781651.1|	4.36e-56	uncharacterized protein LOC111322751 [Stylophora pistillata]	NA	GO:0005739; GO:0003677; GO:0004871; GO:0051607; GO:0015074; GO:0006310	0	0	17003at6101	0	Apalm_v2_gene.model.Sc0a5M3_20_HRSCAF_34.181
64	evm.TU.hic_scaffold_10.1077	hypothetical protein AWC38_SpisGene3053	NA	NA	NA	A0A2B4ST36	3.97e-25	Uncharacterized protein OS=Stylophora pistillata GN=AWC38_SpisGene3053 PE=4 SV=1	gb|PFX32060.1|	6.15e-25	hypothetical protein AWC38_SpisGene3053 [Stylophora pistillata]	NA	0	0	0	#N/A	#N/A	Apalm_v2_gene.model.Sc0a5M3_20_HRSCAF_34.142
65	evm.TU.hic_scaffold_10.1119	Protein NATD1	Q66IM5	6.76e-30	Protein NATD1 OS=Xenopus tropicalis GN=natd1 PE=3 SV=1	A0A0K8RPF0	3.81e-29	Uncharacterized protein (Fragment) OS=Ixodes ricinus PE=2 SV=1	ref|XP_015773021.1|	1.28e-73	PREDICTED: protein NATD1-like [Acropora digitifera]	0	0	K06975	K06975	10991at6101	0	Apalm_v2_gene.model.Sc0a5M3_20_HRSCAF_34.95
66	evm.TU.hic_scaffold_10.114	Pyridoxal phosphate homeostasis protein	Q9Z2Y8	1.07e-101	Pyridoxal phosphate homeostasis protein OS=Mus musculus GN=Plpbp PE=1 SV=1	A0A1S3JVN2	2.68e-108	Pyridoxal phosphate homeostasis protein OS=Lingula unguis GN=LOC106176546 PE=3 SV=1	ref|XP_022783733.1|	1.38e-132	pyridoxal phosphate homeostasis protein-like [Stylophora pistillata]	GO:0005622; GO:0005739; GO:0030170	GO:0030170	K06997	K06997	7644at6101	0	Apalm_v2_gene.model.Sc0a5M3_44_HRSCAF_77.126
67	evm.TU.hic_scaffold_10.1273	Neuropeptide FF receptor 2	Q9Y5X5	7e-38	Neuropeptide FF receptor 2 OS=Homo sapiens GN=NPFFR2 PE=1 SV=2	A0A2B4SE17	1.47e-78	Substance-K receptor OS=Stylophora pistillata GN=Tacr2 PE=4 SV=1	ref|XP_015772024.1|	0	PREDICTED: neuropeptide FF receptor 2-like [Acropora digitifera]	GO:0015629; GO:0005887; GO:0005886; GO:0004930; GO:0008188; GO:0031628; GO:0042277; GO:0032870; GO:0009582; GO:0007186; GO:0045761; GO:2000479; GO:0043408; GO:1901652	0	0	0	14006at6101	0	Apalm_v2_gene.model.Sc0a5M3_281_HRSCAF_464.1140
68	evm.TU.hic_scaffold_10.1311	Substance-K receptor	P79218	8.41e-41	Substance-K receptor OS=Oryctolagus cuniculus GN=TACR2 PE=2 SV=1	A7RF82	1.56e-67	Predicted protein (Fragment) OS=Nematostella vectensis GN=v1g33886 PE=3 SV=1	ref|XP_015769864.1|	0	PREDICTED: substance-K receptor-like [Acropora digitifera]	GO:0016021; GO:0005886; GO:0061827; GO:0097225; GO:0004995; GO:1902093; GO:0070472	GO:0016021; GO:0005886; GO:0004995	0	0	6471at6101	0	Apalm_v2_gene.model.Sc0a5M3_281_HRSCAF_464.1102
69	evm.TU.hic_scaffold_10.1316	Neuropeptide FF receptor 2	Q9EQD2	4.71e-34	Neuropeptide FF receptor 2 OS=Rattus norvegicus GN=Npffr2 PE=2 SV=1	A7RF82	1.84e-52	Predicted protein (Fragment) OS=Nematostella vectensis GN=v1g33886 PE=3 SV=1	ref|XP_020632655.1|	1.12e-173	substance-K receptor-like [Orbicella faveolata]	GO:0015629; GO:0005887; GO:0004930; GO:0008188; GO:0031628; GO:0042277; GO:0032870; GO:0045761; GO:2000479; GO:0043408; GO:1901652	GO:0016021; GO:0005886; GO:0004995	K08375	K08375	13650at6101	0	Apalm_v2_gene.model.Sc0a5M3_281_HRSCAF_464.1096
70	evm.TU.hic_scaffold_10.132	Sorting nexin-10B	A8WG21	1.09e-25	A8WG21|SNXAB_DANRE Sorting nexin-10B OS=Danio rerio GN=snx10b PE=2 SV=1	A0A2B4SGI0	2.89e-78	Sorting nexin-11 OS=Stylophora pistillata GN=Snx11 PE=4 SV=1	ref|XP_015758544.1|	4.55e-144	PREDICTED: sorting nexin-10B-like [Acropora digitifera]	GO:0005768; GO:0010008; GO:0019898; GO:0035091; GO:0006897; GO:0015031; GO:0016050	GO:0005622; GO:0035091; GO:0006886	K17924	K17924	10173at6101	0	Apalm_v2_gene.model.Sc0a5M3_44_HRSCAF_77.145
71	evm.TU.hic_scaffold_10.1336	Dehydrogenase/reductase SDR family member 12	A0PJE2	4.64e-135	Dehydrogenase/reductase SDR family member 12 OS=Homo sapiens GN=DHRS12 PE=2 SV=2	A0A2B4SSK2	0	Dehydrogenase/reductase SDR family member 12 OS=Stylophora pistillata GN=DHRS12 PE=4 SV=1	ref|XP_015747737.1|	0	PREDICTED: dehydrogenase/reductase SDR family member 12-like [Acropora digitifera]	GO:0016491	0	K11168	K11168	4242at6101	0	Apalm_v2_gene.model.Sc0a5M3_281_HRSCAF_464.1075
72	evm.TU.hic_scaffold_10.1377	Tudor domain-containing protein 1	A9CPT4	3.51e-07	Tudor domain-containing protein 1 OS=Oryzias latipes GN=tdrd1 PE=2 SV=1	A0A2B4S8I1	0	Tudor domain-containing protein 1 OS=Stylophora pistillata GN=Tdrd1 PE=4 SV=1	ref|XP_015779266.1|	0	PREDICTED: uncharacterized protein LOC107357136 [Acropora digitifera]	GO:0043186; GO:0071546; GO:0046872; GO:0043046; GO:0031047; GO:0007281; GO:0051321; GO:0007275; GO:0034587; GO:0007283	0	0	0	3989at6101	0	Apalm_v2_gene.model.Sc0a5M3_281_HRSCAF_464.1033
73	evm.TU.hic_scaffold_10.1388	Serine/arginine-rich splicing factor 12	Q8WXF0	2.82e-15	Serine/arginine-rich splicing factor 12 OS=Homo sapiens GN=SRSF12 PE=2 SV=1	A0A2B4S7H9	1.84e-29	Serine/arginine-rich splicing factor 12 OS=Stylophora pistillata GN=SRSF12 PE=4 SV=1	ref|XP_015775715.1|	1.32e-124	PREDICTED: serine/arginine-rich splicing factor 10-like isoform X3 [Acropora digitifera]	GO:0005654; GO:0003723; GO:0050733; GO:0051082; GO:0000395; GO:0048025; GO:0000381; GO:0000244	GO:0003723	K12900	K12900	9519at6101	1.07e-25	Apalm_v2_gene.model.Sc0a5M3_281_HRSCAF_464.1022
74	evm.TU.hic_scaffold_10.1395	Heat shock 70 kDa protein 12A	O43301	0	Heat shock 70 kDa protein 12A OS=Homo sapiens GN=HSPA12A PE=1 SV=2	A7SHD6	0	Predicted protein OS=Nematostella vectensis GN=v1g212312 PE=4 SV=1	ref|XP_015775698.1|	0	PREDICTED: heat shock 70 kDa protein 12A-like [Acropora digitifera]	GO:0070062; GO:0005524	0	0	0	868at6101	0	Apalm_v2_gene.model.Sc0a5M3_281_HRSCAF_464.1015
75	evm.TU.hic_scaffold_10.1420	Octopamine receptor beta-2R	G3M4F8	1.98e-21	Octopamine receptor beta-2R OS=Chilo suppressalis GN=OA2B2 PE=2 SV=1	Q09K98	0	C014-D2 G-protein coupled receptor OS=Acropora millepora PE=2 SV=1	gb|ABI50930.1|	0	C014-D2 G-protein coupled receptor [Acropora millepora]	GO:0016021; GO:0005622; GO:0005886; GO:0004989; GO:0008226; GO:0007189; GO:0071418; GO:0071927; GO:0071928	GO:0016021; GO:0004930	K04150	K04150	5042at6101	0	Apalm_v2_gene.model.Sc0a5M3_281_HRSCAF_464.990
76	evm.TU.hic_scaffold_10.1426	uncharacterized protein C5orf49-like isoform X1	Q9DAR0	3.58e-10	Uncharacterized protein C5orf49 homolog OS=Mus musculus PE=1 SV=1	A0A2B4S6F6	3.85e-89	Uncharacterized protein C5orf49-like OS=Stylophora pistillata GN=AWC38_SpisGene10757 PE=4 SV=1	gb|PFX24639.1|	5.96e-89	uncharacterized protein C5orf49-like isoform X1 [Stylophora pistillata]	0	0	0	0	9698at6101	0	Apalm_v2_gene.model.Sc0a5M3_281_HRSCAF_464.983
77	evm.TU.hic_scaffold_10.1461	Transient receptor potential channel pyrexia	NA	NA	NA	A0A2B4SPL0	1.16e-24	Transient receptor potential channel pyrexia OS=Stylophora pistillata GN=pyx PE=4 SV=1	ref|XP_015770943.1|	1.25e-95	PREDICTED: transient receptor potential cation channel subfamily A member 1-like [Acropora digitifera]	NA	GO:0016021; GO:0005216	0	0	#N/A	#N/A	Apalm_v2_gene.model.Sc0a5M3_281_HRSCAF_464.944
78	evm.TU.hic_scaffold_10.1475	PREDICTED: uncharacterized protein LOC107349329 isoform X1	NA	NA	NA	A0A2B4RR78	2.93e-68	Uncharacterized protein OS=Stylophora pistillata GN=AWC38_SpisGene16547 PE=4 SV=1	ref|XP_015770952.1|	1.01e-146	PREDICTED: uncharacterized protein LOC107349329 isoform X1 [Acropora digitifera]	NA	0	0	0	15864at6101	1.28e-28	Apalm_v2_gene.model.Sc0a5M3_281_HRSCAF_464.930
79	evm.TU.hic_scaffold_10.1515	Cathepsin Z	Q9UBR2	1.93e-132	Cathepsin Z OS=Homo sapiens GN=CTSZ PE=1 SV=1	A0A2B4S727	2.1e-157	Cathepsin Z OS=Stylophora pistillata GN=CTSZ PE=4 SV=1	ref|XP_015769958.1|	0	PREDICTED: cathepsin Z-like [Acropora digitifera]	GO:0099738; GO:0009986; GO:0030134; GO:0031410; GO:0005783; GO:0005788; GO:0033116; GO:0070062; GO:0005576; GO:0005615; GO:1904813; GO:0000139; GO:0030426; GO:0043231; GO:0005764; GO:0005886; GO:0035580; GO:0004180; GO:0004197; GO:0008234; GO:0002003; GO:0048208; GO:0060441; GO:0006888; GO:0010977; GO:0010757; GO:0032091; GO:0043312; GO:2000179; GO:0043525; GO:0006508; GO:0051603; GO:1901214	GO:0008234	K08568	K08568	4793at6101	0	Apalm_v2_gene.model.Sc0a5M3_281_HRSCAF_464.889
80	evm.TU.hic_scaffold_10.1539	Serine/threonine-protein kinase 33	Q924X7	2.13e-129	Q924X7|STK33_MOUSE Serine/threonine-protein kinase 33 OS=Mus musculus GN=Stk33 PE=1 SV=2	A0A2B4SIB6	0	Serine/threonine-protein kinase 33 OS=Stylophora pistillata GN=Stk33 PE=4 SV=1	ref|XP_015762588.1|	0	PREDICTED: serine/threonine-protein kinase 33-like [Acropora digitifera]	GO:0005622; GO:0048471; GO:0005524; GO:0004674; GO:0035556; GO:0018105; GO:0018107; GO:0046777	GO:0005524; GO:0004674	K08813	K08813	5000at6101	0	Apalm_v2_gene.model.Sc0a5M3_281_HRSCAF_464.865
81	evm.TU.hic_scaffold_10.1550	hypothetical protein	NA	NA	NA	NA	NA	NA	ref|XP_015762596.1|	1.22e-79	PREDICTED: uncharacterized protein LOC107341664 [Acropora digitifera]	NA	NA	0	K13769	19549at6101	0	Apalm_v2_gene.model.Sc0a5M3_281_HRSCAF_464.854
82	evm.TU.hic_scaffold_10.1573	Glycine betaine/proline betaine transporter BetS	G3XCN6	6.49e-110	Glycine betaine/proline betaine transporter BetS OS=Rhizobium meliloti GN=betS PE=1 SV=1	A0A2B4SHF0	0	Putative transporter OS=Stylophora pistillata GN=AWC38_SpisGene6993 PE=4 SV=1	ref|XP_015762628.1|	0	PREDICTED: glycine betaine transporter OpuD-like [Acropora digitifera]	GO:0016021; GO:0005886; GO:0022857; GO:0006865; GO:0006814	GO:0016021; GO:0022857; GO:0071705	0	0	1870at6101	0	Apalm_v2_gene.model.Sc0a5M3_281_HRSCAF_464.829
83	evm.TU.hic_scaffold_10.1574	Deformed epidermal autoregulatory factor 1 homolog	O88450	3.12e-61	Deformed epidermal autoregulatory factor 1 homolog OS=Rattus norvegicus GN=Deaf1 PE=1 SV=1	A0A2B4SI79	0	Deformed epidermal autoregulatory factor 1-like OS=Stylophora pistillata GN=Deaf1 PE=4 SV=1	ref|XP_020629084.1|	0	deformed epidermal autoregulatory factor 1 homolog [Orbicella faveolata]	GO:0005737; GO:0005576; GO:0005634; GO:0005667; GO:0003700; GO:0046872; GO:0000977; GO:0001227; GO:0001662; GO:0048706; GO:0000122; GO:0045892; GO:0001843; GO:0045944; GO:0045893; GO:0033599; GO:2000026; GO:0006357; GO:0006366; GO:0008542	GO:0003677	0	0	5393at6101	0	Apalm_v2_gene.model.Sc0a5M3_281_HRSCAF_464.828
84	evm.TU.hic_scaffold_10.1586	DnaJ homolog subfamily B member 2	Q9QYI5	2.87e-44	DnaJ homolog subfamily B member 2 OS=Mus musculus GN=Dnajb2 PE=1 SV=3	A0A2B4SIF7	3.95e-58	DnaJ-like subfamily B member 2 OS=Stylophora pistillata GN=Dnajb2 PE=4 SV=1	ref|XP_020629051.1|	1.9e-70	dnaJ homolog subfamily B member 2-like [Orbicella faveolata]	GO:0005737; GO:0005829; GO:0016234; GO:0031227; GO:0031965; GO:0005634; GO:0001671; GO:0051087; GO:0030544; GO:0031593; GO:0070628; GO:0031625; GO:0051082; GO:0061077; GO:0030308; GO:0008285; GO:0090084; GO:0032091; GO:0090086; GO:0032781; GO:0032436; GO:0031398; GO:0043161; GO:0042026; GO:1903644; GO:0032880; GO:0031396; GO:0030433	0	K09512	K09512	18618at6101	0	Apalm_v2_gene.model.Sc0a5M3_281_HRSCAF_464.816
85	evm.TU.hic_scaffold_10.160	Beta-4C adrenergic receptor	P43141	3.6e-26	Beta-4C adrenergic receptor OS=Meleagris gallopavo GN=ADRB4C PE=2 SV=1	A0A2B4RZ41	1.48e-124	Adenosine receptor A2a OS=Stylophora pistillata GN=ADORA2A PE=4 SV=1	ref|XP_015758558.1|	0	PREDICTED: tyramine/octopamine receptor-like isoform X2 [Acropora digitifera]	GO:0016021; GO:0005622; GO:0005886; GO:0004940; GO:0007189; GO:0045823	GO:0016021; GO:0004930	K22790	K22790	8072at6101	0	Apalm_v2_gene.model.Sc0a5M3_44_HRSCAF_77.174
86	evm.TU.hic_scaffold_10.162	H/ACA ribonucleoprotein complex subunit 2-like protein	Q6P8C4	2.82e-56	H/ACA ribonucleoprotein complex subunit 2-like protein OS=Xenopus tropicalis GN=nhp2 PE=2 SV=1	A0A2B4S1N8	3.19e-79	H/ACA ribonucleoprotein complex subunit 2-like protein OS=Stylophora pistillata GN=nhp2 PE=4 SV=1	ref|XP_015758560.1|	1.09e-109	PREDICTED: H/ACA ribonucleoprotein complex subunit 2-like protein [Acropora digitifera]	GO:0031429; GO:0005732; GO:0034513; GO:0030515; GO:0000469; GO:0000470; GO:0031118; GO:0031120; GO:0006412	GO:0030529; GO:0005730; GO:0019013; GO:0003723; GO:0042254	K11129	K11129	10937at6101	0	Apalm_v2_gene.model.Sc0a5M3_44_HRSCAF_77.176
87	evm.TU.hic_scaffold_10.163	PREDICTED: uncharacterized protein LOC107337842	NA	NA	NA	A7RIE0	5.11e-63	Predicted protein (Fragment) OS=Nematostella vectensis GN=v1g82617 PE=4 SV=1	ref|XP_015758563.1|	0	PREDICTED: uncharacterized protein LOC107337842 [Acropora digitifera]	NA	GO:0016021	0	0	6144at6101	0	Apalm_v2_gene.model.Sc0a5M3_44_HRSCAF_77.177
88	evm.TU.hic_scaffold_10.1640	PREDICTED: uncharacterized protein LOC107348306	NA	NA	NA	A0A2B4RJH3	6.79e-09	Uncharacterized protein OS=Stylophora pistillata GN=AWC38_SpisGene19211 PE=4 SV=1	ref|XP_015769816.1|	9.95e-44	PREDICTED: uncharacterized protein LOC107348306 [Acropora digitifera]	NA	0	0	0	#N/A	#N/A	Apalm_v2_gene.model.Sc0a5M3_281_HRSCAF_464.761
89	evm.TU.hic_scaffold_10.1663	UPF0676 protein C1494.01	Q7LL04	1.08e-32	Q7LL04|YQK1_SCHPO UPF0676 protein C1494.01 OS=Schizosaccharomyces pombe (strain 972 / ATCC 24843) GN=SPCC1494.01 PE=3 SV=2	A0A2B4RUX9	6.01e-174	UPF0676 protein C1494.01 OS=Stylophora pistillata GN=AWC38_SpisGene14907 PE=4 SV=1	ref|XP_020629302.1|	1.35e-180	UPF0676 protein C1494.01-like isoform X1 [Orbicella faveolata]	GO:0005829; GO:0005634; GO:0016491	GO:0046872; GO:0016491	0	0	9636at6101	0	Apalm_v2_gene.model.Sc0a5M3_281_HRSCAF_464.737
90	evm.TU.hic_scaffold_10.1676	Signal peptidase complex catalytic subunit SEC11C	Q9D8V7	9.52e-107	Signal peptidase complex catalytic subunit SEC11C OS=Mus musculus GN=Sec11c PE=1 SV=3	A7S5L9	8.01e-119	Signal peptidase complex catalytic subunit SEC11 OS=Nematostella vectensis GN=v1g166728 PE=3 SV=1	ref|XP_020608627.1|	1.84e-120	signal peptidase complex catalytic subunit SEC11A-like [Orbicella faveolata]	GO:0016021; GO:0031090; GO:0005787; GO:0008233; GO:0008236; GO:0006465	GO:0016021; GO:0005787; GO:0008233; GO:0008236; GO:0006465	K13280	K13280	7063at6101	0	Apalm_v2_gene.model.Sc0a5M3_281_HRSCAF_464.724
91	evm.TU.hic_scaffold_10.1705	Lipase member K	Q5VXJ0	4.18e-106	Lipase member K OS=Homo sapiens GN=LIPK PE=2 SV=2	A0A2B4ST41	0	Lipase member K OS=Stylophora pistillata GN=LIPK PE=4 SV=1	ref|XP_015780785.1|	0	PREDICTED: lysosomal acid lipase/cholesteryl ester hydrolase-like [Acropora digitifera]	GO:0005576; GO:0004465; GO:0070268; GO:0016042	GO:0016788; GO:0016042	0	0	5282at6101	0	Apalm_v2_gene.model.Sc0a5M3_281_HRSCAF_464.695
92	evm.TU.hic_scaffold_10.1707	Lysosomal acid lipase/cholesteryl ester hydrolase	Q4R4S5	1.93e-103	Lysosomal acid lipase/cholesteryl ester hydrolase OS=Macaca fascicularis GN=LIPA PE=2 SV=1	A0A2B4ST41	0	Lipase member K OS=Stylophora pistillata GN=LIPK PE=4 SV=1	ref|XP_015780785.1|	0	PREDICTED: lysosomal acid lipase/cholesteryl ester hydrolase-like [Acropora digitifera]	GO:0005764; GO:0004771; GO:0016042	GO:0016788; GO:0016042	0	0	5282at6101	0	Apalm_v2_gene.model.Sc0a5M3_281_HRSCAF_464.693
93	evm.TU.hic_scaffold_10.1717	Protein transport protein Sec31A	Q3UPL0	0	Protein transport protein Sec31A OS=Mus musculus GN=Sec31a PE=1 SV=2	K1QY85	0	Transport protein Sec31A OS=Crassostrea gigas GN=CGI_10024811 PE=4 SV=1	ref|XP_020606223.1|	0	protein transport protein Sec31A-like [Orbicella faveolata]	GO:0030127; GO:0030134; GO:0005737; GO:0005829; GO:0005783; GO:0070971; GO:0005789; GO:0000139; GO:0043231; GO:0048471; GO:0030120; GO:0048306; GO:0090110; GO:0015031; GO:0051592	0	K14005	K14005	717at6101	0	Apalm_v2_gene.model.Sc0a5M3_281_HRSCAF_464.683
94	evm.TU.hic_scaffold_10.1741	Peroxisomal membrane protein 11C	Q96HA9	6.62e-37	Peroxisomal membrane protein 11C OS=Homo sapiens GN=PEX11G PE=1 SV=1	A0A2B4RX17	1.33e-85	Peroxisomal membrane protein 11C OS=Stylophora pistillata GN=PEX11G PE=4 SV=1	ref|XP_020608528.1|	5.71e-98	peroxisomal membrane protein 11C-like [Orbicella faveolata]	GO:0005779; GO:0031231; GO:0005777; GO:0043234; GO:0016559; GO:0044375	GO:0005779; GO:0016559	K13353	K13353	9923at6101	0	Apalm_v2_gene.model.Sc0a5M3_281_HRSCAF_464.659
95	evm.TU.hic_scaffold_10.1742	Viral dihydrofolate reductase	P09503	4.98e-07	Viral dihydrofolate reductase OS=Saimiriine herpesvirus 2 (strain 11) GN=DHFR PE=3 SV=1	A0A2B4S0S1	8.4e-14	Dihydrofolate reductase OS=Stylophora pistillata GN=DHFR PE=4 SV=1	ref|XP_015757198.1|	4.82e-28	PREDICTED: dihydrofolate reductase-like [Acropora digitifera]	GO:0004146; GO:0050661; GO:0006545; GO:0009165; GO:0006730; GO:0046654	GO:0004146; GO:0050661; GO:0006545; GO:0009165; GO:0046654	0	0	#N/A	#N/A	Apalm_v2_gene.model.Sc0a5M3_281_HRSCAF_464.658
96	evm.TU.hic_scaffold_10.1755	uncharacterized protein LOC111326768	NA	NA	NA	A7S110	2.22e-20	Predicted protein OS=Nematostella vectensis GN=v1g242093 PE=4 SV=1	ref|XP_022786581.1|	1.56e-63	uncharacterized protein LOC111326768 [Stylophora pistillata]	NA	GO:0016021	0	0	17928at6101	0	Apalm_v2_gene.model.Sc0a5M3_281_HRSCAF_464.645
97	evm.TU.hic_scaffold_10.1766	Gamma-aminobutyric acid type B receptor subunit 2	O75899	1.8e-132	Gamma-aminobutyric acid type B receptor subunit 2 OS=Homo sapiens GN=GABBR2 PE=1 SV=1	A0A2B4SHN4	0	Gamma-aminobutyric acid type B receptor subunit 2 OS=Stylophora pistillata GN=Gabbr2 PE=4 SV=1	ref|XP_020601969.1|	0	gamma-aminobutyric acid type B receptor subunit 1-like [Orbicella faveolata]	GO:0030054; GO:0005737; GO:0038039; GO:1902710; GO:0005887; GO:0043005; GO:0005886; GO:0045211; GO:0004965; GO:0046982; GO:0007268; GO:0007186; GO:0007214; GO:0007194	GO:0016021; GO:0004965	0	K04615	2110at6101	0	Apalm_v2_gene.model.Sc0a5M3_281_HRSCAF_464.634
98	evm.TU.hic_scaffold_10.1792	26S proteasome non-ATPase regulatory subunit 13	Q5E964	5.24e-142	26S proteasome non-ATPase regulatory subunit 13 OS=Bos taurus GN=PSMD13 PE=2 SV=1	A0A2B4RNV5	0	26S proteasome non-ATPase regulatory subunit 13 OS=Stylophora pistillata GN=PSMD13 PE=4 SV=1	ref|XP_020601968.1|	0	26S proteasome non-ATPase regulatory subunit 13-like [Orbicella faveolata]	GO:0005829; GO:0005634; GO:0022624; GO:0008541; GO:0005198; GO:0043248; GO:0006511	GO:0000502	K03039	K03039	3851at6101	0	Apalm_v2_gene.model.Sc0a5M3_281_HRSCAF_464.607
99	evm.TU.hic_scaffold_10.18	PREDICTED: serine-rich adhesin for platelets-like isoform X1	NA	NA	NA	NA	NA	NA	ref|XP_015762986.1|	0	PREDICTED: serine-rich adhesin for platelets-like isoform X1 [Acropora digitifera]	NA	NA	0	0	#N/A	#N/A	Apalm_v2_gene.model.Sc0a5M3_44_HRSCAF_77.25
100	evm.TU.hic_scaffold_10.1832	Rab-like protein 2A	Q5R573	3.04e-101	Q5R573|RBL2A_PONAB Rab-like protein 2A OS=Pongo abelii GN=RABL2A PE=2 SV=1	A0A2B4SME2	1.2e-147	Rab-like protein 2A OS=Stylophora pistillata GN=RABL2A PE=4 SV=1	ref|XP_020628350.1|	4.65e-151	rab-like protein 2A [Orbicella faveolata]	GO:0005525; GO:0003924	GO:0005525; GO:0003924	K07931	K07931	7004at6101	0	Apalm_v2_gene.model.Sc0a5M3_281_HRSCAF_464.566
101	evm.TU.hic_scaffold_10.1852	Immune-associated nucleotide-binding protein 9	F4HT21	8.07e-07	F4HT21|IAN9_ARATH Immune-associated nucleotide-binding protein 9 OS=Arabidopsis thaliana GN=IAN9 PE=2 SV=1	Q0V951	4.19e-11	Zgc:152753 OS=Danio rerio GN=zgc:152753 PE=2 SV=1	ref|XP_015770734.1|	4.67e-162	PREDICTED: GTPase IMAP family member 7-like [Acropora digitifera]	GO:0005525	GO:0005525	0	0	#N/A	#N/A	Apalm_v2_gene.model.Sc0a5M3_281_HRSCAF_464.546
102	evm.TU.hic_scaffold_10.1864	hypothetical protein	NA	NA	NA	NA	NA	NA	NA	NA	NA	NA	NA	0	0	#N/A	#N/A	Apalm_v2_gene.model.Sc0a5M3_281_HRSCAF_464.534
103	evm.TU.hic_scaffold_10.1909	Phosphoserine aminotransferase	Q99K85	1.67e-67	Phosphoserine aminotransferase OS=Mus musculus GN=Psat1 PE=1 SV=1	A0A210QLK6	1.06e-72	Phosphoserine aminotransferase OS=Mizuhopecten yessoensis GN=KP79_PYT22897 PE=3 SV=1	ref|XP_015772646.1|	7.96e-117	PREDICTED: phosphoserine aminotransferase-like isoform X1 [Acropora digitifera]	GO:0005737; GO:0005829; GO:0004648; GO:0006564	GO:0004648; GO:0006564	0	0	#N/A	#N/A	Apalm_v2_gene.model.Sc0a5M3_281_HRSCAF_464.489
104	evm.TU.hic_scaffold_10.1950	Docking protein 5	Q91ZM9	3.99e-08	Docking protein 5 OS=Mus musculus GN=Dok5 PE=1 SV=1	A0A2B4SLI6	2.08e-82	Uncharacterized protein OS=Stylophora pistillata GN=AWC38_SpisGene3625 PE=4 SV=1	ref|XP_020614559.1|	7.12e-126	PHD finger protein rhinoceros-like [Orbicella faveolata]	GO:0005622; GO:0005057; GO:0000165; GO:0007399; GO:0051386; GO:0007169	0	0	0	11841at6101	0	Apalm_v2_gene.model.Sc0a5M3_281_HRSCAF_464.448
105	evm.TU.hic_scaffold_10.1970	WD repeat domain phosphoinositide-interacting protein 4	Q7ZUX3	5.21e-140	WD repeat domain phosphoinositide-interacting protein 4 OS=Danio rerio GN=wdr45 PE=2 SV=1	A7RXY8	5.45e-177	Predicted protein OS=Nematostella vectensis GN=v1g183236 PE=4 SV=1	ref|XP_020614609.1|	0	WD repeat domain phosphoinositide-interacting protein 4-like [Orbicella faveolata]	GO:0005829; GO:0019898; GO:0034045; GO:0080025; GO:0032266; GO:0000422; GO:0044804; GO:0006497; GO:0034497	GO:0005829; GO:0019898; GO:0034045; GO:0080025; GO:0032266; GO:0000422; GO:0044804; GO:0006497; GO:0034497	0	0	3850at6101	0	Apalm_v2_gene.model.Sc0a5M3_281_HRSCAF_464.427
106	evm.TU.hic_scaffold_10.1977	hypothetical protein AWC38_SpisGene15190	NA	NA	NA	A0A2B4RT91	7.42e-20	Uncharacterized protein OS=Stylophora pistillata GN=AWC38_SpisGene15190 PE=4 SV=1	gb|PFX20366.1|	1.15e-19	hypothetical protein AWC38_SpisGene15190 [Stylophora pistillata]	NA	GO:0005747	0	K03958	#N/A	#N/A	Apalm_v2_gene.model.Sc0a5M3_281_HRSCAF_464.419
107	evm.TU.hic_scaffold_10.198	Adenosine receptor A2a	P46616	1.14e-12	Adenosine receptor A2a OS=Cavia porcellus GN=ADORA2A PE=2 SV=1	A7SJ90	2.61e-31	Predicted protein OS=Nematostella vectensis GN=v1g213126 PE=4 SV=1	ref|XP_015758536.1|	0	PREDICTED: adenosine receptor A3-like [Acropora digitifera]	GO:0016021; GO:0005886; GO:0001609	GO:0005737; GO:0016021; GO:0005886; GO:0004930; GO:0005070; GO:0006353; GO:0002757	0	0	15910at6101	0	Apalm_v2_gene.model.Sc0a5M3_44_HRSCAF_77.212
108	evm.TU.hic_scaffold_10.199	Putative RNA-directed DNA polymerase from transposon BS	NA	NA	NA	A0A2B4R6W3	2.14e-10	Putative RNA-directed DNA polymerase from transposon BS OS=Stylophora pistillata GN=RTase PE=4 SV=1	gb|PFX12107.1|	3.31e-10	putative RNA-directed DNA polymerase from transposon BS [Stylophora pistillata]	NA	GO:0003964	0	0	#N/A	#N/A	Apalm_v2_gene.model.Sc0a5M3_44_HRSCAF_77.213
109	evm.TU.hic_scaffold_10.2015	Pentatricopeptide repeat domain-containing protein 3, mitochondrial	Q32LU7	4.05e-17	Pentatricopeptide repeat domain-containing protein 3, mitochondrial OS=Danio rerio GN=ptcd3 PE=2 SV=1	A0A2B4SVV3	6.99e-108	Pentatricopeptide repeat domain-containing protein 3, mitochondrial OS=Stylophora pistillata GN=PTCD3 PE=4 SV=1	ref|XP_020619178.1|	5.97e-116	pentatricopeptide repeat domain-containing protein 3, mitochondrial-like isoform X2 [Orbicella faveolata]	GO:0005739; GO:0005840; GO:0043024; GO:0019843; GO:0032543; GO:0006417	0	K17659	K17659	6692at6101	0	Apalm_v2_gene.model.Sc0a5M3_281_HRSCAF_464.381
110	evm.TU.hic_scaffold_10.2057	V-type proton ATPase subunit E	P54611	5.19e-55	V-type proton ATPase subunit E OS=Drosophila melanogaster GN=Vha26 PE=2 SV=1	A0A2B4SI00	9.99e-81	V-type proton ATPase subunit E OS=Stylophora pistillata GN=Vha26 PE=4 SV=1	ref|XP_015756821.1|	3.14e-108	PREDICTED: LOW QUALITY PROTEIN: V-type proton ATPase subunit E-like [Acropora digitifera]	GO:0005886; GO:0033181; GO:0000221; GO:0046961; GO:0045176; GO:0015991; GO:0007430	GO:0033178; GO:0046961; GO:0015991	K02150	K02150	7833at6101	0	Apalm_v2_gene.model.Sc0a5M3_281_HRSCAF_464.338
111	evm.TU.hic_scaffold_10.2061	Tripartite motif-containing protein 2	NA	NA	NA	A0A2B4SHX3	2.62e-156	Tripartite motif-containing protein 2 OS=Stylophora pistillata GN=TRIM2 PE=4 SV=1	ref|XP_015756812.1|	0	PREDICTED: uncharacterized protein LOC107336258 [Acropora digitifera]	NA	GO:0046872; GO:0042981	0	0	2538at6101	0	Apalm_v2_gene.model.Sc0a5M3_281_HRSCAF_464.334
112	evm.TU.hic_scaffold_10.2063	Fructose-2,6-bisphosphatase TIGAR	NA	NA	NA	A0A2B4SHM5	2.74e-92	Fructose-2,6-bisphosphatase TIGAR OS=Stylophora pistillata GN=TIGAR PE=4 SV=1	ref|XP_015756817.1|	1.58e-153	PREDICTED: uncharacterized protein LOC107336263 [Acropora digitifera]	NA	GO:0003824; GO:0008152	0	0	7785at6101	0	Apalm_v2_gene.model.Sc0a5M3_281_HRSCAF_464.332
113	evm.TU.hic_scaffold_10.207	Frizzled-4	NA	NA	NA	A0A2B4SXW0	2.96e-50	Frizzled-4 OS=Stylophora pistillata GN=Fzd4 PE=4 SV=1	ref|XP_015756605.1|	1.36e-51	PREDICTED: uncharacterized protein LOC107336058 [Acropora digitifera]	NA	GO:0016021; GO:0007275; GO:0016055	0	0	#N/A	#N/A	Apalm_v2_gene.model.Sc0a5M3_44_HRSCAF_77.222
114	evm.TU.hic_scaffold_10.2082	PREDICTED: probable kinetochore protein SPC25	NA	NA	NA	A7RF30	7.69e-06	Predicted protein OS=Nematostella vectensis GN=v1g237777 PE=4 SV=1	ref|XP_015756790.1|	3.01e-105	PREDICTED: probable kinetochore protein SPC25 [Acropora digitifera]	NA	0	0	0	18358at6101	0	Apalm_v2_gene.model.Sc0a5M3_281_HRSCAF_464.312
115	evm.TU.hic_scaffold_10.2165	Dickkopf-related protein 3	Q9QUN9	3.44e-08	Dickkopf-related protein 3 OS=Mus musculus GN=Dkk3 PE=2 SV=1	A0A2B4SSK5	1.08e-22	Uncharacterized protein OS=Stylophora pistillata GN=AWC38_SpisGene3081 PE=4 SV=1	ref|XP_015774150.1|	2.08e-176	PREDICTED: dickkopf-related protein 3-like [Acropora digitifera]	GO:0005576; GO:0005615; GO:0007275; GO:0032348; GO:0090090; GO:2000065; GO:0045892; GO:0016055	0	0	0	16064at6101	0	Apalm_v2_gene.model.Sc0a5M3_281_HRSCAF_464.229
116	evm.TU.hic_scaffold_10.2171	Uncharacterized protein K02A2.6	Q09575	1.67e-19	Uncharacterized protein K02A2.6 OS=Caenorhabditis elegans GN=K02A2.6 PE=4 SV=1	A0A2B4T0D2	3.24e-155	Uncharacterized protein K02A2.6 OS=Stylophora pistillata GN=K02A2.6 PE=4 SV=1	gb|PFX35006.1|	5.02e-155	Uncharacterized protein K02A2.6 [Stylophora pistillata]	GO:0003676; GO:0008270; GO:0015074	GO:0003676; GO:0008270	0	0	#N/A	#N/A	Apalm_v2_gene.model.Sc0a5M3_281_HRSCAF_464.223
117	evm.TU.hic_scaffold_10.2190	hypothetical protein	NA	NA	NA	NA	NA	NA	NA	NA	NA	NA	NA	0	0	#N/A	#N/A	Apalm_v2_gene.model.Sc0a5M3_281_HRSCAF_464.204
118	evm.TU.hic_scaffold_10.2215	Tight junction protein ZO-1	Q07157	6.18e-95	Q07157|ZO1_HUMAN Tight junction protein ZO-1 OS=Homo sapiens GN=TJP1 PE=1 SV=3	A0A2B4RRX7	0	Tight junction protein ZO-1 OS=Stylophora pistillata GN=TJP1 PE=4 SV=1	ref|XP_020608484.1|	0	tight junction protein ZO-1-like isoform X1 [Orbicella faveolata]	GO:0043296; GO:0045177; GO:0016323; GO:0005923; GO:0030054; GO:0042995; GO:0005913; GO:0005737; GO:0005829; GO:0005921; GO:0005886; GO:0002102; GO:0045296; GO:0005516; GO:0007043; GO:1901350; GO:0090557; GO:0035329; GO:2000810	GO:0005923; GO:0042981	K05701	K05701	1153at6101	0	Apalm_v2_gene.model.Sc0a5M3_281_HRSCAF_464.179
119	evm.TU.hic_scaffold_10.2268	Centrin-3	O15182	4.01e-93	Centrin-3 OS=Homo sapiens GN=CETN3 PE=1 SV=2	A0A2B4REB5	5.51e-113	Centrin-3 OS=Stylophora pistillata GN=CETN3 PE=4 SV=1	ref|XP_015768429.1|	7.21e-115	PREDICTED: centrin-3-like [Acropora digitifera]	GO:0005814; GO:0005813; GO:0005730; GO:0005509; GO:0051301; GO:0007098	GO:0005509	K16466	K16466	7260at6101	0	Apalm_v2_gene.model.Sc0a5M3_281_HRSCAF_464.126
120	evm.TU.hic_scaffold_10.2269	DNA repair protein rhp7	O74999	2.35e-06	DNA repair protein rhp7 OS=Schizosaccharomyces pombe (strain 972 / ATCC 24843) GN=rhp7 PE=3 SV=1	A0A2B4RA07	3.57e-102	F-box/LRR-repeat protein 2 OS=Stylophora pistillata GN=Fbxl2 PE=4 SV=1	ref|XP_015768409.1|	0	PREDICTED: uncharacterized protein LOC107347059 [Acropora digitifera]	GO:0044732; GO:0000109; GO:0005634; GO:0006289	0	0	0	3873at6101	0	Apalm_v2_gene.model.Sc0a5M3_281_HRSCAF_464.125
121	evm.TU.hic_scaffold_10.2288	Protein sidekick-1	Q8AV58	1.73e-08	Protein sidekick-1 OS=Gallus gallus GN=SDK1 PE=1 SV=1	A0A2B4R7S3	9.12e-13	Angiopoietin-1 receptor OS=Stylophora pistillata GN=TEK PE=4 SV=1	ref|XP_015768422.1|	5.92e-97	PREDICTED: uncharacterized protein LOC107347066 isoform X6 [Acropora digitifera]	GO:0030054; GO:0016021; GO:0005886; GO:0045202; GO:0042802; GO:0007156; GO:0010842; GO:0007416	GO:0016021; GO:0005524; GO:0004713	0	0	#N/A	#N/A	Apalm_v2_gene.model.Sc0a5M3_281_HRSCAF_464.106
122	evm.TU.hic_scaffold_10.2337	PREDICTED: multiple epidermal growth factor-like domains protein 11 isoform X2	NA	NA	NA	NA	NA	NA	ref|XP_015768641.1|	1.67e-16	PREDICTED: multiple epidermal growth factor-like domains protein 11 isoform X2 [Acropora digitifera]	NA	NA	0	0	#N/A	#N/A	Apalm_v2_gene.model.Sc0a5M3_281_HRSCAF_464.57
123	evm.TU.hic_scaffold_10.2359	Endoplasmic reticulum aminopeptidase 1	Q9JJ22	0	Endoplasmic reticulum aminopeptidase 1 OS=Rattus norvegicus GN=Erap1 PE=2 SV=2	A0A2B4S1I9	0	Aminopeptidase N OS=Stylophora pistillata GN=ANPEP PE=4 SV=1	ref|XP_015768631.1|	0	PREDICTED: endoplasmic reticulum aminopeptidase 1-like isoform X1 [Acropora digitifera]	GO:0005737; GO:0005788; GO:0005789; GO:0070062; GO:0005576; GO:0005615; GO:0016021; GO:0043231; GO:0016020; GO:0005886; GO:0004177; GO:0004175; GO:0005138; GO:0070006; GO:0008235; GO:0008233; GO:0042277; GO:0005164; GO:0008270; GO:0002250; GO:0019882; GO:0019885; GO:0007267; GO:0006509; GO:0043171; GO:0045766; GO:0006508; GO:0008217; GO:0007165	GO:0016021; GO:0004177; GO:0008237; GO:0008270	K11141	K11141	928at6101	0	Apalm_v2_gene.model.Sc0a5M3_281_HRSCAF_464.35
124	evm.TU.hic_scaffold_10.2379	Phosphatidylinositol 4-phosphate 5-kinase type-1 alpha	D3ZSI8	2.08e-108	Phosphatidylinositol 4-phosphate 5-kinase type-1 alpha OS=Rattus norvegicus GN=Pip5k1a PE=2 SV=1	A0A2B4S1B8	3.16e-166	Phosphatidylinositol 4-phosphate 5-kinase type-1 alpha OS=Stylophora pistillata GN=PIP5K1A PE=4 SV=1	ref|XP_020619469.1|	1.11e-166	phosphatidylinositol 4-phosphate 5-kinase type-1 alpha-like isoform X1 [Orbicella faveolata]	GO:0005829; GO:0005925; GO:0030027; GO:0005847; GO:0016607; GO:0005634; GO:0005886; GO:0032587; GO:0016308; GO:0005524; GO:0019900; GO:0031532; GO:0090630; GO:0060326; GO:0010761; GO:0048041; GO:0006661; GO:0046488; GO:0008654; GO:0072659; GO:0097178	GO:0005524; GO:0016307	K00889	K00889	2178at6101	0	Apalm_v2_gene.model.Sc0a5M3_281_HRSCAF_464.16
125	evm.TU.hic_scaffold_10.2390	Glutamyl aminopeptidase	P16406	4.17e-156	Glutamyl aminopeptidase OS=Mus musculus GN=Enpep PE=1 SV=1	A7RL33	0	Aminopeptidase OS=Nematostella vectensis GN=v1g179195 PE=3 SV=1	ref|XP_015754551.1|	0	PREDICTED: glutamyl aminopeptidase-like [Acropora digitifera]	GO:0045177; GO:0016324; GO:0005903; GO:0031410; GO:0009897; GO:0016021; GO:0005886; GO:0004177; GO:0070006; GO:0008237; GO:0008233; GO:0042277; GO:0008270; GO:0001525; GO:0002003; GO:0016477; GO:0008283; GO:0032835; GO:0043171; GO:0008217; GO:0003081	GO:0005737; GO:0016021; GO:0070006; GO:0042277; GO:0008270; GO:0043171; GO:0006508	0	0	967at6101	0	Apalm_v2_gene.model.Sc0a5M3_281_HRSCAF_464.5
126	evm.TU.hic_scaffold_10.257	hypothetical protein	NA	NA	NA	NA	NA	NA	NA	NA	NA	NA	NA	0	0	#N/A	#N/A	Apalm_v2_gene.model.Sc0a5M3_44_HRSCAF_77.274
127	evm.TU.hic_scaffold_10.260	UPF0687 protein C20orf27 homolog	B5FX50	2.23e-22	UPF0687 protein C20orf27 homolog OS=Taeniopygia guttata PE=2 SV=1	A0A2B4S6M3	1.36e-67	UPF0687 protein C20orf27 OS=Stylophora pistillata GN=AWC38_SpisGene11214 PE=4 SV=1	ref|XP_015759502.1|	1.49e-114	PREDICTED: UPF0687 protein C20orf27 homolog [Acropora digitifera]	0	0	0	0	10482at6101	0	Apalm_v2_gene.model.Sc0a5M3_44_HRSCAF_77.277
128	evm.TU.hic_scaffold_10.31	PREDICTED: uncharacterized protein LOC107342055	NA	NA	NA	A0A2B4R729	8.04e-41	Uncharacterized protein OS=Stylophora pistillata GN=AWC38_SpisGene23882 PE=4 SV=1	ref|XP_015763002.1|	1.5e-101	PREDICTED: uncharacterized protein LOC107342055 [Acropora digitifera]	NA	GO:0005524	0	0	#N/A	#N/A	Apalm_v2_gene.model.Sc0a5M3_44_HRSCAF_77.39
129	evm.TU.hic_scaffold_10.327	Vasoactive intestinal polypeptide receptor 2	P41588	8.67e-13	Vasoactive intestinal polypeptide receptor 2 OS=Mus musculus GN=Vipr2 PE=1 SV=1	A0A2B4SA71	1.06e-47	Latrophilin-3 OS=Stylophora pistillata GN=LPHN3 PE=4 SV=1	ref|XP_015753318.1|	2.94e-90	PREDICTED: adhesion G-protein coupled receptor D1-like [Acropora digitifera]	GO:0005929; GO:0016021; GO:0005886; GO:0004999; GO:0007190; GO:0007166; GO:0048662	GO:0016021; GO:0004930; GO:0007166	0	0	18252at6101	0	Apalm_v2_gene.model.Sc0a5M3_44_HRSCAF_77.349
130	evm.TU.hic_scaffold_10.358	Homeodomain-only protein	Q9BPY8	3.87e-09	Homeodomain-only protein OS=Homo sapiens GN=HOPX PE=1 SV=1	A0A2B4RVI3	3.84e-38	Homeodomain-only protein OS=Stylophora pistillata GN=HOPX PE=4 SV=1	ref|XP_020624474.1|	6.28e-39	homeodomain-only protein-like isoform X1 [Orbicella faveolata]	GO:0005737; GO:0005634; GO:0003677; GO:0051131; GO:0045596; GO:0006357; GO:0006351; GO:0001829	GO:0005634; GO:0043565; GO:0006355	0	0	18264at6101	6.1e-34	Apalm_v2_gene.model.Sc0a5M3_44_HRSCAF_77.381
131	evm.TU.hic_scaffold_10.368	Transmembrane emp24 domain-containing protein 4	Q7Z7H5	8.67e-115	Transmembrane emp24 domain-containing protein 4 OS=Homo sapiens GN=TMED4 PE=1 SV=1	A0A2B4RUJ8	6.63e-138	Transmembrane emp24 domain-containing protein 4 OS=Stylophora pistillata GN=TMED4 PE=4 SV=1	ref|XP_015771551.1|	3.07e-142	PREDICTED: transmembrane emp24 domain-containing protein 4-like [Acropora digitifera]	GO:0005789; GO:0070062; GO:0016021; GO:0004871; GO:0043123; GO:0015031	GO:0005789; GO:0016021	K20346	K20346	6197at6101	0	Apalm_v2_gene.model.Sc0a5M3_44_HRSCAF_77.391
132	evm.TU.hic_scaffold_10.39	Integrin alpha-E	P38570	1.94e-09	Integrin alpha-E OS=Homo sapiens GN=ITGAE PE=1 SV=3	A0A2B4RI83	7.62e-38	Collagen alpha-1(XIV) chain OS=Stylophora pistillata GN=COL14A1 PE=4 SV=1	ref|XP_015771146.1|	8.82e-160	PREDICTED: collagen alpha-1(XIV) chain-like [Acropora digitifera]	GO:0009897; GO:0008305; GO:0005886; GO:0046872; GO:0007155; GO:0030198; GO:0007229	GO:0005581	0	0	16065at6101	0	Apalm_v2_gene.model.Sc0a5M3_44_HRSCAF_77.49
133	evm.TU.hic_scaffold_10.392	LRP2-binding protein	Q6IND7	6.58e-86	LRP2-binding protein OS=Xenopus laevis GN=lrp2bp PE=2 SV=1	A0A2B4S0Z5	6.7e-159	Putative oxidoreductase YrbE OS=Stylophora pistillata GN=yrbE PE=4 SV=1	ref|XP_020614328.1|	4.79e-179	LRP2-binding protein-like [Orbicella faveolata]	GO:0005737	GO:0016491	K00010	K00010	4893at6101	0	Apalm_v2_gene.model.Sc0a5M3_44_HRSCAF_77.417
134	evm.TU.hic_scaffold_10.407	Cell division cycle protein 23 homolog	A1A4R8	0	Cell division cycle protein 23 homolog OS=Bos taurus GN=CDC23 PE=2 SV=1	A0A2B4RER0	0	Cell division cycle protein 23-like OS=Stylophora pistillata GN=CDC23 PE=4 SV=1	ref|XP_020614183.1|	0	cell division cycle protein 23 homolog [Orbicella faveolata]	GO:0005680; GO:0051301; GO:0007080; GO:0070979; GO:0030071	GO:0005680; GO:0051301; GO:0030071	K03355	K03355	2517at6101	0	Apalm_v2_gene.model.Sc0a5M3_44_HRSCAF_77.432
135	evm.TU.hic_scaffold_10.445	PREDICTED: multiple epidermal growth factor-like domains protein 6	P22105	5.81e-10	Tenascin-X OS=Homo sapiens GN=TNXB PE=1 SV=4	A7SEL3	1.06e-21	Predicted protein OS=Nematostella vectensis GN=v1g211071 PE=4 SV=1	ref|XP_015748850.1|	0	PREDICTED: multiple epidermal growth factor-like domains protein 6 [Acropora digitifera]	GO:0070062; GO:0031012; GO:0005576; GO:0005615; GO:0005622; GO:0005578; GO:0008201; GO:0005178; GO:0030036; GO:0007155; GO:0030199; GO:0032963; GO:0048251	0	0	0	#N/A	#N/A	Apalm_v2_gene.model.Sc0a5M3_44_HRSCAF_77.470
136	evm.TU.hic_scaffold_10.45	Polyadenylate-binding protein-interacting protein 2B	Q91W45	1.23e-11	Polyadenylate-binding protein-interacting protein 2B OS=Mus musculus GN=Paip2b PE=1 SV=2	A0A2B4RXR8	6.65e-51	Polyadenylate-binding protein-interacting protein 2B OS=Stylophora pistillata GN=Paip2b PE=4 SV=1	ref|XP_015771141.1|	2.45e-93	PREDICTED: polyadenylate-binding protein-interacting protein 2-like [Acropora digitifera]	GO:0008143; GO:0000900; GO:0017148; GO:0045947	0	0	0	10994at6101	0	Apalm_v2_gene.model.Sc0a5M3_44_HRSCAF_77.55
137	evm.TU.hic_scaffold_10.494	Neuropilin-2	O60462	2.61e-18	Neuropilin-2 OS=Homo sapiens GN=NRP2 PE=1 SV=2	A0A2B4S8B5	0	Venom prothrombin activator omicarin-C non-catalytic subunit OS=Stylophora pistillata GN=AWC38_SpisGene10581 PE=4 SV=1	gb|PFX24818.1|	0	uncharacterized protein LOC111331109 [Stylophora pistillata]	GO:0005576; GO:0016021; GO:0016020; GO:0005886; GO:0002116; GO:0019955; GO:0019838; GO:0008201; GO:0042802; GO:0046872; GO:0004872; GO:0017154; GO:0005021; GO:0001525; GO:0048846; GO:0007411; GO:0007155; GO:0021675; GO:0003148; GO:0010595; GO:0001938; GO:1902285; GO:0061549; GO:0097490; GO:0097491; GO:0048010	0	0	0	9139at6101	0	Apalm_v2_gene.model.Sc0a5M3_44_HRSCAF_77.520
138	evm.TU.hic_scaffold_10.5	Fibrocystin-L	Q86WI1	0	Q86WI1|PKHL1_HUMAN Fibrocystin-L OS=Homo sapiens GN=PKHD1L1 PE=2 SV=2	A0A2B4SG89	0	Fibrocystin-L OS=Stylophora pistillata GN=PKHD1L1 PE=4 SV=1	ref|XP_015763013.1|	0	PREDICTED: fibrocystin-L-like [Acropora digitifera]	GO:0005929; GO:0005829; GO:0005615; GO:0016021; GO:0004872; GO:0006955	GO:0016021; GO:0005886; GO:0005509; GO:0007156	0	0	#N/A	#N/A	Apalm_v2_gene.model.Sc0a5M3_44_HRSCAF_77.12
139	evm.TU.hic_scaffold_10.504	Methionine-R-sulfoxide reductase B1	Q9NZV6	8.04e-38	Methionine-R-sulfoxide reductase B1 OS=Homo sapiens GN=MSRB1 PE=1 SV=3	A0A2B4S7M8	5.41e-53	Methionine-R-sulfoxide reductase B1 OS=Stylophora pistillata GN=MSRB1 PE=4 SV=1	ref|XP_020614220.1|	7.46e-54	methionine-R-sulfoxide reductase B1-like [Orbicella faveolata]	GO:0015629; GO:0005829; GO:0005634; GO:0003779; GO:0033745; GO:0070191; GO:0033743; GO:0008270; GO:0030041; GO:0045087; GO:0030091; GO:0006979	GO:0033743; GO:0030091; GO:0006979	K07305	K07305	10379at6101	0	Apalm_v2_gene.model.Sc0a5M3_44_HRSCAF_77.530
140	evm.TU.hic_scaffold_10.517	TAF5-like RNA polymerase II p300/CBP-associated factor-associated factor 65 kDa subunit 5L	Q91WQ5	6.72e-50	TAF5-like RNA polymerase II p300/CBP-associated factor-associated factor 65 kDa subunit 5L OS=Mus musculus GN=Taf5l PE=2 SV=1	A0A2B4SSS2	0	TAF5-like RNA polymerase II p300/CBP-associated factor-associated factor 65 kDa subunit 5L OS=Stylophora pistillata GN=Taf5l PE=4 SV=1	ref|XP_015754823.1|	0	PREDICTED: TAF5-like RNA polymerase II p300/CBP-associated factor-associated factor 65 kDa subunit 5L [Acropora digitifera]	GO:0036464; GO:0016607; GO:0005634; GO:0030914; GO:0033276; GO:0004402; GO:0003713; GO:0043966; GO:0006355; GO:0006351	0	K03130	K03130	2027at6101	0	Apalm_v2_gene.model.Sc0a5M3_44_HRSCAF_77.544
141	evm.TU.hic_scaffold_10.558	RING finger protein 145	Q5SWK7	8.51e-56	RING finger protein 145 OS=Mus musculus GN=Rnf145 PE=2 SV=1	A0A2B4RZB4	0	RING finger protein 145 OS=Stylophora pistillata GN=Rnf145 PE=4 SV=1	ref|XP_015775304.1|	0	PREDICTED: RING finger protein 145-like [Acropora digitifera]	GO:0016021; GO:0061630; GO:0008270; GO:0043161; GO:0000209; GO:0042787	GO:0016021; GO:0008270	0	0	2640at6101	0	Apalm_v2_gene.model.Sc0a5M3_44_HRSCAF_77.585
142	evm.TU.hic_scaffold_10.560	Glutaredoxin-3	Q28ID3	2.04e-148	Glutaredoxin-3 OS=Xenopus tropicalis GN=glrx3 PE=2 SV=2	A0A2B4RT16	0	Glutaredoxin-3 OS=Stylophora pistillata GN=glrx3 PE=4 SV=1	ref|XP_020603641.1|	0	glutaredoxin-3-like [Orbicella faveolata]	GO:0005829; GO:0009055; GO:0051536; GO:0046872; GO:0015035; GO:0044571; GO:0045454; GO:0097428	GO:0005623; GO:0009055; GO:0015035; GO:0045454	0	0	5155at6101	0	Apalm_v2_gene.model.Sc0a5M3_44_HRSCAF_77.587
143	evm.TU.hic_scaffold_10.566	Catenin alpha-2	P26232	0	Catenin alpha-2 OS=Homo sapiens GN=CTNNA2 PE=1 SV=5	A0A2B4RTD9	0	Catenin alpha-2 OS=Stylophora pistillata GN=CTNNA2 PE=4 SV=1	ref|XP_022800081.1|	0	catenin alpha-2-like [Stylophora pistillata]	GO:0015629; GO:0005912; GO:0030424; GO:0016323; GO:0005913; GO:0005737; GO:0005829; GO:0030027; GO:0005634; GO:0014069; GO:0051015; GO:0045296; GO:0042802; GO:0005200; GO:0007409; GO:0048854; GO:0098609; GO:0048813; GO:0051149; GO:0060134; GO:0021942; GO:0051823	GO:0051015; GO:0045296; GO:0007155	K05691	K05691	702at6101	0	Apalm_v2_gene.model.Sc0a5M3_44_HRSCAF_77.593
144	evm.TU.hic_scaffold_10.596	Vesicular glutamate transporter 2	Q9JI12	2.05e-119	Vesicular glutamate transporter 2 OS=Rattus norvegicus GN=Slc17a6 PE=1 SV=1	A0A2B4RZC3	0	Vesicular glutamate transporter 2.1 OS=Stylophora pistillata GN=slc17a6b PE=4 SV=1	ref|XP_020603700.1|	0	vesicular glutamate transporter 1-like [Orbicella faveolata]	GO:0030054; GO:0005769; GO:0060076; GO:0030285; GO:1990030; GO:0008021; GO:0005313; GO:0015293; GO:0007420; GO:0021766; GO:0003407; GO:0098700; GO:0001504; GO:0006814	GO:0016021; GO:0055085	K12302	K12302	3620at6101	0	Apalm_v2_gene.model.Sc0a5M3_44_HRSCAF_77.623
145	evm.TU.hic_scaffold_10.607	hypothetical protein AWC38_SpisGene7557	NA	NA	NA	A0A2B4SCX2	4.54e-106	Uncharacterized protein OS=Stylophora pistillata GN=AWC38_SpisGene7557 PE=4 SV=1	gb|PFX27731.1|	7.03e-106	hypothetical protein AWC38_SpisGene7557 [Stylophora pistillata]	NA	0	0	0	#N/A	#N/A	Apalm_v2_gene.model.Sc0a5M3_44_HRSCAF_77.634
146	evm.TU.hic_scaffold_10.654	PREDICTED: uncharacterized protein LOC107342461	NA	NA	NA	A0A2B4RL83	9.37e-44	Uncharacterized protein OS=Stylophora pistillata GN=AWC38_SpisGene18108 PE=4 SV=1	ref|XP_015763440.1|	3.22e-85	PREDICTED: uncharacterized protein LOC107342461 [Acropora digitifera]	NA	GO:0016021	0	0	9599at6101	0	Apalm_v2_gene.model.Sc0a5M3_44_HRSCAF_77.686
147	evm.TU.hic_scaffold_10.676	uncharacterized protein LOC111328246, partial	NA	NA	NA	A0A2B4SG16	1.05e-66	Uncharacterized protein OS=Stylophora pistillata GN=AWC38_SpisGene5565 PE=4 SV=1	ref|XP_022788376.1|	9.98e-68	uncharacterized protein LOC111328246, partial [Stylophora pistillata]	NA	0	0	0	#N/A	#N/A	Apalm_v2_gene.model.Sc0a5M3_44_HRSCAF_77.713
148	evm.TU.hic_scaffold_10.702	Homeobox protein not2	Q91770	7.15e-23	Q91770|NOT2_XENLA Homeobox protein not2 OS=Xenopus laevis GN=not2 PE=2 SV=1	Q60G80	7.96e-22	Homeo domain transcription factor Not OS=Halocynthia roretzi GN=Hr-Not PE=2 SV=1	ref|XP_015762889.1|	4.16e-157	PREDICTED: homeobox protein EMX1-like [Acropora digitifera]	GO:0005634; GO:0043565; GO:0045892; GO:0014028; GO:0006351	GO:0005634; GO:0043565; GO:0006355	0	0	10467at6101	0	Apalm_v2_gene.model.Sc0a5M3_44_HRSCAF_77.742
149	evm.TU.hic_scaffold_10.710	Clathrin interactor 1	A7Z035	5.04e-100	A7Z035|EPN4_BOVIN Clathrin interactor 1 OS=Bos taurus GN=CLINT1 PE=2 SV=1	A0A2B4RWH2	0	Clathrin interactor 1 OS=Stylophora pistillata GN=CLINT1 PE=4 SV=1	gb|PFX21133.1|	0	clathrin interactor 1-like isoform X3 [Stylophora pistillata]	GO:0030136; GO:0005798; GO:0016020; GO:0005654; GO:0048471; GO:0005802; GO:0045296; GO:0030276; GO:0008289; GO:0006897	0	0	0	16163at6101	0	Apalm_v2_gene.model.Sc0a5M3_44_HRSCAF_77.750
150	evm.TU.hic_scaffold_10.74	Calsenilin	Q9QXT8	2.92e-66	Calsenilin OS=Mus musculus GN=Kcnip3 PE=1 SV=2	A7S0J9	1.5e-94	Predicted protein OS=Nematostella vectensis GN=v1g242002 PE=4 SV=1	ref|XP_020623772.1|	9.16e-144	Kv channel-interacting protein 1-like [Orbicella faveolata]	GO:0005829; GO:0005783; GO:0005794; GO:0005634; GO:0032993; GO:0008076; GO:0005509; GO:0048306; GO:0001046; GO:0003677; GO:0000287; GO:0005267; GO:0015459; GO:0008022; GO:0042803; GO:0005244; GO:0006915; GO:0048266; GO:0000122; GO:0045892; GO:0006813; GO:0072659; GO:0043523; GO:1901379; GO:0048265; GO:0019233; GO:0006351	GO:0005509	0	0	8312at6101	0	Apalm_v2_gene.model.Sc0a5M3_44_HRSCAF_77.85
151	evm.TU.hic_scaffold_10.780	hypothetical protein	NA	NA	NA	NA	NA	NA	ref|XP_015764789.1|	9.44e-11	PREDICTED: uncharacterized protein LOC107343718 [Acropora digitifera]	NA	NA	0	0	#N/A	#N/A	Apalm_v2_gene.model.Sc0a5M3_44_HRSCAF_77.820
152	evm.TU.hic_scaffold_10.803	N-acylethanolamine-hydrolyzing acid amidase	Q02083	1.15e-98	N-acylethanolamine-hydrolyzing acid amidase OS=Homo sapiens GN=NAAA PE=1 SV=3	A0A2B4RHG3	1.51e-164	N-acylethanolamine-hydrolyzing acid amidase OS=Stylophora pistillata GN=NAAA PE=4 SV=1	ref|XP_015777261.1|	0	PREDICTED: N-acylethanolamine-hydrolyzing acid amidase-like [Acropora digitifera]	GO:0005737; GO:0070062; GO:0043202; GO:0098793; GO:0016810; GO:0008134; GO:0006629; GO:0007269	GO:0005764; GO:0006629	K13720	K13720	4450at6101	0	Apalm_v2_gene.model.Sc0a5M3_44_HRSCAF_77.844
153	evm.TU.hic_scaffold_10.807	Protein rolling stone	O44252	6.72e-16	Protein rolling stone OS=Drosophila melanogaster GN=rost PE=2 SV=2	A0A2B4SA66	7.36e-83	Protein rolling stone OS=Stylophora pistillata GN=rost PE=4 SV=1	ref|XP_015777302.1|	0	PREDICTED: protein rolling stone-like [Acropora digitifera]	GO:0016021; GO:0016020; GO:0007275; GO:0007520	GO:0016021	0	0	6027at6101	0	Apalm_v2_gene.model.Sc0a5M3_44_HRSCAF_77.848
154	evm.TU.hic_scaffold_10.811	RING finger protein 145	Q0IJ20	2.72e-72	RING finger protein 145 OS=Xenopus tropicalis GN=rnf145 PE=2 SV=1	A0A2B4SA91	0	RING finger protein 145 OS=Stylophora pistillata GN=Rnf145 PE=4 SV=1	ref|XP_015777282.1|	0	PREDICTED: RING finger protein 145-like [Acropora digitifera]	GO:0016021; GO:0061630; GO:0008270; GO:0043161; GO:0000209; GO:0042787	GO:0016021	0	0	2344at6101	0	Apalm_v2_gene.model.Sc0a5M3_44_HRSCAF_77.852
155	evm.TU.hic_scaffold_10.823	PREDICTED: uncharacterized skeletal organic matrix protein 8-like	NA	NA	NA	A0A2B4RZB5	4.69e-64	Uncharacterized protein OS=Stylophora pistillata GN=AWC38_SpisGene13928 PE=4 SV=1	ref|XP_015777075.1|	0	PREDICTED: uncharacterized skeletal organic matrix protein 8-like [Acropora digitifera]	NA	0	0	0	9274at6101	0	Apalm_v2_gene.model.Sc0a5M3_44_HRSCAF_77.864
156	evm.TU.hic_scaffold_10.828	Stabilizer of axonemal microtubules 2	Q8BQB6	3.65e-31	Stabilizer of axonemal microtubules 2 OS=Mus musculus GN=Saxo2 PE=2 SV=2	A0A2B4RZ26	0	Protein FAM154B OS=Stylophora pistillata GN=Fam154b PE=4 SV=1	ref|XP_015777377.1|	0	PREDICTED: stabilizer of axonemal microtubules 2-like isoform X1 [Acropora digitifera]	GO:0008017	GO:0008017	0	0	2062at6101	0	Apalm_v2_gene.model.Sc0a5M3_44_HRSCAF_77.869
157	evm.TU.hic_scaffold_10.874	PREDICTED: uncharacterized protein LOC107352151	NA	NA	NA	A0A2B4S724	3.45e-57	Uncharacterized protein OS=Stylophora pistillata GN=AWC38_SpisGene10522 PE=4 SV=1	ref|XP_015773980.1|	1.54e-66	PREDICTED: uncharacterized protein LOC107352151 [Acropora digitifera]	NA	0	0	0	#N/A	#N/A	Apalm_v2_gene.model.Sc0a5M3_44_HRSCAF_77.920
158	evm.TU.hic_scaffold_10.947	Retrovirus-related Pol polyprotein from transposon 412	P10394	3.55e-08	Retrovirus-related Pol polyprotein from transposon 412 OS=Drosophila melanogaster GN=POL PE=3 SV=1	A0A2B4RIG3	5.64e-46	Retrovirus-related Pol polyprotein OS=Stylophora pistillata GN=POL PE=4 SV=1	ref|XP_015762141.1|	5.27e-71	PREDICTED: uncharacterized protein LOC107341253 [Acropora digitifera]	GO:0004190; GO:0004519; GO:0003676; GO:0003964; GO:0015074	GO:0016021; GO:0003676; GO:0015074	0	0	16378at6101	0	Apalm_v2_gene.model.Sc0a5M3_20_HRSCAF_34.280
159	evm.TU.hic_scaffold_10.958	PREDICTED: LOW QUALITY PROTEIN: uncharacterized protein LOC107351287	NA	NA	NA	A7SSD7	6.78e-12	Predicted protein OS=Nematostella vectensis GN=v1g247105 PE=4 SV=1	ref|XP_015773066.1|	2.62e-16	PREDICTED: LOW QUALITY PROTEIN: uncharacterized protein LOC107351287 [Acropora digitifera]	NA	GO:0005634; GO:0003677; GO:0006355; GO:0006351	0	0	#N/A	#N/A	Apalm_v2_gene.model.Sc0a5M3_20_HRSCAF_34.269
160	evm.TU.hic_scaffold_10.985	Tyrosine kinase receptor Cad96Ca	NA	NA	NA	A0A2B4RNE6	6.48e-41	Tyrosine kinase receptor Cad96Ca OS=Stylophora pistillata GN=Cad96Ca PE=4 SV=1	ref|XP_015767068.1|	7.29e-48	PREDICTED: uncharacterized protein LOC107345832 [Acropora digitifera]	NA	GO:0016301	0	0	#N/A	#N/A	Apalm_v2_gene.model.Sc0a5M3_20_HRSCAF_34.240
161	evm.TU.hic_scaffold_102.3	E3 ubiquitin-protein ligase RNF146	D2H0Y8	1.5e-32	E3 ubiquitin-protein ligase RNF146 OS=Ailuropoda melanoleuca GN=RNF146 PE=3 SV=1	A0A2B4S978	3.4e-48	E3 ubiquitin-protein ligase rnf146 OS=Stylophora pistillata GN=rnf146 PE=4 SV=1	ref|XP_015761713.1|	1.6e-147	PREDICTED: E3 ubiquitin-protein ligase rnf146-like [Acropora digitifera]	GO:0005829; GO:0005634; GO:0072572; GO:0061630; GO:0004842; GO:0008270; GO:0090263; GO:0051865; GO:0070936; GO:0042787; GO:0016055	GO:0016874	K15700	K15700	8668at6101	0	Apalm_v2_gene.model.Sc0a5M3_287_HRSCAF_474.6
162	evm.TU.hic_scaffold_11.1006	Melatonin receptor type 1C	P49288	1.06e-18	Melatonin receptor type 1C OS=Gallus gallus PE=2 SV=1	A0A2B4RWT1	1.08e-47	Melatonin receptor type 1A OS=Stylophora pistillata GN=AWC38_SpisGene14501 PE=4 SV=1	ref|XP_015770093.1|	0	PREDICTED: melatonin receptor type 1B-A-like [Acropora digitifera]	GO:0016021; GO:0005886; GO:1904408; GO:0008502; GO:0046325; GO:0045820	GO:0016021; GO:0008502	0	0	9528at6101	0	Apalm_v2_gene.model.Sc0a5M3_369_HRSCAF_655.426
163	evm.TU.hic_scaffold_11.1009	33 kDa inner dynein arm light chain, axonemal	Q26630	3.14e-161	33 kDa inner dynein arm light chain, axonemal OS=Strongylocentrotus purpuratus PE=1 SV=1	A7RQ98	8.7e-179	Predicted protein OS=Nematostella vectensis GN=v1g234328 PE=4 SV=1	gb|KXJ16732.1|	3.57e-180	33 kDa inner dynein arm light chain, axonemal [Exaiptasia pallida]	GO:0005930; GO:0005737; GO:0030286; GO:0030175; GO:0045504; GO:0003774	GO:0005930; GO:0005737; GO:0030175; GO:0045504	K10410	K10410	6527at6101	0	Apalm_v2_gene.model.Sc0a5M3_369_HRSCAF_655.423
164	evm.TU.hic_scaffold_11.1011	PREDICTED: uncharacterized protein LOC107348546 isoform X3	NA	NA	NA	A7S2W7	9.79e-36	Predicted protein OS=Nematostella vectensis GN=v1g205949 PE=4 SV=1	ref|XP_015770086.1|	2.04e-108	PREDICTED: uncharacterized protein LOC107348546 isoform X3 [Acropora digitifera]	NA	GO:0005737; GO:0004754; GO:0004753; GO:0006091; GO:0019878	0	0	8147at6101	0	Apalm_v2_gene.model.Sc0a5M3_369_HRSCAF_655.421
165	evm.TU.hic_scaffold_11.105	Translocating chain-associated membrane protein 1-like 1	Q6DED0	3.06e-89	Translocating chain-associated membrane protein 1-like 1 OS=Xenopus laevis GN=tram1l1 PE=2 SV=1	A0A2B4S0F5	0	Translocating chain-associated membrane protein 1-like 1 OS=Stylophora pistillata GN=tram1l1 PE=4 SV=1	ref|XP_020631101.1|	0	translocating chain-associated membrane protein 1-like [Orbicella faveolata]	GO:0005789; GO:0016021; GO:0015031	GO:0016021	K14010	K14010	4185at6101	0	Apalm_v2_gene.model.Sc0a5M3_389_HRSCAF_706.248
166	evm.TU.hic_scaffold_11.1053	Polyadenylate-binding protein 1	P29341	0	Polyadenylate-binding protein 1 OS=Mus musculus GN=Pabpc1 PE=1 SV=2	A7SSV8	0	Polyadenylate-binding protein OS=Nematostella vectensis GN=v1g230864 PE=3 SV=1	ref|XP_015751591.1|	0	PREDICTED: LOW QUALITY PROTEIN: polyadenylate-binding protein 4-like [Acropora digitifera]	GO:0071013; GO:0005737; GO:0036464; GO:0010494; GO:0005829; GO:0030425; GO:0030529; GO:1990124; GO:0005634; GO:0003730; GO:0008143; GO:0008266; GO:0008022; GO:0003723; GO:0031047; GO:0006397; GO:2000623; GO:0000184; GO:1900153; GO:0060213; GO:0045070; GO:0008380	GO:0005737; GO:0003723	K13126	K13126	1712at6101	0	Apalm_v2_gene.model.Sc0a5M3_369_HRSCAF_655.379
167	evm.TU.hic_scaffold_11.1072	PREDICTED: uncharacterized protein LOC107331522 isoform X1	NA	NA	NA	A0A2B4RD40	1.33e-95	Uncharacterized protein OS=Stylophora pistillata GN=AWC38_SpisGene21701 PE=4 SV=1	ref|XP_015751606.1|	9.95e-163	PREDICTED: uncharacterized protein LOC107331522 isoform X1 [Acropora digitifera]	NA	0	0	0	#N/A	#N/A	Apalm_v2_gene.model.Sc0a5M3_369_HRSCAF_655.360
168	evm.TU.hic_scaffold_11.1077	Ras-related protein Rab-30	Q15771	4.51e-56	Ras-related protein Rab-30 OS=Homo sapiens GN=RAB30 PE=1 SV=2	A0A2B4S4N1	1.9e-126	Ras-related protein Rab-30 OS=Stylophora pistillata GN=Rab30 PE=4 SV=1	gb|PFX23518.1|	2.95e-126	Ras-related protein Rab-30 [Stylophora pistillata]	GO:0005801; GO:0031985; GO:0000139; GO:0005795; GO:0043231; GO:0005802; GO:0005525; GO:0003924; GO:0007030	GO:0005525; GO:0003924	0	0	15545at6101	0	Apalm_v2_gene.model.Sc0a5M3_369_HRSCAF_655.355
169	evm.TU.hic_scaffold_11.11	Renalase	Q5VYX0	1.43e-81	Q5VYX0|RNLS_HUMAN Renalase OS=Homo sapiens GN=RNLS PE=1 SV=1	A0A2B4RNF7	2.07e-152	Renalase OS=Stylophora pistillata GN=RNLS PE=4 SV=1	ref|XP_015757420.1|	0	PREDICTED: renalase-like [Acropora digitifera]	GO:0005576; GO:0005615; GO:0051379; GO:0097621; GO:0070404; GO:0016651; GO:0034356; GO:0045776; GO:0010459; GO:0055114; GO:0071871; GO:0002931; GO:1902074	GO:0016491	K18208	K18208	5407at6101	0	Apalm_v2_gene.model.Sc0a5M3_389_HRSCAF_706.343
170	evm.TU.hic_scaffold_11.1129	26S proteasome non-ATPase regulatory subunit 14	Q9V3H2	0	26S proteasome non-ATPase regulatory subunit 14 OS=Drosophila melanogaster GN=Rpn11 PE=1 SV=1	A7RQF7	0	Predicted protein OS=Nematostella vectensis GN=v1g239961 PE=4 SV=1	gb|EDO46281.1|	0	predicted protein [Nematostella vectensis]	GO:0005829; GO:0005654; GO:0000502; GO:0005838; GO:0008541; GO:0061578; GO:0046872; GO:0008237; GO:0004843; GO:0007623; GO:0043161; GO:0016579; GO:0008063	0	K03030	K03030	5080at6101	0	Apalm_v2_gene.model.Sc0a5M3_369_HRSCAF_655.304
171	evm.TU.hic_scaffold_11.113	EF-hand domain-containing protein 1	Q5JVL4	0	EF-hand domain-containing protein 1 OS=Homo sapiens GN=EFHC1 PE=1 SV=1	A0A2B4RZ40	0	EF-hand domain-containing protein 1 OS=Stylophora pistillata GN=EFHC1 PE=4 SV=1	ref|XP_020631164.1|	0	EF-hand domain-containing protein 1-like [Orbicella faveolata]	GO:0005930; GO:0005813; GO:0072686; GO:0043025; GO:0000922; GO:0043014; GO:0005509; GO:0008022; GO:0021795; GO:0000281; GO:0007052; GO:0051302	0	0	0	1227at6101	0	Apalm_v2_gene.model.Sc0a5M3_389_HRSCAF_706.240
172	evm.TU.hic_scaffold_11.114	Tumor protein D54	O43399	3.43e-24	Tumor protein D54 OS=Homo sapiens GN=TPD52L2 PE=1 SV=2	A0A0B6ZZT6	3.53e-30	Uncharacterized protein (Fragment) OS=Arion vulgaris GN=ORF89706 PE=4 SV=1	ref|XP_020631154.1|	6.71e-89	tumor protein D52-like [Orbicella faveolata]	GO:0005737; GO:0048471; GO:0046982; GO:0042803; GO:0003723; GO:0042127	0	0	0	10134at6101	0	Apalm_v2_gene.model.Sc0a5M3_389_HRSCAF_706.239
173	evm.TU.hic_scaffold_11.1146	hypothetical protein	NA	NA	NA	NA	NA	NA	NA	NA	NA	NA	NA	0	0	#N/A	#N/A	Apalm_v2_gene.model.Sc0a5M3_369_HRSCAF_655.285
174	evm.TU.hic_scaffold_11.1152	Pantetheinase	O95497	1.95e-139	Pantetheinase OS=Homo sapiens GN=VNN1 PE=1 SV=2	A0A2B4RTY6	0	Pantetheinase OS=Stylophora pistillata GN=VNN1 PE=4 SV=1	ref|XP_022799976.1|	0	pantetheinase-like [Stylophora pistillata]	GO:0031225; GO:0035577; GO:0070062; GO:0005576; GO:0016021; GO:0005886; GO:0017159; GO:0002526; GO:0006501; GO:0098609; GO:0002544; GO:0006954; GO:0045087; GO:0006928; GO:1902176; GO:0043312; GO:0015939; GO:0033089; GO:0006979	GO:0016811; GO:0006807	K08069	K08069	3002at6101	0	Apalm_v2_gene.model.Sc0a5M3_369_HRSCAF_655.279
175	evm.TU.hic_scaffold_11.1160	hypothetical protein	NA	NA	NA	NA	NA	NA	NA	NA	NA	NA	NA	0	0	#N/A	#N/A	Apalm_v2_gene.model.Sc0a5M3_369_HRSCAF_655.271
176	evm.TU.hic_scaffold_11.1161	hypothetical protein	NA	NA	NA	NA	NA	NA	NA	NA	NA	NA	NA	0	0	#N/A	#N/A	Apalm_v2_gene.model.Sc0a5M3_369_HRSCAF_655.270
177	evm.TU.hic_scaffold_11.1163	hypothetical protein	NA	NA	NA	NA	NA	NA	NA	NA	NA	NA	NA	0	0	#N/A	#N/A	Apalm_v2_gene.model.Sc0a5M3_369_HRSCAF_655.268
178	evm.TU.hic_scaffold_11.1181	Sushi, nidogen and EGF-like domain-containing protein 1	Q5ZQU0	6.34e-36	Sushi, nidogen and EGF-like domain-containing protein 1 OS=Rattus norvegicus GN=Sned1 PE=2 SV=2	A0A2B4R715	7.89e-60	Protocadherin Fat 4 (Fragment) OS=Stylophora pistillata GN=Fat4 PE=4 SV=1	ref|XP_020602531.1|	0	neurogenic locus notch homolog protein 2-like isoform X2 [Orbicella faveolata]	GO:0070062; GO:0005509; GO:0007160	0	K02599	K02599	11495at6101	0	Apalm_v2_gene.model.Sc0a5M3_369_HRSCAF_655.250
179	evm.TU.hic_scaffold_11.1221	Putative nuclease HARBI1	NA	NA	NA	A0A2B4RB37	1.68e-98	Putative nuclease HARBI1 OS=Stylophora pistillata GN=HARBI1 PE=4 SV=1	ref|XP_022795547.1|	5.78e-121	protein ALP1-like [Stylophora pistillata]	NA	0	0	0	#N/A	#N/A	Apalm_v2_gene.model.Sc0a5M3_369_HRSCAF_655.200
180	evm.TU.hic_scaffold_11.1223	PREDICTED: uncharacterized protein LOC107344929	NA	NA	NA	A0A2B4RJ41	1.9e-10	Uncharacterized protein OS=Stylophora pistillata GN=AWC38_SpisGene19467 PE=4 SV=1	ref|XP_015766102.1|	0	PREDICTED: uncharacterized protein LOC107344929 [Acropora digitifera]	NA	0	0	0	17032at6101	0	Apalm_v2_gene.model.Sc0a5M3_369_HRSCAF_655.198
181	evm.TU.hic_scaffold_11.124	Skeletal aspartic acid-rich protein 1	B3EWY6	5.93e-27	Skeletal aspartic acid-rich protein 1 OS=Acropora millepora PE=1 SV=1	A0A1V0CMH6	2.65e-25	Skeletal aspartic acid-rich protein 1 OS=Acropora digitifera PE=2 SV=1	ref|XP_015757516.1|	4.33e-174	PREDICTED: skeletal aspartic acid-rich protein 1-like isoform X1 [Acropora digitifera]	GO:0005576	0	0	0	18491at6101	0	Apalm_v2_gene.model.Sc0a5M3_389_HRSCAF_706.229
182	evm.TU.hic_scaffold_11.1272	60S ribosomal export protein NMD3	Q96D46	0	60S ribosomal export protein NMD3 OS=Homo sapiens GN=NMD3 PE=1 SV=1	A0A2B4RD71	0	60S ribosomal export protein NMD3 OS=Stylophora pistillata GN=Nmd3 PE=4 SV=1	ref|XP_020617499.1|	0	60S ribosomal export protein NMD3-like [Orbicella faveolata]	GO:0005737; GO:0016020; GO:0005730; GO:0005654; GO:0005634; GO:0030674; GO:0043023; GO:0003723; GO:0032092; GO:1904751; GO:1902680; GO:0000055	GO:0005737; GO:0005634; GO:0015031	K07562	K07562	2798at6101	0	Apalm_v2_gene.model.Sc0a5M3_369_HRSCAF_655.147
183	evm.TU.hic_scaffold_11.1299	Golgi SNAP receptor complex member 1	Q5RBL6	8.5e-106	Golgi SNAP receptor complex member 1 OS=Pongo abelii GN=GOSR1 PE=2 SV=1	A0A2B4S4Z7	4.68e-166	Golgi SNAP receptor complex member 1 OS=Stylophora pistillata GN=GOSR1 PE=4 SV=1	ref|XP_015757803.1|	0	PREDICTED: Golgi SNAP receptor complex member 1-like [Acropora digitifera]	GO:0005801; GO:0005829; GO:0000139; GO:0016021; GO:0005484; GO:0006888; GO:0015031; GO:0042147	GO:0005801; GO:0000139; GO:0016021; GO:0006888; GO:0015031	K08495	K08495	6387at6101	0	Apalm_v2_gene.model.Sc0a5M3_369_HRSCAF_655.120
184	evm.TU.hic_scaffold_11.1347	Serine/threonine-protein kinase RIO3	O14730	0	Serine/threonine-protein kinase RIO3 OS=Homo sapiens GN=RIOK3 PE=1 SV=2	A0A2B4S2Y2	0	Serine/threonine-protein kinase RIO3 OS=Stylophora pistillata GN=Riok3 PE=4 SV=1	ref|XP_015771863.1|	0	PREDICTED: serine/threonine-protein kinase RIO3-like isoform X1 [Acropora digitifera]	GO:0005829; GO:0030688; GO:0005524; GO:0089720; GO:0046872; GO:0004674; GO:1990786; GO:0071359; GO:0098586; GO:0007059; GO:0051607; GO:0045087; GO:0030490; GO:0043124; GO:0039534; GO:0032463; GO:0045089; GO:0032728; GO:0006364	GO:0005524; GO:0004674	K08872	K08872	3454at6101	0	Apalm_v2_gene.model.Sc0a5M3_369_HRSCAF_655.72
185	evm.TU.hic_scaffold_11.1350	E3 ubiquitin-protein ligase RNF181	Q6GPV5	4.77e-46	E3 ubiquitin-protein ligase RNF181 OS=Xenopus laevis GN=rnf181 PE=2 SV=1	A0A1L8GRZ4	8.21e-44	Uncharacterized protein OS=Xenopus laevis GN=rnf181 PE=1 SV=1	ref|XP_015771891.1|	8.05e-91	PREDICTED: E3 ubiquitin-protein ligase RNF181-like [Acropora digitifera]	GO:0046872; GO:0016740; GO:0016567	0	K22378	K22378	9226at6101	0	Apalm_v2_gene.model.Sc0a5M3_369_HRSCAF_655.69
186	evm.TU.hic_scaffold_11.1356	Stromal cell-derived factor 2	Q3SZ45	3.48e-85	Stromal cell-derived factor 2 OS=Bos taurus GN=SDF2 PE=2 SV=1	A0A2B4SZ63	3.07e-130	Stromal cell-derived factor 2 OS=Stylophora pistillata GN=SDF2 PE=4 SV=1	ref|XP_015771878.1|	3.27e-163	PREDICTED: stromal cell-derived factor 2-like [Acropora digitifera]	GO:0005789; GO:0005576; GO:0004169; GO:0071712	GO:0016020	0	0	6846at6101	0	Apalm_v2_gene.model.Sc0a5M3_369_HRSCAF_655.63
187	evm.TU.hic_scaffold_11.1385	Cytochrome b-c1 complex subunit 7	Q9D855	2.11e-25	Cytochrome b-c1 complex subunit 7 OS=Mus musculus GN=Uqcrb PE=1 SV=3	A7SGK8	5.54e-41	Cytochrome b-c1 complex subunit 7 OS=Nematostella vectensis GN=v1g170417 PE=3 SV=1	ref|XP_015764316.1|	6.61e-80	PREDICTED: cytochrome b-c1 complex subunit 7-like [Acropora digitifera]	GO:0005743; GO:0005750; GO:0005739; GO:0009060; GO:0006122; GO:0034551	GO:0005750; GO:0009060; GO:0006122; GO:0034551	K00417	K00417	10378at6101	0	Apalm_v2_gene.model.Sc0a5M3_369_HRSCAF_655.33
188	evm.TU.hic_scaffold_11.1411	Stress-activated protein kinase JNK	P92208	0	Stress-activated protein kinase JNK OS=Drosophila melanogaster GN=bsk PE=1 SV=1	A0A2B4RLD8	0	Stress-activated protein kinase JNK OS=Stylophora pistillata GN=bsk PE=4 SV=1	ref|XP_015762762.1|	0	PREDICTED: stress-activated protein kinase JNK-like [Acropora digitifera]	GO:0030424; GO:0005737; GO:0005829; GO:0030425; GO:0005654; GO:0005634; GO:0005524; GO:0004705; GO:0004672; GO:0004674; GO:0019731; GO:0048675; GO:0007411; GO:0007298; GO:0071243; GO:0071276; GO:0034599; GO:0034614; GO:0048674; GO:0071907; GO:0046843; GO:0007391; GO:0007395; GO:0048615; GO:0043652; GO:0001736; GO:0046529; GO:0048803; GO:0007254; GO:0007258; GO:0007616; GO:0000165; GO:0035006; GO:…	GO:0005622; GO:0005524; GO:0004707	K04440	K04440	2254at6101	0	Apalm_v2_gene.model.Sc0a5M3_369_HRSCAF_655.6
189	evm.TU.hic_scaffold_11.1412	Anthrax toxin receptor 2	Q6DFX2	5.29e-58	Anthrax toxin receptor 2 OS=Mus musculus GN=Antxr2 PE=1 SV=1	A0A2B4RJT6	9.82e-146	Anthrax toxin receptor 2 OS=Stylophora pistillata GN=Antxr2 PE=4 SV=1	gb|PFX17079.1|	1.52e-145	anthrax toxin receptor 2-like [Stylophora pistillata]	GO:0009986; GO:0009897; GO:0016021; GO:0046872; GO:0004872; GO:0022414; GO:1901998	GO:0016021; GO:0004872	K20909	K20909	13831at6101	0	Apalm_v2_gene.model.Sc0a5M3_369_HRSCAF_655.5
190	evm.TU.hic_scaffold_11.149	Tribbles homolog 2	Q92519	2.51e-114	Tribbles homolog 2 OS=Homo sapiens GN=TRIB2 PE=1 SV=1	A0A2B4S343	1.61e-167	Tribbles-like 2 OS=Stylophora pistillata GN=TRIB2 PE=4 SV=1	ref|XP_015757716.1|	5.59e-177	PREDICTED: tribbles homolog 2-like [Acropora digitifera]	GO:0005737; GO:0005856; GO:0005634; GO:0031434; GO:0004860; GO:0008134; GO:0031625; GO:0055106; GO:0045599; GO:0045081; GO:0006469; GO:0032436; GO:0043405	GO:0005524; GO:0004672	K08814	K08814	3195at6101	0	Apalm_v2_gene.model.Sc0a5M3_389_HRSCAF_706.203
191	evm.TU.hic_scaffold_11.16	Protein disulfide-isomerase A6	Q63081	0	Q63081|PDIA6_RAT Protein disulfide-isomerase A6 OS=Rattus norvegicus GN=Pdia6 PE=1 SV=2	A7SGL1	0	Predicted protein (Fragment) OS=Nematostella vectensis GN=v1g117546 PE=3 SV=1	ref|XP_015757411.1|	0	PREDICTED: protein disulfide-isomerase A6-like [Acropora digitifera]	GO:0034663; GO:0005788; GO:0005793; GO:0070062; GO:0005615; GO:0042470; GO:0005886; GO:0005790; GO:0005509; GO:0015037; GO:0003756; GO:0043277; GO:0045454; GO:0030168; GO:0070527; GO:0006457; GO:0034976	GO:0005783; GO:0003756; GO:0043277; GO:0045454; GO:0006457; GO:0034976	K09584	K09584	2778at6101	0	Apalm_v2_gene.model.Sc0a5M3_389_HRSCAF_706.338
192	evm.TU.hic_scaffold_11.199	L-gulono-1,4-lactone dehydrogenase	P9WIT2	2.44e-19	L-gulono-1,4-lactone dehydrogenase OS=Mycobacterium tuberculosis (strain CDC 1551 / Oshkosh) GN=MT1821 PE=3 SV=1	A0A2B4REJ1	5.79e-142	D-arabinono-1,4-lactone oxidase OS=Stylophora pistillata GN=alo1 PE=4 SV=1	ref|XP_020629679.1|	5.21e-176	uncharacterized protein LOC110066778 [Orbicella faveolata]	GO:0016020; GO:0003885; GO:0050660; GO:0019853	GO:0016020; GO:0003885; GO:0050660	0	0	2482at6101	0	Apalm_v2_gene.model.Sc0a5M3_389_HRSCAF_706.153
193	evm.TU.hic_scaffold_11.23	PREDICTED: uncharacterized protein LOC107336847	NA	NA	NA	A0A2B4RLU7	2.05e-75	Uncharacterized protein OS=Stylophora pistillata GN=AWC38_SpisGene17865 PE=4 SV=1	ref|XP_015757403.1|	0	PREDICTED: uncharacterized protein LOC107336847 [Acropora digitifera]	NA	0	0	0	8608at6101	0	Apalm_v2_gene.model.Sc0a5M3_389_HRSCAF_706.331
194	evm.TU.hic_scaffold_11.247	THAP domain-containing protein 1 A	Q5U560	2.51e-06	THAP domain-containing protein 1 A OS=Xenopus laevis GN=thap1-a PE=2 SV=1	A0A2B4RMN5	1.19e-33	THAP domain-containing protein 5 OS=Stylophora pistillata GN=THAP5 PE=4 SV=1	ref|XP_015757545.1|	0	PREDICTED: THAP domain-containing protein 1-like [Acropora digitifera]	GO:0005654; GO:0046872; GO:0043565; GO:0007049; GO:0006355; GO:0006351	GO:0003677	0	0	18759at6101	0	Apalm_v2_gene.model.Sc0a5M3_389_HRSCAF_706.96
195	evm.TU.hic_scaffold_11.266	PREDICTED: fibrillin-3-like isoform X5	B8VIU6	1.26e-29	Uncharacterized skeletal organic matrix protein 5 OS=Acropora millepora PE=1 SV=1	A0A2B4R2Z6	4.57e-69	Uncharacterized protein (Fragment) OS=Stylophora pistillata GN=AWC38_SpisGene25258 PE=4 SV=1	ref|XP_015750128.1|	8.85e-88	PREDICTED: fibrillin-3-like isoform X5 [Acropora digitifera]	GO:0005576	0	0	0	17212at6101	0	Apalm_v2_gene.model.Sc0a5M3_389_HRSCAF_706.68
196	evm.TU.hic_scaffold_11.292	PREDICTED: uncharacterized protein C4orf22 homolog	Q5PQ44	1.26e-135	Uncharacterized protein C4orf22 homolog OS=Xenopus laevis PE=2 SV=1	A0A2B4RC50	5.43e-158	Uncharacterized protein C4orf22-like OS=Stylophora pistillata GN=AWC38_SpisGene21096 PE=4 SV=1	ref|XP_015761793.1|	1.19e-177	PREDICTED: uncharacterized protein C4orf22 homolog [Acropora digitifera]	0	0	0	0	6358at6101	0	Apalm_v2_gene.model.Sc0a5M3_389_HRSCAF_706.42
197	evm.TU.hic_scaffold_11.30	Tubulin epsilon chain	Q9UJT0	0	Tubulin epsilon chain OS=Homo sapiens GN=TUBE1 PE=2 SV=1	A7RQD7	0	Predicted protein OS=Nematostella vectensis GN=v1g89613 PE=3 SV=1	ref|XP_015757384.1|	0	PREDICTED: tubulin epsilon chain-like [Acropora digitifera]	GO:0005874; GO:0000242; GO:0005525; GO:0003924; GO:0005200; GO:0007098	GO:0005874; GO:0005525; GO:0003924; GO:0007017	K10391	K10391	1909at6101	0	Apalm_v2_gene.model.Sc0a5M3_389_HRSCAF_706.323
198	evm.TU.hic_scaffold_11.349	hypothetical protein	NA	NA	NA	NA	NA	NA	NA	NA	NA	NA	NA	0	0	#N/A	#N/A	Apalm_v2_gene.model.Sc0a5M3_293_HRSCAF_484.28
199	evm.TU.hic_scaffold_11.353	Phospholipase ABHD3	Q8WU67	2.37e-67	Phospholipase ABHD3 OS=Homo sapiens GN=ABHD3 PE=1 SV=2	A0A2B4SUW1	6.73e-111	Abhydrolase domain-containing protein 3 OS=Stylophora pistillata GN=ABHD3 PE=4 SV=1	ref|XP_015761739.1|	6.27e-140	PREDICTED: phospholipase ABHD3-like [Acropora digitifera]	GO:0016021; GO:0005886; GO:0052740; GO:0008970; GO:0052739; GO:0004623; GO:0102567; GO:0102568; GO:0006656; GO:0046470	GO:0016787	K13696	K13696	7181at6101	0	Apalm_v2_gene.model.Sc0a5M3_293_HRSCAF_484.32
200	evm.TU.hic_scaffold_11.389	Mitochondrial import inner membrane translocase subunit tim23	Q9USM7	1.67e-29	Mitochondrial import inner membrane translocase subunit tim23 OS=Schizosaccharomyces pombe (strain 972 / ATCC 24843) GN=tim23 PE=3 SV=1	A0A2B4SUR3	3.49e-113	Mitochondrial import inner membrane translocase subunit Tim23 OS=Stylophora pistillata GN=Timm23 PE=4 SV=1	ref|XP_015778592.1|	7.73e-141	PREDICTED: mitochondrial import inner membrane translocase subunit tim23-like [Acropora digitifera]	GO:0031305; GO:0005744; GO:0005739; GO:0015450; GO:0015266; GO:0030150	GO:0016021	K17794	K17794	8211at6101	0	Apalm_v2_gene.model.Sc0a5M3_293_HRSCAF_484.70
201	evm.TU.hic_scaffold_11.415	PREDICTED: uncharacterized protein LOC107337491 isoform X2	NA	NA	NA	A0A2B4S551	7.01e-30	Uncharacterized protein OS=Stylophora pistillata GN=AWC38_SpisGene11750 PE=4 SV=1	ref|XP_015758148.1|	0	PREDICTED: uncharacterized protein LOC107337491 isoform X2 [Acropora digitifera]	NA	0	0	0	10125at6101	0	Apalm_v2_gene.model.Sc0a5M3_21_HRSCAF_35.4
202	evm.TU.hic_scaffold_11.417	Probable ubiquitin carboxyl-terminal hydrolase MINDY-4	Q3UQI9	2.25e-139	Probable ubiquitin carboxyl-terminal hydrolase MINDY-4 OS=Mus musculus GN=Mindy4 PE=1 SV=1	A0A2B4S475	3.3e-180	Steroid 17-alpha-hydroxylase/17,20 lyase OS=Stylophora pistillata GN=CYP17A1 PE=4 SV=1	ref|XP_020611688.1|	0	protein FAM188B-like [Orbicella faveolata]	GO:0036459	GO:0020037; GO:0005506; GO:0016829; GO:0016705	K22647	K22647	5994at6101	0	Apalm_v2_gene.model.Sc0a5M3_262_HRSCAF_432.6
203	evm.TU.hic_scaffold_11.421	Proteasomal ubiquitin receptor ADRM1	Q6NZ09	1.84e-113	Proteasomal ubiquitin receptor ADRM1 OS=Danio rerio GN=adrm1b PE=1 SV=1	T2MCP0	2.69e-134	Proteasomal ubiquitin receptor ADRM1 OS=Hydra vulgaris GN=ADRM1 PE=2 SV=1	ref|XP_015755044.1|	0	PREDICTED: proteasomal ubiquitin receptor ADRM1-like [Acropora digitifera]	GO:0005737; GO:0005634; GO:0000502; GO:0008541; GO:0061133; GO:0070628; GO:0043130; GO:0043248; GO:0006511	GO:0005737; GO:0005634	K06691	K06691	7961at6101	0	Apalm_v2_gene.model.Sc0a5M3_262_HRSCAF_432.10
204	evm.TU.hic_scaffold_11.455	Elongation factor 1-alpha	Q92005	0	Elongation factor 1-alpha OS=Danio rerio GN=eef1a PE=2 SV=1	C3YFS7	0	Elongation factor 1-alpha OS=Branchiostoma floridae GN=BRAFLDRAFT_122567 PE=3 SV=1	ref|XP_015755078.1|	0	PREDICTED: elongation factor 1-alpha isoform X1 [Acropora digitifera]	GO:0005737; GO:0005622; GO:0005525; GO:0003924; GO:0003746	GO:0005737; GO:0005622; GO:0005525; GO:0003924; GO:0003746	K03231	K03231	2149at6101	0	Apalm_v2_gene.model.Sc0a5M3_86_HRSCAF_153.6
205	evm.TU.hic_scaffold_11.513	hypothetical protein	NA	NA	NA	NA	NA	NA	NA	NA	NA	NA	NA	0	0	#N/A	#N/A	Apalm_v2_gene.model.Sc0a5M3_178_HRSCAF_314.102
206	evm.TU.hic_scaffold_11.63	Isoamyl acetate-hydrolyzing esterase 1 homolog	Q2TAA2	4.46e-54	Isoamyl acetate-hydrolyzing esterase 1 homolog OS=Homo sapiens GN=IAH1 PE=1 SV=1	A0A2B4SGF2	6.33e-113	Isoamyl acetate-hydrolyzing esterase 1-like OS=Stylophora pistillata GN=Iah1 PE=4 SV=1	ref|XP_020631050.1|	2.25e-115	isoamyl acetate-hydrolyzing esterase 1 homolog [Orbicella faveolata]	GO:0070062; GO:0016787; GO:0016042	GO:0016788	0	0	8729at6101	0	Apalm_v2_gene.model.Sc0a5M3_389_HRSCAF_706.290
207	evm.TU.hic_scaffold_11.655	Prolyl endopeptidase	Q9QUR6	0	Q9QUR6|PPCE_MOUSE Prolyl endopeptidase OS=Mus musculus GN=Prep PE=1 SV=1	A0A1V4JMB6	0	Prolyl endopeptidase OS=Patagioenas fasciata monilis GN=PREP PE=4 SV=1	ref|XP_022807971.1|	0	prolyl endopeptidase-like [Stylophora pistillata]	GO:0005737; GO:0005829; GO:0005634; GO:0004252; GO:0070008; GO:0019538	GO:0004252; GO:0070008	K01322	K01322	1151at6101	0	Apalm_v2_gene.model.Sc0a5M3_338_HRSCAF_588.69
208	evm.TU.hic_scaffold_11.68	Protein ABHD13	Q6IRP4	4.59e-76	Protein ABHD13 OS=Xenopus laevis GN=abhd13 PE=2 SV=1	A0A2B4SGJ4	1.29e-173	Alpha/beta hydrolase domain-containing protein 13 OS=Stylophora pistillata GN=Abhd13 PE=4 SV=1	ref|XP_020631135.1|	0	protein ABHD13-like [Orbicella faveolata]	GO:0016021; GO:0016787	GO:0016021; GO:0016787	K06889	K06889	4782at6101	0	Apalm_v2_gene.model.Sc0a5M3_389_HRSCAF_706.285
209	evm.TU.hic_scaffold_11.689	Tigger transposable element-derived protein 4	Q8BUZ3	2.31e-19	Tigger transposable element-derived protein 4 OS=Mus musculus GN=Tigd4 PE=2 SV=1	V5GY20	3.81e-26	Tigger transposable element-derived protein OS=Anoplophora glabripennis GN=TIGD4 PE=4 SV=1	ref|XP_015749342.1|	2.49e-74	PREDICTED: tigger transposable element-derived protein 4-like [Acropora digitifera]	GO:0005634; GO:0003677	GO:0003677	0	0	14604at6101	0	Apalm_v2_gene.model.Sc0a5M3_338_HRSCAF_588.104
210	evm.TU.hic_scaffold_11.715	Transposable element P transposase	NA	NA	NA	A0A2B4SR72	1.48e-133	Transposable element P transposase OS=Stylophora pistillata GN=T PE=4 SV=1	ref|XP_015754514.1|	0	PREDICTED: uncharacterized protein LOC107334126 [Acropora digitifera]	NA	GO:0016021; GO:0003677; GO:0004803; GO:0006313	0	0	17515at6101	0	Apalm_v2_gene.model.Sc0a5M3_338_HRSCAF_588.129
211	evm.TU.hic_scaffold_11.807	Carboxypeptidase N subunit 2	NA	NA	NA	A0A2B4RII0	2.29e-28	Carboxypeptidase N subunit 2 OS=Stylophora pistillata GN=Cpn2 PE=4 SV=1	ref|XP_015749392.1|	9.99e-75	PREDICTED: neurogenic locus Notch protein-like [Acropora digitifera]	NA	GO:0016021; GO:0004180	0	0	16340at6101	0	Apalm_v2_gene.model.Sc0a5M3_389_HRSCAF_706.2
212	evm.TU.hic_scaffold_11.846	BMP-2-inducible protein kinase	Q91Z96	2.04e-131	Q91Z96|BMP2K_MOUSE BMP-2-inducible protein kinase OS=Mus musculus GN=Bmp2k PE=1 SV=1	A0A2B4RJU3	0	AP2-associated protein kinase 1 OS=Stylophora pistillata GN=Aak1 PE=4 SV=1	ref|XP_015753513.1|	0	PREDICTED: AP2-associated protein kinase 1-like isoform X1 [Acropora digitifera]	GO:0005737; GO:0016607; GO:0005634; GO:0035612; GO:0005524; GO:0019208; GO:0004672; GO:0004674; GO:0045747; GO:0030500; GO:2000369	GO:0005524; GO:0004672	K08853	K08853	2187at6101	0	Apalm_v2_gene.model.Sc0a5M3_369_HRSCAF_655.609
213	evm.TU.hic_scaffold_11.884	PREDICTED: uncharacterized protein LOC107344262	NA	NA	NA	NA	NA	NA	ref|XP_015765398.1|	1.89e-156	PREDICTED: uncharacterized protein LOC107344262 [Acropora digitifera]	NA	NA	0	0	18930at6101	0	Apalm_v2_gene.model.Sc0a5M3_369_HRSCAF_655.565
214	evm.TU.hic_scaffold_11.90	Nodulation protein Z	NA	NA	NA	A0A2B4RZY2	1.14e-77	Nodulation protein Z OS=Stylophora pistillata GN=nodZ PE=4 SV=1	ref|XP_020631145.1|	5.14e-130	uncharacterized protein LOC110068115 [Orbicella faveolata]	NA	GO:0016758; GO:0009877; GO:0009312	0	0	15519at6101	0	Apalm_v2_gene.model.Sc0a5M3_389_HRSCAF_706.263
215	evm.TU.hic_scaffold_11.943	PREDICTED: uncharacterized protein LOC107333097 isoform X1	NA	NA	NA	A0A2B4S2M1	1.02e-67	Uncharacterized protein OS=Stylophora pistillata GN=AWC38_SpisGene12757 PE=4 SV=1	ref|XP_015753341.1|	0	PREDICTED: uncharacterized protein LOC107333097 isoform X1 [Acropora digitifera]	NA	GO:0016021	K22190	K22190	9973at6101	0	Apalm_v2_gene.model.Sc0a5M3_369_HRSCAF_655.504
216	evm.TU.hic_scaffold_11.950	PREDICTED: uncharacterized protein LOC107333099 isoform X1	NA	NA	NA	NA	NA	NA	ref|XP_015753346.1|	6.64e-69	PREDICTED: uncharacterized protein LOC107333099 isoform X1 [Acropora digitifera]	NA	NA	0	0	9973at6101	0	Apalm_v2_gene.model.Sc0a5M3_369_HRSCAF_655.497
217	evm.TU.hic_scaffold_11.972	Rho-related protein racA	P34147	2.39e-57	P34147|RACA_DICDI Rho-related protein racA OS=Dictyostelium discoideum GN=racA PE=1 SV=2	A0A2B4SF29	0	Rho-related protein racA OS=Stylophora pistillata GN=racA PE=4 SV=1	ref|XP_015753354.1|	0	PREDICTED: rho-related BTB domain-containing protein 1-like [Acropora digitifera]	GO:0005622; GO:0005525; GO:0003924; GO:0019901; GO:0007264	GO:0005525; GO:0003924	0	0	4403at6101	0	Apalm_v2_gene.model.Sc0a5M3_369_HRSCAF_655.474
218	evm.TU.hic_scaffold_11.974	Ribosomal biogenesis protein LAS1L	Q9Y4W2	8.54e-23	Q9Y4W2|LAS1L_HUMAN Ribosomal biogenesis protein LAS1L OS=Homo sapiens GN=LAS1L PE=1 SV=2	A0A2B4SFC2	5.37e-75	Ribosomal biogenesis protein LAS1L OS=Stylophora pistillata GN=LAS1L PE=4 SV=1	ref|XP_015753356.1|	5.85e-139	PREDICTED: ribosomal biogenesis protein LAS1L-like [Acropora digitifera]	GO:0005737; GO:0016020; GO:0071339; GO:0005730; GO:0005654; GO:0030687; GO:0003723; GO:0006325; GO:0000478; GO:0000460; GO:0000470; GO:0006364	0	K16912	K16912	8412at6101	0	Apalm_v2_gene.model.Sc0a5M3_369_HRSCAF_655.471
219	evm.TU.hic_scaffold_11.99	Endoplasmic reticulum-Golgi intermediate compartment protein 3	Q803I2	0	Endoplasmic reticulum-Golgi intermediate compartment protein 3 OS=Danio rerio GN=ergic3 PE=2 SV=1	A7S0G7	0	Predicted protein OS=Nematostella vectensis GN=v1g164913 PE=4 SV=1	gb|EDO42835.1|	0	predicted protein [Nematostella vectensis]	GO:0005789; GO:0033116; GO:0005794; GO:0016021; GO:0016192	GO:0016021	K20367	K20367	3135at6101	0	Apalm_v2_gene.model.Sc0a5M3_389_HRSCAF_706.254
220	evm.TU.hic_scaffold_12.12	Mitochondrial folate transporter/carrier	Q95J75	4.24e-118	Q95J75|MFTC_MACFA Mitochondrial folate transporter/carrier OS=Macaca fascicularis GN=SLC25A32 PE=2 SV=1	A7RXC5	9.33e-163	Predicted protein OS=Nematostella vectensis GN=v1g163801 PE=3 SV=1	ref|XP_022806260.1|	0	mitochondrial folate transporter/carrier-like [Stylophora pistillata]	GO:0016021; GO:0005743; GO:0006544; GO:0006839	GO:0016021; GO:0005743; GO:0015230; GO:0008517; GO:0006839	K15115	K15115	5374at6101	0	Apalm_v2_gene.model.Sc0a5M3_23_HRSCAF_38.3
221	evm.TU.hic_scaffold_12.29	uncharacterized protein LOC111329429	NA	NA	NA	A0A2B4SC33	0	Uncharacterized protein OS=Stylophora pistillata GN=AWC38_SpisGene9253 PE=4 SV=1	ref|XP_022789874.1|	0	uncharacterized protein LOC111329429 [Stylophora pistillata]	NA	GO:0005509	0	0	779at6101	0	Apalm_v2_gene.model.Sc0a5M3_23_HRSCAF_38.21
222	evm.TU.hic_scaffold_122.16	FMN-dependent NADH-azoreductase	A1VBA6	1.96e-31	FMN-dependent NADH-azoreductase OS=Desulfovibrio vulgaris subsp. vulgaris (strain DP4) GN=azoR PE=3 SV=1	A7RJH4	2.86e-106	Predicted protein OS=Nematostella vectensis GN=v1g198020 PE=3 SV=1	ref|XP_015775048.1|	0	PREDICTED: FMN-dependent NADH-azoreductase-like [Acropora digitifera]	GO:0016661	GO:0016661	0	0	7233at6101	0	Apalm_v2_gene.model.Sc0a5M3_291_HRSCAF_478.16
223	evm.TU.hic_scaffold_122.24	WW domain-binding protein 2	Q969T9	4.28e-23	WW domain-binding protein 2 OS=Homo sapiens GN=WBP2 PE=1 SV=1	A0A2B4SLQ0	7.96e-118	WW domain-binding protein 2 OS=Stylophora pistillata GN=WBP2 PE=4 SV=1	gb|PFX31614.1|	1.23e-117	WW domain-binding protein 2-like [Stylophora pistillata]	GO:0005737; GO:0000790; GO:0005634; GO:0031490; GO:0030331; GO:0000979; GO:0001105; GO:0003713; GO:0071391; GO:0045184; GO:0045815; GO:0071442; GO:0033148; GO:0045944; GO:0050847; GO:0043627; GO:0032570	0	K22524	K22524	9020at6101	0	Apalm_v2_gene.model.Sc0a5M3_291_HRSCAF_478.24
224	evm.TU.hic_scaffold_122.8	26S proteasome non-ATPase regulatory subunit 10	Q9Z2X2	4.55e-73	26S proteasome non-ATPase regulatory subunit 10 OS=Mus musculus GN=Psmd10 PE=1 SV=3	A0A2B4STM7	4.93e-118	26S proteasome non-ATPase regulatory subunit 10 OS=Stylophora pistillata GN=Psmd10 PE=4 SV=1	ref|XP_015775068.1|	1.11e-161	PREDICTED: 26S proteasome non-ATPase regulatory subunit 10-like isoform X1 [Acropora digitifera]	GO:0005737; GO:0005829; GO:0045111; GO:0005634; GO:0000502; GO:0008134; GO:0006915; GO:0007253; GO:0043066; GO:0043518; GO:0043409; GO:0032088; GO:0090201; GO:0000122; GO:0030307; GO:0045737; GO:0032436; GO:0031398; GO:0070682	GO:0000502	K06694	K06694	7200at6101	0	Apalm_v2_gene.model.Sc0a5M3_291_HRSCAF_478.8
225	evm.TU.hic_scaffold_13.87	PREDICTED: uncharacterized protein LOC107334811	NA	NA	NA	A0A2B4RVB4	9.21e-16	Uncharacterized protein OS=Stylophora pistillata GN=AWC38_SpisGene15301 PE=4 SV=1	ref|XP_015755263.1|	7.84e-40	PREDICTED: uncharacterized protein LOC107334811 [Acropora digitifera]	NA	0	0	0	#N/A	#N/A	Apalm_v2_gene.model.Sc0a5M3_32_HRSCAF_58.22
226	evm.TU.hic_scaffold_132.1	PREDICTED: uncharacterized protein C12orf56-like	Q8IXR9	3.53e-58	Uncharacterized protein C12orf56 OS=Homo sapiens GN=C12orf56 PE=2 SV=3	A7SDH6	2.63e-167	Predicted protein OS=Nematostella vectensis GN=v1g244512 PE=4 SV=1	ref|XP_015763819.1|	0	PREDICTED: uncharacterized protein C12orf56-like [Acropora digitifera]	0	0	0	0	5335at6101	0	Apalm_v2_gene.model.Sc0a5M3_84_HRSCAF_150.2
227	evm.TU.hic_scaffold_133.4	Retrovirus-related Pol polyprotein	NA	NA	NA	A0A2B4RNU9	6.54e-109	Retrovirus-related Pol polyprotein OS=Stylophora pistillata GN=POL PE=4 SV=1	ref|XP_015747511.1|	5.87e-125	PREDICTED: uncharacterized protein LOC107327280 [Acropora digitifera]	NA	0	0	0	#N/A	#N/A	Apalm_v2_gene.model.Sc0a5M3_157_HRSCAF_273.10
228	evm.TU.hic_scaffold_145.9	p2X purinoceptor 7-like	NA	NA	NA	A0A1S3IVF6	1.21e-47	p2X purinoceptor 7-like OS=Lingula unguis GN=LOC106167330 PE=4 SV=1	ref|XP_015773997.1|	6.78e-146	PREDICTED: P2X purinoceptor 7-like [Acropora digitifera]	NA	0	0	0	17384at6101	0	Apalm_v2_gene.model.Sc0a5M3_312_HRSCAF_521.11
229	evm.TU.hic_scaffold_15.1003	putative DNA polymerase	P34457	1.94e-13	Putative uncharacterized transposon-derived protein F54H12.3 OS=Caenorhabditis elegans GN=F54H12.3 PE=5 SV=1	W4YCC3	0	Uncharacterized protein OS=Strongylocentrotus purpuratus PE=4 SV=1	gb|KXJ24574.1|	0	putative DNA polymerase [Exaiptasia pallida]	GO:0003676; GO:0015074	GO:0003677; GO:0003887; GO:0000166; GO:0006260	0	0	#N/A	#N/A	Apalm_v2_gene.model.Sc0a5M3_424_HRSCAF_798.277
230	evm.TU.hic_scaffold_15.1012	Tachykinin-like peptides receptor 99D	P30975	2.85e-31	Tachykinin-like peptides receptor 99D OS=Drosophila melanogaster GN=TkR99D PE=2 SV=2	A0A2B4R8E4	8.06e-91	Apelin receptor B OS=Stylophora pistillata GN=aplnr-b PE=4 SV=1	ref|XP_015747347.1|	0	PREDICTED: probable G-protein coupled receptor 83 [Acropora digitifera]	GO:0016021; GO:0005887; GO:0005886; GO:0008188; GO:0004995; GO:0050911; GO:0007186; GO:0050805; GO:0007218; GO:0042048; GO:1904058; GO:0007217	GO:0016021; GO:0004930	K08378	K08378	15895at6101	0	Apalm_v2_gene.model.Sc0a5M3_424_HRSCAF_798.286
231	evm.TU.hic_scaffold_15.1018	Tachykinin-like peptides receptor 99D	P30975	1.9e-31	Tachykinin-like peptides receptor 99D OS=Drosophila melanogaster GN=TkR99D PE=2 SV=2	A0A2B4R8E4	6.63e-91	Apelin receptor B OS=Stylophora pistillata GN=aplnr-b PE=4 SV=1	ref|XP_015747347.1|	0	PREDICTED: probable G-protein coupled receptor 83 [Acropora digitifera]	GO:0016021; GO:0005887; GO:0005886; GO:0008188; GO:0004995; GO:0050911; GO:0007186; GO:0050805; GO:0007218; GO:0042048; GO:1904058; GO:0007217	GO:0016021; GO:0004930	K04221	K04221	15895at6101	0	Apalm_v2_gene.model.Sc0a5M3_424_HRSCAF_798.293
232	evm.TU.hic_scaffold_15.1054	Linear gramicidin synthase subunit D	Q70LM4	5.49e-129	Q70LM4|LGRD_BREPA Linear gramicidin synthase subunit D OS=Brevibacillus parabrevis GN=lgrD PE=1 SV=1	A0A2B4RNR5	0	Linear gramicidin synthase subunit D OS=Stylophora pistillata GN=lgrD PE=4 SV=1	ref|XP_015773722.1|	0	PREDICTED: linear gramicidin synthase subunit D-like [Acropora digitifera]	GO:0016853; GO:0016874; GO:0016491; GO:0031177; GO:0017000	GO:0016491; GO:0031177	0	0	415at6101	0	Apalm_v2_gene.model.Sc0a5M3_424_HRSCAF_798.328
233	evm.TU.hic_scaffold_15.1056	Mitochondrial inner membrane protease ATP23 homolog	Q7T0P7	5.56e-60	Q7T0P7|ATP23_XENLA Mitochondrial inner membrane protease ATP23 homolog OS=Xenopus laevis GN=atp23 PE=2 SV=1	A0A2B4RRC2	2.79e-115	Mitochondrial inner membrane protease ATP23-like OS=Stylophora pistillata GN=AWC38_SpisGene16799 PE=4 SV=1	ref|XP_015773740.1|	2.21e-161	PREDICTED: mitochondrial inner membrane protease ATP23 homolog [Acropora digitifera]	GO:0046872; GO:0004222	GO:0046872; GO:0004222	K18156	K18156	7365at6101	0	Apalm_v2_gene.model.Sc0a5M3_424_HRSCAF_798.330
234	evm.TU.hic_scaffold_15.1074	Histone deacetylase 6	Q9Z2V5	1.89e-129	Q9Z2V5|HDAC6_MOUSE Histone deacetylase 6 OS=Mus musculus GN=Hdac6 PE=1 SV=3	A7SSG8	3.98e-175	Predicted protein (Fragment) OS=Nematostella vectensis GN=v1g11424 PE=4 SV=1	ref|XP_015749254.1|	0	PREDICTED: histone deacetylase 10-like isoform X1 [Acropora digitifera]	GO:0016235; GO:0030424; GO:0005901; GO:0044297; GO:0031252; GO:0005737; GO:0005829; GO:0030425; GO:0030286; GO:0000118; GO:0016234; GO:0005874; GO:0005875; GO:0043005; GO:0005654; GO:0005634; GO:0043204; GO:0048471; GO:0043234; GO:0003779; GO:0043014; GO:0008013; GO:0048487; GO:0001047; GO:0070840; GO:0004407; GO:0042826; GO:0051879; GO:0008017; GO:0051787; GO:0032041; GO:0031593; GO:0048156; GO:…	0	K11407	K11407	16270at6101	0	Apalm_v2_gene.model.Sc0a5M3_424_HRSCAF_798.348
235	evm.TU.hic_scaffold_15.1138	Solute carrier family 25 member 36	Q96CQ1	9.87e-100	Q96CQ1|S2536_HUMAN Solute carrier family 25 member 36 OS=Homo sapiens GN=SLC25A36 PE=1 SV=1	A0A2B4S143	1.29e-162	Solute carrier family 25 member 36 OS=Stylophora pistillata GN=SLC25A36 PE=4 SV=1	ref|XP_015772982.1|	0	PREDICTED: solute carrier family 25 member 36-like [Acropora digitifera]	GO:0016021; GO:0005743; GO:0005739; GO:0015218; GO:0000002; GO:0006839; GO:0007005; GO:1990519; GO:0006864; GO:0051881	GO:0016021	K15116	K15116	4534at6101	0	Apalm_v2_gene.model.Sc0a5M3_424_HRSCAF_798.412
236	evm.TU.hic_scaffold_15.1152	Protein NLRC3	NA	NA	NA	A0A2B4RJX5	2.77e-33	Protein NLRC3 OS=Stylophora pistillata GN=NLRC3 PE=4 SV=1	ref|XP_015748415.1|	4.45e-74	PREDICTED: protein NLRC3-like [Acropora digitifera]	NA	0	0	0	#N/A	#N/A	Apalm_v2_gene.model.Sc0a5M3_424_HRSCAF_798.426
237	evm.TU.hic_scaffold_15.1177	ER membrane protein complex subunit 7	Q9EP72	2.63e-69	ER membrane protein complex subunit 7 OS=Mus musculus GN=Emc7 PE=1 SV=1	A0A2B4RXQ2	9.18e-111	ER membrane protein complex subunit 7 OS=Stylophora pistillata GN=Emc7 PE=4 SV=1	ref|XP_020618664.1|	4.47e-122	ER membrane protein complex subunit 7-like [Orbicella faveolata]	GO:0072546; GO:0016021; GO:0030246	GO:0016021; GO:0030246	0	0	8391at6101	0	Apalm_v2_gene.model.Sc0a5M3_424_HRSCAF_798.454
238	evm.TU.hic_scaffold_15.1182	PREDICTED: uncharacterized protein LOC107332752	NA	NA	NA	A0A2B4SX15	2.05e-150	Uncharacterized protein OS=Stylophora pistillata GN=AWC38_SpisGene2181 PE=4 SV=1	ref|XP_015752989.1|	0	PREDICTED: uncharacterized protein LOC107332752 [Acropora digitifera]	NA	GO:0007165	0	0	12421at6101	0	Apalm_v2_gene.model.Sc0a5M3_424_HRSCAF_798.459
239	evm.TU.hic_scaffold_15.1236	Dihydrolipoyl dehydrogenase, mitochondrial	P09623	0	Dihydrolipoyl dehydrogenase, mitochondrial OS=Sus scrofa GN=DLD PE=1 SV=1	A7RFT6	0	Dihydrolipoyl dehydrogenase OS=Nematostella vectensis GN=v1g177276 PE=3 SV=1	ref|XP_020909829.1|	0	dihydrolipoyl dehydrogenase, mitochondrial-like [Exaiptasia pallida]	GO:0001669; GO:0005759; GO:0031514; GO:0004148; GO:0009055; GO:0050660; GO:0045454	GO:0005623; GO:0004148; GO:0009055; GO:0050660; GO:0045454	K00382	K00382	2360at6101	0	Apalm_v2_gene.model.Sc0a5M3_424_HRSCAF_798.508
240	evm.TU.hic_scaffold_15.1242	Palmitoyltransferase ZDHHC2	Q9UIJ5	1.98e-112	Palmitoyltransferase ZDHHC2 OS=Homo sapiens GN=ZDHHC2 PE=1 SV=1	A0A2B4SXY8	0	Palmitoyltransferase ZDHHC2 OS=Stylophora pistillata GN=ZDHHC2 PE=4 SV=1	ref|XP_020618647.1|	0	palmitoyltransferase ZDHHC15-like [Orbicella faveolata]	GO:0005783; GO:0005794; GO:0005887; GO:0005886; GO:0055038; GO:0016409; GO:0019706; GO:0044267; GO:0018345	GO:0016021; GO:0019706	K20028	K20028	5465at6101	0	Apalm_v2_gene.model.Sc0a5M3_424_HRSCAF_798.515
241	evm.TU.hic_scaffold_15.1249	Exonuclease	NA	NA	NA	A0A2B4SX53	1.08e-99	Exonuclease OS=Stylophora pistillata GN=exo PE=4 SV=1	ref|XP_015778242.1|	1.13e-134	PREDICTED: uncharacterized protein LOC107356115 [Acropora digitifera]	NA	GO:0004527	0	0	#N/A	#N/A	Apalm_v2_gene.model.Sc0a5M3_424_HRSCAF_798.522
242	evm.TU.hic_scaffold_15.1250	Bactericidal permeability-increasing protein	Q6AXU0	2.78e-08	Bactericidal permeability-increasing protein OS=Rattus norvegicus GN=Bpi PE=2 SV=1	A0A2B4SXX2	3.18e-81	Bactericidal permeability-increasing protein OS=Stylophora pistillata GN=Bpi PE=4 SV=1	ref|XP_015748344.1|	6.98e-116	PREDICTED: uncharacterized protein LOC107328130 [Acropora digitifera]	GO:0005737; GO:0070062; GO:0016020; GO:0008289; GO:0001530; GO:0042742; GO:0050829; GO:0006955; GO:0032715; GO:0032717; GO:0043031; GO:0032720	GO:0008289	0	0	10731at6101	0	Apalm_v2_gene.model.Sc0a5M3_424_HRSCAF_798.523
243	evm.TU.hic_scaffold_15.1256	PREDICTED: uncharacterized protein LOC107328125 isoform X1	NA	NA	NA	A0A2B4SU37	2.38e-149	Uncharacterized protein OS=Stylophora pistillata GN=AWC38_SpisGene1665 PE=4 SV=1	ref|XP_015748337.1|	0	PREDICTED: uncharacterized protein LOC107328125 isoform X1 [Acropora digitifera]	NA	GO:0016021; GO:0008152	0	0	2619at6101	0	Apalm_v2_gene.model.Sc0a5M3_424_HRSCAF_798.529
244	evm.TU.hic_scaffold_15.1261	JNK1/MAPK8-associated membrane protein	Q9P055	1.89e-86	JNK1/MAPK8-associated membrane protein OS=Homo sapiens GN=JKAMP PE=2 SV=2	A0A2B4SRW1	8.34e-155	JNK1/MAPK8-associated membrane protein OS=Stylophora pistillata GN=JKAMP PE=4 SV=1	ref|XP_020618629.1|	1.49e-158	JNK1/MAPK8-associated membrane protein-like [Orbicella faveolata]	GO:0005789; GO:0016021; GO:0031625; GO:0006986; GO:0030433	GO:0016021; GO:0006986	0	0	6728at6101	0	Apalm_v2_gene.model.Sc0a5M3_424_HRSCAF_798.534
245	evm.TU.hic_scaffold_15.1298	Homeobox protein Hox-A3a	Q1KL12	5.54e-26	Homeobox protein Hox-A3a OS=Takifugu rubripes GN=hoxa3a PE=3 SV=1	Q9BKI8	1.38e-147	Homeodomain protein cnox-2 OS=Acropora millepora GN=cnox-2 PE=2 SV=1	gb|AAK28380.1|	2.14e-147	homeodomain protein cnox-2 [Acropora millepora]	GO:0005634; GO:0003700; GO:0043565; GO:0007275; GO:0006351	GO:0005634; GO:0043565; GO:0006355	K09310	K09310	8035at6101	0	Apalm_v2_gene.model.Sc0a5M3_424_HRSCAF_798.573
246	evm.TU.hic_scaffold_15.1302	Melanopsin-A	Q2KNE5	7.59e-15	Melanopsin-A OS=Danio rerio GN=opn4a PE=2 SV=3	A7S651	5.31e-139	Predicted protein OS=Nematostella vectensis GN=v1g243139 PE=4 SV=1	ref|XP_015763500.1|	0	PREDICTED: rhodopsin, G0-coupled-like [Acropora digitifera]	GO:0016021; GO:0008020; GO:0009881; GO:0007186; GO:0007602; GO:0018298; GO:0007601	GO:0016021; GO:0008020	0	0	5803at6101	0	Apalm_v2_gene.model.Sc0a5M3_424_HRSCAF_798.577
247	evm.TU.hic_scaffold_15.1303	Spermatogenesis-associated protein 4	Q6DMN8	1.34e-49	Spermatogenesis-associated protein 4 OS=Pan troglodytes GN=SPATA4 PE=2 SV=1	A0A2B4SW52	1.1e-121	Spermatogenesis-associated protein 4 OS=Stylophora pistillata GN=SPATA4 PE=4 SV=1	ref|XP_020612071.1|	2.66e-130	spermatogenesis-associated protein 4-like [Orbicella faveolata]	GO:0005737	0	0	0	6662at6101	0	Apalm_v2_gene.model.Sc0a5M3_424_HRSCAF_798.578
248	evm.TU.hic_scaffold_15.1308	Protein THEM6	Q6NRK8	1.64e-31	Protein THEM6 OS=Xenopus laevis GN=them6 PE=2 SV=1	A0A2B4SYE6	5.32e-76	Protein THEM6 OS=Stylophora pistillata GN=them6 PE=4 SV=1	ref|XP_015763504.1|	5.98e-121	PREDICTED: protein THEM6-like [Acropora digitifera]	GO:0005576	GO:0016021	0	0	7676at6101	0	Apalm_v2_gene.model.Sc0a5M3_424_HRSCAF_798.583
249	evm.TU.hic_scaffold_15.1317	Integrin-linked protein kinase	Q3SWY2	0	Integrin-linked protein kinase OS=Bos taurus GN=ILK PE=2 SV=1	A0A2B4SVQ3	0	Integrin-linked protein kinase OS=Stylophora pistillata GN=ILK PE=4 SV=1	gb|PFX33416.1|	0	integrin-linked protein kinase-like [Stylophora pistillata]	GO:0005737; GO:0005925; GO:0030027; GO:0005886; GO:0030017; GO:0005524; GO:0004672; GO:0004674; GO:0004871; GO:0007160; GO:0007229; GO:0000165; GO:0007275; GO:0034446	GO:0005524; GO:0004672; GO:0007229	K06272	K06272	2637at6101	0	Apalm_v2_gene.model.Sc0a5M3_424_HRSCAF_798.592
250	evm.TU.hic_scaffold_15.1321	PREDICTED: uncharacterized protein LOC107342533	NA	NA	NA	A7RFQ4	2.06e-11	Predicted protein OS=Nematostella vectensis GN=v1g231731 PE=4 SV=1	ref|XP_015763524.1|	1.45e-136	PREDICTED: uncharacterized protein LOC107342533 [Acropora digitifera]	NA	0	0	0	11094at6101	0	Apalm_v2_gene.model.Sc0a5M3_424_HRSCAF_798.596
251	evm.TU.hic_scaffold_15.1383	PREDICTED: keratin-associated protein 5-1-like	NA	NA	NA	A0A2B4SYF9	7.35e-13	Uncharacterized protein OS=Stylophora pistillata GN=AWC38_SpisGene1728 PE=4 SV=1	ref|XP_015758080.1|	1.19e-42	PREDICTED: keratin-associated protein 5-1-like [Acropora digitifera]	NA	0	0	0	19996at6101	1.77e-23	Apalm_v2_gene.model.Sc0a5M3_424_HRSCAF_798.663
252	evm.TU.hic_scaffold_15.1387	U3 small nucleolar RNA-associated protein 18 homolog	Q5SSI6	9.12e-121	U3 small nucleolar RNA-associated protein 18 homolog OS=Mus musculus GN=Utp18 PE=1 SV=1	A0A2B4RDV2	0	U3 small nucleolar RNA-associated protein 18-like OS=Stylophora pistillata GN=Utp18 PE=4 SV=1	gb|PFX14432.1|	0	U3 small nucleolar RNA-associated protein 18 homolog isoform X1 [Stylophora pistillata]	GO:0031965; GO:0005730; GO:0005634; GO:0034388; GO:0032040; GO:0000462	0	K14553	K14553	4829at6101	0	Apalm_v2_gene.model.Sc0a5M3_424_HRSCAF_798.668
253	evm.TU.hic_scaffold_15.1394	uncharacterized protein LOC110056524	NA	NA	NA	NA	NA	NA	ref|XP_020618684.1|	2.48e-41	uncharacterized protein LOC110056524 [Orbicella faveolata]	NA	NA	0	0	#N/A	#N/A	Apalm_v2_gene.model.Sc0a5M3_424_HRSCAF_798.676
254	evm.TU.hic_scaffold_15.1420	Protocadherin-18	A7MB46	2.89e-80	Protocadherin-18 OS=Bos taurus GN=PCDH18 PE=2 SV=1	A0A2B4RW67	0	Protocadherin-16 OS=Stylophora pistillata GN=DCHS1 PE=4 SV=1	ref|XP_015758033.1|	0	PREDICTED: protocadherin Fat 4-like [Acropora digitifera]	GO:0005887; GO:0005509; GO:0007420; GO:0007155; GO:0007267; GO:0007156; GO:0007399	GO:0016021; GO:0005886; GO:0005509; GO:0007156	0	0	1480at6101	0	Apalm_v2_gene.model.Sc0a5M3_424_HRSCAF_798.702
255	evm.TU.hic_scaffold_15.1450	Pre-mRNA cleavage complex 2 protein Pcf11	O94913	5.3e-46	Pre-mRNA cleavage complex 2 protein Pcf11 OS=Homo sapiens GN=PCF11 PE=1 SV=3	A0A2B4RH20	7.32e-178	Pre-mRNA cleavage complex 2 protein Pcf11 OS=Stylophora pistillata GN=PCF11 PE=4 SV=1	ref|XP_015776112.1|	0	PREDICTED: pre-mRNA cleavage complex 2 protein Pcf11-like, partial [Acropora digitifera]	GO:0005737; GO:0005739; GO:0005849; GO:0005654; GO:0003729; GO:0000993; GO:0031124; GO:0006379; GO:0006378; GO:0000398; GO:0006369	GO:0005622; GO:0006886	K14400	K14400	2206at6101	0	Apalm_v2_gene.model.Sc0a5M3_424_HRSCAF_798.735
256	evm.TU.hic_scaffold_15.1470	Protease Do-like 10, mitochondrial	Q9FIV6	1.99e-122	Protease Do-like 10, mitochondrial OS=Arabidopsis thaliana GN=DEGP10 PE=2 SV=1	A0A2B4S4L5	0	Protease Do-like 10, mitochondrial OS=Stylophora pistillata GN=DEGP10 PE=4 SV=1	ref|XP_020608002.1|	0	protease Do-like 10, mitochondrial [Orbicella faveolata]	GO:0005759; GO:0004252	GO:0004252	0	0	2097at6101	0	Apalm_v2_gene.model.Sc0a5M3_424_HRSCAF_798.755
257	evm.TU.hic_scaffold_15.1471	Protocadherin Fat 1	Q14517	0	Protocadherin Fat 1 OS=Homo sapiens GN=FAT1 PE=1 SV=2	A0A2B4S4Q3	0	Protocadherin Fat 1 OS=Stylophora pistillata GN=FAT1 PE=4 SV=1	ref|XP_015768334.1|	0	PREDICTED: LOW QUALITY PROTEIN: protocadherin Fat 1-like [Acropora digitifera]	GO:0005911; GO:0070062; GO:0030175; GO:0005925; GO:0005887; GO:0030027; GO:0005634; GO:0048471; GO:0005886; GO:0005509; GO:0007015; GO:0009653; GO:0007155; GO:0016477; GO:0098609; GO:0007267; GO:0007163; GO:0007156	GO:0016021; GO:0005886; GO:0005509; GO:0007156	K16506	K16506	41at6101	0	Apalm_v2_gene.model.Sc0a5M3_424_HRSCAF_798.756
258	evm.TU.hic_scaffold_15.1488	Cyclin-dependent kinase-like 2	NA	NA	NA	A0A2B4SNI9	2.02e-40	Cyclin-dependent kinase-like 2 OS=Stylophora pistillata GN=CDKL2 PE=4 SV=1	gb|KXJ14382.1|	1.87e-52	hypothetical protein AC249_AIPGENE5148 [Exaiptasia pallida]	NA	GO:0016301	0	0	#N/A	#N/A	Apalm_v2_gene.model.Sc0a5M3_424_HRSCAF_798.776
259	evm.TU.hic_scaffold_15.149	Mitochondrial import inner membrane translocase subunit tim16-A	Q6NTU3	5.39e-47	Mitochondrial import inner membrane translocase subunit tim16-A OS=Xenopus laevis GN=pam16-a PE=2 SV=1	A0A2B4SGL1	7.13e-62	Fibroleukin OS=Stylophora pistillata GN=FGL2 PE=4 SV=1	ref|XP_022787262.1|	6.67e-67	mitochondrial import inner membrane translocase subunit TIM16-like [Stylophora pistillata]	GO:0005744; GO:0030150	0	K17805	K17805	10621at6101	7.46e-36	Apalm_v2_gene.model.Sc0a5M3_91_HRSCAF_167.127
260	evm.TU.hic_scaffold_15.1515	Tetratricopeptide repeat protein 29	Q32NR4	9.98e-96	Tetratricopeptide repeat protein 29 OS=Xenopus laevis GN=ttc29 PE=2 SV=1	A0A2B4RWF9	0	Tetratricopeptide repeat protein 29 OS=Stylophora pistillata GN=Ttc29 PE=4 SV=1	ref|XP_015748321.1|	0	PREDICTED: tetratricopeptide repeat protein 29-like [Acropora digitifera]	0	0	0	0	2850at6101	0	Apalm_v2_gene.model.Sc0a5M3_424_HRSCAF_798.804
261	evm.TU.hic_scaffold_15.1528	Transmembrane 9 superfamily member 3	Q9HD45	0	Transmembrane 9 superfamily member 3 OS=Homo sapiens GN=TM9SF3 PE=1 SV=2	A0A2B4RYX0	0	Transmembrane 9 superfamily member 3 OS=Stylophora pistillata GN=TM9SF3 PE=4 SV=1	ref|XP_020628714.1|	0	transmembrane 9 superfamily member 3-like [Orbicella faveolata]	GO:0016021	GO:0016021	K17087	K17087	1563at6101	0	Apalm_v2_gene.model.Sc0a5M3_424_HRSCAF_798.817
262	evm.TU.hic_scaffold_15.1542	Amyloid-like protein 2	P15943	3.86e-13	Amyloid-like protein 2 OS=Rattus norvegicus GN=Aplp2 PE=1 SV=2	A0A2B4RF00	1.57e-13	Equistatin OS=Stylophora pistillata GN=Equistatin PE=4 SV=1	ref|XP_015765729.1|	6.11e-116	PREDICTED: early lactation protein-like isoform X1 [Acropora digitifera]	GO:0070062; GO:0016021; GO:0016020; GO:0005634; GO:0008201; GO:0042802; GO:0004867; GO:0046914; GO:0006878; GO:0008203; GO:0030198; GO:0030900; GO:0007626; GO:0007617; GO:0030901; GO:0050885; GO:0007176; GO:0043393; GO:0001967	GO:0005576; GO:0004867	0	0	18868at6101	0	Apalm_v2_gene.model.Sc0a5M3_424_HRSCAF_798.835
263	evm.TU.hic_scaffold_15.1574	Putative serine/threonine-protein kinase pats1	NA	NA	NA	A0A2B4RCZ1	2.28e-83	Putative serine/threonine-protein kinase pats1 OS=Stylophora pistillata GN=pats1 PE=4 SV=1	ref|XP_015747879.1|	0	PREDICTED: uncharacterized protein LOC107327650 isoform X1 [Acropora digitifera]	NA	GO:0016301	0	0	#N/A	#N/A	Apalm_v2_gene.model.Sc0a5M3_424_HRSCAF_798.867
264	evm.TU.hic_scaffold_15.1583	Battenin	Q29611	5.22e-70	Battenin OS=Canis lupus familiaris GN=CLN3 PE=3 SV=1	A0A2B4SX90	2.45e-146	Battenin OS=Stylophora pistillata GN=CLN3 PE=4 SV=1	ref|XP_020613142.1|	7.87e-147	battenin-like isoform X1 [Orbicella faveolata]	GO:0005901; GO:0005737; GO:0005769; GO:0005783; GO:0005794; GO:0000139; GO:0005795; GO:0030176; GO:0016021; GO:0005770; GO:0005765; GO:0005764; GO:0045121; GO:0043005; GO:0005634; GO:0005886; GO:0008021; GO:0005802; GO:0042987; GO:0015809; GO:0006672; GO:0006681; GO:0001575; GO:0006678; GO:0007042; GO:0035752; GO:0043066; GO:0006898; GO:0006684; GO:0007034; GO:0047496	GO:0016021; GO:0005765	K12389	K12389	4818at6101	0	Apalm_v2_gene.model.Sc0a5M3_424_HRSCAF_798.876
265	evm.TU.hic_scaffold_15.1614	Vascular endothelial growth factor D	O43915	3.65e-08	Vascular endothelial growth factor D OS=Homo sapiens GN=VEGFD PE=1 SV=1	A0A2B4SQA2	7.18e-73	Vascular endothelial growth factor D OS=Stylophora pistillata GN=FIGF PE=4 SV=1	ref|XP_015751177.1|	0	PREDICTED: balbiani ring protein 3-like isoform X1 [Acropora digitifera]	GO:0005576; GO:0005615; GO:0016020; GO:0031093; GO:0042056; GO:0008083; GO:0005161; GO:0042803; GO:0043185; GO:0005172; GO:0001525; GO:0008283; GO:0071542; GO:0050930; GO:0002576; GO:0045766; GO:0051781; GO:0008284; GO:0001938; GO:0060754; GO:0001666; GO:0048010	GO:0016020; GO:0008083	K05449	K05449	9493at6101	0	Apalm_v2_gene.model.Sc0a5M3_424_HRSCAF_798.904
266	evm.TU.hic_scaffold_15.1621	Myotubularin-related protein 2	Q13614	0	Myotubularin-related protein 2 OS=Homo sapiens GN=MTMR2 PE=1 SV=4	A0A2B4SQ94	0	Myotubularin-related protein 2 OS=Stylophora pistillata GN=MTMR2 PE=4 SV=1	gb|PFX31279.1|	0	myotubularin-related protein 2-like [Stylophora pistillata]	GO:0030424; GO:0005737; GO:0005829; GO:0030425; GO:0043197; GO:0031901; GO:0070062; GO:0043231; GO:0005634; GO:0014069; GO:0097060; GO:0008021; GO:0005774; GO:0052629; GO:0004438; GO:0042803; GO:0004725; GO:0008138; GO:0097062; GO:0046855; GO:0032288; GO:0045806; GO:0090394; GO:0031642; GO:2000645; GO:0002091; GO:0048666; GO:0006661; GO:0046856; GO:2000643; GO:0006470; GO:0051262; GO:0060304	GO:0004725	K18081	K18081	1281at6101	0	Apalm_v2_gene.model.Sc0a5M3_424_HRSCAF_798.911
267	evm.TU.hic_scaffold_15.1639	PREDICTED: uncharacterized protein LOC107331112	NA	NA	NA	A0A2B4SQC2	3.63e-56	Uncharacterized protein OS=Stylophora pistillata GN=AWC38_SpisGene3921 PE=4 SV=1	ref|XP_015751134.1|	8.24e-122	PREDICTED: uncharacterized protein LOC107331112 [Acropora digitifera]	NA	0	0	0	10354at6101	0	Apalm_v2_gene.model.Sc0a5M3_424_HRSCAF_798.929
268	evm.TU.hic_scaffold_15.1682	ER membrane protein complex subunit 3	Q7SXW4	9.54e-124	ER membrane protein complex subunit 3 OS=Danio rerio GN=emc3 PE=2 SV=1	A7SNP4	1.58e-147	ER membrane protein complex subunit 3 OS=Nematostella vectensis GN=v1g235732 PE=3 SV=1	gb|EDO34691.1|	2.44e-147	predicted protein [Nematostella vectensis]	GO:0072546; GO:0005794; GO:0016021; GO:0030140; GO:0045494; GO:0034975; GO:0060041	GO:0072546; GO:0034975	0	0	8120at6101	0	Apalm_v2_gene.model.Sc0a5M3_424_HRSCAF_798.972
269	evm.TU.hic_scaffold_15.1684	ADP,ATP carrier protein	P27080	2.1e-136	ADP,ATP carrier protein OS=Chlamydomonas reinhardtii GN=ABT PE=2 SV=1	A0A2B4SFA5	0	ADP,ATP carrier protein OS=Stylophora pistillata GN=ABT PE=4 SV=1	ref|XP_015773623.1|	0	PREDICTED: ADP,ATP carrier protein 3, mitochondrial-like [Acropora digitifera]	GO:0016021; GO:0005743; GO:0022857	GO:0016021; GO:0005743; GO:0022857	K05863	K05863	4372at6101	0	Apalm_v2_gene.model.Sc0a5M3_424_HRSCAF_798.974
270	evm.TU.hic_scaffold_15.1691	Pancreatic lipase-related protein 2	P54318	3.95e-60	Pancreatic lipase-related protein 2 OS=Rattus norvegicus GN=Pnliprp2 PE=1 SV=1	B3VMK3	3.81e-164	Triglyceride lipase OS=Acropora millepora PE=2 SV=1	gb|ACF05269.1|	5.9e-164	triglyceride lipase [Acropora millepora]	GO:0005615; GO:0042589; GO:0102549; GO:0047372; GO:0005509; GO:0047714; GO:0016298; GO:0004620; GO:0004806; GO:0006968; GO:0007586; GO:0019376; GO:0009395; GO:0009791; GO:0032094; GO:0051384; GO:0033993; GO:0043434	GO:0005576; GO:0004806; GO:0006629	K14073	K14073	#N/A	#N/A	Apalm_v2_gene.model.Sc0a5M3_424_HRSCAF_798.981
271	evm.TU.hic_scaffold_15.1759	Ragulator complex protein LAMTOR1	Q9CQ22	4.42e-30	Ragulator complex protein LAMTOR1 OS=Mus musculus GN=Lamtor1 PE=1 SV=1	A0A2B4RS38	9.35e-79	Ragulator complex protein LAMTOR1 OS=Stylophora pistillata GN=Lamtor1 PE=4 SV=1	ref|XP_015771233.1|	1.13e-115	PREDICTED: ragulator complex protein LAMTOR1-like [Acropora digitifera]	GO:0031902; GO:0005765; GO:0005764; GO:0045121; GO:0005886; GO:0071986; GO:0051020; GO:0005085; GO:0032947; GO:0034613; GO:0071230; GO:0042632; GO:0032439; GO:0007032; GO:0032418; GO:0007040; GO:0043410; GO:0032008; GO:0001558; GO:0010874; GO:0010872; GO:0060620; GO:0001919	GO:0071986; GO:0071230; GO:0042632; GO:0032439; GO:0007040; GO:0043410; GO:0032008; GO:0001919	K20397	K20397	9865at6101	0	Apalm_v2_gene.model.Sc0a5M3_53_HRSCAF_89.29
272	evm.TU.hic_scaffold_15.1761	PREDICTED: uncharacterized protein LOC107349530	B8VIU6	3.75e-56	Uncharacterized skeletal organic matrix protein 5 OS=Acropora millepora PE=1 SV=1	A0A2B4S8A3	2.19e-138	Uncharacterized protein OS=Stylophora pistillata GN=AWC38_SpisGene10090 PE=4 SV=1	ref|XP_015771201.1|	0	PREDICTED: uncharacterized protein LOC107349530 [Acropora digitifera]	GO:0005576	0	0	0	13612at6101	0	Apalm_v2_gene.model.Sc0a5M3_53_HRSCAF_89.31
273	evm.TU.hic_scaffold_15.179	Electron transfer flavoprotein-ubiquinone oxidoreductase, mitochondrial	Q6UPE1	0	Electron transfer flavoprotein-ubiquinone oxidoreductase, mitochondrial OS=Rattus norvegicus GN=Etfdh PE=1 SV=1	A0A2B4SE12	0	Electron transfer flavoprotein-ubiquinone oxidoreductase, mitochondrial OS=Stylophora pistillata GN=ETFDH PE=4 SV=1	ref|XP_015747989.1|	0	PREDICTED: electron transfer flavoprotein-ubiquinone oxidoreductase, mitochondrial-like [Acropora digitifera]	GO:0031305; GO:0017133; GO:0005743; GO:0031966; GO:0005739; GO:0051539; GO:0009055; GO:0004174; GO:0051536; GO:0046872; GO:0016491; GO:0043783; GO:0048038; GO:0048039; GO:0022900; GO:0033539; GO:0022904; GO:0006979	0	K00311	K00311	790at6101	0	Apalm_v2_gene.model.Sc0a5M3_91_HRSCAF_167.157
274	evm.TU.hic_scaffold_15.182	Grainyhead-like protein 1 homolog	Q921D9	2.39e-10	Grainyhead-like protein 1 homolog OS=Mus musculus GN=Grhl1 PE=1 SV=1	A0A2B4SDT9	1.23e-82	Grainyhead-like protein 2-like OS=Stylophora pistillata GN=grhl2 PE=4 SV=1	ref|XP_020619848.1|	1.6e-86	grainyhead-like protein 2 homolog [Orbicella faveolata]	GO:0005829; GO:0005794; GO:0043231; GO:0005654; GO:0005634; GO:0031490; GO:0003700; GO:0000978; GO:0043565; GO:0044212; GO:0001077; GO:0002934; GO:0008544; GO:0061436; GO:0045944; GO:0045616; GO:0006357; GO:0006355	0	0	0	10612at6101	0	Apalm_v2_gene.model.Sc0a5M3_91_HRSCAF_167.160
275	evm.TU.hic_scaffold_15.2	Spermatogenesis-associated protein 5	Q3UMC0	0	Spermatogenesis-associated protein 5 OS=Mus musculus GN=Spata5 PE=1 SV=2	A0A2B4SYX3	0	Spermatogenesis-associated protein 5 OS=Stylophora pistillata GN=SPATA5 PE=4 SV=1	ref|XP_015770249.1|	0	PREDICTED: spermatogenesis-associated protein 5-like [Acropora digitifera]	GO:0005737; GO:0005739; GO:0005524; GO:0007420; GO:0030154; GO:0007283	GO:0005524	K14575	K14575	1456at6101	0	Apalm_v2_gene.model.Sc0a5M3_83_HRSCAF_149.3
276	evm.TU.hic_scaffold_15.206	Krueppel-like factor 7	O75840	4.71e-54	Krueppel-like factor 7 OS=Homo sapiens GN=KLF7 PE=2 SV=1	A0A2B4RQK0	2.58e-160	Krueppel-like factor 3 OS=Stylophora pistillata GN=Klf3 PE=4 SV=1	ref|XP_020619821.1|	4.84e-165	Krueppel-like factor 9 [Orbicella faveolata]	GO:0005634; GO:0003700; GO:0000978; GO:0003713; GO:0001077; GO:0008270; GO:0007411; GO:0048813; GO:0045944; GO:0006357	GO:0003676	0	0	7079at6101	0	Apalm_v2_gene.model.Sc0a5M3_91_HRSCAF_167.188
277	evm.TU.hic_scaffold_15.207	Krueppel-like factor 5	Q13887	1.08e-55	Krueppel-like factor 5 OS=Homo sapiens GN=KLF5 PE=1 SV=2	A0A2B4RT02	3.86e-160	Krueppel-like factor 5 OS=Stylophora pistillata GN=KLF5 PE=4 SV=1	ref|XP_015773444.1|	0	PREDICTED: Krueppel-like factor 5 [Acropora digitifera]	GO:0005794; GO:0043231; GO:0005654; GO:0046872; GO:0000978; GO:0008134; GO:0001077; GO:0001525; GO:1990830; GO:0071407; GO:1901653; GO:0060576; GO:0030033; GO:0000122; GO:0008284; GO:0045600; GO:0045944; GO:0032534; GO:0035914; GO:0006366	GO:0003676	K09206	K09206	6275at6101	0	Apalm_v2_gene.model.Sc0a5M3_91_HRSCAF_167.189
278	evm.TU.hic_scaffold_15.21	Histone deacetylase complex subunit SAP30L	Q6NYV5	7.23e-75	Histone deacetylase complex subunit SAP30L OS=Danio rerio GN=sap30l PE=1 SV=1	A0A2B4RE12	1.63e-104	Histone deacetylase complex subunit SAP30L OS=Stylophora pistillata GN=sap30l PE=4 SV=1	ref|XP_015770267.1|	1.67e-117	PREDICTED: histone deacetylase complex subunit SAP30L-like [Acropora digitifera]	GO:0000118; GO:0005730; GO:0003677; GO:0042393; GO:0004407; GO:0044378; GO:0031491; GO:0032266; GO:0070273; GO:0010314; GO:0003712; GO:0008270; GO:0001947; GO:0000122; GO:0006355; GO:0006351	0	K19202	K19202	8250at6101	0	Apalm_v2_gene.model.Sc0a5M3_83_HRSCAF_149.22
279	evm.TU.hic_scaffold_15.230	Tumor suppressor candidate 2	O75896	8.22e-24	Tumor suppressor candidate 2 OS=Homo sapiens GN=TUSC2 PE=1 SV=3	A0A2B4RSN4	1.16e-44	Tumor suppressor candidate 2 OS=Stylophora pistillata GN=TUSC2 PE=4 SV=1	ref|XP_020609809.1|	5.09e-49	tumor suppressor candidate 2-like [Orbicella faveolata]	GO:0005739; GO:0007049; GO:0048469; GO:0008283; GO:0007267; GO:0071609; GO:0006954; GO:0032618; GO:0001779; GO:0032700; GO:0070945; GO:0006909; GO:0032733; GO:0051881; GO:2000377; GO:0052567	0	0	0	10645at6101	4.71e-38	Apalm_v2_gene.model.Sc0a5M3_91_HRSCAF_167.212
280	evm.TU.hic_scaffold_15.231	Protein sidekick-2	Q6V4S5	2.31e-12	Protein sidekick-2 OS=Mus musculus GN=Sdk2 PE=1 SV=1	A0A2B4RR24	3.35e-82	Protein sidekick-2 OS=Stylophora pistillata GN=Sdk2 PE=4 SV=1	ref|XP_015778348.1|	0	PREDICTED: uncharacterized protein LOC107356225 [Acropora digitifera]	GO:0030054; GO:0016021; GO:0005886; GO:0045202; GO:0060219; GO:0007156; GO:0010842; GO:0007416	GO:0016021	0	0	9905at6101	0	Apalm_v2_gene.model.Sc0a5M3_91_HRSCAF_167.213
281	evm.TU.hic_scaffold_15.234	4-hydroxybenzoate polyprenyltransferase, mitochondrial	Q96H96	3.27e-99	4-hydroxybenzoate polyprenyltransferase, mitochondrial OS=Homo sapiens GN=COQ2 PE=1 SV=1	A7RFI7	2.26e-108	Predicted protein (Fragment) OS=Nematostella vectensis GN=v1g80020 PE=3 SV=1	ref|XP_015778349.1|	2.67e-165	PREDICTED: 4-hydroxybenzoate polyprenyltransferase, mitochondrial-like [Acropora digitifera]	GO:0031305; GO:0005743; GO:0002083; GO:0047293; GO:0006071; GO:0008299; GO:0006744	GO:0016021; GO:0004659; GO:0006744	K06125	K06125	5721at6101	0	Apalm_v2_gene.model.Sc0a5M3_91_HRSCAF_167.216
282	evm.TU.hic_scaffold_15.237	Protein BTG1	P53348	4.04e-40	Protein BTG1 OS=Bos taurus GN=BTG1 PE=2 SV=2	A0A2B4RSD0	2.87e-81	Protein BTG1 OS=Stylophora pistillata GN=Btg1 PE=4 SV=1	ref|XP_015778351.1|	1.55e-118	PREDICTED: protein BTG1-like [Acropora digitifera]	GO:0005737; GO:0005634; GO:0019899; GO:0008285; GO:0045766; GO:0045603; GO:2000271; GO:0045663; GO:0006479	0	K14443	K14443	8511at6101	0	Apalm_v2_gene.model.Sc0a5M3_91_HRSCAF_167.219
283	evm.TU.hic_scaffold_15.278	Vacuolar ATPase assembly integral membrane protein vma21	B8JLV7	2.13e-10	Vacuolar ATPase assembly integral membrane protein vma21 OS=Danio rerio GN=vma21 PE=3 SV=1	A0A1X7VFH9	9.99e-14	Uncharacterized protein OS=Amphimedon queenslandica PE=4 SV=1	ref|XP_015758802.1|	6.03e-58	PREDICTED: vacuolar ATPase assembly integral membrane protein vma21-like [Acropora digitifera]	GO:0005789; GO:0033116; GO:0012507; GO:0016021; GO:0070072	GO:0016021; GO:0070072	0	0	19046at6101	7.88e-41	Apalm_v2_gene.model.Sc0a5M3_91_HRSCAF_167.261
284	evm.TU.hic_scaffold_15.28	Cadherin-like and PC-esterase domain-containing protein 1	A4D0V7	2.36e-130	Cadherin-like and PC-esterase domain-containing protein 1 OS=Homo sapiens GN=CPED1 PE=2 SV=1	A0A2B4RZD9	0	Cadherin-like and PC-esterase domain-containing protein 1 OS=Stylophora pistillata GN=CPED1 PE=4 SV=1	ref|XP_015764910.1|	0	PREDICTED: cadherin-like and PC-esterase domain-containing protein 1 isoform X2 [Acropora digitifera]	GO:0005783	0	0	0	1393at6101	0	Apalm_v2_gene.model.Sc0a5M3_91_HRSCAF_167.1
285	evm.TU.hic_scaffold_15.306	PREDICTED: uncharacterized protein LOC107332295	NA	NA	NA	A0A2B4S823	8.21e-62	Uncharacterized protein OS=Stylophora pistillata GN=AWC38_SpisGene10630 PE=4 SV=1	ref|XP_015752509.1|	6.06e-67	PREDICTED: uncharacterized protein LOC107332295 [Acropora digitifera]	NA	GO:0003676	0	0	#N/A	#N/A	Apalm_v2_gene.model.Sc0a5M3_91_HRSCAF_167.288
286	evm.TU.hic_scaffold_15.32	DnaJ homolog subfamily B member 9	P97554	2.88e-47	DnaJ homolog subfamily B member 9 OS=Rattus norvegicus GN=Dnajb9 PE=2 SV=2	A0A2B4S017	4.1e-54	DnaJ-like subfamily B member 9 OS=Stylophora pistillata GN=DNAJB9 PE=4 SV=1	ref|XP_015764907.1|	1.52e-145	PREDICTED: dnaJ homolog subfamily B member 9-like [Acropora digitifera]	GO:0005737; GO:0005783; GO:0005788; GO:0070062; GO:0005730; GO:0051787; GO:0030433	0	K09515	K09515	10090at6101	0	Apalm_v2_gene.model.Sc0a5M3_91_HRSCAF_167.5
287	evm.TU.hic_scaffold_15.327	Protein TASOR	Q2T9I9	1.32e-17	Protein TASOR OS=Xenopus laevis GN=fam208a PE=2 SV=1	A0A2B4SU82	2.26e-150	Protein FAM208A OS=Stylophora pistillata GN=FAM208A PE=4 SV=1	ref|XP_022786358.1|	6.17e-154	uncharacterized protein LOC111326582 isoform X4 [Stylophora pistillata]	GO:0005694; GO:0005634; GO:0006355; GO:0006351	0	K21873	K21873	18905at6101	0	Apalm_v2_gene.model.Sc0a5M3_91_HRSCAF_167.309
288	evm.TU.hic_scaffold_15.344	RING finger protein 150	Q5DTZ6	7.99e-74	RING finger protein 150 OS=Mus musculus GN=Rnf150 PE=2 SV=2	A0A2B4RHU1	5.01e-171	RING finger protein 150 OS=Stylophora pistillata GN=rnf150 PE=4 SV=1	ref|XP_015749022.1|	0	PREDICTED: RING finger protein 150-like [Acropora digitifera]	GO:0016021; GO:0046872	GO:0016021	0	0	7145at6101	0	Apalm_v2_gene.model.Sc0a5M3_91_HRSCAF_167.326
289	evm.TU.hic_scaffold_15.347	UPF0518 protein v1g243165	A7S6A1	0	UPF0518 protein v1g243165 OS=Nematostella vectensis GN=v1g243165 PE=3 SV=1	A0A2B4RGS7	0	FTS and Hook-interacting protein-like OS=Stylophora pistillata GN=fam160a2 PE=4 SV=1	ref|XP_015749023.1|	0	PREDICTED: UPF0518 protein v1g243165-like [Acropora digitifera]	0	0	0	0	1348at6101	0	Apalm_v2_gene.model.Sc0a5M3_91_HRSCAF_167.329
290	evm.TU.hic_scaffold_15.349	hypothetical protein	NA	NA	NA	NA	NA	NA	NA	NA	NA	NA	NA	0	K01186	#N/A	#N/A	Apalm_v2_gene.model.Sc0a5M3_91_HRSCAF_167.331
291	evm.TU.hic_scaffold_15.35	WD repeat-containing protein 82	Q5ZMV7	1.02e-174	WD repeat-containing protein 82 OS=Gallus gallus GN=WDR82 PE=2 SV=1	A7S6W9	0	Predicted protein (Fragment) OS=Nematostella vectensis GN=v1g207760 PE=4 SV=1	ref|XP_022796442.1|	0	WD repeat-containing protein 82-like [Stylophora pistillata]	GO:0000785; GO:0000784; GO:0005730; GO:0072357; GO:0048188; GO:0003682; GO:0042800; GO:0080182	GO:0048188; GO:0003682; GO:0080182	K14962	K14962	3897at6101	0	Apalm_v2_gene.model.Sc0a5M3_91_HRSCAF_167.8
292	evm.TU.hic_scaffold_15.350	Opsin Rh4	P29404	3.03e-09	Opsin Rh4 OS=Drosophila pseudoobscura pseudoobscura GN=Rh4 PE=1 SV=2	A0A2B4RKH3	1.54e-85	Beta,beta-carotene 9',10'-oxygenase OS=Stylophora pistillata GN=Bco2 PE=4 SV=1	ref|XP_015749028.1|	0	PREDICTED: opsin-2-like [Acropora digitifera]	GO:0016021; GO:0008020; GO:0007604; GO:0018298; GO:0007601	GO:0016021; GO:0004930; GO:0046872; GO:0016702	0	K08417	5804at6101	0	Apalm_v2_gene.model.Sc0a5M3_91_HRSCAF_167.332
293	evm.TU.hic_scaffold_15.351	Steroid 17-alpha-hydroxylase/17,20 lyase	O57525	2.34e-88	Steroid 17-alpha-hydroxylase/17,20 lyase OS=Rana dybowskii GN=CYP17A1 PE=2 SV=1	A7RK60	9.92e-104	Cytochrome P450 OS=Nematostella vectensis GN=v1g234104 PE=3 SV=1	ref|XP_015749027.1|	0	PREDICTED: steroid 17-alpha-hydroxylase/17,20 lyase-like [Acropora digitifera]	GO:0016020; GO:0047442; GO:0020037; GO:0005506; GO:0004508; GO:0007548; GO:0006694	GO:0005789; GO:0070330; GO:0020037; GO:0005506	0	0	#N/A	#N/A	Apalm_v2_gene.model.Sc0a5M3_91_HRSCAF_167.333
294	evm.TU.hic_scaffold_15.40	Putative RNA-binding protein 15	Q96T37	3.92e-72	Putative RNA-binding protein 15 OS=Homo sapiens GN=RBM15 PE=1 SV=2	A0A2B4SXE0	0	Putative RNA-binding protein 15B OS=Stylophora pistillata GN=Rbm15b PE=4 SV=1	ref|XP_015764893.1|	0	PREDICTED: putative RNA-binding protein 15 [Acropora digitifera]	GO:0031965; GO:0016607; GO:0005654; GO:0003676; GO:0003723; GO:0001569; GO:0000398; GO:0045638; GO:0060674; GO:0007221; GO:0048536; GO:0060412; GO:0016032	GO:0003723	K13190	K13190	1064at6101	0	Apalm_v2_gene.model.Sc0a5M3_91_HRSCAF_167.13
295	evm.TU.hic_scaffold_15.408	PREDICTED: uncharacterized protein LOC107353207	NA	NA	NA	A0A2B4RCU3	1.58e-50	Uncharacterized protein OS=Stylophora pistillata GN=AWC38_SpisGene21664 PE=4 SV=1	ref|XP_015775016.1|	3.14e-77	PREDICTED: uncharacterized protein LOC107353207 [Acropora digitifera]	NA	GO:0003677	0	0	#N/A	#N/A	Apalm_v2_gene.model.Sc0a5M3_91_HRSCAF_167.397
296	evm.TU.hic_scaffold_15.419	Fatty acid hydroxylase domain-containing protein 2	Q9GKT2	4.23e-123	Fatty acid hydroxylase domain-containing protein 2 OS=Macaca fascicularis GN=FAXDC2 PE=2 SV=1	A7RVR3	6.09e-179	Predicted protein OS=Nematostella vectensis GN=v1g163275 PE=3 SV=1	ref|XP_020609912.1|	0	fatty acid hydroxylase domain-containing protein 2-like [Orbicella faveolata]	GO:0016021; GO:0005506; GO:0016491; GO:0008610	GO:0005789; GO:0016021; GO:0005506; GO:0016491; GO:0008610; GO:0006629	K22282	K22282	7417at6101	0	Apalm_v2_gene.model.Sc0a5M3_91_HRSCAF_167.408
297	evm.TU.hic_scaffold_15.422	Mothers against decapentaplegic homolog 5	Q56I99	0	Mothers against decapentaplegic homolog 5 OS=Gallus gallus GN=SMAD5 PE=2 SV=1	A0A0A8K7T6	0	Mothers against decapentaplegic homolog OS=Acropora digitifera GN=5 PE=3 SV=1	ref|XP_015779689.1|	0	PREDICTED: mothers against decapentaplegic homolog 5-like [Acropora digitifera]	GO:0005829; GO:0005654; GO:0005634; GO:0005667; GO:0017151; GO:0003700; GO:0046872; GO:0000978; GO:0031625; GO:0030509; GO:0060348; GO:0060048; GO:0051216; GO:0071407; GO:0030218; GO:0007281; GO:0000122; GO:0002051; GO:0045669; GO:1901522; GO:0006468; GO:0060395; GO:0006351; GO:0007179; GO:0001657	GO:0005737; GO:0005634; GO:0005667; GO:0003677; GO:0003700; GO:0006351; GO:0007179	K04676	K04676	2199at6101	0	Apalm_v2_gene.model.Sc0a5M3_91_HRSCAF_167.411
298	evm.TU.hic_scaffold_15.47	Protein kish-B	Q6AZW1	8.17e-30	Protein kish-B OS=Danio rerio GN=tmem167b PE=3 SV=1	A7RG10	6.81e-38	Protein kish (Fragment) OS=Nematostella vectensis GN=v1g79705 PE=3 SV=1	gb|EDO49814.1|	1.05e-37	predicted protein [Nematostella vectensis]	GO:0012505; GO:0000139; GO:0016021; GO:0046907; GO:0009306	GO:0012505; GO:0016021; GO:0005622; GO:0046907; GO:0009306	0	0	#N/A	#N/A	Apalm_v2_gene.model.Sc0a5M3_91_HRSCAF_167.21
299	evm.TU.hic_scaffold_15.52	Inosine-5'-monophosphate dehydrogenase 1b	Q5RGV1	0	Inosine-5'-monophosphate dehydrogenase 1b OS=Danio rerio GN=impdh1b PE=2 SV=1	A7RG06	0	Inosine-5'-monophosphate dehydrogenase OS=Nematostella vectensis GN=v1g177384 PE=3 SV=1	ref|XP_020629487.1|	0	inosine-5'-monophosphate dehydrogenase 1b-like isoform X2 [Orbicella faveolata]	GO:0005737; GO:0005634; GO:0003938; GO:0046872; GO:0006177; GO:0006183	GO:0005737; GO:0003938; GO:0046872; GO:0000166; GO:0006177; GO:0006183	K00088	K00088	2066at6101	0	Apalm_v2_gene.model.Sc0a5M3_91_HRSCAF_167.26
300	evm.TU.hic_scaffold_15.565	PREDICTED: uncharacterized protein LOC107356049	NA	NA	NA	NA	NA	NA	ref|XP_015778174.1|	4.55e-30	PREDICTED: uncharacterized protein LOC107356049 [Acropora digitifera]	NA	NA	0	0	#N/A	#N/A	Apalm_v2_gene.model.Sc0a5M3_91_HRSCAF_167.566
301	evm.TU.hic_scaffold_15.579	Ufm1-specific protease 2	Q9NUQ7	2.37e-126	Q9NUQ7|UFSP2_HUMAN Ufm1-specific protease 2 OS=Homo sapiens GN=UFSP2 PE=1 SV=3	A0A2B4SY88	0	Ufm1-specific protease 2 OS=Stylophora pistillata GN=UFSP2 PE=4 SV=1	ref|XP_020610098.1|	0	ufm1-specific protease 2-like isoform X2 [Orbicella faveolata]	GO:0005737; GO:0005783; GO:0005634; GO:0016790; GO:0071567; GO:0006508; GO:0033146	GO:0008233	K01376	K01376	4444at6101	0	Apalm_v2_gene.model.Sc0a5M3_91_HRSCAF_167.581
302	evm.TU.hic_scaffold_15.598	Putative RNA-directed DNA polymerase from transposon BS	NA	NA	NA	A0A2B4RLU5	2.15e-45	Putative RNA-directed DNA polymerase from transposon BS OS=Stylophora pistillata GN=RTase PE=4 SV=1	gb|KXJ13032.1|	1.01e-51	RNA-directed DNA polymerase from mobile element jockey [Exaiptasia pallida]	NA	GO:0003964	0	0	#N/A	#N/A	Apalm_v2_gene.model.Sc0a5M3_169_HRSCAF_298.150
303	evm.TU.hic_scaffold_15.670	hypothetical protein AWC38_SpisGene395	NA	NA	NA	A0A2B4SVQ2	9.05e-13	Uncharacterized protein OS=Stylophora pistillata GN=AWC38_SpisGene395 PE=4 SV=1	gb|PFX34754.1|	1.4e-12	hypothetical protein AWC38_SpisGene395 [Stylophora pistillata]	NA	0	0	0	#N/A	#N/A	Apalm_v2_gene.model.Sc0a5M3_438_HRSCAF_824.111
304	evm.TU.hic_scaffold_15.715	PREDICTED: pollen-specific leucine-rich repeat extensin-like protein 2	NA	NA	NA	A0A2B4SN94	9.02e-67	Uncharacterized protein OS=Stylophora pistillata GN=AWC38_SpisGene5226 PE=4 SV=1	ref|XP_015766183.1|	0	PREDICTED: pollen-specific leucine-rich repeat extensin-like protein 2 [Acropora digitifera]	NA	0	0	0	15348at6101	0	Apalm_v2_gene.model.Sc0a5M3_438_HRSCAF_824.62
305	evm.TU.hic_scaffold_15.797	RNA-directed DNA polymerase from mobile element jockey	NA	NA	NA	A0A2B4SEN4	9.41e-41	RNA-directed DNA polymerase from mobile element jockey OS=Stylophora pistillata GN=pol PE=4 SV=1	gb|PFX27068.1|	1.46e-40	RNA-directed DNA polymerase from mobile element jockey [Stylophora pistillata]	NA	GO:0003964	0	K08471	13658at6101	3.14e-29	Apalm_v2_gene.model.Sc0a5M3_424_HRSCAF_798.63
306	evm.TU.hic_scaffold_15.803	Zinc finger protein 862	NA	NA	NA	A0A2B4RFA4	2.93e-37	Zinc finger protein 862 OS=Stylophora pistillata GN=ZNF862 PE=4 SV=1	gb|PFX15058.1|	4.53e-37	Zinc finger protein 862 [Stylophora pistillata]	NA	0	0	0	#N/A	#N/A	Apalm_v2_gene.model.Sc0a5M3_424_HRSCAF_798.69
307	evm.TU.hic_scaffold_15.817	uncharacterized protein LOC110048141	NA	NA	NA	W4YIF3	1.63e-103	Uncharacterized protein OS=Strongylocentrotus purpuratus PE=4 SV=1	ref|XP_020609585.1|	5.5e-112	uncharacterized protein LOC110048141 [Orbicella faveolata]	NA	GO:0003677; GO:0015074; GO:0006310	0	0	16133at6101	0	Apalm_v2_gene.model.Sc0a5M3_424_HRSCAF_798.82
308	evm.TU.hic_scaffold_15.849	RNA-directed DNA polymerase from mobile element jockey	NA	NA	NA	A0A2B4RSQ0	5.23e-42	RNA-directed DNA polymerase from mobile element jockey OS=Stylophora pistillata GN=pol PE=4 SV=1	gb|KXJ18534.1|	2.59e-45	5-hydroxytryptamine receptor 4 [Exaiptasia pallida]	NA	GO:0003964	0	0	#N/A	#N/A	Apalm_v2_gene.model.Sc0a5M3_424_HRSCAF_798.110
309	evm.TU.hic_scaffold_15.850	Post-GPI attachment to proteins factor 2	Q2ABP2	4.76e-52	Post-GPI attachment to proteins factor 2 OS=Cricetulus griseus GN=Pgap2 PE=2 SV=1	A7RNE7	1.74e-58	Predicted protein OS=Nematostella vectensis GN=v1g199679 PE=4 SV=1	ref|XP_015751353.1|	0	PREDICTED: post-GPI attachment to proteins factor 2-like isoform X1 [Acropora digitifera]	GO:0005789; GO:0000139; GO:0016021; GO:0008565; GO:0006506	GO:0016021	0	0	9239at6101	0	Apalm_v2_gene.model.Sc0a5M3_424_HRSCAF_798.111
310	evm.TU.hic_scaffold_15.856	Protein Wnt-5b	NA	NA	NA	A0A2B4SS84	1.53e-35	Protein Wnt-5b OS=Stylophora pistillata GN=WNT-5B PE=4 SV=1	ref|XP_020619053.1|	2.27e-39	uncharacterized protein LOC110056841 [Orbicella faveolata]	NA	GO:0016021; GO:0005578; GO:0005102; GO:0007275; GO:0016055	0	0	#N/A	#N/A	Apalm_v2_gene.model.Sc0a5M3_424_HRSCAF_798.121
311	evm.TU.hic_scaffold_15.915	PREDICTED: mediator of DNA damage checkpoint protein 1-like	NA	NA	NA	NA	NA	NA	ref|XP_015760754.1|	0	PREDICTED: mediator of DNA damage checkpoint protein 1-like [Acropora digitifera]	NA	NA	0	0	#N/A	#N/A	Apalm_v2_gene.model.Sc0a5M3_424_HRSCAF_798.181
312	evm.TU.hic_scaffold_15.917	F-box/LRR-repeat protein 14	Q8N1E6	0	F-box/LRR-repeat protein 14 OS=Homo sapiens GN=FBXL14 PE=1 SV=1	A7SCB1	0	Predicted protein OS=Nematostella vectensis GN=v1g168894 PE=4 SV=1	ref|XP_015760761.1|	0	PREDICTED: F-box/LRR-repeat protein 14-like [Acropora digitifera]	GO:0005737; GO:0005829; GO:0004842; GO:0043687; GO:0000209; GO:0042787	0	K10280	K10280	2302at6101	0	Apalm_v2_gene.model.Sc0a5M3_424_HRSCAF_798.183
313	evm.TU.hic_scaffold_15.957	HIRA-interacting protein 3	Q8BLH7	8.55e-16	HIRA-interacting protein 3 OS=Mus musculus GN=Hirip3 PE=1 SV=1	A0A2B4SJB7	2.38e-38	HIRA-interacting protein 3 OS=Stylophora pistillata GN=HIRIP3 PE=4 SV=1	gb|PFX28572.1|	3.68e-38	HIRA-interacting protein 3-like [Stylophora pistillata]	GO:0005730; GO:0005634	0	0	0	19592at6101	9.83e-22	Apalm_v2_gene.model.Sc0a5M3_424_HRSCAF_798.229
314	evm.TU.hic_scaffold_151.14	hypothetical protein	NA	NA	NA	NA	NA	NA	NA	NA	NA	NA	NA	0	0	#N/A	#N/A	Apalm_v2_gene.model.Sc0a5M3_379_HRSCAF_680.32
315	evm.TU.hic_scaffold_155.3	Si:dkeyp-30e7.2	NA	NA	NA	A0A1A7XC72	2.96e-74	Si:dkeyp-30e7.2 OS=Aphyosemion striatum GN=SI:DKEYP-30E7.2 PE=4 SV=1	ref|XP_015776183.1|	0	PREDICTED: uncharacterized protein LOC107354241 [Acropora digitifera]	NA	0	0	0	13032at6101	0	Apalm_v2_gene.model.Sc0a5M3_214_HRSCAF_361.3
316	evm.TU.hic_scaffold_16.20	hypothetical protein AWC38_SpisGene24110	NA	NA	NA	A0A2B4R5A9	7.99e-139	Uncharacterized protein OS=Stylophora pistillata GN=AWC38_SpisGene24110 PE=4 SV=1	gb|PFX12003.1|	1.24e-138	hypothetical protein AWC38_SpisGene24110 [Stylophora pistillata]	NA	0	0	0	#N/A	#N/A	Apalm_v2_gene.model.Sc0a5M3_336_HRSCAF_582.19
317	evm.TU.hic_scaffold_16.28	PREDICTED: uncharacterized protein LOC107347651	P14381	2.52e-27	Transposon TX1 uncharacterized 149 kDa protein OS=Xenopus laevis PE=4 SV=1	Q76IL1	9.25e-29	Pol-like protein OS=Danio rerio GN=ORF2 PE=4 SV=1	ref|XP_015769096.1|	2.23e-63	PREDICTED: uncharacterized protein LOC107347651 [Acropora digitifera]	0	0	0	0	#N/A	#N/A	Apalm_v2_gene.model.Sc0a5M3_335_HRSCAF_581.4
318	evm.TU.hic_scaffold_164.2	uncharacterized protein LOC110252883	NA	NA	NA	A0A2B4R9U6	9.73e-37	Uncharacterized protein OS=Stylophora pistillata GN=AWC38_SpisGene22959 PE=4 SV=1	ref|XP_020915392.1|	6.72e-76	uncharacterized protein LOC110252883 [Exaiptasia pallida]	NA	0	K22420	K22420	#N/A	#N/A	Apalm_v2_gene.model.Sc0a5M3_92_HRSCAF_168.2
319	evm.TU.hic_scaffold_17.1012	uncharacterized protein LOC110051238	NA	NA	NA	A0A2B4RKK5	1.53e-119	Uncharacterized protein OS=Stylophora pistillata GN=AWC38_SpisGene18692 PE=4 SV=1	ref|XP_020612914.1|	5.3e-120	uncharacterized protein LOC110051238 [Orbicella faveolata]	NA	GO:0016021	0	0	3979at6101	0	Apalm_v2_gene.model.Sc0a5M3_331_HRSCAF_562.219
320	evm.TU.hic_scaffold_17.1118	ABC transporter C family member 12	NA	NA	NA	A0A2B4RMT7	6.43e-61	ABC transporter C family member 12 OS=Stylophora pistillata GN=abcC12 PE=4 SV=1	gb|PFX17648.1|	9.96e-61	ABC transporter C family member 12 [Stylophora pistillata]	NA	0	0	0	#N/A	#N/A	Apalm_v2_gene.model.Sc0a5M3_331_HRSCAF_562.111
321	evm.TU.hic_scaffold_17.1180	Sperm-associated antigen 1	NA	NA	NA	A0A2B4RZZ9	7.22e-35	Sperm-associated antigen 1 OS=Stylophora pistillata GN=Spag1 PE=4 SV=1	ref|XP_015766768.1|	4.6e-108	PREDICTED: uncharacterized protein LOC107345560 [Acropora digitifera]	NA	0	0	0	#N/A	#N/A	Apalm_v2_gene.model.Sc0a5M3_331_HRSCAF_562.45
322	evm.TU.hic_scaffold_17.1211	putative DNA polymerase	NA	NA	NA	W4YQ77	4.98e-75	Uncharacterized protein OS=Strongylocentrotus purpuratus PE=4 SV=1	gb|KXJ27056.1|	1.62e-98	putative DNA polymerase [Exaiptasia pallida]	NA	GO:0003677; GO:0003887; GO:0000166; GO:0006260	0	0	#N/A	#N/A	Apalm_v2_gene.model.Sc0a5M3_331_HRSCAF_562.12
323	evm.TU.hic_scaffold_17.1222	[Pyruvate dehydrogenase (acetyl-transferring)] kinase isozyme 2, mitochondrial	Q15119	5.88e-73	[Pyruvate dehydrogenase (acetyl-transferring)] kinase isozyme 2, mitochondrial OS=Homo sapiens GN=PDK2 PE=1 SV=2	A0A2B4RF70	4.68e-125	[Pyruvate dehydrogenase (Acetyl-transferring)] kinase isozyme 3, mitochondrial OS=Stylophora pistillata GN=Pdk3 PE=4 SV=1	gb|PFX17014.1|	7.25e-125	pyruvate dehydrogenase (acetyl-transferring) kinase, mitochondrial-like [Stylophora pistillata]	GO:0005829; GO:0005759; GO:0005967; GO:0005739; GO:0005654; GO:0005524; GO:0042803; GO:0004672; GO:0004740; GO:0031670; GO:0034614; GO:0042593; GO:0006006; GO:0008286; GO:0072332; GO:0010510; GO:0010565; GO:0006111; GO:0010906; GO:0006885	GO:0016301	0	K00898	#N/A	#N/A	Apalm_v2_gene.model.Sc0a5M3_61_HRSCAF_106.253
324	evm.TU.hic_scaffold_17.1333	PREDICTED: uncharacterized protein LOC107337766	NA	NA	NA	NA	NA	NA	ref|XP_015758484.1|	1.14e-43	PREDICTED: uncharacterized protein LOC107337766 [Acropora digitifera]	NA	NA	0	0	#N/A	#N/A	Apalm_v2_gene.model.Sc0a5M3_61_HRSCAF_106.132
325	evm.TU.hic_scaffold_17.1369	PREDICTED: uncharacterized protein LOC107336450	NA	NA	NA	A0A2B4S7V6	1.9e-127	Uncharacterized protein OS=Stylophora pistillata GN=AWC38_SpisGene10509 PE=4 SV=1	ref|XP_015757014.1|	0	PREDICTED: uncharacterized protein LOC107336450 [Acropora digitifera]	NA	0	0	0	6368at6101	0	Apalm_v2_gene.model.Sc0a5M3_61_HRSCAF_106.96
326	evm.TU.hic_scaffold_17.1373	Cullin-1	Q13616	0	Cullin-1 OS=Homo sapiens GN=CUL1 PE=1 SV=2	A0A2B4S2E9	0	Cullin-1 OS=Stylophora pistillata GN=CUL1 PE=4 SV=1	ref|XP_015757005.1|	0	PREDICTED: cullin-1-like isoform X1 [Acropora digitifera]	GO:0031461; GO:0005829; GO:0005654; GO:1990452; GO:0019005; GO:0031625; GO:0004842; GO:0009887; GO:0007050; GO:0008283; GO:0006879; GO:0038095; GO:0000082; GO:0000086; GO:0070498; GO:0097193; GO:0008285; GO:0010972; GO:0038061; GO:0051437; GO:0043687; GO:0043161; GO:0006513; GO:0000209; GO:0016567; GO:0042787; GO:0010265; GO:0031146; GO:0002223; GO:0051403; GO:0050852; GO:0016032; GO:0016055	GO:0031461; GO:0031625; GO:0006511	K03347	K03347	511at6101	0	Apalm_v2_gene.model.Sc0a5M3_61_HRSCAF_106.92
327	evm.TU.hic_scaffold_17.1433	PREDICTED: uncharacterized protein LOC107328277	NA	NA	NA	NA	NA	NA	ref|XP_015748503.1|	6.05e-07	PREDICTED: uncharacterized protein LOC107328277 [Acropora digitifera]	NA	NA	0	0	#N/A	#N/A	Apalm_v2_gene.model.Sc0a5M3_61_HRSCAF_106.31
328	evm.TU.hic_scaffold_17.144	Protein FAM221A	Q4V8D7	2.98e-130	Q4V8D7|F221A_RAT Protein FAM221A OS=Rattus norvegicus GN=Fam221a PE=2 SV=2	A7RY82	9.16e-143	Predicted protein OS=Nematostella vectensis GN=v1g97664 PE=4 SV=1	ref|XP_020609192.1|	0	protein FAM221A-like isoform X2 [Orbicella faveolata]	0	0	0	0	5611at6101	0	Apalm_v2_gene.model.Sc0a5M3_331_HRSCAF_562.1140
329	evm.TU.hic_scaffold_17.1450	Tigger transposable element-derived protein 4	Q8BUZ3	1.93e-11	Tigger transposable element-derived protein 4 OS=Mus musculus GN=Tigd4 PE=2 SV=1	A0A2B4RG32	1.3e-32	Uncharacterized protein OS=Stylophora pistillata GN=AWC38_SpisGene20546 PE=4 SV=1	ref|XP_015764022.1|	1.9e-56	PREDICTED: tigger transposable element-derived protein 4-like [Acropora digitifera]	GO:0005634; GO:0003677	0	0	0	#N/A	#N/A	Apalm_v2_gene.model.Sc0a5M3_61_HRSCAF_106.14
330	evm.TU.hic_scaffold_17.1489	PREDICTED: uncharacterized protein LOC107334811	NA	NA	NA	A0A2B4RDQ4	1.68e-17	Uncharacterized protein OS=Stylophora pistillata GN=AWC38_SpisGene21349 PE=4 SV=1	ref|XP_015755263.1|	1.3e-38	PREDICTED: uncharacterized protein LOC107334811 [Acropora digitifera]	NA	GO:0003676	0	0	#N/A	#N/A	Apalm_v2_gene.model.Sc0a5M3_353_HRSCAF_612.50
331	evm.TU.hic_scaffold_17.1556	PREDICTED: 39S ribosomal protein L32, mitochondrial-like	NA	NA	NA	A7RHL7	2e-15	Predicted protein OS=Nematostella vectensis GN=v1g238326 PE=4 SV=1	ref|XP_015761451.1|	8.58e-67	PREDICTED: 39S ribosomal protein L32, mitochondrial-like [Acropora digitifera]	NA	GO:0005743; GO:0005762; GO:0003735; GO:0006412	K02911	K02911	10704at6101	0	Apalm_v2_gene.model.Sc0a5M3_375_HRSCAF_671.32
332	evm.TU.hic_scaffold_17.1581	Multidrug resistance protein 1B	P06795	2.69e-105	Multidrug resistance protein 1B OS=Mus musculus GN=Abcb1b PE=1 SV=1	A0A2B4S6S6	0	Multidrug resistance protein 1 OS=Stylophora pistillata GN=ABCB1 PE=4 SV=1	ref|XP_015761380.1|	0	PREDICTED: phosphatidylcholine translocator ABCB4-like [Acropora digitifera]	GO:0016021; GO:0046581; GO:0005739; GO:0005886; GO:0005524; GO:0008559	GO:0016021; GO:0005524; GO:0042626	K05664	K05664	4152at6101	0	Apalm_v2_gene.model.Sc0a5M3_375_HRSCAF_671.57
333	evm.TU.hic_scaffold_17.1597	ZP domain-containing protein	G8HTB6	4.43e-38	G8HTB6|ZPP_ACRMI ZP domain-containing protein OS=Acropora millepora PE=1 SV=1	A0A2B4S2S6	1.36e-151	Oncoprotein-induced transcript 3 protein OS=Stylophora pistillata GN=OIT3 PE=4 SV=1	ref|XP_015761420.1|	0	PREDICTED: ZP domain-containing protein-like [Acropora digitifera]	GO:0016021	GO:0016021	0	0	#N/A	#N/A	Apalm_v2_gene.model.Sc0a5M3_375_HRSCAF_671.74
334	evm.TU.hic_scaffold_17.16	Cilia- and flagella-associated protein 69	A5D8W1	1.33e-52	Cilia- and flagella-associated protein 69 OS=Homo sapiens GN=CFAP69 PE=2 SV=3	A0A2B4SPR0	1.88e-115	Uncharacterized protein C7orf63-like OS=Stylophora pistillata GN=AWC38_SpisGene4657 PE=4 SV=1	ref|XP_020623107.1|	5.44e-121	LOW QUALITY PROTEIN: cilia- and flagella-associated protein 69-like [Orbicella faveolata]	0	0	0	0	#N/A	#N/A	Apalm_v2_gene.model.Sc0a5M3_331_HRSCAF_562.1273
335	evm.TU.hic_scaffold_17.1606	Amidase	NA	NA	NA	A0A2B4RFN8	6.56e-179	Amidase OS=Stylophora pistillata GN=AWC38_SpisGene19768 PE=4 SV=1	ref|XP_015761405.1|	0	PREDICTED: uncharacterized protein LOC107340565 [Acropora digitifera]	NA	GO:0004040; GO:0016757; GO:0006004	0	0	6286at6101	0	Apalm_v2_gene.model.Sc0a5M3_375_HRSCAF_671.84
336	evm.TU.hic_scaffold_17.1610	PH, RCC1 and FYVE domains-containing protein 1	Q947D2	1.84e-63	Q947D2|PRAF1_ARATH PH, RCC1 and FYVE domains-containing protein 1 OS=Arabidopsis thaliana GN=PRAF1 PE=1 SV=1	A0A2B4RGM6	0	Ultraviolet-B receptor UVR8 OS=Stylophora pistillata GN=UVR8 PE=4 SV=1	ref|XP_015761369.1|	0	PREDICTED: E3 ubiquitin-protein ligase HERC2-like [Acropora digitifera]	GO:0046872; GO:0070300; GO:0035091; GO:0017112	GO:0046872	0	0	3041at6101	0	Apalm_v2_gene.model.Sc0a5M3_375_HRSCAF_671.88
337	evm.TU.hic_scaffold_17.1630	Homeobox protein Hox-B5 (Fragment)	P09019	4.49e-12	Homeobox protein Hox-B5 (Fragment) OS=Xenopus laevis GN=hoxb5 PE=2 SV=1	A0A2B4SXU9	1.39e-45	Homeobox protein Hox-B5 OS=Stylophora pistillata GN=hoxb5 PE=4 SV=1	ref|XP_015773667.1|	7.77e-70	PREDICTED: homeobox protein Hox-A5-like [Acropora digitifera]	GO:0005634; GO:0003700; GO:0043565; GO:0007275; GO:0006351	GO:0003677	0	0	9950at6101	1.84e-43	Apalm_v2_gene.model.Sc0a5M3_375_HRSCAF_671.112
338	evm.TU.hic_scaffold_17.1638	Myc box-dependent-interacting protein 1	O00499	1.92e-53	Myc box-dependent-interacting protein 1 OS=Homo sapiens GN=BIN1 PE=1 SV=1	A7SPL1	9.71e-112	Predicted protein OS=Nematostella vectensis GN=v1g246594 PE=4 SV=1	ref|XP_020616401.1|	0	myc box-dependent-interacting protein 1-like isoform X2 [Orbicella faveolata]	GO:0015629; GO:0030424; GO:0043194; GO:0005737; GO:0005829; GO:0031674; GO:0060987; GO:0016020; GO:0033268; GO:0005635; GO:0030315; GO:0030018; GO:0051015; GO:0042802; GO:0070063; GO:0048156; GO:0008283; GO:0006897; GO:0060988; GO:0061024; GO:0042692; GO:0051647; GO:0006997; GO:0043065; GO:0048711; GO:0071156; GO:0030100; GO:0045664; GO:0016032	GO:0005737	K12562	K12562	13854at6101	0	Apalm_v2_gene.model.Sc0a5M3_375_HRSCAF_671.119
339	evm.TU.hic_scaffold_17.1643	Proteasome subunit alpha type-2	P25787	9.6e-147	Proteasome subunit alpha type-2 OS=Homo sapiens GN=PSMA2 PE=1 SV=2	A0A2B4SWD0	7.85e-168	Proteasome subunit alpha type-2 OS=Stylophora pistillata GN=PSMA2 PE=4 SV=1	ref|XP_015773662.1|	1.64e-173	PREDICTED: proteasome subunit alpha type-2 [Acropora digitifera]	GO:0005829; GO:0070062; GO:0005576; GO:1904813; GO:0005654; GO:0005634; GO:0000932; GO:0000502; GO:0005839; GO:0019773; GO:0034774; GO:0004298; GO:0031145; GO:0002479; GO:0038095; GO:0070498; GO:0000165; GO:0090090; GO:0010972; GO:0051436; GO:0043312; GO:0038061; GO:0090263; GO:0051437; GO:0043687; GO:0043161; GO:0016579; GO:0000209; GO:0006521; GO:1902036; GO:0043488; GO:0061418; GO:0009615; GO:…	GO:0005737; GO:0005634; GO:0019773; GO:0004298; GO:0006511	K02726	K02726	5122at6101	0	Apalm_v2_gene.model.Sc0a5M3_375_HRSCAF_671.124
340	evm.TU.hic_scaffold_17.1647	Protein transport protein Sec61 subunit gamma	Q8I7D9	2.86e-24	Protein transport protein Sec61 subunit gamma OS=Ciona intestinalis GN=SEC61G PE=3 SV=1	A7S289	1e-26	Predicted protein OS=Nematostella vectensis GN=v1g184753 PE=3 SV=1	gb|EDO42242.1|	1.56e-26	predicted protein [Nematostella vectensis]	GO:0005789; GO:0016021; GO:0015450; GO:0006605	GO:0016021; GO:0005622; GO:0015450; GO:0006605	K07342	K07342	#N/A	#N/A	Apalm_v2_gene.model.Sc0a5M3_375_HRSCAF_671.128
341	evm.TU.hic_scaffold_17.1708	Kelch-like protein 17	Q6TDP4	1.5e-95	Kelch-like protein 17 OS=Homo sapiens GN=KLHL17 PE=2 SV=1	A0A2B4RSP8	1.66e-164	Kelch-like protein 17 OS=Stylophora pistillata GN=KLHL17 PE=4 SV=1	ref|XP_015779039.1|	0	PREDICTED: kelch-like protein diablo isoform X1 [Acropora digitifera]	GO:0015629; GO:0030054; GO:0031463; GO:0032839; GO:0005615; GO:0043025; GO:0014069; GO:0045211; GO:0051015; GO:0031208; GO:0032947; GO:0030036; GO:0007420; GO:0016567	0	0	0	2242at6101	0	Apalm_v2_gene.model.Sc0a5M3_375_HRSCAF_671.192
342	evm.TU.hic_scaffold_17.1710	ADP-ribosylation factor 1	P61209	1.21e-125	ADP-ribosylation factor 1 OS=Drosophila melanogaster GN=Arf79F PE=1 SV=2	A0A087UX30	5.33e-125	ADP-ribosylation factor 1 (Fragment) OS=Stegodyphus mimosarum GN=X975_04114 PE=3 SV=1	ref|XP_015779044.1|	1.8e-130	PREDICTED: ADP-ribosylation factor 1 isoform X1 [Acropora digitifera]	GO:0045177; GO:0032154; GO:0005737; GO:0005829; GO:0005794; GO:0005795; GO:0098793; GO:0005525; GO:0003924; GO:0032011; GO:0048749; GO:0001745; GO:0043001; GO:0007112; GO:1990386; GO:0007269; GO:0045807; GO:1904801; GO:0006892; GO:1902036; GO:0010883; GO:0048488	GO:0005622; GO:0005525; GO:0007264	K07937	K07937	6783at6101	0	Apalm_v2_gene.model.Sc0a5M3_375_HRSCAF_671.194
343	evm.TU.hic_scaffold_17.1727	Ras suppressor protein 1	Q5E9C0	4.15e-105	Ras suppressor protein 1 OS=Bos taurus GN=RSU1 PE=2 SV=1	A0A2B4RRF4	4.29e-163	Ras suppressor protein 1 OS=Stylophora pistillata GN=RSU1 PE=4 SV=1	ref|XP_015779049.1|	0	PREDICTED: ras suppressor protein 1-like [Acropora digitifera]	GO:0005925; GO:0010811; GO:0043547	0	0	0	6518at6101	0	Apalm_v2_gene.model.Sc0a5M3_375_HRSCAF_671.211
344	evm.TU.hic_scaffold_17.1732	Ciliogenesis-associated TTC17-interacting protein	Q08CH6	1.11e-92	Ciliogenesis-associated TTC17-interacting protein OS=Danio rerio GN=catip PE=1 SV=1	A0A2B4R9K1	0	tRNA-dihydrouridine(47) synthase [NAD(P)(+)]-like OS=Stylophora pistillata GN=dus3l PE=4 SV=1	ref|XP_022806995.1|	0	ciliogenesis-associated TTC17-interacting protein-like [Stylophora pistillata]	GO:0015629; GO:0005737; GO:0005634; GO:0005886; GO:0030041; GO:0060271; GO:0044782; GO:0061371	GO:0050660; GO:0046872; GO:0017150	0	0	7014at6101	0	Apalm_v2_gene.model.Sc0a5M3_375_HRSCAF_671.216
345	evm.TU.hic_scaffold_17.1762	Protein disulfide-isomerase A4	P08003	0	Protein disulfide-isomerase A4 OS=Mus musculus GN=Pdia4 PE=1 SV=3	A0A2B4RUX0	0	Protein disulfide-isomerase A4 OS=Stylophora pistillata GN=PDIA4 PE=4 SV=1	ref|XP_020611587.1|	0	protein disulfide-isomerase A4-like [Orbicella faveolata]	GO:0009986; GO:0005783; GO:0034663; GO:0005788; GO:0005615; GO:0042470; GO:0015037; GO:0003756; GO:0045454; GO:0061077; GO:0006457; GO:0034976	GO:0005783; GO:0003756; GO:0045454	K09582	K09582	1624at6101	0	Apalm_v2_gene.model.Sc0a5M3_375_HRSCAF_671.248
346	evm.TU.hic_scaffold_17.1766	Radial spoke head 1 homolog	Q6VTH5	3.62e-91	Radial spoke head 1 homolog OS=Cyprinus carpio GN=rsph1 PE=1 SV=1	A0A2B4RWL0	2.38e-138	Radial spoke head 1-like OS=Stylophora pistillata GN=rsph1 PE=4 SV=1	ref|XP_020611537.1|	4e-143	radial spoke head 1 homolog [Orbicella faveolata]	GO:0005737; GO:0005856; GO:0031514; GO:0030154; GO:0051321; GO:0007275; GO:0007283	0	K19755	K19755	6438at6101	0	Apalm_v2_gene.model.Sc0a5M3_375_HRSCAF_671.252
347	evm.TU.hic_scaffold_17.1768	Extracellular matrix protein FRAS1	Q86XX4	9.1e-10	Extracellular matrix protein FRAS1 OS=Homo sapiens GN=FRAS1 PE=1 SV=2	A0A2B4RTV2	0	Extracellular matrix protein FRAS1 OS=Stylophora pistillata GN=Fras1 PE=4 SV=1	ref|XP_015764409.1|	0	PREDICTED: kielin/chordin-like protein [Acropora digitifera]	GO:0016021; GO:0005886; GO:0061618; GO:0046872; GO:0007154; GO:0030326; GO:0003338; GO:0002009; GO:0060021; GO:0015031; GO:0043588	GO:0005576	0	0	3503at6101	0	Apalm_v2_gene.model.Sc0a5M3_375_HRSCAF_671.254
348	evm.TU.hic_scaffold_17.1784	Integrin alpha-9	B8JK39	1.64e-100	Integrin alpha-9 OS=Mus musculus GN=Itga9 PE=1 SV=1	B2XW55	0	Integrin alpha 1 OS=Acropora millepora PE=2 SV=1	gb|ABY74498.1|	0	integrin alpha 1 [Acropora millepora]	GO:0009925; GO:0034679; GO:0005518; GO:0043236; GO:0046872; GO:0007155; GO:0007229; GO:0030593; GO:0042060	GO:0008305; GO:0007155; GO:0007229	K06585	K06585	2661at6101	0	Apalm_v2_gene.model.Sc0a5M3_375_HRSCAF_671.270
349	evm.TU.hic_scaffold_17.1842	hypothetical protein BRAFLDRAFT_74864	NA	NA	NA	C3Y6G4	5.66e-28	Uncharacterized protein OS=Branchiostoma floridae GN=BRAFLDRAFT_74864 PE=4 SV=1	gb|EEN63924.1|	8.77e-28	hypothetical protein BRAFLDRAFT_74864 [Branchiostoma floridae]	NA	0	0	0	18029at6101	0	Apalm_v2_gene.model.Sc0a5M3_375_HRSCAF_671.326
350	evm.TU.hic_scaffold_17.1862	uncharacterized protein LOC110058977	NA	NA	NA	NA	NA	NA	ref|XP_020621304.1|	2.4e-79	uncharacterized protein LOC110058977 [Orbicella faveolata]	NA	NA	0	0	#N/A	#N/A	Apalm_v2_gene.model.Sc0a5M3_375_HRSCAF_671.346
351	evm.TU.hic_scaffold_17.1864	Arf-GAP with GTPase, ANK repeat and PH domain-containing protein 1	Q8BXK8	4e-139	Arf-GAP with GTPase, ANK repeat and PH domain-containing protein 1 OS=Mus musculus GN=Agap1 PE=1 SV=1	A0A2B4SPD3	0	Arf-GAP with GTPase, ANK repeat and PH domain-containing protein 1 OS=Stylophora pistillata GN=Agap1 PE=4 SV=1	ref|XP_015778102.1|	0	PREDICTED: arf-GAP with GTPase, ANK repeat and PH domain-containing protein 3-like isoform X2 [Acropora digitifera]	GO:0005829; GO:0005525; GO:0005096; GO:0003924; GO:0046872; GO:0005543; GO:0015031	GO:0005525; GO:0005096; GO:0003924; GO:0046872	K12491	K12491	1540at6101	0	Apalm_v2_gene.model.Sc0a5M3_375_HRSCAF_671.348
352	evm.TU.hic_scaffold_17.1872	PREDICTED: uncharacterized protein LOC107357717	NA	NA	NA	A0A2B4RU90	8.5e-21	Uncharacterized protein OS=Stylophora pistillata GN=AWC38_SpisGene14796 PE=4 SV=1	ref|XP_015779840.1|	5.59e-37	PREDICTED: uncharacterized protein LOC107357717 [Acropora digitifera]	NA	0	0	0	18615at6101	2.83e-17	Apalm_v2_gene.model.Sc0a5M3_375_HRSCAF_671.356
353	evm.TU.hic_scaffold_17.1874	Apextrin-like protein 2	NA	NA	NA	A0A089Q573	4.63e-57	Apextrin-like protein 2 OS=Branchiostoma japonicum GN=alp2 PE=2 SV=1	ref|XP_020602697.1|	1.47e-147	uncharacterized protein LOC110041724 [Orbicella faveolata]	NA	0	0	0	16336at6101	0	Apalm_v2_gene.model.Sc0a5M3_375_HRSCAF_671.359
354	evm.TU.hic_scaffold_17.1884	Basic leucine zipper and W2 domain-containing protein 1	Q6P2Z0	3.19e-176	Q6P2Z0|BZW1_XENTR Basic leucine zipper and W2 domain-containing protein 1 OS=Xenopus tropicalis GN=bzw1 PE=2 SV=1	A0A2B4RUK8	0	Basic leucine zipper and W2 domain-containing protein 1 OS=Stylophora pistillata GN=bzw1 PE=4 SV=1	ref|XP_022799428.1|	0	basic leucine zipper and W2 domain-containing protein 1-like isoform X1 [Stylophora pistillata]	GO:0006355; GO:0006351	0	0	0	3885at6101	0	Apalm_v2_gene.model.Sc0a5M3_375_HRSCAF_671.370
355	evm.TU.hic_scaffold_17.1894	hypothetical protein AWC38_SpisGene15550	NA	NA	NA	A0A2B4RT88	6.18e-17	Uncharacterized protein OS=Stylophora pistillata GN=AWC38_SpisGene15550 PE=4 SV=1	gb|PFX20023.1|	9.57e-17	hypothetical protein AWC38_SpisGene15550 [Stylophora pistillata]	NA	GO:0016021	0	0	#N/A	#N/A	Apalm_v2_gene.model.Sc0a5M3_375_HRSCAF_671.380
356	evm.TU.hic_scaffold_17.191	Synaptotagmin-1	Q5R4J5	1.12e-33	Synaptotagmin-1 OS=Pongo abelii GN=SYT1 PE=2 SV=1	A0A2B4SV52	0	Synaptotagmin-1 OS=Stylophora pistillata GN=SYT1 PE=4 SV=1	ref|XP_020615917.1|	0	synaptotagmin-1-like [Orbicella faveolata]	GO:0030054; GO:0042584; GO:0016021; GO:0030672; GO:0005544; GO:0046872; GO:0030154; GO:0007269	GO:0016021; GO:0005544; GO:0006887	K15290	K15290	6714at6101	0	Apalm_v2_gene.model.Sc0a5M3_331_HRSCAF_562.1090
357	evm.TU.hic_scaffold_17.1941	LIM and SH3 domain protein 1	Q61792	1.17e-54	Q61792|LASP1_MOUSE LIM and SH3 domain protein 1 OS=Mus musculus GN=Lasp1 PE=1 SV=1	A0A2B4SCB0	3.34e-88	LIM and SH3 domain protein 1 OS=Stylophora pistillata GN=Lasp1 PE=4 SV=1	ref|XP_015751048.1|	9.62e-147	PREDICTED: LIM and SH3 domain protein 1-like [Acropora digitifera]	GO:0030864; GO:0005737; GO:0005925; GO:0051015; GO:0045296; GO:0015075; GO:0046872; GO:0006811	0	0	0	6857at6101	0	Apalm_v2_gene.model.Sc0a5M3_375_HRSCAF_671.430
358	evm.TU.hic_scaffold_17.1959	Gamma-aminobutyric acid type B receptor subunit 2	O75899	6.83e-154	Gamma-aminobutyric acid type B receptor subunit 2 OS=Homo sapiens GN=GABBR2 PE=1 SV=1	A0A2B4SDM2	0	Gamma-aminobutyric acid type B receptor subunit 2 OS=Stylophora pistillata GN=GABBR2 PE=4 SV=1	ref|XP_022787445.1|	0	gamma-aminobutyric acid type B receptor subunit 2-like [Stylophora pistillata]	GO:0030054; GO:0005737; GO:0038039; GO:1902710; GO:0005887; GO:0043005; GO:0005886; GO:0045211; GO:0004965; GO:0046982; GO:0007268; GO:0007186; GO:0007214; GO:0007194	GO:0016021; GO:0004965	K04615	K04615	11977at6101	0	Apalm_v2_gene.model.Sc0a5M3_375_HRSCAF_671.448
359	evm.TU.hic_scaffold_17.1962	Small glutamine-rich tetratricopeptide repeat-containing protein alpha	Q32LM2	1.77e-17	Small glutamine-rich tetratricopeptide repeat-containing protein alpha OS=Bos taurus GN=SGTA PE=2 SV=1	A0A2B4SFT7	2.97e-65	Small glutamine-rich tetratricopeptide repeat-containing protein beta OS=Stylophora pistillata GN=Sgtb PE=4 SV=1	gb|PFX27468.1|	4.6e-65	small glutamine-rich tetratricopeptide repeat-containing protein beta-like [Stylophora pistillata]	GO:0005829; GO:0016020; GO:0005634; GO:1904288; GO:0043621; GO:1903070; GO:2000059; GO:1903071; GO:0030433	0	0	0	#N/A	#N/A	Apalm_v2_gene.model.Sc0a5M3_375_HRSCAF_671.451
360	evm.TU.hic_scaffold_17.1980	26S proteasome non-ATPase regulatory subunit 11	F6XBL2	0	26S proteasome non-ATPase regulatory subunit 11 OS=Xenopus tropicalis GN=psmd11 PE=3 SV=2	A0A2B4SEJ4	0	26S proteasome non-ATPase regulatory subunit 11 OS=Stylophora pistillata GN=psmd11 PE=4 SV=1	gb|PFX26962.1|	0	26S proteasome non-ATPase regulatory subunit 11-like [Stylophora pistillata]	GO:0005829; GO:0005634; GO:0022624; GO:0008541; GO:0005198; GO:0043248; GO:0048863; GO:0006511	GO:0000502; GO:0043248	K03036	K03036	3627at6101	0	Apalm_v2_gene.model.Sc0a5M3_375_HRSCAF_671.469
361	evm.TU.hic_scaffold_17.200	PTB domain-containing engulfment adapter protein 1	Q8K2A1	9.48e-56	PTB domain-containing engulfment adapter protein 1 OS=Mus musculus GN=Gulp1 PE=1 SV=1	A0A2B4SV25	1.01e-136	PTB domain-containing engulfment adapter protein 1 OS=Stylophora pistillata GN=GULP1 PE=4 SV=1	ref|XP_015773359.1|	0	PREDICTED: PTB domain-containing engulfment adapter protein 1-like [Acropora digitifera]	GO:0005737; GO:0006915; GO:0006869; GO:0006911	0	0	0	14513at6101	0	Apalm_v2_gene.model.Sc0a5M3_331_HRSCAF_562.1081
362	evm.TU.hic_scaffold_17.2009	Natural resistance-associated macrophage protein 2	NA	NA	NA	A0A2B4R2Q3	4.3e-73	Natural resistance-associated macrophage protein 2 OS=Stylophora pistillata GN=Slc11a2 PE=4 SV=1	ref|XP_020601027.1|	2.55e-77	uncharacterized protein LOC110040173 [Orbicella faveolata]	NA	GO:0016020; GO:0046873	0	0	12947at6101	0	Apalm_v2_gene.model.Sc0a5M3_375_HRSCAF_671.501
363	evm.TU.hic_scaffold_17.2031	Contactin-associated protein 1	P78357	3.58e-34	Contactin-associated protein 1 OS=Homo sapiens GN=CNTNAP1 PE=1 SV=1	A0A2B4R585	2.86e-73	Contactin-associated protein-like 2 OS=Stylophora pistillata GN=Cntnap2 PE=4 SV=1	ref|XP_015773259.1|	5.79e-159	PREDICTED: contactin-associated protein-like 2 [Acropora digitifera]	GO:0016021; GO:0005887; GO:0043209; GO:0033010; GO:0033270; GO:0008076; GO:0004872; GO:0017124; GO:0005070; GO:0007155; GO:0022010; GO:0007010; GO:0022011; GO:0050885; GO:0050884; GO:0048812; GO:0019227; GO:0030913; GO:0071205; GO:0002175; GO:0007165	GO:0005201	0	0	#N/A	#N/A	Apalm_v2_gene.model.Sc0a5M3_375_HRSCAF_671.523
364	evm.TU.hic_scaffold_17.2035	Sperm-associated antigen 6	Q9JLI7	0	Sperm-associated antigen 6 OS=Mus musculus GN=Spag6 PE=1 SV=1	K1PQU8	0	Sperm-associated antigen 6 OS=Crassostrea gigas GN=CGI_10011025 PE=4 SV=1	ref|XP_005098092.1|	0	PREDICTED: sperm-associated antigen 6 [Aplysia californica]	GO:1990716; GO:0005874; GO:0015630; GO:0097228; GO:0030317; GO:0007288; GO:0021591	0	0	0	2256at6101	0	Apalm_v2_gene.model.Sc0a5M3_375_HRSCAF_671.527
365	evm.TU.hic_scaffold_17.2041	Caspase-2	NA	NA	NA	A0A2B4S5A8	3.35e-43	Caspase-2 OS=Stylophora pistillata GN=CASP2 PE=4 SV=1	ref|XP_015773272.1|	2.82e-147	PREDICTED: uncharacterized protein LOC107351491 isoform X1 [Acropora digitifera]	NA	0	0	0	6237at6101	0	Apalm_v2_gene.model.Sc0a5M3_375_HRSCAF_671.534
366	evm.TU.hic_scaffold_17.2084	Tetratricopeptide repeat protein 21B	Q7Z4L5	0	Tetratricopeptide repeat protein 21B OS=Homo sapiens GN=TTC21B PE=1 SV=2	A0A2B4SCQ6	0	Tetratricopeptide repeat protein 21B OS=Stylophora pistillata GN=TTC21B PE=4 SV=1	gb|PFX26879.1|	0	tetratricopeptide repeat protein 21B-like isoform X1 [Stylophora pistillata]	GO:0097542; GO:0005929; GO:0005737; GO:0005856; GO:0030991; GO:0000790; GO:0021798; GO:0035721; GO:0035735; GO:0061512; GO:0008589; GO:0006357; GO:0007224; GO:0021591	0	K19673	K19673	206at6101	0	Apalm_v2_gene.model.Sc0a5M3_375_HRSCAF_671.579
367	evm.TU.hic_scaffold_17.2087	Phosphatidate cytidylyltransferase, mitochondrial	Q6DJM2	3.01e-97	Phosphatidate cytidylyltransferase, mitochondrial OS=Xenopus laevis GN=tamm41 PE=2 SV=1	A0A2B4S893	2.16e-122	Mitochondrial translocator assembly and maintenance protein 41-like OS=Stylophora pistillata GN=tamm41 PE=4 SV=1	ref|XP_015756025.1|	0	PREDICTED: phosphatidate cytidylyltransferase, mitochondrial-like [Acropora digitifera]	GO:0031314; GO:0004605; GO:0032049; GO:0016024	GO:0004605; GO:0032049	K17807	K17807	6005at6101	0	Apalm_v2_gene.model.Sc0a5M3_375_HRSCAF_671.582
368	evm.TU.hic_scaffold_17.2117	Cyclin-dependent-like kinase 5	P51166	1.26e-138	Cyclin-dependent-like kinase 5 OS=Xenopus laevis GN=cdk5 PE=2 SV=1	A0A2B4SM62	2.42e-159	Cyclin-dependent kinase 5 OS=Stylophora pistillata GN=CDK5 PE=4 SV=1	ref|XP_020602175.1|	6.8e-162	cyclin-dependent-like kinase 5 [Orbicella faveolata]	GO:0030424; GO:0030054; GO:0005737; GO:0030425; GO:0030426; GO:0030027; GO:0016020; GO:0031594; GO:0043025; GO:0005634; GO:0043204; GO:0014069; GO:0045211; GO:0030549; GO:0005524; GO:0005176; GO:0043125; GO:0016301; GO:0004674; GO:0050321; GO:0007049; GO:0051301; GO:0030182; GO:0031175; GO:0043525; GO:0061001; GO:0048511	GO:0005524; GO:0004674	K02090	K02090	4119at6101	0	Apalm_v2_gene.model.Sc0a5M3_375_HRSCAF_671.613
369	evm.TU.hic_scaffold_17.2134	Sorting nexin-3	O70492	5e-18	O70492|SNX3_MOUSE Sorting nexin-3 OS=Mus musculus GN=Snx3 PE=1 SV=3	A0A2B4SY03	1.63e-159	Sorting nexin-10A OS=Stylophora pistillata GN=snx10a PE=4 SV=1	ref|XP_020617071.1|	9.73e-169	sorting nexin-7-like [Orbicella faveolata]	GO:0030136; GO:0005737; GO:0005829; GO:0005769; GO:0031901; GO:0032009; GO:0005768; GO:0010008; GO:0019898; GO:0080025; GO:0032266; GO:0070273; GO:0010314; GO:0019903; GO:0006897; GO:0006783; GO:0042541; GO:0070676; GO:0010324; GO:2000642; GO:0050765; GO:0042177; GO:0051224; GO:0046597; GO:0010976; GO:0022615; GO:0032268; GO:0033157; GO:0030111; GO:0009617; GO:0033572; GO:0016050	GO:0035091	K17924	K17924	6650at6101	0	Apalm_v2_gene.model.Sc0a5M3_375_HRSCAF_671.630
370	evm.TU.hic_scaffold_17.2135	PREDICTED: uncharacterized protein LOC107331956	NA	NA	NA	A0A2B4SVA4	0	Uncharacterized protein OS=Stylophora pistillata GN=AWC38_SpisGene1930 PE=4 SV=1	ref|XP_015752135.1|	0	PREDICTED: uncharacterized protein LOC107331956 [Acropora digitifera]	NA	GO:0005813; GO:0005874; GO:0000922; GO:0032467	0	0	5742at6101	0	Apalm_v2_gene.model.Sc0a5M3_375_HRSCAF_671.631
371	evm.TU.hic_scaffold_17.2138	hypothetical protein	NA	NA	NA	NA	NA	NA	NA	NA	NA	NA	NA	0	0	#N/A	#N/A	Apalm_v2_gene.model.Sc0a5M3_375_HRSCAF_671.634
372	evm.TU.hic_scaffold_17.2140	Yae1 domain-containing protein 1	Q9NRH1	2.01e-11	Q9NRH1|YAED1_HUMAN Yae1 domain-containing protein 1 OS=Homo sapiens GN=YAE1D1 PE=1 SV=1	A0A2B4SV30	7.14e-32	Uncharacterized protein YAE1 OS=Stylophora pistillata GN=YAE1 PE=4 SV=1	ref|XP_020616304.1|	1.75e-38	uncharacterized protein LOC110054272 [Orbicella faveolata]	GO:0042273; GO:0006413	0	0	0	17994at6101	1.81e-30	Apalm_v2_gene.model.Sc0a5M3_375_HRSCAF_671.636
373	evm.TU.hic_scaffold_17.24	PREDICTED: uncharacterized protein LOC107350524	NA	NA	NA	A7RXQ7	1.7e-67	Predicted protein OS=Nematostella vectensis GN=v1g232409 PE=4 SV=1	ref|XP_015772237.1|	0	PREDICTED: uncharacterized protein LOC107350524 [Acropora digitifera]	NA	0	0	0	7324at6101	0	Apalm_v2_gene.model.Sc0a5M3_331_HRSCAF_562.1265
374	evm.TU.hic_scaffold_17.30	Ubiquitin-conjugating enzyme E2 Z	Q66KB0	8.55e-128	Ubiquitin-conjugating enzyme E2 Z OS=Xenopus tropicalis GN=ube2z PE=2 SV=2	A0A2B4SMD0	3.24e-175	Ubiquitin-conjugating enzyme E2 Z OS=Stylophora pistillata GN=ube2z PE=4 SV=1	ref|XP_020609328.1|	1.91e-179	ubiquitin-conjugating enzyme E2 Z-like [Orbicella faveolata]	GO:0005737; GO:0005634; GO:0005524; GO:0061630; GO:0031625; GO:0006915	0	K10585	K10585	5172at6101	0	Apalm_v2_gene.model.Sc0a5M3_331_HRSCAF_562.1259
375	evm.TU.hic_scaffold_17.305	Myosin-2 essential light chain	P54357	4.94e-51	P54357|MLC2_DROME Myosin-2 essential light chain OS=Drosophila melanogaster GN=Mlc-c PE=1 SV=1	A0A2B4SXG2	8.92e-74	Myosin-2 essential light chain OS=Stylophora pistillata GN=Mlc-c PE=4 SV=1	ref|XP_015760373.1|	2.26e-98	PREDICTED: myosin-2 essential light chain-like isoform X1 [Acropora digitifera]	GO:0005829; GO:0016459; GO:0016460; GO:0031475; GO:0031476; GO:0031477; GO:0005509; GO:0017022; GO:0032036; GO:0030048	GO:0016021; GO:0005509	K12751	K12751	8654at6101	0	Apalm_v2_gene.model.Sc0a5M3_331_HRSCAF_562.970
376	evm.TU.hic_scaffold_17.314	26S proteasome regulatory subunit 8	O18413	0	O18413|PRS8_DROME 26S proteasome regulatory subunit 8 OS=Drosophila melanogaster GN=Rpt6 PE=1 SV=2	A0A2B4ST44	0	26S protease regulatory subunit 8 OS=Stylophora pistillata GN=Rpt6 PE=4 SV=1	ref|XP_020611522.1|	0	26S protease regulatory subunit 8 [Orbicella faveolata]	GO:0005737; GO:0005829; GO:0031597; GO:0031595; GO:0005654; GO:0005634; GO:0005838; GO:0008540; GO:0005524; GO:0016887; GO:0036402; GO:0017025; GO:0007623; GO:0045899; GO:0043161; GO:0008063; GO:0030433	GO:0005737; GO:0005524; GO:0008233; GO:0036402; GO:0030163	K03066	K03066	2274at6101	0	Apalm_v2_gene.model.Sc0a5M3_331_HRSCAF_562.961
377	evm.TU.hic_scaffold_17.345	Oncoprotein-induced transcript 3 protein	Q6V0K7	1.5e-16	Q6V0K7|OIT3_RAT Oncoprotein-induced transcript 3 protein OS=Rattus norvegicus GN=Oit3 PE=2 SV=1	A0A2B4S190	0	Myosin light chain kinase, smooth muscle OS=Stylophora pistillata GN=MYLK PE=4 SV=1	gb|PFX22255.1|	0	Myosin light chain kinase, smooth muscle [Stylophora pistillata]	GO:0005635; GO:0005509; GO:1903118	GO:0005576; GO:0016021; GO:0005524; GO:0020037; GO:0051536; GO:0016491; GO:0030414; GO:0004672	0	0	11880at6101	0	Apalm_v2_gene.model.Sc0a5M3_331_HRSCAF_562.931
378	evm.TU.hic_scaffold_17.369	PREDICTED: uncharacterized protein LOC107341241	NA	NA	NA	A7S6U3	7.57e-40	Predicted protein (Fragment) OS=Nematostella vectensis GN=v1g106815 PE=4 SV=1	ref|XP_015762135.1|	1.56e-91	PREDICTED: uncharacterized protein LOC107341241 [Acropora digitifera]	NA	0	0	0	17083at6101	0	Apalm_v2_gene.model.Sc0a5M3_331_HRSCAF_562.906
379	evm.TU.hic_scaffold_17.393	Fibropellin-1	NA	NA	NA	A0A2B4S177	6.02e-10	Fibropellin-1 OS=Stylophora pistillata GN=EGF1 PE=4 SV=1	ref|XP_015759612.1|	3.57e-23	PREDICTED: fibropellin-1-like [Acropora digitifera]	NA	GO:0005509	0	0	#N/A	#N/A	Apalm_v2_gene.model.Sc0a5M3_331_HRSCAF_562.880
380	evm.TU.hic_scaffold_17.414	Stabilizer of axonemal microtubules 1	Q8IYX7	5.84e-06	Stabilizer of axonemal microtubules 1 OS=Homo sapiens GN=SAXO1 PE=1 SV=2	A0A2B4RB77	0	Protein FAM154A OS=Stylophora pistillata GN=FAM154A PE=4 SV=1	ref|XP_015759632.1|	0	PREDICTED: stabilizer of axonemal microtubules 1-like [Acropora digitifera]	GO:0005879; GO:0005814; GO:0036064; GO:0031514; GO:0036126; GO:0008017; GO:0030030; GO:0070417; GO:0009631; GO:0045724; GO:0050821	GO:0008017	0	0	2831at6101	0	Apalm_v2_gene.model.Sc0a5M3_331_HRSCAF_562.859
381	evm.TU.hic_scaffold_17.465	Titin	Q8WZ42	4.72e-08	Titin OS=Homo sapiens GN=TTN PE=1 SV=4	A0A2B4SE87	1.15e-18	E3 ubiquitin-protein ligase TRIM71 OS=Stylophora pistillata GN=Trim71 PE=4 SV=1	ref|XP_015778429.1|	0	PREDICTED: uncharacterized protein LOC107356327 [Acropora digitifera]	GO:0000794; GO:0005829; GO:0070062; GO:0005576; GO:0031674; GO:0031430; GO:0005859; GO:0005865; GO:0030018; GO:0051015; GO:0042805; GO:0005524; GO:0005509; GO:0005516; GO:0019899; GO:0042802; GO:0051371; GO:0002020; GO:0019901; GO:0043621; GO:0004674; GO:0004713; GO:0008307; GO:0097493; GO:0031433; GO:0060048; GO:0048739; GO:0003300; GO:0055008; GO:0055003; GO:0035995; GO:0007076; GO:0006936; GO:…	GO:0016021; GO:0005622; GO:0008234; GO:0016874; GO:0008270; GO:0007165	0	0	15065at6101	0	Apalm_v2_gene.model.Sc0a5M3_331_HRSCAF_562.805
382	evm.TU.hic_scaffold_17.485	ORM1-like protein 3	Q8N138	1.93e-61	ORM1-like protein 3 OS=Homo sapiens GN=ORMDL3 PE=1 SV=1	A0A2B4SCN1	5.6e-94	ORM1-like protein 3 OS=Stylophora pistillata GN=ORMDL3 PE=4 SV=1	ref|XP_015778473.1|	1.23e-108	PREDICTED: ORM1-like protein 3 [Acropora digitifera]	GO:0005783; GO:0016021; GO:0005886; GO:0030667; GO:0035579; GO:0035339; GO:0090156; GO:0006672; GO:1900060; GO:0043312	GO:0005789; GO:0016021; GO:0090156; GO:0006672	0	0	7906at6101	0	Apalm_v2_gene.model.Sc0a5M3_331_HRSCAF_562.783
383	evm.TU.hic_scaffold_17.488	PREDICTED: uncharacterized protein LOC107356381	NA	NA	NA	A0A2B4SHT1	5.6e-56	Uncharacterized protein OS=Stylophora pistillata GN=AWC38_SpisGene6847 PE=4 SV=1	ref|XP_015778485.1|	9.7e-141	PREDICTED: uncharacterized protein LOC107356381 [Acropora digitifera]	NA	GO:0016021	0	0	10862at6101	0	Apalm_v2_gene.model.Sc0a5M3_331_HRSCAF_562.780
384	evm.TU.hic_scaffold_17.489	Splicing factor 3B subunit 1	O57683	0	Splicing factor 3B subunit 1 OS=Xenopus laevis GN=sf3b1 PE=2 SV=1	A0A2B4SGD7	0	Splicing factor 3B subunit 1 OS=Stylophora pistillata GN=sf3b1 PE=4 SV=1	gb|PFX28416.1|	0	splicing factor 3B subunit 1-like isoform X1 [Stylophora pistillata]	GO:0005681; GO:0006397; GO:0008380	0	K12828	K12828	175at6101	0	Apalm_v2_gene.model.Sc0a5M3_331_HRSCAF_562.778
385	evm.TU.hic_scaffold_17.537	Probable RNA-directed DNA polymerase from transposon BS	Q95SX7	2.39e-18	Probable RNA-directed DNA polymerase from transposon BS OS=Drosophila melanogaster GN=RTase PE=2 SV=1	A0A2B4SW36	9.42e-90	Transmembrane protein 26 OS=Stylophora pistillata GN=TMEM26 PE=4 SV=1	gb|PFX32657.1|	1.46e-89	Transmembrane protein 26 [Stylophora pistillata]	GO:0003964; GO:0006313	GO:0016021	0	0	#N/A	#N/A	Apalm_v2_gene.model.Sc0a5M3_331_HRSCAF_562.729
386	evm.TU.hic_scaffold_17.542	PREDICTED: uncharacterized protein LOC107338092	NA	NA	NA	A0A2B4S7K9	3.16e-42	Uncharacterized protein OS=Stylophora pistillata GN=AWC38_SpisGene10827 PE=4 SV=1	ref|XP_015758817.1|	5.74e-101	PREDICTED: uncharacterized protein LOC107338092 [Acropora digitifera]	NA	GO:0016021	0	0	#N/A	#N/A	Apalm_v2_gene.model.Sc0a5M3_331_HRSCAF_562.724
387	evm.TU.hic_scaffold_17.597	hypothetical protein	NA	NA	NA	NA	NA	NA	NA	NA	NA	NA	NA	0	0	#N/A	#N/A	Apalm_v2_gene.model.Sc0a5M3_331_HRSCAF_562.663
388	evm.TU.hic_scaffold_17.609	Helicase required for RNAi-mediated heterochromatin assembly 1	NA	NA	NA	A0A2B4RMS3	4.85e-10	Helicase required for RNAi-mediated heterochromatin assembly 1 OS=Stylophora pistillata GN=hrr1 PE=4 SV=1	ref|XP_015757836.1|	8.23e-35	PREDICTED: uncharacterized protein LOC107337236 [Acropora digitifera]	NA	GO:0004386	0	0	#N/A	#N/A	Apalm_v2_gene.model.Sc0a5M3_331_HRSCAF_562.651
389	evm.TU.hic_scaffold_17.62	WAS/WASL-interacting protein family member 3	NA	NA	NA	A0A2B4SNR8	5.89e-17	WAS/WASL-interacting protein family member 3 OS=Stylophora pistillata GN=WIPF3 PE=4 SV=1	ref|XP_015756546.1|	0	PREDICTED: WAS/WASL-interacting protein family member 1-like [Acropora digitifera]	NA	GO:0003779	0	K19475	11263at6101	0	Apalm_v2_gene.model.Sc0a5M3_331_HRSCAF_562.1225
390	evm.TU.hic_scaffold_17.658	PREDICTED: uncharacterized protein LOC107350789	NA	NA	NA	A0A0N5DT76	3.1e-156	Uncharacterized protein OS=Trichuris muris PE=4 SV=1	ref|XP_015772515.1|	0	PREDICTED: uncharacterized protein LOC107350789 [Acropora digitifera]	NA	GO:0003676; GO:0008270; GO:0015074	0	0	13178at6101	0	Apalm_v2_gene.model.Sc0a5M3_331_HRSCAF_562.587
391	evm.TU.hic_scaffold_17.680	Zinc finger protein 136	P52737	2.28e-28	Zinc finger protein 136 OS=Homo sapiens GN=ZNF136 PE=1 SV=1	D4A025	6.34e-32	Zinc finger protein 182-like OS=Rattus norvegicus GN=LOC102555377 PE=4 SV=2	ref|XP_015762922.1|	4.93e-38	PREDICTED: zinc finger protein OZF-like [Acropora digitifera]	GO:0005634; GO:0003677; GO:0046872; GO:0003714; GO:0000122; GO:0006366	GO:0005622; GO:0046872; GO:0003676; GO:0006355	0	0	#N/A	#N/A	Apalm_v2_gene.model.Sc0a5M3_331_HRSCAF_562.563
392	evm.TU.hic_scaffold_17.696	uncharacterized protein LOC110242976	NA	NA	NA	A0A2B4RC12	2.88e-33	Uncharacterized protein OS=Stylophora pistillata GN=AWC38_SpisGene21824 PE=4 SV=1	ref|XP_020904687.1|	1.04e-40	uncharacterized protein LOC110242976 [Exaiptasia pallida]	NA	GO:0003677	0	0	17515at6101	0	Apalm_v2_gene.model.Sc0a5M3_331_HRSCAF_562.547
393	evm.TU.hic_scaffold_17.73	14-3-3 protein beta/alpha	P35213	1.73e-91	14-3-3 protein beta/alpha OS=Rattus norvegicus GN=Ywhab PE=1 SV=3	V9I5J5	4.84e-94	14-3-3 protein OS=Branchiostoma belcheri tsingtauense PE=2 SV=1	ref|XP_015756567.1|	1.29e-172	PREDICTED: 14-3-3-like protein [Acropora digitifera]	GO:0005737; GO:0005829; GO:0070062; GO:0005925; GO:0042470; GO:0016020; GO:0005634; GO:0048471; GO:0043234; GO:0017053; GO:0045296; GO:0019899; GO:0042826; GO:0042802; GO:0051219; GO:0050815; GO:0008022; GO:0032403; GO:0019904; GO:0003714; GO:0051220; GO:0045744; GO:0035308; GO:0045892; GO:0043085; GO:0051291; GO:0006605	GO:0019904	K16197	K16197	15626at6101	0	Apalm_v2_gene.model.Sc0a5M3_331_HRSCAF_562.1214
394	evm.TU.hic_scaffold_17.74	14-3-3 protein zeta	Q1HR36	1.79e-95	14-3-3 protein zeta OS=Aedes aegypti GN=14-3-3zeta PE=2 SV=1	F2UD03	6.5e-97	Tyrosine 3-monooxygenase/tryptophan 5-monooxygenase activation protein OS=Salpingoeca rosetta (strain ATCC 50818 / BSB-021) GN=PTSG_05862 PE=3 SV=1	ref|XP_015756568.1|	5.34e-170	PREDICTED: 14-3-3 protein theta-like [Acropora digitifera]	GO:0005737; GO:0019904	GO:0004497; GO:0019904	K16197	K16197	15626at6101	0	Apalm_v2_gene.model.Sc0a5M3_331_HRSCAF_562.1213
395	evm.TU.hic_scaffold_17.765	Major facilitator superfamily domain-containing protein 6	Q6ZSS7	5.86e-81	Major facilitator superfamily domain-containing protein 6 OS=Homo sapiens GN=MFSD6 PE=1 SV=2	A0A2B4SCR6	0	Major facilitator superfamily domain-containing protein 6 OS=Stylophora pistillata GN=Mfsd6 PE=4 SV=1	ref|XP_020612798.1|	0	major facilitator superfamily domain-containing protein 6-like [Orbicella faveolata]	GO:0016021; GO:0016020	GO:0016021	0	0	3727at6101	0	Apalm_v2_gene.model.Sc0a5M3_331_HRSCAF_562.471
396	evm.TU.hic_scaffold_17.78	hypothetical protein	NA	NA	NA	NA	NA	NA	NA	NA	NA	NA	NA	0	0	#N/A	#N/A	Apalm_v2_gene.model.Sc0a5M3_331_HRSCAF_562.1209
397	evm.TU.hic_scaffold_17.83	Neuropeptide FF receptor 2	Q9EQD2	1.1e-36	Neuropeptide FF receptor 2 OS=Rattus norvegicus GN=Npffr2 PE=2 SV=1	A7SFG7	2.17e-145	Predicted protein OS=Nematostella vectensis GN=v1g211467 PE=4 SV=1	ref|XP_015756572.1|	0	PREDICTED: neuropeptide FF receptor 1-like [Acropora digitifera]	GO:0015629; GO:0005887; GO:0004930; GO:0008188; GO:0031628; GO:0042277; GO:0032870; GO:0045761; GO:2000479; GO:0043408; GO:1901652	GO:0016021; GO:0008502	0	0	4906at6101	0	Apalm_v2_gene.model.Sc0a5M3_331_HRSCAF_562.1204
398	evm.TU.hic_scaffold_17.84	Retrovirus-related Pol polyprotein	NA	NA	NA	A0A2B4R3G6	8.93e-61	Retrovirus-related Pol polyprotein OS=Stylophora pistillata GN=POL PE=4 SV=1	ref|XP_015775403.1|	8.52e-156	PREDICTED: uncharacterized protein LOC107353582 [Acropora digitifera]	NA	GO:0003677; GO:0004518	0	0	13787at6101	0	Apalm_v2_gene.model.Sc0a5M3_331_HRSCAF_562.1203
399	evm.TU.hic_scaffold_17.85	Cytochrome b561	Q95245	2.08e-61	Cytochrome b561 OS=Sus scrofa GN=CYB561 PE=2 SV=1	A0A2B4SD89	2.76e-133	Cytochrome b561 OS=Stylophora pistillata GN=CYB561 PE=4 SV=1	ref|XP_015756573.1|	2.61e-174	PREDICTED: cytochrome b561-like [Acropora digitifera]	GO:0016021; GO:0005765; GO:0030658; GO:0000293; GO:0046872; GO:0016491; GO:0022900; GO:0055114	GO:0016021; GO:0055114	K08360	K08360	7536at6101	0	Apalm_v2_gene.model.Sc0a5M3_331_HRSCAF_562.1202
400	evm.TU.hic_scaffold_17.966	Putative ATP-dependent DNA helicase Q1	NA	NA	NA	A0A2B4RP08	1.29e-15	Putative ATP-dependent DNA helicase Q1 OS=Stylophora pistillata GN=AWC38_SpisGene17571 PE=4 SV=1	gb|KXJ14868.1|	9.62e-29	hypothetical protein AC249_AIPGENE9465 [Exaiptasia pallida]	NA	GO:0003677; GO:0004386; GO:0046872; GO:0004518	0	0	#N/A	#N/A	Apalm_v2_gene.model.Sc0a5M3_331_HRSCAF_562.265
401	evm.TU.hic_scaffold_180.6	hypothetical protein	NA	NA	NA	NA	NA	NA	NA	NA	NA	NA	NA	0	0	#N/A	#N/A	Apalm_v2_gene.model.Sc0a5M3_360_HRSCAF_633.1
402	evm.TU.hic_scaffold_19.2	PREDICTED: uncharacterized protein LOC107334792	NA	NA	NA	NA	NA	NA	ref|XP_015755248.1|	7.02e-21	PREDICTED: uncharacterized protein LOC107334792 [Acropora digitifera]	NA	NA	0	0	#N/A	#N/A	Apalm_v2_gene.model.Sc0a5M3_78_HRSCAF_140.4
403	evm.TU.hic_scaffold_19.32	Prolyl 4-hydroxylase subunit alpha-1	Q60715	4.87e-149	Prolyl 4-hydroxylase subunit alpha-1 OS=Mus musculus GN=P4ha1 PE=1 SV=2	A7SJ24	0	Predicted protein (Fragment) OS=Nematostella vectensis GN=v1g120225 PE=4 SV=1	ref|XP_022799684.1|	0	LOW QUALITY PROTEIN: prolyl 4-hydroxylase subunit alpha-1-like [Stylophora pistillata]	GO:0005783; GO:0005788; GO:0043231; GO:0005739; GO:0016222; GO:0042802; GO:0005506; GO:0031418; GO:0016702; GO:0004656; GO:0030199; GO:0018401	GO:0005783; GO:0005506; GO:0031418; GO:0016702; GO:0004656	K00472	K00472	5333at6101	0	Apalm_v2_gene.model.Sc0a5M3_78_HRSCAF_140.9
404	evm.TU.hic_scaffold_19.52	PREDICTED: uncharacterized protein LOC107339735 isoform X1	NA	NA	NA	A0A2B4SEA2	7.6e-44	Uncharacterized protein OS=Stylophora pistillata GN=AWC38_SpisGene7906 PE=4 SV=1	ref|XP_015760520.1|	2.33e-46	PREDICTED: uncharacterized protein LOC107339735 isoform X1 [Acropora digitifera]	NA	GO:0008270	0	0	#N/A	#N/A	Apalm_v2_gene.model.Sc0a5M3_384_HRSCAF_695.19
405	evm.TU.hic_scaffold_19.6	E3 ubiquitin-protein ligase TRIM71	E1BJS7	1.81e-66	E3 ubiquitin-protein ligase TRIM71 OS=Bos taurus GN=TRIM71 PE=3 SV=2	A0A2B4RSV7	0	E3 ubiquitin-protein ligase TRIM71 OS=Stylophora pistillata GN=trim71 PE=4 SV=1	ref|XP_015764050.1|	0	PREDICTED: E3 ubiquitin-protein ligase TRIM71-like, partial [Acropora digitifera]	GO:0000932; GO:0035198; GO:0030371; GO:0061630; GO:0004842; GO:0008270; GO:0061158; GO:0008543; GO:0000082; GO:0035278; GO:0010586; GO:0001843; GO:0021915; GO:2000637; GO:0010608; GO:0035196; GO:0051865; GO:0060964; GO:2000177; GO:0072089	GO:0005622; GO:0016874; GO:0008270	0	0	1112at6101	0	Apalm_v2_gene.model.Sc0a5M3_78_HRSCAF_140.36
406	evm.TU.hic_scaffold_19.61	Lysine-specific histone demethylase 1B	Q8NB78	0	Lysine-specific histone demethylase 1B OS=Homo sapiens GN=KDM1B PE=1 SV=3	A0A151MNV1	0	Lysine-specific histone demethylase 1B OS=Alligator mississippiensis GN=KDM1B PE=4 SV=1	ref|XP_015752864.1|	0	PREDICTED: lysine-specific histone demethylase 1B-like [Acropora digitifera]	GO:0005654; GO:0000786; GO:0005634; GO:0003677; GO:0071949; GO:0042393; GO:0032452; GO:0034648; GO:0034649; GO:0008270; GO:0043046; GO:0034720; GO:0007275; GO:0016579; GO:0044030; GO:0006349; GO:0006355; GO:0006351	GO:0003677; GO:0008168; GO:0016491; GO:0008270	K19413	K19413	12021at6101	0	Apalm_v2_gene.model.Sc0a5M3_384_HRSCAF_695.28
407	evm.TU.hic_scaffold_197.2	Roundabout homolog 1	O89026	3.54e-23	Roundabout homolog 1 OS=Mus musculus GN=Robo1 PE=1 SV=1	A0A2B4R7B4	1.71e-71	Basement membrane-specific heparan sulfate proteoglycan core protein OS=Stylophora pistillata GN=HSPG2 PE=4 SV=1	ref|XP_015759412.1|	0	PREDICTED: hemicentin-2-like, partial [Acropora digitifera]	GO:0030673; GO:0009986; GO:0005737; GO:0016021; GO:0005886; GO:0042802; GO:0030275; GO:0006919; GO:0007411; GO:0016199; GO:0002042; GO:0021836; GO:0060976; GO:0007507; GO:0007156; GO:0060763; GO:0030336; GO:0008285; GO:0070100; GO:0033600; GO:0050925; GO:0021891; GO:0050772; GO:0043406; GO:0035025; GO:1900748; GO:0035385; GO:0003281	0	0	0	#N/A	#N/A	Apalm_v2_gene.model.Sc0a5M3_372_HRSCAF_662.4
408	evm.TU.hic_scaffold_2.1008	NudC domain-containing protein 1	Q503C8	5.36e-57	NudC domain-containing protein 1 OS=Danio rerio GN=nudcd1 PE=2 SV=1	A0A2B4SSB1	1.86e-180	NudC domain-containing protein 1 OS=Stylophora pistillata GN=nudcd1 PE=4 SV=1	gb|PFX32246.1|	2.88e-180	NudC domain-containing protein 1 [Stylophora pistillata]	GO:0005737; GO:0005634	0	0	0	4443at6101	0	Apalm_v2_gene.model.Sc0a5M3_430_HRSCAF_812.420
409	evm.TU.hic_scaffold_2.101	Transcription factor sox-2	Q21305	6.05e-40	Q21305|SOX2_CAEEL Transcription factor sox-2 OS=Caenorhabditis elegans GN=sox-2 PE=1 SV=2	B4ZYS8	0	SoxBa (Fragment) OS=Acropora millepora PE=2 SV=1	ref|XP_015766886.1|	0	PREDICTED: transcription factor SOX-14-like [Acropora digitifera]	GO:0005634; GO:0000977; GO:0048665; GO:0006355; GO:0006351	GO:0005634; GO:0003677	0	0	5648at6101	0	Apalm_v2_gene.model.Sc0a5M3_390_HRSCAF_714.113
410	evm.TU.hic_scaffold_2.1182	hypothetical protein	NA	NA	NA	NA	NA	NA	ref|XP_006816429.1|	1e-08	PREDICTED: uncharacterized protein LOC102801783 [Saccoglossus kowalevskii]	NA	NA	0	0	#N/A	#N/A	Apalm_v2_gene.model.Sc0a5M3_430_HRSCAF_812.597
411	evm.TU.hic_scaffold_2.119	Sorting nexin-21	Q3UR97	4.6e-25	Sorting nexin-21 OS=Mus musculus GN=Snx21 PE=1 SV=1	A0A2B4RVT4	1.51e-113	Sorting nexin-20 OS=Stylophora pistillata GN=SNX20 PE=4 SV=1	ref|XP_015766900.1|	2.58e-154	PREDICTED: sorting nexin-20-like [Acropora digitifera]	GO:0030659; GO:0031901; GO:0032266; GO:0005546; GO:0015031	GO:0035091	K17932	K17932	8046at6101	0	Apalm_v2_gene.model.Sc0a5M3_390_HRSCAF_714.131
412	evm.TU.hic_scaffold_2.1272	Breast cancer anti-estrogen resistance protein 1	Q61140	6.53e-30	Breast cancer anti-estrogen resistance protein 1 OS=Mus musculus GN=Bcar1 PE=1 SV=2	A0A2B4RYG3	3.42e-70	Enhancer of filamentation 1 OS=Stylophora pistillata GN=Nedd9 PE=4 SV=1	ref|XP_015760376.1|	2.85e-85	PREDICTED: enhancer of filamentation 1-like [Acropora digitifera]	GO:0015629; GO:0005737; GO:0005829; GO:0005925; GO:0030027; GO:0005886; GO:0001726; GO:0019901; GO:0017124; GO:0004871; GO:0007015; GO:0050851; GO:0050853; GO:0007155; GO:0060326; GO:0016477; GO:0035729; GO:0007173; GO:0007186; GO:0048012; GO:0008286; GO:0007229; GO:0048011; GO:0048008; GO:0030335; GO:0010595; GO:0048010	0	K05726	K05726	#N/A	#N/A	Apalm_v2_gene.model.Sc0a5M3_422_HRSCAF_795.34
413	evm.TU.hic_scaffold_2.1287	PiggyBac transposable element-derived protein 5	NA	NA	NA	A0A2B4RYQ7	1.32e-27	PiggyBac transposable element-derived protein 5 OS=Stylophora pistillata GN=PGBD5 PE=4 SV=1	ref|XP_015769795.1|	3.16e-29	PREDICTED: uncharacterized protein LOC107348287 [Acropora digitifera]	NA	0	0	0	#N/A	#N/A	Apalm_v2_gene.model.Sc0a5M3_422_HRSCAF_795.50
414	evm.TU.hic_scaffold_2.1307	PREDICTED: uncharacterized protein LOC107355053	NA	NA	NA	A0A2B4SV53	2.88e-31	Uncharacterized protein OS=Stylophora pistillata GN=AWC38_SpisGene1342 PE=4 SV=1	ref|XP_015777054.1|	1.28e-65	PREDICTED: uncharacterized protein LOC107355053 [Acropora digitifera]	NA	0	0	0	#N/A	#N/A	Apalm_v2_gene.model.Sc0a5M3_4_HRSCAF_4.39
415	evm.TU.hic_scaffold_2.1352	Mesoderm posterior protein 2	NA	NA	NA	A0A2B4S7I1	2.67e-147	Mesoderm posterior protein 2 OS=Stylophora pistillata GN=Mesp2 PE=4 SV=1	ref|XP_015764013.1|	0	PREDICTED: uncharacterized protein LOC107343002 [Acropora digitifera]	NA	GO:0016021; GO:0046983	0	0	8304at6101	0	Apalm_v2_gene.model.Sc0a5M3_4_HRSCAF_4.88
416	evm.TU.hic_scaffold_2.1419	Cyclic GMP-AMP synthase	NA	NA	NA	A0A2B4R8M8	2.31e-32	Cyclic GMP-AMP synthase OS=Stylophora pistillata GN=Mb21d1 PE=4 SV=1	ref|XP_015771677.1|	2.43e-69	PREDICTED: cyclic GMP-AMP synthase-like [Acropora digitifera]	NA	0	0	K00759	11223at6101	0	Apalm_v2_gene.model.Sc0a5M3_4_HRSCAF_4.156
417	evm.TU.hic_scaffold_2.1425	hypothetical protein	NA	NA	NA	NA	NA	NA	NA	NA	NA	NA	NA	0	0	#N/A	#N/A	Apalm_v2_gene.model.Sc0a5M3_4_HRSCAF_4.162
418	evm.TU.hic_scaffold_2.1430	Putative nuclease HARBI1	NA	NA	NA	A0A2B4RP02	1.51e-25	Putative nuclease HARBI1 OS=Stylophora pistillata GN=harbi1 PE=4 SV=1	ref|XP_015770172.1|	1.02e-28	PREDICTED: uncharacterized protein LOC107348634 [Acropora digitifera]	NA	0	0	0	#N/A	#N/A	Apalm_v2_gene.model.Sc0a5M3_4_HRSCAF_4.167
419	evm.TU.hic_scaffold_2.1434	52 kDa repressor of the inhibitor of the protein kinase	O43422	6.34e-12	52 kDa repressor of the inhibitor of the protein kinase OS=Homo sapiens GN=THAP12 PE=1 SV=2	A0A2B4RSL0	4.18e-94	52 kDa repressor of the inhibitor of the protein kinase OS=Stylophora pistillata GN=PRKRIR PE=4 SV=1	ref|XP_022799868.1|	6e-96	52 kDa repressor of the inhibitor of the protein kinase-like [Stylophora pistillata]	GO:0005737; GO:0005654; GO:0003677; GO:0046872; GO:0046983; GO:0000981; GO:0008285; GO:0006950; GO:0007165	GO:0016301; GO:0046983	0	0	#N/A	#N/A	Apalm_v2_gene.model.Sc0a5M3_4_HRSCAF_4.171
420	evm.TU.hic_scaffold_2.1445	Bifunctional 3'-phosphoadenosine 5'-phosphosulfate synthase	Q27128	0	Bifunctional 3'-phosphoadenosine 5'-phosphosulfate synthase OS=Urechis caupo PE=2 SV=1	A0A2B4RLV4	0	Bifunctional 3'-phosphoadenosine 5'-phosphosulfate synthase OS=Stylophora pistillata GN=AWC38_SpisGene18195 PE=4 SV=1	ref|XP_020612820.1|	0	bifunctional 3'-phosphoadenosine 5'-phosphosulfate synthase-like isoform X1 [Orbicella faveolata]	GO:0004020; GO:0005524; GO:0016779; GO:0004781; GO:0000103	GO:0004020; GO:0005524; GO:0004781; GO:0000103	K13811	K13811	1264at6101	0	Apalm_v2_gene.model.Sc0a5M3_4_HRSCAF_4.179
421	evm.TU.hic_scaffold_2.1477	von Hippel-Lindau disease tumor suppressor	NA	NA	NA	A0A2B4RK43	8.29e-12	von Hippel-Lindau disease tumor suppressor OS=Stylophora pistillata GN=Vhl PE=4 SV=1	ref|XP_015754156.1|	1.32e-36	PREDICTED: von Hippel-Lindau disease tumor suppressor-like [Acropora digitifera]	NA	0	0	0	10708at6101	3.9e-26	Apalm_v2_gene.model.Sc0a5M3_4_HRSCAF_4.211
422	evm.TU.hic_scaffold_2.1515	Solute carrier family 15 member 4	Q68F72	3.95e-96	Q68F72|S15A4_XENLA Solute carrier family 15 member 4 OS=Xenopus laevis GN=slc15a4 PE=2 SV=1	A0A2B4S3E1	0	Solute carrier family 15 member 4 OS=Stylophora pistillata GN=slc15a4 PE=4 SV=1	ref|XP_020621713.1|	0	solute carrier family 15 member 4-like [Orbicella faveolata]	GO:0016021; GO:0015293; GO:0006857; GO:0015031	GO:0016021; GO:0022857; GO:0006857	K14638	K14638	12092at6101	0	Apalm_v2_gene.model.Sc0a5M3_4_HRSCAF_4.250
423	evm.TU.hic_scaffold_2.1520	Solute carrier family 15 member 4	Q68F72	2.07e-98	Q68F72|S15A4_XENLA Solute carrier family 15 member 4 OS=Xenopus laevis GN=slc15a4 PE=2 SV=1	A0A2B4S5U3	0	Solute carrier family 15 member 4 OS=Stylophora pistillata GN=slc15a4 PE=4 SV=1	ref|XP_015754064.1|	0	PREDICTED: solute carrier family 15 member 4-like [Acropora digitifera]	GO:0016021; GO:0015293; GO:0006857; GO:0015031	GO:0016021; GO:0022857; GO:0006857	K14638	K14638	3986at6101	0	Apalm_v2_gene.model.Sc0a5M3_4_HRSCAF_4.256
424	evm.TU.hic_scaffold_2.1602	NSFL1 cofactor p47	Q5ZK10	9.81e-109	NSFL1 cofactor p47 OS=Gallus gallus GN=NSFL1C PE=2 SV=1	A7SCW2	7.2e-139	Predicted protein OS=Nematostella vectensis GN=v1g113586 PE=4 SV=1	ref|XP_020608910.1|	0	NSFL1 cofactor p47-like [Orbicella faveolata]	GO:0005829; GO:0005795; GO:0045111; GO:0005654; GO:0005634; GO:0005886; GO:0008289; GO:0019888; GO:0043130; GO:0000045; GO:0007030; GO:0061025; GO:0031468; GO:0043161	GO:0005829; GO:0005634; GO:0019888; GO:0043130; GO:0000045; GO:0007030; GO:0061025; GO:0031468; GO:0043161	K14012	K14012	6320at6101	0	Apalm_v2_gene.model.Sc0a5M3_4_HRSCAF_4.337
425	evm.TU.hic_scaffold_2.1652	hypothetical protein	NA	NA	NA	NA	NA	NA	NA	NA	NA	NA	NA	0	0	#N/A	#N/A	Apalm_v2_gene.model.Sc0a5M3_271_HRSCAF_450.152
426	evm.TU.hic_scaffold_2.166	Derlin-1	Q9BUN8	5.05e-71	Derlin-1 OS=Homo sapiens GN=DERL1 PE=1 SV=1	A0A2B4RI32	4.53e-92	Derlin-1 OS=Stylophora pistillata GN=DERL1 PE=4 SV=1	ref|XP_015754870.1|	1.03e-99	PREDICTED: derlin-1-like [Acropora digitifera]	GO:0036513; GO:0036502; GO:0005769; GO:0005783; GO:0005789; GO:0030176; GO:0016021; GO:0005770; GO:0016020; GO:0051117; GO:0042288; GO:0002020; GO:0004872; GO:0031625; GO:1990381; GO:0030968; GO:0071712; GO:0036503; GO:0045184; GO:0032092; GO:0031398; GO:0031648; GO:0006457; GO:0051260; GO:0016567; GO:0006986; GO:0030970; GO:0055085; GO:0030433; GO:0016032	GO:0005789; GO:0016021	K11519	K11519	8953at6101	0	Apalm_v2_gene.model.Sc0a5M3_390_HRSCAF_714.178
427	evm.TU.hic_scaffold_2.1660	N-acetyl-beta-glucosaminyl-glycoprotein 4-beta-N-acetylgalactosaminyltransferase 1	Q76KP1	2.91e-67	N-acetyl-beta-glucosaminyl-glycoprotein 4-beta-N-acetylgalactosaminyltransferase 1 OS=Homo sapiens GN=B4GALNT4 PE=1 SV=1	A0A2B4RZV4	0	N-acetyl-beta-glucosaminyl-glycoprotein 4-beta-N-acetylgalactosaminyltransferase 1 OS=Stylophora pistillata GN=B4galnt4 PE=4 SV=1	ref|XP_015763034.1|	0	PREDICTED: N-acetyl-beta-glucosaminyl-glycoprotein 4-beta-N-acetylgalactosaminyltransferase 1-like isoform X1 [Acropora digitifera]	GO:0032580; GO:0016021; GO:0008376; GO:0033842	GO:0032580; GO:0033842	0	0	12528at6101	0	Apalm_v2_gene.model.Sc0a5M3_271_HRSCAF_450.143
428	evm.TU.hic_scaffold_2.1764	Cytochrome b561, DM13 and DOMON domain-containing protein At5g54830	Q9FFU6	1.66e-21	Cytochrome b561, DM13 and DOMON domain-containing protein At5g54830 OS=Arabidopsis thaliana GN=At5g54830 PE=2 SV=1	A0A2B4S7U2	0	Putative ferric-chelate reductase 1 OS=Stylophora pistillata GN=frrs1 PE=4 SV=1	ref|XP_020614179.1|	0	uncharacterized protein LOC110052394 [Orbicella faveolata]	GO:0005768; GO:0005794; GO:0016021; GO:0005802; GO:0046872; GO:0055114	GO:0016021; GO:0055114	0	0	4363at6101	0	Apalm_v2_gene.model.Sc0a5M3_271_HRSCAF_450.33
429	evm.TU.hic_scaffold_2.1786	Guanylate-binding protein 3	Q9H0R5	3.53e-18	Guanylate-binding protein 3 OS=Homo sapiens GN=GBP3 PE=1 SV=3	A0A2B4SA47	1.35e-69	Guanylate-binding protein 4 OS=Stylophora pistillata GN=Gbp4 PE=4 SV=1	ref|XP_015777571.1|	5.69e-104	PREDICTED: calponin homology domain-containing protein DDB_G0272472-like [Acropora digitifera]	GO:0000139; GO:0048471; GO:0005525; GO:0003924; GO:0051607	GO:0005525; GO:0003924	0	0	#N/A	#N/A	Apalm_v2_gene.model.Sc0a5M3_271_HRSCAF_450.11
430	evm.TU.hic_scaffold_2.18	Type 2 phosphatidylinositol 4,5-bisphosphate 4-phosphatase	Q4V888	1.46e-63	Type 2 phosphatidylinositol 4,5-bisphosphate 4-phosphatase OS=Rattus norvegicus GN=Pip4p2 PE=1 SV=1	A0A2B4S1C9	1.92e-140	Type 2 phosphatidylinositol 4,5-bisphosphate 4-phosphatase OS=Stylophora pistillata GN=Tmem55a PE=4 SV=1	ref|XP_015763209.1|	1.82e-150	PREDICTED: type 2 phosphatidylinositol 4,5-bisphosphate 4-phosphatase-like [Acropora digitifera]	GO:0016021; GO:0031902; GO:0005765; GO:0034597; GO:0046856	GO:0016021; GO:0034597; GO:0046856	K13084	K13084	7414at6101	0	Apalm_v2_gene.model.Sc0a5M3_390_HRSCAF_714.29
431	evm.TU.hic_scaffold_2.1814	Aquaporin-3	P47862	1.27e-87	P47862|AQP3_RAT Aquaporin-3 OS=Rattus norvegicus GN=Aqp3 PE=2 SV=1	A0A2B4S629	6.43e-158	Aquaporin-3 OS=Stylophora pistillata GN=AQP3 PE=4 SV=1	ref|XP_015765025.1|	7.2e-165	PREDICTED: aquaporin-3-like [Acropora digitifera]	GO:0016323; GO:0005911; GO:0005737; GO:0016021; GO:0005886; GO:0015254; GO:0015250; GO:0071456; GO:0090650; GO:0015793; GO:0042476; GO:0002684; GO:0070295; GO:0032526; GO:0015840; GO:0006833	GO:0016021; GO:0015267	0	K09876	7569at6101	0	Apalm_v2_gene.model.Sc0a5M3_191_HRSCAF_332.150
432	evm.TU.hic_scaffold_2.182	Dynein light chain roadblock-type 2	Q32P85	2.71e-56	Dynein light chain roadblock-type 2 OS=Bos taurus GN=DYNLRB2 PE=3 SV=1	A7SMZ7	1.14e-56	Dynein light chain roadblock OS=Nematostella vectensis GN=v1g237378 PE=3 SV=1	ref|XP_020613373.1|	7.32e-57	dynein light chain roadblock-type 2 [Orbicella faveolata]	GO:0005868; GO:0005874; GO:0036157; GO:0045505; GO:0003774; GO:0007018	GO:0005868; GO:0005874; GO:0036157; GO:0045505; GO:0003774; GO:0007018	K10419	K10419	10576at6101	0	Apalm_v2_gene.model.Sc0a5M3_390_HRSCAF_714.195
433	evm.TU.hic_scaffold_2.1824	Tectonic-3	Q8R2Q6	8.54e-64	Q8R2Q6|TECT3_MOUSE Tectonic-3 OS=Mus musculus GN=Tctn3 PE=1 SV=1	A0A2B4S7A2	0	Tectonic-3 OS=Stylophora pistillata GN=Tctn3 PE=4 SV=1	ref|XP_022792503.1|	0	tectonic-3-like [Stylophora pistillata]	GO:0016021; GO:0005634; GO:0006915; GO:0060271; GO:0043065; GO:0007224	0	K19382	K19382	14377at6101	0	Apalm_v2_gene.model.Sc0a5M3_191_HRSCAF_332.140
434	evm.TU.hic_scaffold_2.1831	Putative diacyglycerol O-acyltransferase MT1809	P9WKB8	8.4e-15	P9WKB8|Y1760_MYCTO Putative diacyglycerol O-acyltransferase MT1809 OS=Mycobacterium tuberculosis (strain CDC 1551 / Oshkosh) GN=MT1809 PE=3 SV=1	A0A2B4SJ94	8.41e-136	Putative diacylglycerol O-acyltransferase Rv1425 OS=Stylophora pistillata GN=AWC38_SpisGene5847 PE=4 SV=1	ref|XP_015765008.1|	0	PREDICTED: putative diacyglycerol O-acyltransferase MT1809 isoform X2 [Acropora digitifera]	GO:0004144; GO:0006071; GO:0019432	GO:0004144; GO:0045017	0	0	3975at6101	0	Apalm_v2_gene.model.Sc0a5M3_191_HRSCAF_332.133
435	evm.TU.hic_scaffold_2.184	Organic cation transporter protein	Q9VCA2	4.41e-69	Organic cation transporter protein OS=Drosophila melanogaster GN=Orct PE=1 SV=1	A0A2B4SVC5	0	Organic cation transporter protein OS=Stylophora pistillata GN=Orct PE=4 SV=1	ref|XP_020613349.1|	0	organic cation transporter protein-like [Orbicella faveolata]	GO:0016021; GO:0005887; GO:0008514; GO:0006915	GO:0016021; GO:0022857	K08202	K08202	5415at6101	0	Apalm_v2_gene.model.Sc0a5M3_390_HRSCAF_714.197
436	evm.TU.hic_scaffold_2.1848	Histamine H4 receptor	NA	NA	NA	A0A2B4RTL0	4.15e-15	Histamine H4 receptor OS=Stylophora pistillata GN=Hrh4 PE=4 SV=1	ref|XP_015779342.1|	2.23e-54	PREDICTED: melanocyte-stimulating hormone receptor-like isoform X2 [Acropora digitifera]	NA	GO:0016021; GO:0004930	0	0	19272at6101	2.52e-15	Apalm_v2_gene.model.Sc0a5M3_191_HRSCAF_332.116
437	evm.TU.hic_scaffold_2.1866	Secreted frizzled-related protein 3	P97401	5.25e-30	Secreted frizzled-related protein 3 OS=Mus musculus GN=Frzb PE=1 SV=1	W5MI59	1.26e-28	Frizzled-related protein OS=Lepisosteus oculatus PE=4 SV=1	ref|XP_015776518.1|	0	PREDICTED: secreted frizzled-related protein 3-like [Acropora digitifera]	GO:0005576; GO:0005615; GO:0016021; GO:0004930; GO:0042813; GO:0017147; GO:0090103; GO:0060029; GO:0042472; GO:0090090; GO:0061037; GO:0010721; GO:0030308; GO:0008285; GO:0070367; GO:0030178; GO:0014033; GO:0035567; GO:0043065; GO:0045600; GO:0061053	GO:0005576; GO:0007275; GO:0016055	0	0	16929at6101	0	Apalm_v2_gene.model.Sc0a5M3_191_HRSCAF_332.97
438	evm.TU.hic_scaffold_2.1875	RNA-binding motif protein, X chromosome	Q7ZWA3	1.76e-18	RNA-binding motif protein, X chromosome OS=Danio rerio GN=rbmx PE=2 SV=1	A0A2B4SUK1	3.53e-47	RNA-binding motif protein, X chromosome OS=Stylophora pistillata GN=rbmx PE=4 SV=1	ref|XP_015776410.1|	0	PREDICTED: RNA-binding motif protein, X chromosome-like [Acropora digitifera]	GO:0071013; GO:0070062; GO:0005719; GO:0005634; GO:0044530; GO:0003682; GO:0001047; GO:0003729; GO:0003723; GO:0071347; GO:0006509; GO:0006397; GO:0007275; GO:0048025; GO:0048026; GO:0045944; GO:0051260; GO:0000381; GO:0008380; GO:0006366	GO:0003723	K12885	K12885	10969at6101	0	Apalm_v2_gene.model.Sc0a5M3_191_HRSCAF_332.88
439	evm.TU.hic_scaffold_2.1879	PREDICTED: cell wall protein IFF6-like isoform X3	NA	NA	NA	NA	NA	NA	ref|XP_015776392.1|	1.92e-128	PREDICTED: cell wall protein IFF6-like isoform X3 [Acropora digitifera]	NA	NA	0	0	#N/A	#N/A	Apalm_v2_gene.model.Sc0a5M3_191_HRSCAF_332.84
440	evm.TU.hic_scaffold_2.1896	Trace amine-associated receptor 7b	Q5QD11	1.26e-08	Trace amine-associated receptor 7b OS=Mus musculus GN=Taar7b PE=2 SV=1	A0A2B4SY35	1.49e-89	Somatostatin receptor type 4 OS=Stylophora pistillata GN=Sstr4 PE=4 SV=1	ref|XP_015776107.1|	0	PREDICTED: trace amine-associated receptor 7b-like [Acropora digitifera]	GO:0016021; GO:0005886; GO:0001594	GO:0016021; GO:0004930	0	0	9077at6101	0	Apalm_v2_gene.model.Sc0a5M3_191_HRSCAF_332.67
441	evm.TU.hic_scaffold_2.191	Golgi-associated plant pathogenesis-related protein 1	Q9H4G4	2.14e-17	Golgi-associated plant pathogenesis-related protein 1 OS=Homo sapiens GN=GLIPR2 PE=1 SV=3	A0A2B4S6F4	8.81e-88	Golgi-associated plant pathogenesis-related protein 1 OS=Stylophora pistillata GN=Glipr2 PE=4 SV=1	ref|XP_015754782.1|	0	PREDICTED: uncharacterized protein LOC107334369 [Acropora digitifera]	GO:0070062; GO:0000139; GO:0042803; GO:0010634; GO:0010718; GO:0070374	0	0	0	16380at6101	0	Apalm_v2_gene.model.Sc0a5M3_390_HRSCAF_714.204
442	evm.TU.hic_scaffold_2.1951	hypothetical protein AWC38_SpisGene8865	NA	NA	NA	A0A2B4S9A2	4.98e-06	Uncharacterized protein OS=Stylophora pistillata GN=AWC38_SpisGene8865 PE=4 SV=1	gb|PFX26461.1|	7.72e-06	hypothetical protein AWC38_SpisGene8865 [Stylophora pistillata]	NA	0	0	0	#N/A	#N/A	Apalm_v2_gene.model.Sc0a5M3_191_HRSCAF_332.11
443	evm.TU.hic_scaffold_2.1967	Vinculin	O46037	0	Vinculin OS=Drosophila melanogaster GN=Vinc PE=1 SV=1	A0A2B4SY67	0	Vinculin OS=Stylophora pistillata GN=Vinc PE=4 SV=1	ref|XP_015766117.1|	0	PREDICTED: LOW QUALITY PROTEIN: vinculin-like [Acropora digitifera]	GO:0015629; GO:0005737; GO:0098592; GO:0005925; GO:0003779; GO:0051015; GO:0005198; GO:0007155; GO:0007016	GO:0051015; GO:0007155	K05700	K05700	723at6101	0	Apalm_v2_gene.model.Sc0a5M3_330_HRSCAF_560.6
444	evm.TU.hic_scaffold_2.1972	Transmembrane emp24 domain-containing protein 1	Q28BQ6	5.66e-34	Q28BQ6|TMED1_XENTR Transmembrane emp24 domain-containing protein 1 OS=Xenopus tropicalis GN=tmed1 PE=2 SV=1	A0A2B4SWI2	2.46e-95	Transmembrane emp24 domain-containing protein 1 OS=Stylophora pistillata GN=tmed1 PE=4 SV=1	ref|XP_015766695.1|	4.09e-161	PREDICTED: transmembrane emp24 domain-containing protein 1-like [Acropora digitifera]	GO:0005789; GO:0033116; GO:0005794; GO:0016021; GO:0005886; GO:0015031	GO:0016021	K14825	K14825	9051at6101	0	Apalm_v2_gene.model.Sc0a5M3_330_HRSCAF_560.11
445	evm.TU.hic_scaffold_2.1980	PREDICTED: uncharacterized protein LOC107345403	NA	NA	NA	A7STQ5	2.63e-53	Predicted protein OS=Nematostella vectensis GN=v1g247348 PE=4 SV=1	ref|XP_015766593.1|	1.95e-159	PREDICTED: uncharacterized protein LOC107345403 [Acropora digitifera]	NA	0	0	0	7375at6101	0	Apalm_v2_gene.model.Sc0a5M3_330_HRSCAF_560.19
446	evm.TU.hic_scaffold_2.1981	PREDICTED: uncharacterized protein LOC107357427	NA	NA	NA	A0A2B4RX79	1.52e-35	Uncharacterized protein OS=Stylophora pistillata GN=AWC38_SpisGene13722 PE=4 SV=1	ref|XP_015779554.1|	1.16e-112	PREDICTED: uncharacterized protein LOC107357427 [Acropora digitifera]	NA	0	0	0	17268at6101	2.2e-30	Apalm_v2_gene.model.Sc0a5M3_330_HRSCAF_560.20
447	evm.TU.hic_scaffold_2.1990	6-phosphofructo-2-kinase/fructose-2,6-bisphosphatase 3	O35552	3.56e-165	6-phosphofructo-2-kinase/fructose-2,6-bisphosphatase 3 OS=Rattus norvegicus GN=Pfkfb3 PE=2 SV=1	A7SNT5	0	Predicted protein OS=Nematostella vectensis GN=v1g172607 PE=4 SV=1	ref|XP_020605186.1|	0	6-phosphofructo-2-kinase/fructose-2,6-bisphosphatase 1-like isoform X1 [Orbicella faveolata]	GO:0005654; GO:0003873; GO:0005524; GO:0004331; GO:0007420; GO:0006003; GO:0006000; GO:0006110	GO:0003873; GO:0005524; GO:0006003; GO:0006000	0	0	3692at6101	0	Apalm_v2_gene.model.Sc0a5M3_330_HRSCAF_560.29
448	evm.TU.hic_scaffold_2.2027	E3 ubiquitin-protein ligase RING2	Q9CQJ4	7.02e-137	E3 ubiquitin-protein ligase RING2 OS=Mus musculus GN=Rnf2 PE=1 SV=1	A0A2B4RP37	0	E3 ubiquitin-protein ligase RING2 OS=Stylophora pistillata GN=rnf2 PE=4 SV=1	gb|PFX18573.1|	0	E3 ubiquitin-protein ligase RING2-like [Stylophora pistillata]	GO:0000791; GO:0000792; GO:0071339; GO:0016604; GO:0005654; GO:0005634; GO:0031519; GO:0035102; GO:0001739; GO:0000151; GO:0003682; GO:0071535; GO:0061630; GO:0008270; GO:0009948; GO:0001702; GO:0007281; GO:0035518; GO:0036353; GO:0016574; GO:0000278; GO:0043433; GO:0000122; GO:0006351	GO:0016874	K10695	K10695	5083at6101	0	Apalm_v2_gene.model.Sc0a5M3_330_HRSCAF_560.67
449	evm.TU.hic_scaffold_2.2029	Espin	NA	NA	NA	A0A2B4RQR1	9.61e-22	Espin OS=Stylophora pistillata GN=ESPN PE=4 SV=1	ref|XP_015765322.1|	3.74e-64	PREDICTED: uncharacterized protein LOC107344191 [Acropora digitifera]	NA	0	0	0	#N/A	#N/A	Apalm_v2_gene.model.Sc0a5M3_330_HRSCAF_560.69
450	evm.TU.hic_scaffold_2.2055	Vacuolar protein sorting-associated protein 26B	Q4G0F5	0	Vacuolar protein sorting-associated protein 26B OS=Homo sapiens GN=VPS26B PE=1 SV=2	T2MCX5	0	Vacuolar protein sorting-associated protein 26B (Fragment) OS=Hydra vulgaris GN=VPS26B PE=2 SV=1	ref|XP_022804025.1|	0	LOW QUALITY PROTEIN: vacuolar protein sorting-associated protein 26B-like [Stylophora pistillata]	GO:0005829; GO:0005769; GO:0005768; GO:0005770; GO:0045335; GO:0030904; GO:0030906; GO:0008565; GO:0071346; GO:0006886; GO:0016241; GO:0042147	0	K18466	K18466	5373at6101	0	Apalm_v2_gene.model.Sc0a5M3_330_HRSCAF_560.94
451	evm.TU.hic_scaffold_2.206	Calretinin	P07090	1.36e-60	Calretinin OS=Gallus gallus GN=CALB2 PE=2 SV=3	A0A2B4S6D3	2.6e-91	Calretinin OS=Stylophora pistillata GN=CALB2 PE=4 SV=1	gb|PFX24946.1|	4.02e-91	calbindin-like [Stylophora pistillata]	GO:0005829; GO:0005921; GO:0043005; GO:0005634; GO:0045202; GO:0005509; GO:0051480	0	0	0	4182at6101	0	Apalm_v2_gene.model.Sc0a5M3_390_HRSCAF_714.220
452	evm.TU.hic_scaffold_2.292	Peptide deformylase, mitochondrial	Q9HBH1	5.52e-34	Peptide deformylase, mitochondrial OS=Homo sapiens GN=PDF PE=1 SV=1	A7SK78	1.56e-72	Peptide deformylase (Fragment) OS=Nematostella vectensis GN=v1g121345 PE=3 SV=1	ref|XP_015755150.1|	4.55e-104	PREDICTED: peptide deformylase, mitochondrial-like [Acropora digitifera]	GO:0005739; GO:0046872; GO:0042586; GO:0043686; GO:0031365; GO:0018206; GO:0008284; GO:0006412	GO:0046872; GO:0042586; GO:0043686; GO:0031365; GO:0018206; GO:0006412	K01462	K01462	6756at6101	0	Apalm_v2_gene.model.Sc0a5M3_390_HRSCAF_714.310
453	evm.TU.hic_scaffold_2.324	hypothetical protein	NA	NA	NA	NA	NA	NA	NA	NA	NA	NA	NA	0	0	#N/A	#N/A	Apalm_v2_gene.model.Sc0a5M3_390_HRSCAF_714.344
454	evm.TU.hic_scaffold_2.33	Mitochondrial import inner membrane translocase subunit Tim21	Q3SZV6	7.02e-44	Mitochondrial import inner membrane translocase subunit Tim21 OS=Bos taurus GN=TIMM21 PE=2 SV=1	A7SK73	5.42e-78	Predicted protein OS=Nematostella vectensis GN=v1g245816 PE=4 SV=1	ref|XP_015774797.1|	1.19e-152	PREDICTED: mitochondrial import inner membrane translocase subunit Tim21-like [Acropora digitifera]	GO:0016021; GO:0005744; GO:0032981; GO:0033617; GO:0030150	GO:0016021; GO:0005744; GO:0032981; GO:0033617; GO:0030150	K17796	K17796	9643at6101	0	Apalm_v2_gene.model.Sc0a5M3_390_HRSCAF_714.44
455	evm.TU.hic_scaffold_2.330	AP-1 complex subunit gamma-1	O43747	0	AP-1 complex subunit gamma-1 OS=Homo sapiens GN=AP1G1 PE=1 SV=5	A0A2B4RGQ6	0	AP-1 complex subunit gamma-1 OS=Stylophora pistillata GN=AP1G1 PE=4 SV=1	ref|XP_022804455.1|	0	AP-1 complex subunit gamma-1-like isoform X1 [Stylophora pistillata]	GO:0030119; GO:0030131; GO:0030136; GO:0030665; GO:0005737; GO:0030659; GO:0005829; GO:0005794; GO:0000139; GO:0043231; GO:0005765; GO:0016020; GO:0055037; GO:0032588; GO:0030742; GO:0019894; GO:0008565; GO:0017137; GO:0005215; GO:0019886; GO:0035646; GO:0090160; GO:0006886; GO:0032438; GO:0043323; GO:0045954; GO:0050690	GO:0030131; GO:0005794; GO:0008565; GO:0006886; GO:0016192	K12391	K12391	1677at6101	0	Apalm_v2_gene.model.Sc0a5M3_390_HRSCAF_714.351
456	evm.TU.hic_scaffold_2.344	PREDICTED: uncharacterized protein LOC107351610	NA	NA	NA	A0A2B4SF40	1e-38	Uncharacterized protein OS=Stylophora pistillata GN=AWC38_SpisGene7328 PE=4 SV=1	ref|XP_015773390.1|	1.99e-128	PREDICTED: uncharacterized protein LOC107351610 [Acropora digitifera]	NA	0	0	0	10649at6101	0	Apalm_v2_gene.model.Sc0a5M3_390_HRSCAF_714.365
457	evm.TU.hic_scaffold_2.348	Mdm2-binding protein	Q8BJS8	2.59e-23	Mdm2-binding protein OS=Mus musculus GN=Mtbp PE=1 SV=1	A0A2B4SHF2	0	Mdm2-binding protein OS=Stylophora pistillata GN=mtbp PE=4 SV=1	ref|XP_015780220.1|	0	PREDICTED: uncharacterized protein LOC107358103 [Acropora digitifera]	GO:0000785; GO:0000776; GO:0007050; GO:0008285; GO:0045839; GO:0034501; GO:0007089	0	0	0	10048at6101	0	Apalm_v2_gene.model.Sc0a5M3_390_HRSCAF_714.369
458	evm.TU.hic_scaffold_2.363	Cytochrome c oxidase subunit 4 isoform 2, mitochondrial	Q96KJ9	1e-17	Cytochrome c oxidase subunit 4 isoform 2, mitochondrial OS=Homo sapiens GN=COX4I2 PE=1 SV=2	A0A2B4RX66	2.61e-60	Cytochrome c oxidase subunit 4 isoform 2, mitochondrial OS=Stylophora pistillata GN=COX4I2 PE=4 SV=1	ref|XP_015774041.1|	2.38e-89	PREDICTED: cytochrome c oxidase subunit 4 isoform 2, mitochondrial-like [Acropora digitifera]	GO:0005751; GO:0004129; GO:0045333; GO:0071456; GO:0006091; GO:0006123; GO:0055114	GO:0016021; GO:0004129	K02263	K02263	9787at6101	0	Apalm_v2_gene.model.Sc0a5M3_390_HRSCAF_714.384
459	evm.TU.hic_scaffold_2.372	Vacuolar protein sorting-associated protein 4B	O75351	0	Vacuolar protein sorting-associated protein 4B OS=Homo sapiens GN=VPS4B PE=1 SV=2	A0A2B4RWH1	0	Vacuolar protein sorting-associated protein 4B OS=Stylophora pistillata GN=VPS4B PE=4 SV=1	ref|XP_020624025.1|	0	vacuolar protein sorting-associated protein 4A-like [Orbicella faveolata]	GO:0005813; GO:0005737; GO:0005829; GO:0005768; GO:0010008; GO:0070062; GO:0090543; GO:0031902; GO:0005634; GO:0000922; GO:0005524; GO:0016887; GO:0042623; GO:0042802; GO:0008022; GO:0042803; GO:0000920; GO:0030301; GO:0016197; GO:0032510; GO:1904903; GO:0061738; GO:0016236; GO:0007080; GO:0036258; GO:0060548; GO:1903542; GO:0006997; GO:1903724; GO:1903543; GO:0010971; GO:1903902; GO:0048524; GO:…	GO:0005524	K12196	K12196	3226at6101	0	Apalm_v2_gene.model.Sc0a5M3_390_HRSCAF_714.393
460	evm.TU.hic_scaffold_2.406	PREDICTED: uncharacterized protein LOC107329475	NA	NA	NA	NA	NA	NA	ref|XP_015749650.1|	4.72e-85	PREDICTED: uncharacterized protein LOC107329475 [Acropora digitifera]	NA	NA	0	0	#N/A	#N/A	Apalm_v2_gene.model.Sc0a5M3_390_HRSCAF_714.427
461	evm.TU.hic_scaffold_2.437	hypothetical protein	NA	NA	NA	NA	NA	NA	ref|XP_015769143.1|	0	PREDICTED: titin-like [Acropora digitifera]	NA	NA	0	0	#N/A	#N/A	Apalm_v2_gene.model.Sc0a5M3_390_HRSCAF_714.459
462	evm.TU.hic_scaffold_2.45	Fatty acid 2-hydroxylase	Q2LAM0	2.62e-79	Fatty acid 2-hydroxylase OS=Rattus norvegicus GN=Fa2h PE=1 SV=2	A0A2B4S7Y1	2.24e-156	Fatty acid 2-hydroxylase OS=Stylophora pistillata GN=FA2H PE=4 SV=1	ref|XP_015774805.1|	0	PREDICTED: fatty acid 2-hydroxylase-like [Acropora digitifera]	GO:0005783; GO:0005789; GO:0016021; GO:0031090; GO:0080132; GO:0020037; GO:0005506; GO:0032286; GO:0006633; GO:0006631; GO:0030258; GO:0055114; GO:0032287; GO:0042127; GO:0042634; GO:0001949	GO:0005789; GO:0016021; GO:0080132; GO:0020037; GO:0005506; GO:0006633	K19703	K19703	4282at6101	0	Apalm_v2_gene.model.Sc0a5M3_390_HRSCAF_714.56
463	evm.TU.hic_scaffold_2.458	hypothetical protein AWC38_SpisGene13500	NA	NA	NA	A0A2B4S099	2.84e-16	Uncharacterized protein OS=Stylophora pistillata GN=AWC38_SpisGene13500 PE=4 SV=1	gb|PFX21988.1|	4.39e-16	hypothetical protein AWC38_SpisGene13500 [Stylophora pistillata]	NA	GO:0016021	0	0	#N/A	#N/A	Apalm_v2_gene.model.Sc0a5M3_390_HRSCAF_714.481
464	evm.TU.hic_scaffold_2.538	Forkhead box protein B1	Q64732	1.38e-18	Forkhead box protein B1 OS=Mus musculus GN=Foxb1 PE=2 SV=2	A0A2B4SEC8	2.27e-25	Forkhead box protein I1 OS=Stylophora pistillata GN=FOXI1 PE=4 SV=1	ref|XP_022805085.1|	3.25e-42	forkhead box protein E4-like [Stylophora pistillata]	GO:0005634; GO:0000981; GO:0043565; GO:0007412; GO:0061381; GO:0061030; GO:0033504; GO:0021855; GO:0061379; GO:0007595; GO:0061377; GO:0021767; GO:0061374; GO:0030901; GO:0043524; GO:0001756; GO:0021510; GO:0022029; GO:0021794; GO:0006351; GO:0001655; GO:0008542	GO:0005634; GO:0003700; GO:0043565; GO:0006351	0	0	9398at6101	0	Apalm_v2_gene.model.Sc0a5M3_324_HRSCAF_548.40
465	evm.TU.hic_scaffold_2.553	PREDICTED: uncharacterized protein LOC107349548 isoform X1	NA	NA	NA	A0A2B4STB6	1.25e-22	Uncharacterized protein OS=Stylophora pistillata GN=AWC38_SpisGene2028 PE=4 SV=1	ref|XP_015771216.1|	1.39e-20	PREDICTED: uncharacterized protein LOC107349548 isoform X1 [Acropora digitifera]	NA	0	0	0	#N/A	#N/A	Apalm_v2_gene.model.Sc0a5M3_324_HRSCAF_548.54
466	evm.TU.hic_scaffold_2.561	Bifunctional arginine demethylase and lysyl-hydroxylase JMJD6	NA	NA	NA	A0A2B4SV86	2.65e-150	Bifunctional arginine demethylase and lysyl-hydroxylase JMJD6 OS=Stylophora pistillata GN=JMJD6 PE=4 SV=1	ref|XP_020624532.1|	1.78e-153	bifunctional arginine demethylase and lysyl-hydroxylase JMJD6-A-like [Orbicella faveolata]	NA	GO:0016021; GO:0008168	0	0	5926at6101	0	Apalm_v2_gene.model.Sc0a5M3_12_HRSCAF_20.35
467	evm.TU.hic_scaffold_2.570	Probable G-protein coupled receptor No18	Q93127	7.96e-29	Q93127|GPR18_AMPAM Probable G-protein coupled receptor No18 OS=Amphibalanus amphitrite PE=3 SV=1	A7RMJ9	3.85e-106	Predicted protein OS=Nematostella vectensis GN=v1g239384 PE=4 SV=1	ref|XP_015779073.1|	0	PREDICTED: tyramine/octopamine receptor-like [Acropora digitifera]	GO:0016021; GO:0005886; GO:0004989	GO:0016021; GO:0004930	0	0	5128at6101	0	Apalm_v2_gene.model.Sc0a5M3_12_HRSCAF_20.26
468	evm.TU.hic_scaffold_2.6	Cytochrome c1, heme protein, mitochondrial	P00125	5.94e-123	Cytochrome c1, heme protein, mitochondrial OS=Bos taurus GN=CYC1 PE=1 SV=2	A0A146ZM10	1.58e-135	Cytochrome c1, heme protein, mitochondrial OS=Fundulus heteroclitus PE=4 SV=1	ref|XP_022802766.1|	0	cytochrome c1, heme protein, mitochondrial-like [Stylophora pistillata]	GO:0016021; GO:0005743; GO:0005750; GO:0005739; GO:0045155; GO:0045153; GO:0020037; GO:0046872; GO:0042776; GO:0006122	GO:0016021; GO:0009055; GO:0020037; GO:0046872	K00413	K00413	14198at6101	0	Apalm_v2_gene.model.Sc0a5M3_390_HRSCAF_714.15
469	evm.TU.hic_scaffold_2.62	Ubiquitin carboxyl-terminal hydrolase 10	Q5ZJN4	9.43e-120	Ubiquitin carboxyl-terminal hydrolase 10 OS=Gallus gallus GN=USP10 PE=2 SV=1	A7S704	2.93e-138	Predicted protein OS=Nematostella vectensis GN=v1g207805 PE=3 SV=1	ref|XP_015774825.1|	0	PREDICTED: LOW QUALITY PROTEIN: ubiquitin carboxyl-terminal hydrolase 10-like [Acropora digitifera]	GO:0005737; GO:0005769; GO:0005634; GO:0004197; GO:0044325; GO:0002039; GO:0004843; GO:0036459; GO:0006914; GO:0006974; GO:0071347; GO:0030330; GO:0006281; GO:0043124; GO:0016579; GO:0010506; GO:0006511	GO:0036459; GO:0016579; GO:0006511	K11841	K11841	6034at6101	0	Apalm_v2_gene.model.Sc0a5M3_390_HRSCAF_714.73
470	evm.TU.hic_scaffold_2.63	AFG3-like protein 2	Q9Y4W6	0	AFG3-like protein 2 OS=Homo sapiens GN=AFG3L2 PE=1 SV=2	A7S706	0	Predicted protein OS=Nematostella vectensis GN=v1g107005 PE=3 SV=1	ref|XP_015774808.1|	0	PREDICTED: AFG3-like protein 2 [Acropora digitifera]	GO:0005745; GO:0005743; GO:0005739; GO:0005524; GO:0004222; GO:0008237; GO:0051082; GO:0008270; GO:0007409; GO:0042407; GO:0051560; GO:0006851; GO:0036444; GO:0008053; GO:0034982; GO:0048747; GO:0042552; GO:0021675; GO:0007528; GO:0016540; GO:0016485; GO:0006508; GO:0040014; GO:0060013	GO:0016021; GO:0005524; GO:0004222; GO:0008270	K08956	K08956	1099at6101	0	Apalm_v2_gene.model.Sc0a5M3_390_HRSCAF_714.74
471	evm.TU.hic_scaffold_2.639	Sorting nexin-16	Q8C080	7.48e-51	Sorting nexin-16 OS=Mus musculus GN=Snx16 PE=1 SV=2	A0A2B4SQM8	6.01e-122	Cathepsin L1 OS=Stylophora pistillata GN=CTSL PE=4 SV=1	ref|XP_015764954.1|	0	PREDICTED: uncharacterized protein LOC107343876 [Acropora digitifera]	GO:0005829; GO:0005769; GO:0031901; GO:0031313; GO:0043231; GO:0005770; GO:0031902; GO:0005764; GO:0042802; GO:0035091; GO:0045022; GO:0008333; GO:0006622	GO:0008234; GO:0035091	K17928	K17928	9262at6101	0	Apalm_v2_gene.model.Sc0a5M3_430_HRSCAF_812.36
472	evm.TU.hic_scaffold_2.644	Ras-related protein Rab-2	Q05975	3.45e-141	Ras-related protein Rab-2 OS=Lymnaea stagnalis GN=RAB2 PE=2 SV=1	A0A2B4SQJ0	1.25e-146	Ras-related protein Rab-2 OS=Stylophora pistillata GN=RAB2 PE=4 SV=1	ref|XP_015764963.1|	1.49e-147	PREDICTED: ras-related protein Rab-2 [Acropora digitifera]	GO:0005789; GO:0033116; GO:0000139; GO:0005525; GO:0003924; GO:0015031; GO:0016192	GO:0005525; GO:0003924	K07877	K07877	5548at6101	0	Apalm_v2_gene.model.Sc0a5M3_430_HRSCAF_812.41
473	evm.TU.hic_scaffold_2.649	ER membrane protein complex subunit 8	Q32KL5	5.25e-41	ER membrane protein complex subunit 8 OS=Bos taurus GN=EMC8 PE=2 SV=1	A0A2B4SL51	1.39e-96	ER membrane protein complex subunit 8 OS=Stylophora pistillata GN=Emc8 PE=4 SV=1	ref|XP_015764965.1|	1.75e-116	PREDICTED: ER membrane protein complex subunit 8-like [Acropora digitifera]	GO:0005737; GO:0072546	0	0	0	7374at6101	0	Apalm_v2_gene.model.Sc0a5M3_430_HRSCAF_812.46
474	evm.TU.hic_scaffold_2.667	E3 ubiquitin-protein ligase RNF31	Q924T7	6.67e-88	E3 ubiquitin-protein ligase RNF31 OS=Mus musculus GN=Rnf31 PE=1 SV=2	A0A2B4RN15	0	E3 ubiquitin-protein ligase RNF31 OS=Stylophora pistillata GN=Rnf31 PE=4 SV=1	ref|XP_015777740.1|	0	PREDICTED: uncharacterized protein LOC107355676 [Acropora digitifera]	GO:0035631; GO:0009898; GO:0005829; GO:0071797; GO:0046872; GO:0043130; GO:0031625; GO:0004842; GO:0023035; GO:0060546; GO:0043123; GO:0051092; GO:1903955; GO:0097039; GO:0000209; GO:0016567; GO:0050852	GO:0071797; GO:0016874; GO:0004842; GO:0008270	K11974	K11974	1302at6101	0	Apalm_v2_gene.model.Sc0a5M3_430_HRSCAF_812.65
475	evm.TU.hic_scaffold_2.676	Ankyrin repeat and SAM domain-containing protein 1A	NA	NA	NA	A0A2B4RUC5	9.67e-76	Ankyrin repeat and SAM domain-containing protein 1A OS=Stylophora pistillata GN=ANKS1A PE=4 SV=1	ref|XP_015777757.1|	0	PREDICTED: uncharacterized protein LOC107355692 [Acropora digitifera]	NA	0	0	0	8956at6101	0	Apalm_v2_gene.model.Sc0a5M3_430_HRSCAF_812.76
476	evm.TU.hic_scaffold_2.730	PREDICTED: uncharacterized protein LOC107356646	NA	NA	NA	A0A2B4R1S4	6.28e-45	Uncharacterized protein OS=Stylophora pistillata GN=AWC38_SpisGene24599 PE=4 SV=1	ref|XP_015778739.1|	9.01e-93	PREDICTED: uncharacterized protein LOC107356646 [Acropora digitifera]	NA	GO:0003677; GO:0015074; GO:0006310	0	0	#N/A	#N/A	Apalm_v2_gene.model.Sc0a5M3_430_HRSCAF_812.133
477	evm.TU.hic_scaffold_2.75	Tyrosine aminotransferase	Q8QZR1	1.43e-128	Tyrosine aminotransferase OS=Mus musculus GN=Tat PE=1 SV=1	A7S6Z0	9.12e-156	Predicted protein OS=Nematostella vectensis GN=v1g207788 PE=4 SV=1	ref|XP_020632148.1|	0	tyrosine aminotransferase-like [Orbicella faveolata]	GO:0005739; GO:0016597; GO:0080130; GO:0004838; GO:0030170; GO:0006103; GO:0009058; GO:0006536; GO:0006559; GO:0051384; GO:0046689; GO:0006979; GO:0006572	GO:0004838; GO:0030170; GO:0009072; GO:0009058	K00815	K00815	3304at6101	0	Apalm_v2_gene.model.Sc0a5M3_390_HRSCAF_714.86
478	evm.TU.hic_scaffold_2.781	Syntaxin-16	O14662	1.29e-99	Syntaxin-16 OS=Homo sapiens GN=STX16 PE=1 SV=3	A0A2B4RUV4	0	Syntaxin-16 OS=Stylophora pistillata GN=STX16 PE=4 SV=1	ref|XP_020625243.1|	0	syntaxin-16-like isoform X1 [Orbicella faveolata]	GO:0005737; GO:0005829; GO:0005925; GO:0005794; GO:0031985; GO:0000139; GO:0016021; GO:0043231; GO:0016020; GO:0048471; GO:0031201; GO:0005802; GO:0032588; GO:0005484; GO:0019905; GO:0090161; GO:0006886; GO:0042147; GO:0048278; GO:0006906	GO:0016021; GO:0031201; GO:0005484; GO:0006886; GO:0016192	K08489	K08489	5676at6101	0	Apalm_v2_gene.model.Sc0a5M3_430_HRSCAF_812.184
479	evm.TU.hic_scaffold_2.799	Sjoegren syndrome nuclear autoantigen 1 homolog	Q9JJ94	1.73e-47	Q9JJ94|SSNA1_MOUSE Sjoegren syndrome nuclear autoantigen 1 homolog OS=Mus musculus GN=Ssna1 PE=1 SV=1	A0A2B4RG15	3.82e-67	Sjoegren syndrome nuclear autoantigen 1-like OS=Stylophora pistillata GN=Ssna1 PE=4 SV=1	ref|XP_015751737.1|	1.35e-72	PREDICTED: Sjoegren syndrome nuclear autoantigen 1 homolog [Acropora digitifera]	GO:0005813; GO:0036064; GO:0005737; GO:0005634; GO:0042802; GO:0060830; GO:0042073	0	K16780	K16780	9614at6101	0	Apalm_v2_gene.model.Sc0a5M3_430_HRSCAF_812.204
480	evm.TU.hic_scaffold_2.804	hypothetical protein	NA	NA	NA	NA	NA	NA	ref|XP_015755015.1|	6.65e-11	PREDICTED: LOW QUALITY PROTEIN: integrin-alpha FG-GAP repeat-containing protein 2-like [Acropora digitifera]	NA	NA	0	0	#N/A	#N/A	Apalm_v2_gene.model.Sc0a5M3_430_HRSCAF_812.209
481	evm.TU.hic_scaffold_2.82	Protein AKTIP homolog	A7RRG3	3.39e-146	Protein AKTIP homolog OS=Nematostella vectensis GN=v1g232160 PE=3 SV=1	A0A2B4RNZ5	3.31e-158	Protein AKTIP-like OS=Stylophora pistillata GN=AWC38_SpisGene17705 PE=4 SV=1	ref|XP_015769685.1|	0	PREDICTED: protein AKTIP homolog [Acropora digitifera]	GO:0005737; GO:0061630; GO:0031625	0	0	0	4766at6101	0	Apalm_v2_gene.model.Sc0a5M3_390_HRSCAF_714.94
482	evm.TU.hic_scaffold_2.836	GTP-binding protein YPT1	P01123	1.76e-27	GTP-binding protein YPT1 OS=Saccharomyces cerevisiae (strain ATCC 204508 / S288c) GN=YPT1 PE=1 SV=2	A0A2B4S4A0	3.15e-60	Ras-related protein RABD2a OS=Stylophora pistillata GN=RABD2A PE=4 SV=1	gb|PFX23879.1|	4.88e-60	ras-related protein RABD2a-like [Stylophora pistillata]	GO:0005801; GO:0031410; GO:0005829; GO:0005789; GO:0000139; GO:0005795; GO:0000407; GO:0034045; GO:0005525; GO:0003924; GO:0000149; GO:0090114; GO:0034498; GO:0032456; GO:0006888; GO:0048194; GO:0048211; GO:0016236; GO:1990261; GO:0032258; GO:0034497; GO:0015031; GO:1900101; GO:0043549; GO:0061709; GO:0006890; GO:0035493; GO:0035494	GO:0005525; GO:0003924	K07874	K07874	9062at6101	0	Apalm_v2_gene.model.Sc0a5M3_430_HRSCAF_812.241
483	evm.TU.hic_scaffold_2.84	Katanin p80 WD40 repeat-containing subunit B1	O61585	0	Katanin p80 WD40 repeat-containing subunit B1 OS=Strongylocentrotus purpuratus GN=KATNB1 PE=1 SV=1	A0A2B4RN67	0	Katanin p80 WD40 repeat-containing subunit B1 OS=Stylophora pistillata GN=KATNB1 PE=4 SV=1	ref|XP_015769688.1|	0	PREDICTED: katanin p80 WD40 repeat-containing subunit B1-like [Acropora digitifera]	GO:0005737; GO:0008352; GO:0005874; GO:0005819; GO:0000922; GO:0008017; GO:0007049; GO:0051301; GO:0051013	GO:0005813; GO:0008352; GO:0005874; GO:0000922; GO:0008017; GO:0007049; GO:0051301; GO:0051013	K18643	K18643	1409at6101	0	Apalm_v2_gene.model.Sc0a5M3_390_HRSCAF_714.96
484	evm.TU.hic_scaffold_2.865	DnaJ homolog subfamily A member 2	Q9QYJ0	1.19e-130	DnaJ homolog subfamily A member 2 OS=Mus musculus GN=Dnaja2 PE=1 SV=1	A0A2B4SBS3	0	DnaJ-like subfamily A member 2 OS=Stylophora pistillata GN=DNAJA2 PE=4 SV=1	ref|XP_015770572.1|	0	PREDICTED: dnaJ homolog subfamily A member 2-like [Acropora digitifera]	GO:0005829; GO:0016020; GO:0005524; GO:0001671; GO:0051087; GO:0031072; GO:0046872; GO:0051082; GO:0042026; GO:0009408	GO:0005524; GO:0031072; GO:0046872; GO:0051082; GO:0006457; GO:0009408	K09503	K09503	3210at6101	0	Apalm_v2_gene.model.Sc0a5M3_430_HRSCAF_812.271
485	evm.TU.hic_scaffold_2.88	Cytochrome b-245 light chain	P13498	3.67e-46	Cytochrome b-245 light chain OS=Homo sapiens GN=CYBA PE=1 SV=3	A0A2B4RK03	6.13e-84	Cytochrome b-245 light chain OS=Stylophora pistillata GN=CYBA PE=4 SV=1	ref|XP_015769695.1|	7.6e-125	PREDICTED: cytochrome b-245 light chain-like [Acropora digitifera]	GO:0016324; GO:0030425; GO:0005789; GO:0005768; GO:0005925; GO:0005794; GO:0016020; GO:0005739; GO:0043020; GO:0043025; GO:0005634; GO:0097038; GO:0030670; GO:0005886; GO:0030141; GO:0035579; GO:0001725; GO:0070821; GO:0009055; GO:0020037; GO:0046872; GO:0046982; GO:0017124; GO:0016175; GO:0002479; GO:0045454; GO:1904385; GO:0071480; GO:0071333; GO:1904845; GO:0071260; GO:0071407; GO:0034599; GO:…	GO:0016021; GO:0020037	K08009	K08009	10116at6101	0	Apalm_v2_gene.model.Sc0a5M3_390_HRSCAF_714.100
486	evm.TU.hic_scaffold_2.895	Lactosylceramide 1,3-N-acetyl-beta-D-glucosaminyltransferase	Q9BYG0	2.3e-16	Lactosylceramide 1,3-N-acetyl-beta-D-glucosaminyltransferase OS=Homo sapiens GN=B3GNT5 PE=1 SV=1	A0A2B4SA74	4.82e-67	Beta-1,3-galactosyltransferase 1 OS=Stylophora pistillata GN=B3GALT1 PE=4 SV=1	ref|XP_015756428.1|	1.34e-144	PREDICTED: beta-1,3-galactosyltransferase 5-like [Acropora digitifera]	GO:0000139; GO:0016021; GO:0005622; GO:0008457; GO:0047256; GO:0008499; GO:0007420; GO:0007417; GO:0009247; GO:0016266; GO:0006486	GO:0000139; GO:0016021; GO:0008378; GO:0006486	K02175	K02175	#N/A	#N/A	Apalm_v2_gene.model.Sc0a5M3_430_HRSCAF_812.302
487	evm.TU.hic_scaffold_2.898	Bardet-Biedl syndrome 10 protein	Q8TAM1	6.94e-27	Bardet-Biedl syndrome 10 protein OS=Homo sapiens GN=BBS10 PE=1 SV=2	A0A2B4SBQ4	5.43e-176	Pre-mRNA-splicing factor cwc2 OS=Stylophora pistillata GN=cwc2 PE=4 SV=1	ref|XP_015756426.1|	0	PREDICTED: Bardet-Biedl syndrome 10 protein homolog [Acropora digitifera]	GO:0005929; GO:0005524; GO:0001103; GO:0051131; GO:1905515; GO:0045494; GO:0043254; GO:0050896; GO:0001895; GO:0007601	GO:0005524; GO:0046872; GO:0003723	K19401	K19401	4133at6101	0	Apalm_v2_gene.model.Sc0a5M3_430_HRSCAF_812.305
488	evm.TU.hic_scaffold_2.900	Nuclear receptor coactivator 5	Q91W39	2.08e-20	Nuclear receptor coactivator 5 OS=Mus musculus GN=Ncoa5 PE=1 SV=1	A0A2B4S9E7	9e-170	Nuclear receptor coactivator 5 OS=Stylophora pistillata GN=NCOA5 PE=4 SV=1	gb|PFX26016.1|	1.4e-169	Nuclear receptor coactivator 5 [Stylophora pistillata]	GO:0015629; GO:0005634; GO:0003682; GO:0042593; GO:0046627; GO:0006355; GO:0006351	GO:0003723	0	0	14308at6101	0	Apalm_v2_gene.model.Sc0a5M3_430_HRSCAF_812.307
489	evm.TU.hic_scaffold_2.939	Gamma-interferon-inducible lysosomal thiol reductase	Q5XJN2	1.54e-55	Q5XJN2|GILT_DANRE Gamma-interferon-inducible lysosomal thiol reductase OS=Danio rerio GN=ifi30 PE=1 SV=1	A0A2B4SSD0	1.02e-106	Gamma-interferon-inducible lysosomal thiol reductase OS=Stylophora pistillata GN=IFI30 PE=4 SV=1	ref|XP_015767164.1|	3.98e-159	PREDICTED: gamma-interferon-inducible lysosomal thiol reductase-like [Acropora digitifera]	GO:0005576; GO:0005764; GO:0047134; GO:0002376	GO:0016021	K08059	K08059	7615at6101	0	Apalm_v2_gene.model.Sc0a5M3_430_HRSCAF_812.350
490	evm.TU.hic_scaffold_2.941	PREDICTED: uncharacterized protein LOC107328951	NA	NA	NA	A7SLS7	4.23e-133	Predicted protein OS=Nematostella vectensis GN=v1g246084 PE=4 SV=1	ref|XP_015749171.1|	0	PREDICTED: uncharacterized protein LOC107328951 [Acropora digitifera]	NA	GO:0016021	0	0	13869at6101	0	Apalm_v2_gene.model.Sc0a5M3_430_HRSCAF_812.352
491	evm.TU.hic_scaffold_2.948	Transmembrane prolyl 4-hydroxylase	Q9NXG6	6.24e-66	Q9NXG6|P4HTM_HUMAN Transmembrane prolyl 4-hydroxylase OS=Homo sapiens GN=P4HTM PE=1 SV=2	A0A2B4SQN6	3.66e-168	Transmembrane prolyl 4-hydroxylase OS=Stylophora pistillata GN=P4HTM PE=4 SV=1	ref|XP_020602872.1|	0	transmembrane prolyl 4-hydroxylase-like [Orbicella faveolata]	GO:0005789; GO:0016021; GO:0005509; GO:0005506; GO:0031418; GO:0016706; GO:0045646	GO:0016021; GO:0005506; GO:0031418; GO:0016705	K06711	K06711	5413at6101	0	Apalm_v2_gene.model.Sc0a5M3_430_HRSCAF_812.360
492	evm.TU.hic_scaffold_2.97	uncharacterized protein LOC111340786 isoform X1	NA	NA	NA	A0A2B4RIU5	3.95e-130	Uncharacterized protein OS=Stylophora pistillata GN=AWC38_SpisGene19444 PE=4 SV=1	gb|PFX16287.1|	6.12e-130	uncharacterized protein LOC111340786 isoform X1 [Stylophora pistillata]	NA	0	0	0	16886at6101	0	Apalm_v2_gene.model.Sc0a5M3_390_HRSCAF_714.109
493	evm.TU.hic_scaffold_2.990	Protein SYS1 homolog	A7S6Y0	1.51e-76	Protein SYS1 homolog OS=Nematostella vectensis GN=sys1 PE=3 SV=1	A0A2B4SUZ4	9.4e-81	Protein SYS1-like OS=Stylophora pistillata GN=sys1 PE=4 SV=1	ref|XP_020602896.1|	3.17e-85	protein SYS1 homolog [Orbicella faveolata]	GO:0005829; GO:0030173; GO:0005802; GO:0006895; GO:0043001; GO:0000042	GO:0000139; GO:0016021	K20318	K20318	9416at6101	0	Apalm_v2_gene.model.Sc0a5M3_430_HRSCAF_812.402
494	evm.TU.hic_scaffold_20.1013	Polyhomeotic-like protein 1	P78364	9.23e-38	Polyhomeotic-like protein 1 OS=Homo sapiens GN=PHC1 PE=1 SV=3	A0A2B4SEK4	1.52e-166	Polyhomeotic-like protein 1 OS=Stylophora pistillata GN=Phc1 PE=4 SV=1	ref|XP_015762166.1|	0	PREDICTED: polyhomeotic-like protein 1 isoform X1 [Acropora digitifera]	GO:0005654; GO:0005634; GO:0031519; GO:0035102; GO:0003677; GO:0008270; GO:0016574; GO:0007275; GO:0070317	0	K11456	K11456	4955at6101	0	Apalm_v2_gene.model.Sc0a5M3_79_HRSCAF_143.1052
495	evm.TU.hic_scaffold_20.1016	Multidrug resistance-associated protein 4	O15439	9.41e-163	Multidrug resistance-associated protein 4 OS=Homo sapiens GN=ABCC4 PE=1 SV=3	A0A2B4SAR0	0	Multidrug resistance-associated protein 4 OS=Stylophora pistillata GN=ABCC4 PE=4 SV=1	ref|XP_015762179.1|	0	PREDICTED: multidrug resistance-associated protein 4-like [Acropora digitifera]	GO:0016323; GO:0005887; GO:0016020; GO:0005886; GO:0031088; GO:0016404; GO:0005524; GO:0015662; GO:0042626; GO:0043225; GO:0060271; GO:0002576; GO:0048661; GO:0032310; GO:0042493; GO:0014070; GO:0010243; GO:0055085	GO:0016021; GO:0005524; GO:0042626	K05673	K05673	183at6101	0	Apalm_v2_gene.model.Sc0a5M3_79_HRSCAF_143.1055
496	evm.TU.hic_scaffold_20.1050	hypothetical protein AWC38_SpisGene8745	NA	NA	NA	A0A2B4SDN9	1.16e-65	Uncharacterized protein OS=Stylophora pistillata GN=AWC38_SpisGene8745 PE=4 SV=1	gb|PFX26555.1|	1.8e-65	hypothetical protein AWC38_SpisGene8745 [Stylophora pistillata]	NA	0	0	0	#N/A	#N/A	Apalm_v2_gene.model.Sc0a5M3_79_HRSCAF_143.1091
497	evm.TU.hic_scaffold_20.112	DNA excision repair protein ERCC-8	Q5BIM8	2.15e-135	DNA excision repair protein ERCC-8 OS=Bos taurus GN=ERCC8 PE=2 SV=1	A0A2B4RXG0	0	DNA excision repair protein ERCC-8 OS=Stylophora pistillata GN=ERCC8 PE=4 SV=1	ref|XP_015756928.1|	0	PREDICTED: DNA excision repair protein ERCC-8-like [Acropora digitifera]	GO:0031464; GO:0016363; GO:0000109; GO:0043234; GO:0032403; GO:0004842; GO:0006974; GO:0006289; GO:0045739; GO:0043161; GO:0051865; GO:0000209; GO:0006979; GO:0009411; GO:0010165; GO:0006283	0	K10570	K10570	3216at6101	0	Apalm_v2_gene.model.Sc0a5M3_79_HRSCAF_143.124
498	evm.TU.hic_scaffold_20.1162	hypothetical protein AC249_AIPGENE17262	NA	NA	NA	A0A0R3P9H6	2.98e-10	Uncharacterized protein OS=Angiostrongylus costaricensis PE=4 SV=1	gb|KXJ08606.1|	6.11e-24	hypothetical protein AC249_AIPGENE17262 [Exaiptasia pallida]	NA	GO:0008234	0	0	#N/A	#N/A	Apalm_v2_gene.model.Sc0a5M3_79_HRSCAF_143.1217
499	evm.TU.hic_scaffold_20.118	Probable C-mannosyltransferase DPY19L3	Q71B07	0	Probable C-mannosyltransferase DPY19L3 OS=Mus musculus GN=Dpy19l3 PE=2 SV=2	A0A2B4RXF0	0	Putative C-mannosyltransferase DPY19L3 OS=Stylophora pistillata GN=Dpy19l3 PE=4 SV=1	gb|PFX21453.1|	0	putative C-mannosyltransferase DPY19L3 [Stylophora pistillata]	GO:0016021; GO:0005637; GO:0000030; GO:0018406	GO:0016021; GO:0016757	0	0	2244at6101	0	Apalm_v2_gene.model.Sc0a5M3_79_HRSCAF_143.130
500	evm.TU.hic_scaffold_20.1212	PREDICTED: uncharacterized protein LOC107332281	NA	NA	NA	T1JEN2	1.45e-09	Uncharacterized protein OS=Strigamia maritima PE=4 SV=1	ref|XP_015752498.1|	4.33e-66	PREDICTED: uncharacterized protein LOC107332281 [Acropora digitifera]	NA	0	0	0	#N/A	#N/A	Apalm_v2_gene.model.Sc0a5M3_79_HRSCAF_143.1274
501	evm.TU.hic_scaffold_20.1220	Zinc finger protein 862	O60290	4.03e-26	Zinc finger protein 862 OS=Homo sapiens GN=ZNF862 PE=2 SV=2	A0A2B4STW4	0	Zinc finger protein 862 OS=Stylophora pistillata GN=ZNF862 PE=4 SV=1	gb|PFX32579.1|	0	Zinc finger protein 862 [Stylophora pistillata]	GO:0005634; GO:0046872; GO:0003676; GO:0046983; GO:0006355; GO:0006351	0	0	0	17564at6101	0	Apalm_v2_gene.model.Sc0a5M3_79_HRSCAF_143.1282
502	evm.TU.hic_scaffold_20.1243	hypothetical protein	NA	NA	NA	NA	NA	NA	NA	NA	NA	NA	NA	0	0	#N/A	#N/A	Apalm_v2_gene.model.Sc0a5M3_79_HRSCAF_143.1306
503	evm.TU.hic_scaffold_20.1383	PREDICTED: uncharacterized protein LOC107331757	NA	NA	NA	A0A2B4RBG9	9.03e-12	Uncharacterized protein OS=Stylophora pistillata GN=AWC38_SpisGene22267 PE=4 SV=1	ref|XP_015751870.1|	4.03e-50	PREDICTED: uncharacterized protein LOC107331757 [Acropora digitifera]	NA	0	0	0	#N/A	#N/A	Apalm_v2_gene.model.Sc0a5M3_110_HRSCAF_200.110
504	evm.TU.hic_scaffold_20.1428	hypothetical protein	NA	NA	NA	NA	NA	NA	NA	NA	NA	NA	NA	0	0	#N/A	#N/A	Apalm_v2_gene.model.Sc0a5M3_96_HRSCAF_175.42
505	evm.TU.hic_scaffold_20.1433	Tetraspanin-33	Q3SYV5	3.32e-59	Tetraspanin-33 OS=Bos taurus GN=TSPAN33 PE=1 SV=1	A0A2B4SU41	1.7e-144	Tetraspanin-33 OS=Stylophora pistillata GN=TSPAN33 PE=4 SV=1	ref|XP_020625587.1|	2.31e-151	tetraspanin-33-like isoform X1 [Orbicella faveolata]	GO:0005887; GO:0007166	GO:0016021	0	0	9091at6101	0	Apalm_v2_gene.model.Sc0a5M3_96_HRSCAF_175.37
506	evm.TU.hic_scaffold_20.144	Ribosomal oxygenase 2	Q5EA24	9.49e-58	Ribosomal oxygenase 2 OS=Bos taurus GN=RIOX2 PE=2 SV=1	T2M9L5	4.69e-82	MYC-induced nuclear antigen OS=Hydra vulgaris GN=MINA PE=2 SV=1	ref|XP_020623253.1|	0	bifunctional lysine-specific demethylase and histidyl-hydroxylase MINA-like [Orbicella faveolata]	GO:0005829; GO:0005730; GO:0005634; GO:0005667; GO:0051864; GO:0032453; GO:0042802; GO:0046872; GO:0001191; GO:0006338; GO:0045892; GO:0030961; GO:0042254; GO:0006351	0	K21760	K21760	9523at6101	0	Apalm_v2_gene.model.Sc0a5M3_79_HRSCAF_143.156
507	evm.TU.hic_scaffold_20.1474	PiggyBac transposable element-derived protein 1	NA	NA	NA	A0A2B4RH09	9.06e-11	PiggyBac transposable element-derived protein 1 OS=Stylophora pistillata GN=PGBD1 PE=4 SV=1	ref|XP_015758763.1|	3.99e-93	PREDICTED: uncharacterized protein LOC107338028 [Acropora digitifera]	NA	GO:0003677; GO:0003887; GO:0000166; GO:0008270; GO:0006260	0	0	10839at6101	0	Apalm_v2_gene.model.Sc0a5M3_124_HRSCAF_222.611
508	evm.TU.hic_scaffold_20.1481	PREDICTED: uncharacterized protein LOC107327402	NA	NA	NA	A0A2B4S628	3.7e-06	Uncharacterized protein OS=Stylophora pistillata GN=AWC38_SpisGene11407 PE=4 SV=1	ref|XP_015747628.1|	5.77e-08	PREDICTED: uncharacterized protein LOC107327402 [Acropora digitifera]	NA	GO:0005634; GO:0003677; GO:0006355; GO:0006351	0	0	#N/A	#N/A	Apalm_v2_gene.model.Sc0a5M3_124_HRSCAF_222.604
509	evm.TU.hic_scaffold_20.1525	Ubiquitin carboxyl-terminal hydrolase 5	P56399	0	Ubiquitin carboxyl-terminal hydrolase 5 OS=Mus musculus GN=Usp5 PE=1 SV=1	A7REZ3	0	Ubiquitinyl hydrolase 1 (Fragment) OS=Nematostella vectensis GN=v1g78936 PE=3 SV=1	ref|XP_015759876.1|	0	PREDICTED: ubiquitin carboxyl-terminal hydrolase 5-like [Acropora digitifera]	GO:0004843; GO:0043130; GO:0008270; GO:0032436; GO:0016579; GO:0071108; GO:0006511	GO:0004843; GO:0008270; GO:0016579; GO:0006511	K11836	K11836	1519at6101	0	Apalm_v2_gene.model.Sc0a5M3_124_HRSCAF_222.559
510	evm.TU.hic_scaffold_20.1538	Signal recognition particle receptor subunit beta	Q4FZX7	1.51e-69	Q4FZX7|SRPRB_RAT Signal recognition particle receptor subunit beta OS=Rattus norvegicus GN=Srprb PE=2 SV=1	A0A2B4RQF1	2.78e-112	Signal recognition particle receptor subunit beta OS=Stylophora pistillata GN=Srprb PE=4 SV=1	ref|XP_015759917.1|	0	PREDICTED: signal recognition particle receptor subunit beta-like isoform X1 [Acropora digitifera]	GO:0005737; GO:0005881; GO:0016021; GO:0016020; GO:0005785; GO:0005525; GO:0005047; GO:0031625; GO:0007264	0	K12272	K12272	8985at6101	0	Apalm_v2_gene.model.Sc0a5M3_124_HRSCAF_222.546
511	evm.TU.hic_scaffold_20.1557	uncharacterized protein LOC111329193	NA	NA	NA	A0A2B4S8P2	0	Uncharacterized protein OS=Stylophora pistillata GN=AWC38_SpisGene9082 PE=4 SV=1	gb|PFX26261.1|	0	uncharacterized protein LOC111329193 [Stylophora pistillata]	NA	0	0	0	13241at6101	0	Apalm_v2_gene.model.Sc0a5M3_124_HRSCAF_222.527
512	evm.TU.hic_scaffold_20.1558	Procollagen-lysine,2-oxoglutarate 5-dioxygenase 3	Q5U367	0	Q5U367|PLOD3_RAT Procollagen-lysine,2-oxoglutarate 5-dioxygenase 3 OS=Rattus norvegicus GN=Plod3 PE=2 SV=1	A7S477	0	Predicted protein OS=Nematostella vectensis GN=v1g234891 PE=4 SV=1	ref|XP_015768175.1|	0	PREDICTED: procollagen-lysine,2-oxoglutarate 5-dioxygenase 2-like [Acropora digitifera]	GO:0005783; GO:0070062; GO:0031012; GO:0005794; GO:0030867; GO:0005802; GO:0005506; GO:0031418; GO:0033823; GO:0008475; GO:0070831; GO:0032870; GO:0030199; GO:0032963; GO:0001886; GO:0048730; GO:0046947; GO:0001701; GO:0060425; GO:0021915; GO:0017185; GO:0008104; GO:0006493; GO:0042311	GO:0005506; GO:0031418; GO:0016705	K13647	K13647	1116at6101	0	Apalm_v2_gene.model.Sc0a5M3_124_HRSCAF_222.526
513	evm.TU.hic_scaffold_20.1570	PREDICTED: uncharacterized protein LOC107346854	NA	NA	NA	A0A2B4SCU1	1.21e-20	Uncharacterized protein OS=Stylophora pistillata GN=AWC38_SpisGene9068 PE=4 SV=1	ref|XP_015768187.1|	2.95e-156	PREDICTED: uncharacterized protein LOC107346854 [Acropora digitifera]	NA	GO:0016021	0	0	#N/A	#N/A	Apalm_v2_gene.model.Sc0a5M3_124_HRSCAF_222.514
514	evm.TU.hic_scaffold_20.1586	EGF-like repeat and discoidin I-like domain-containing protein 3	O43854	7.15e-28	EGF-like repeat and discoidin I-like domain-containing protein 3 OS=Homo sapiens GN=EDIL3 PE=1 SV=1	A0A2B4SH68	7.69e-48	EGF-like repeat and discoidin I-like domain-containing protein 3 OS=Stylophora pistillata GN=Edil3 PE=4 SV=1	ref|XP_015762776.1|	2.15e-149	PREDICTED: EGF-like repeat and discoidin I-like domain-containing protein 3 isoform X1 [Acropora digitifera]	GO:0070062; GO:0031012; GO:1903561; GO:0005509; GO:0005178; GO:0007155; GO:0007275; GO:0010811	0	0	0	#N/A	#N/A	Apalm_v2_gene.model.Sc0a5M3_124_HRSCAF_222.498
515	evm.TU.hic_scaffold_20.1627	Transmembrane protein 107	Q9CPV0	2.09e-46	Transmembrane protein 107 OS=Mus musculus GN=Tmem107 PE=1 SV=1	A0A2B4RGV1	5.31e-80	Transmembrane protein 107 OS=Stylophora pistillata GN=Tmem107 PE=4 SV=1	gb|PFX15608.1|	8.23e-80	transmembrane protein 107-like [Stylophora pistillata]	GO:0035869; GO:0016021; GO:0036038; GO:0060271; GO:0042733; GO:0021532; GO:1905515; GO:1904491	GO:0016021	K22764	K22764	10540at6101	0	Apalm_v2_gene.model.Sc0a5M3_124_HRSCAF_222.456
516	evm.TU.hic_scaffold_20.1628	Probable mitochondrial ATPase complex subunit atp10	Q09836	3.21e-06	Probable mitochondrial ATPase complex subunit atp10 OS=Schizosaccharomyces pombe (strain 972 / ATCC 24843) GN=atp10 PE=3 SV=1	A0A2B4RGY3	1.38e-87	Mitochondrial ATPase complex subunit ATP10 OS=Stylophora pistillata GN=ATP10 PE=4 SV=1	ref|XP_015754173.1|	8.46e-112	PREDICTED: uncharacterized protein LOC107333815 [Acropora digitifera]	GO:0031305; GO:0032592; GO:0005743; GO:0005739; GO:0051082; GO:0033615	0	K18192	K18192	9521at6101	0	Apalm_v2_gene.model.Sc0a5M3_124_HRSCAF_222.455
517	evm.TU.hic_scaffold_20.1652	Nucleoside diphosphate-linked moiety X motif 8	Q9CR24	3.74e-36	Nucleoside diphosphate-linked moiety X motif 8 OS=Mus musculus GN=Nudt8 PE=1 SV=1	A0A2B4RDC5	1.25e-71	Nucleoside diphosphate-linked moiety X motif 8, mitochondrial OS=Stylophora pistillata GN=Nudt8 PE=4 SV=1	ref|XP_020626325.1|	1.26e-75	nucleoside diphosphate-linked moiety X motif 8-like isoform X1 [Orbicella faveolata]	GO:0005739; GO:0016787; GO:0046872	GO:0016787	K18665	K18665	9755at6101	0	Apalm_v2_gene.model.Sc0a5M3_124_HRSCAF_222.430
518	evm.TU.hic_scaffold_20.1665	Tachykinin-like peptides receptor 99D	P30975	2.56e-08	Tachykinin-like peptides receptor 99D OS=Drosophila melanogaster GN=TkR99D PE=2 SV=2	A0A2B4RFY9	3.47e-96	Thyrotropin-releasing hormone receptor OS=Stylophora pistillata GN=TRHR PE=4 SV=1	ref|XP_020626229.1|	2.35e-105	probable G-protein coupled receptor 21 [Orbicella faveolata]	GO:0016021; GO:0005887; GO:0005886; GO:0008188; GO:0004995; GO:0050911; GO:0007186; GO:0050805; GO:0007218; GO:0042048; GO:1904058; GO:0007217	GO:0016021; GO:0004930	0	0	12982at6101	0	Apalm_v2_gene.model.Sc0a5M3_124_HRSCAF_222.417
519	evm.TU.hic_scaffold_20.1701	Cation-dependent mannose-6-phosphate receptor	Q6AY20	4.15e-44	Cation-dependent mannose-6-phosphate receptor OS=Rattus norvegicus GN=M6pr PE=1 SV=1	A0A2B4R9N5	3.35e-106	Cation-dependent mannose-6-phosphate receptor OS=Stylophora pistillata GN=M6pr PE=4 SV=1	ref|XP_015777770.1|	6.23e-171	PREDICTED: cation-dependent mannose-6-phosphate receptor-like [Acropora digitifera]	GO:0005768; GO:0016021; GO:0005770; GO:0005765; GO:0016020; GO:0048471; GO:0005802; GO:0005537; GO:0015578; GO:1905394; GO:0033299	GO:0016021; GO:0000323; GO:0005537; GO:0015578	K10089	K10089	7251at6101	0	Apalm_v2_gene.model.Sc0a5M3_124_HRSCAF_222.381
520	evm.TU.hic_scaffold_20.1731	PREDICTED: uncharacterized protein LOC107353225	Q59022	1.18e-10	Uncharacterized protein MJ1628 OS=Methanocaldococcus jannaschii (strain ATCC 43067 / DSM 2661 / JAL-1 / JCM 10045 / NBRC 100440) GN=MJ1628 PE=4 SV=1	A0A2B4RUN5	0	Uncharacterized protein OS=Stylophora pistillata GN=AWC38_SpisGene15624 PE=4 SV=1	ref|XP_015775036.1|	0	PREDICTED: uncharacterized protein LOC107353225 [Acropora digitifera]	GO:0005524	0	0	0	1842at6101	0	Apalm_v2_gene.model.Sc0a5M3_124_HRSCAF_222.351
521	evm.TU.hic_scaffold_20.1785	Pleckstrin homology domain-containing family M member 3	Q08AW4	5.79e-73	Pleckstrin homology domain-containing family M member 3 OS=Xenopus laevis GN=plekhm3 PE=2 SV=1	A0A2B4RD83	0	Pleckstrin-likey domain-containing family M member 3 OS=Stylophora pistillata GN=plekhm3 PE=4 SV=1	gb|PFX15601.1|	0	uncharacterized protein LOC111343345 isoform X1 [Stylophora pistillata]	GO:0046872	0	0	0	4521at6101	0	Apalm_v2_gene.model.Sc0a5M3_124_HRSCAF_222.297
522	evm.TU.hic_scaffold_20.1790	Solute carrier family 22 member 5	Q9Z0E8	7.17e-87	Solute carrier family 22 member 5 OS=Mus musculus GN=Slc22a5 PE=1 SV=1	A7RPJ7	0	Predicted protein (Fragment) OS=Nematostella vectensis GN=v1g89058 PE=4 SV=1	ref|XP_020617026.1|	0	solute carrier family 22 member 5-like [Orbicella faveolata]	GO:0016324; GO:0031526; GO:0005887; GO:0016020; GO:0005524; GO:0015226; GO:0015491; GO:0008514; GO:0030165; GO:0015651; GO:0015293; GO:0007512; GO:0009437; GO:0015879; GO:0007626; GO:0007005; GO:0060731; GO:0015697; GO:0052106; GO:0048608; GO:0006814; GO:0070715	GO:0016021; GO:0008514	K08202	K08202	4017at6101	0	Apalm_v2_gene.model.Sc0a5M3_124_HRSCAF_222.292
523	evm.TU.hic_scaffold_20.1801	PREDICTED: uncharacterized protein LOC107350834	NA	NA	NA	A7RUP4	6.13e-15	Predicted protein OS=Nematostella vectensis GN=v1g202427 PE=4 SV=1	ref|XP_015772571.1|	1.15e-64	PREDICTED: uncharacterized protein LOC107350834 [Acropora digitifera]	NA	GO:0005639; GO:0098794; GO:0004931; GO:0001614	0	0	#N/A	#N/A	Apalm_v2_gene.model.Sc0a5M3_124_HRSCAF_222.281
524	evm.TU.hic_scaffold_20.1837	Calsyntenin-2	Q9H4D0	2.31e-90	Calsyntenin-2 OS=Homo sapiens GN=CLSTN2 PE=1 SV=2	A0A2B4S5H8	0	Calsyntenin-2 OS=Stylophora pistillata GN=CLSTN2 PE=4 SV=1	ref|XP_015759200.1|	0	PREDICTED: LOW QUALITY PROTEIN: calsyntenin-1-like [Acropora digitifera]	GO:0009986; GO:0005789; GO:0000139; GO:0016021; GO:0014069; GO:0045211; GO:0005509; GO:0007156; GO:0051965; GO:0050806	GO:0016021; GO:0005509; GO:0007156	K22660	K22660	841at6101	0	Apalm_v2_gene.model.Sc0a5M3_124_HRSCAF_222.245
525	evm.TU.hic_scaffold_20.1840	Alpha-enolase	Q9PVK2	0	Alpha-enolase OS=Alligator mississippiensis PE=2 SV=3	A0A2B4S5S2	0	Alpha-enolase OS=Stylophora pistillata GN=ENO1 PE=4 SV=1	gb|PFX23872.1|	0	enolase-like [Stylophora pistillata]	GO:0000015; GO:0000287; GO:0004634; GO:0006096	GO:0000015; GO:0000287; GO:0004634; GO:0006096	K01689	K01689	2358at6101	0	Apalm_v2_gene.model.Sc0a5M3_124_HRSCAF_222.242
526	evm.TU.hic_scaffold_20.1844	Segment polarity protein dishevelled homolog DVL-3	Q6DKE2	0	Segment polarity protein dishevelled homolog DVL-3 OS=Xenopus laevis GN=dvl3 PE=2 SV=1	A0A2B4S1T8	0	Segment polarity protein dishevelled-like DVL-3 OS=Stylophora pistillata GN=dvl3 PE=4 SV=1	ref|XP_015759227.1|	0	PREDICTED: segment polarity protein dishevelled homolog DVL-3-like [Acropora digitifera]	GO:0005737; GO:0008013; GO:0032053; GO:0060271; GO:0035556; GO:0007275; GO:0016055	GO:0005622; GO:0035556; GO:0016055	K02353	K02353	1844at6101	0	Apalm_v2_gene.model.Sc0a5M3_124_HRSCAF_222.238
527	evm.TU.hic_scaffold_20.1853	hypothetical protein AWC38_SpisGene16916	NA	NA	NA	A0A2B4RND9	1.07e-149	Uncharacterized protein OS=Stylophora pistillata GN=AWC38_SpisGene16916 PE=4 SV=1	gb|PFX18686.1|	1.66e-149	hypothetical protein AWC38_SpisGene16916 [Stylophora pistillata]	NA	0	0	0	5066at6101	0	Apalm_v2_gene.model.Sc0a5M3_124_HRSCAF_222.229
528	evm.TU.hic_scaffold_20.1865	hypothetical protein	NA	NA	NA	NA	NA	NA	NA	NA	NA	NA	NA	0	0	#N/A	#N/A	Apalm_v2_gene.model.Sc0a5M3_124_HRSCAF_222.216
529	evm.TU.hic_scaffold_20.1871	Proteasome subunit beta type-6	Q3MHN0	6.61e-81	Proteasome subunit beta type-6 OS=Bos taurus GN=PSMB6 PE=1 SV=1	A0A2B4S398	3.38e-87	Proteasome subunit beta type-6 OS=Stylophora pistillata GN=Psmb6 PE=4 SV=1	ref|XP_015758423.1|	1.74e-124	PREDICTED: LOW QUALITY PROTEIN: proteasome subunit beta type-6-like [Acropora digitifera]	GO:0005829; GO:0005654; GO:0005839; GO:0019774; GO:0045296; GO:0004298; GO:0051603	GO:0005839; GO:0004298; GO:0051603	K02738	K02738	7139at6101	0	Apalm_v2_gene.model.Sc0a5M3_124_HRSCAF_222.210
530	evm.TU.hic_scaffold_20.1877	Ankyrin repeat and SOCS box protein 9	Q96DX5	5.64e-36	Ankyrin repeat and SOCS box protein 9 OS=Homo sapiens GN=ASB9 PE=1 SV=1	A0A2B4S5K0	0	Ankyrin repeat and SOCS box protein 9 OS=Stylophora pistillata GN=ASB9 PE=4 SV=1	ref|XP_015758413.1|	0	PREDICTED: ankyrin repeat and SOCS box protein 9-like isoform X1 [Acropora digitifera]	GO:0005829; GO:0005739; GO:0035556; GO:0045732; GO:0043687; GO:0016567	GO:0005622; GO:0035556	0	0	4373at6101	0	Apalm_v2_gene.model.Sc0a5M3_124_HRSCAF_222.204
531	evm.TU.hic_scaffold_20.1906	Cell division control protein 42 homolog	P60766	1.63e-128	Cell division control protein 42 homolog OS=Mus musculus GN=Cdc42 PE=1 SV=2	A0A2B4S4R1	3.72e-133	Cell division control protein 42-like OS=Stylophora pistillata GN=Cdc42 PE=4 SV=1	ref|XP_015765121.1|	1.57e-136	PREDICTED: cell division control protein 42 homolog isoform X2 [Acropora digitifera]	GO:0045177; GO:0071944; GO:0042995; GO:0005911; GO:0005813; GO:0005737; GO:0036464; GO:0005829; GO:0043197; GO:0030175; GO:0000139; GO:0017119; GO:0031258; GO:0031256; GO:0016020; GO:0030496; GO:0072686; GO:0043209; GO:0043025; GO:0045335; GO:0005886; GO:0030141; GO:0051233; GO:0000322; GO:0034191; GO:0032427; GO:0005525; GO:0030742; GO:0003924; GO:0042802; GO:0031435; GO:0019901; GO:0051022; GO:…	GO:0005622; GO:0016020; GO:0005525; GO:0003924; GO:0051301; GO:0007264	K04393	K04393	6437at6101	0	Apalm_v2_gene.model.Sc0a5M3_124_HRSCAF_222.173
532	evm.TU.hic_scaffold_20.1929	Angiopoietin-1 receptor	NA	NA	NA	A0A2B4RTE0	1.05e-17	Angiopoietin-1 receptor OS=Stylophora pistillata GN=Tek PE=4 SV=1	ref|XP_015757875.1|	4.02e-154	PREDICTED: uncharacterized protein LOC107337270 isoform X1 [Acropora digitifera]	NA	GO:0016021; GO:0005524; GO:0004713	0	0	#N/A	#N/A	Apalm_v2_gene.model.Sc0a5M3_124_HRSCAF_222.150
533	evm.TU.hic_scaffold_20.1959	Leucine-rich repeat-containing protein 34	Q9DAM1	6.33e-102	Leucine-rich repeat-containing protein 34 OS=Mus musculus GN=Lrrc34 PE=1 SV=1	A0A2B4SVH6	0	Leucine-rich repeat-containing protein 34 OS=Stylophora pistillata GN=Lrrc34 PE=4 SV=1	gb|PFX32870.1|	0	leucine-rich repeat-containing protein 34-like [Stylophora pistillata]	GO:0005737; GO:0005730; GO:0030154	0	0	0	4128at6101	0	Apalm_v2_gene.model.Sc0a5M3_124_HRSCAF_222.120
534	evm.TU.hic_scaffold_20.1973	Coatomer subunit beta'	O55029	0	Coatomer subunit beta' OS=Mus musculus GN=Copb2 PE=1 SV=2	A0A2B4SWN9	0	Coatomer subunit beta OS=Stylophora pistillata GN=Copb2 PE=4 SV=1	ref|XP_022809613.1|	0	coatomer subunit beta'-like isoform X1 [Stylophora pistillata]	GO:0030126; GO:0005829; GO:0005794; GO:0000139; GO:0005198; GO:0006888; GO:0006891; GO:0006886; GO:0006890; GO:1901998	GO:0030663; GO:0000139; GO:0030117; GO:0005198; GO:0006886; GO:0016192	K17302	K17302	514at6101	0	Apalm_v2_gene.model.Sc0a5M3_124_HRSCAF_222.106
535	evm.TU.hic_scaffold_20.1974	hypothetical protein	NA	NA	NA	NA	NA	NA	NA	NA	NA	NA	NA	0	0	#N/A	#N/A	Apalm_v2_gene.model.Sc0a5M3_124_HRSCAF_222.105
536	evm.TU.hic_scaffold_20.1982	Steroid 17-alpha-hydroxylase/17,20 lyase	P30437	1.16e-68	Steroid 17-alpha-hydroxylase/17,20 lyase OS=Oncorhynchus mykiss GN=cyp17a1 PE=2 SV=1	A0A2B4SVB9	0	Steroid 17-alpha-hydroxylase/17,20 lyase OS=Stylophora pistillata GN=cyp17a1 PE=4 SV=1	ref|XP_020613096.1|	0	steroid 17-alpha-hydroxylase/17,20 lyase-like [Orbicella faveolata]	GO:0005623; GO:0016020; GO:0047442; GO:0020037; GO:0005506; GO:0004508; GO:0042448; GO:0007548; GO:0006694	GO:0020037; GO:0005506; GO:0016829; GO:0004497; GO:0016705	0	0	2848at6101	0	Apalm_v2_gene.model.Sc0a5M3_124_HRSCAF_222.97
537	evm.TU.hic_scaffold_20.1983	Ubiquitin-conjugating enzyme E2 J2	Q2TA03	1.85e-109	Ubiquitin-conjugating enzyme E2 J2 OS=Bos taurus GN=UBE2J2 PE=2 SV=1	A0A2B4SSE1	5.48e-151	Ubiquitin-conjugating enzyme E2 J2 OS=Stylophora pistillata GN=UBE2J2 PE=4 SV=1	ref|XP_020613094.1|	5.72e-153	ubiquitin-conjugating enzyme E2 J2-like [Orbicella faveolata]	GO:0005783; GO:0005789; GO:0016021; GO:0000151; GO:0005524; GO:0061631; GO:0061630; GO:0031625; GO:1903955; GO:0000209; GO:0006986; GO:0030433	GO:0016021	K04554	K04554	6855at6101	0	Apalm_v2_gene.model.Sc0a5M3_124_HRSCAF_222.96
538	evm.TU.hic_scaffold_20.1999	Kelch-like protein 17	Q6TDP4	0	Q6TDP4|KLH17_HUMAN Kelch-like protein 17 OS=Homo sapiens GN=KLHL17 PE=2 SV=1	A0A2B4SL59	0	Kelch-like protein 17 OS=Stylophora pistillata GN=KLHL17 PE=4 SV=1	gb|PFX29155.1|	0	kelch-like protein 17 [Stylophora pistillata]	GO:0015629; GO:0030054; GO:0031463; GO:0032839; GO:0005615; GO:0043025; GO:0014069; GO:0045211; GO:0051015; GO:0031208; GO:0032947; GO:0030036; GO:0007420; GO:0016567	0	K10454	K10454	2153at6101	0	Apalm_v2_gene.model.Sc0a5M3_124_HRSCAF_222.80
539	evm.TU.hic_scaffold_20.2004	Beta-1 adrenergic receptor	O42574	1.08e-22	O42574|ADRB1_XENLA Beta-1 adrenergic receptor OS=Xenopus laevis GN=adrb1 PE=2 SV=1	A0A2B4S4F3	2.79e-114	Histamine H2 receptor OS=Stylophora pistillata GN=AWC38_SpisGene25754 PE=4 SV=1	ref|XP_015776142.1|	0	PREDICTED: D(2) dopamine receptor-like [Acropora digitifera]	GO:0005769; GO:0016021; GO:0005886; GO:0004940; GO:0005088; GO:0005057; GO:0071880; GO:0030819; GO:0043950; GO:0043547; GO:0045823	GO:0016021; GO:0004977	0	0	14005at6101	0	Apalm_v2_gene.model.Sc0a5M3_124_HRSCAF_222.75
540	evm.TU.hic_scaffold_20.2027	PREDICTED: uncharacterized protein LOC107327052	NA	NA	NA	NA	NA	NA	ref|XP_015747293.1|	6.47e-37	PREDICTED: uncharacterized protein LOC107327052 [Acropora digitifera]	NA	NA	0	0	10202at6101	1.29e-32	Apalm_v2_gene.model.Sc0a5M3_124_HRSCAF_222.52
541	evm.TU.hic_scaffold_20.2051	Tetratricopeptide repeat protein 17	B5DEL3	6.29e-14	Tetratricopeptide repeat protein 17 OS=Rattus norvegicus GN=Ttc17 PE=1 SV=1	A0A2B4SMV8	0	Tetratricopeptide repeat protein 17 OS=Stylophora pistillata GN=TTC17 PE=4 SV=1	ref|XP_015779642.1|	0	PREDICTED: tetratricopeptide repeat protein 17-like [Acropora digitifera]	GO:0015629; GO:0005737; GO:0005829; GO:0005886; GO:0030041; GO:0044782	GO:0016021	0	0	3911at6101	0	Apalm_v2_gene.model.Sc0a5M3_124_HRSCAF_222.29
542	evm.TU.hic_scaffold_20.2052	Cytochrome b5 domain-containing protein 1	Q567I9	4.78e-108	Cytochrome b5 domain-containing protein 1 OS=Danio rerio GN=cyb5d1 PE=2 SV=1	A0A2B4SLC4	8.27e-151	Cytochrome b5 domain-containing protein 1 OS=Stylophora pistillata GN=cyb5d1 PE=4 SV=1	ref|XP_020608275.1|	2.32e-152	cytochrome b5 domain-containing protein 1-like [Orbicella faveolata]	GO:0046872	0	0	0	5604at6101	0	Apalm_v2_gene.model.Sc0a5M3_124_HRSCAF_222.28
543	evm.TU.hic_scaffold_20.206	Cystatin-B	B2Z449	7.69e-32	Cystatin-B OS=Paralichthys olivaceus PE=1 SV=1	Q7ZUH6	2e-38	Zgc:56530 OS=Danio rerio GN=cst14a.2 PE=2 SV=1	ref|XP_015777646.1|	9.82e-68	PREDICTED: cystatin-B-like [Acropora digitifera]	GO:0005737; GO:0004869; GO:0071220; GO:0045087	GO:0005622; GO:0004869	K13907	K13907	10818at6101	0	Apalm_v2_gene.model.Sc0a5M3_79_HRSCAF_143.219
544	evm.TU.hic_scaffold_20.2066	NAD kinase	P58058	3.76e-134	NAD kinase OS=Mus musculus GN=Nadk PE=1 SV=2	A0A2B4RYN5	0	NAD kinase OS=Stylophora pistillata GN=Nadk PE=4 SV=1	ref|XP_015754581.1|	0	PREDICTED: NAD kinase-like [Acropora digitifera]	GO:0005829; GO:0005524; GO:0046872; GO:0003951; GO:0019674; GO:0006741	GO:0003951; GO:0019674; GO:0006741	K00858	K00858	3120at6101	0	Apalm_v2_gene.model.Sc0a5M3_124_HRSCAF_222.13
545	evm.TU.hic_scaffold_20.207	Probable tubulin polyglutamylase TTLL2	A4Q9E4	3.84e-94	A4Q9E4|TTLL2_MOUSE Probable tubulin polyglutamylase TTLL2 OS=Mus musculus GN=Ttll2 PE=2 SV=1	A0A2B4SXR5	0	Putative tubulin polyglutamylase TTLL2 OS=Stylophora pistillata GN=Ttll2 PE=4 SV=1	ref|XP_015777644.1|	0	PREDICTED: tubulin polyglutamylase TTLL6-like [Acropora digitifera]	GO:0005524; GO:0016874; GO:0006464	GO:0006464	K16600	K16600	3548at6101	0	Apalm_v2_gene.model.Sc0a5M3_79_HRSCAF_143.220
546	evm.TU.hic_scaffold_20.2073	UPF0462 protein C4orf33 homolog	Q6P2T7	1.93e-43	UPF0462 protein C4orf33 homolog OS=Danio rerio GN=zgc:77739 PE=2 SV=1	A0A2B4S536	0	UPF0462 protein C4orf33-like OS=Stylophora pistillata GN=D3Ertd751e PE=4 SV=1	ref|XP_020606518.1|	0	uncharacterized protein LOC110045264 [Orbicella faveolata]	0	0	0	0	8772at6101	0	Apalm_v2_gene.model.Sc0a5M3_124_HRSCAF_222.6
547	evm.TU.hic_scaffold_20.235	Putative nucleotidyltransferase FAM46C	Q5XIV0	2.28e-142	Putative nucleotidyltransferase FAM46C OS=Rattus norvegicus GN=Fam46c PE=2 SV=1	A0A2B4T1L9	0	2-oxoisovalerate dehydrogenase subunit beta, mitochondrial OS=Stylophora pistillata GN=Bckdhb PE=4 SV=1	ref|XP_015764235.1|	0	PREDICTED: protein FAM46C-like [Acropora digitifera]	GO:0016779	GO:0003824; GO:0008152	0	0	2996at6101	0	Apalm_v2_gene.model.Sc0a5M3_79_HRSCAF_143.248
548	evm.TU.hic_scaffold_20.243	5-methylcytosine rRNA methyltransferase NSUN4	Q66KI9	6.27e-64	5-methylcytosine rRNA methyltransferase NSUN4 OS=Xenopus tropicalis GN=nsun4 PE=2 SV=1	A0A2B4SW45	5.18e-152	5-methylcytosine rRNA methyltransferase NSUN4 OS=Stylophora pistillata GN=NSUN4 PE=4 SV=1	ref|XP_020604486.1|	0	5-methylcytosine rRNA methyltransferase NSUN4-like [Orbicella faveolata]	GO:0005762; GO:0008168; GO:0003723; GO:0031167	GO:0008168; GO:0003723	K21970	K21970	13106at6101	0	Apalm_v2_gene.model.Sc0a5M3_79_HRSCAF_143.255
549	evm.TU.hic_scaffold_20.244	Protein TFG	Q92734	4.87e-55	Protein TFG OS=Homo sapiens GN=TFG PE=1 SV=2	A0A2B4T0A4	1.29e-131	Uncharacterized protein OS=Stylophora pistillata GN=AWC38_SpisGene994 PE=4 SV=1	ref|XP_015764239.1|	0	PREDICTED: protein TFG-like [Acropora digitifera]	GO:0005737; GO:0005829; GO:0070971; GO:0070062; GO:0000139; GO:0042802; GO:0004871; GO:0048208; GO:0006888; GO:0043123	GO:0000139; GO:0042802; GO:0048208	K09292	K09292	7890at6101	0	Apalm_v2_gene.model.Sc0a5M3_79_HRSCAF_143.256
550	evm.TU.hic_scaffold_20.25	Nucleoporin Nup43	Q8NFH3	2.25e-91	Nucleoporin Nup43 OS=Homo sapiens GN=NUP43 PE=1 SV=1	A0A2B4SQS5	4.94e-178	Nucleoporin Nup43 OS=Stylophora pistillata GN=NUP43 PE=4 SV=1	ref|XP_015769524.1|	0	PREDICTED: nucleoporin Nup43-like [Acropora digitifera]	GO:0000777; GO:0005829; GO:0043657; GO:0005635; GO:0031080; GO:0051301; GO:0075733; GO:0007077; GO:0006406; GO:0016925; GO:1900034; GO:0060964; GO:0006110; GO:0007062; GO:0006409; GO:0016032; GO:0019083	0	K14305	K14305	3461at6101	0	Apalm_v2_gene.model.Sc0a5M3_79_HRSCAF_143.30
551	evm.TU.hic_scaffold_20.264	Extracellular calcium-sensing receptor	P48442	4.57e-59	Extracellular calcium-sensing receptor OS=Rattus norvegicus GN=Casr PE=1 SV=1	A0A2B4T094	1.43e-171	Metabotropic glutamate receptor 7 OS=Stylophora pistillata GN=Grm7 PE=4 SV=1	ref|XP_015765006.1|	0	PREDICTED: metabotropic glutamate receptor 4-like [Acropora digitifera]	GO:0016324; GO:0030424; GO:0043679; GO:0016323; GO:0009986; GO:0005737; GO:0005887; GO:0016020; GO:0043005; GO:0043025; GO:0005634; GO:0005886; GO:0016597; GO:0005509; GO:0008144; GO:0004930; GO:0005178; GO:0044325; GO:0000287; GO:0019808; GO:0042803; GO:0019901; GO:0007193; GO:0006915; GO:0048754; GO:0070509; GO:0006816; GO:0006874; GO:0071333; GO:0035729; GO:0071456; GO:0071404; GO:1901653; GO:…	GO:0016021; GO:0005886; GO:0004930	0	0	2320at6101	0	Apalm_v2_gene.model.Sc0a5M3_79_HRSCAF_143.276
552	evm.TU.hic_scaffold_20.296	T-box transcription factor TBX18	O95935	2.5e-109	T-box transcription factor TBX18 OS=Homo sapiens GN=TBX18 PE=1 SV=3	A0A2B4SXH2	0	T-box transcription factor TBX15 OS=Stylophora pistillata GN=Tbx15 PE=4 SV=1	ref|XP_020615298.1|	0	T-box transcription factor TBX15-like [Orbicella faveolata]	GO:0005634; GO:0003700; GO:0046982; GO:0042803; GO:0001106; GO:0000976; GO:0060829; GO:0072001; GO:0006351	GO:0005634; GO:0003677; GO:0003700; GO:0006351	K10182	K10182	6175at6101	0	Apalm_v2_gene.model.Sc0a5M3_79_HRSCAF_143.308
553	evm.TU.hic_scaffold_20.304	Four and a half LIM domains protein 2	Q14192	3.81e-70	Four and a half LIM domains protein 2 OS=Homo sapiens GN=FHL2 PE=1 SV=3	A0A2B4SZQ8	0	Four and a half LIM domains protein 2 OS=Stylophora pistillata GN=FHL2 PE=4 SV=1	ref|XP_015765709.1|	0	PREDICTED: prickle-like protein 3 isoform X1 [Acropora digitifera]	GO:0005925; GO:0031430; GO:0005654; GO:0005634; GO:0030018; GO:0050681; GO:0042802; GO:0046872; GO:0003713; GO:0008134; GO:0030521; GO:0055014; GO:0060347; GO:0043066; GO:0000122; GO:0001649; GO:0045893; GO:0019216; GO:0009725; GO:0006351; GO:0055015	GO:0008270	0	0	1097at6101	0	Apalm_v2_gene.model.Sc0a5M3_79_HRSCAF_143.316
554	evm.TU.hic_scaffold_20.323	hypothetical protein	NA	NA	NA	NA	NA	NA	NA	NA	NA	NA	NA	0	0	#N/A	#N/A	Apalm_v2_gene.model.Sc0a5M3_79_HRSCAF_143.338
555	evm.TU.hic_scaffold_20.331	PREDICTED: uncharacterized protein LOC107350969	NA	NA	NA	A0A2B4SHW1	3.14e-75	Uncharacterized protein OS=Stylophora pistillata GN=AWC38_SpisGene6544 PE=4 SV=1	ref|XP_015772720.1|	0	PREDICTED: uncharacterized protein LOC107350969 [Acropora digitifera]	NA	0	0	0	9109at6101	0	Apalm_v2_gene.model.Sc0a5M3_79_HRSCAF_143.346
556	evm.TU.hic_scaffold_20.335	Transient receptor potential cation channel subfamily A member 1	O75762	1.68e-72	Transient receptor potential cation channel subfamily A member 1 OS=Homo sapiens GN=TRPA1 PE=1 SV=3	A0A2B4SDD9	0	Transient receptor potential cation channel subfamily A member 1 OS=Stylophora pistillata GN=TRPA1 PE=4 SV=1	ref|XP_015772716.1|	0	PREDICTED: transient receptor potential cation channel subfamily A member 1-like [Acropora digitifera]	GO:0005887; GO:0005886; GO:0032421; GO:0005262; GO:0015278; GO:0015267; GO:0042802; GO:0097604; GO:0070588; GO:0007166; GO:0050968; GO:0050966; GO:0006811; GO:0051289; GO:0009409; GO:0042542; GO:0014070; GO:0010033; GO:0048265; GO:0019233; GO:0050955	GO:0016021; GO:0005216	0	0	986at6101	0	Apalm_v2_gene.model.Sc0a5M3_79_HRSCAF_143.350
557	evm.TU.hic_scaffold_20.341	TIP41-like protein	Q5FW12	4.89e-95	TIP41-like protein OS=Xenopus tropicalis GN=tiprl PE=2 SV=1	A0A2B4SFU1	1.72e-155	TIP41-like protein OS=Stylophora pistillata GN=tiprl PE=4 SV=1	gb|PFX28741.1|	2.66e-155	TIP41-like protein [Stylophora pistillata]	GO:0005737; GO:0043009; GO:0043066	0	K17607	K17607	7665at6101	0	Apalm_v2_gene.model.Sc0a5M3_79_HRSCAF_143.356
558	evm.TU.hic_scaffold_20.342	Protein C9orf135	Q5VTT2	1.72e-48	Protein C9orf135 OS=Homo sapiens GN=C9orf135 PE=1 SV=1	A0A2B4SJW7	1.28e-138	Uncharacterized protein C9orf135-like OS=Stylophora pistillata GN=AWC38_SpisGene6536 PE=4 SV=1	ref|XP_015772743.1|	2.65e-165	PREDICTED: uncharacterized protein C9orf135-like [Acropora digitifera]	GO:0005737; GO:0016021; GO:0005886	0	0	0	6338at6101	0	Apalm_v2_gene.model.Sc0a5M3_79_HRSCAF_143.357
559	evm.TU.hic_scaffold_20.352	Ficolin-2	Q15485	4.43e-57	Ficolin-2 OS=Homo sapiens GN=FCN2 PE=1 SV=2	A0A2B4RAH1	7.19e-140	Fibrinogen C domain-containing protein 1 OS=Stylophora pistillata GN=FIBCD1 PE=4 SV=1	ref|XP_015772705.1|	0	PREDICTED: LOW QUALITY PROTEIN: uncharacterized protein LOC107350956 [Acropora digitifera]	GO:0072562; GO:0005581; GO:0070062; GO:0005576; GO:0003823; GO:0048306; GO:2001065; GO:0046872; GO:0043394; GO:0004252; GO:0006956; GO:0001867; GO:0050829; GO:0050830; GO:0008228; GO:0043654	0	0	0	13615at6101	0	Apalm_v2_gene.model.Sc0a5M3_79_HRSCAF_143.367
560	evm.TU.hic_scaffold_20.382	Transgelin-2	Q5XFX0	1.01e-42	Transgelin-2 OS=Rattus norvegicus GN=Tagln2 PE=1 SV=1	A0A2B4T0L9	1.95e-110	Transgelin-2 OS=Stylophora pistillata GN=TAGLN2 PE=4 SV=1	ref|XP_020605590.1|	1.91e-117	transgelin-like [Orbicella faveolata]	GO:0070062; GO:0031982; GO:0045296; GO:0030855	0	K20526	K20526	7888at6101	0	Apalm_v2_gene.model.Sc0a5M3_79_HRSCAF_143.397
561	evm.TU.hic_scaffold_20.391	PREDICTED: uncharacterized protein LOC107350488	NA	NA	NA	A7S8C5	8.37e-147	Predicted protein OS=Nematostella vectensis GN=v1g243536 PE=4 SV=1	ref|XP_015772201.1|	0	PREDICTED: uncharacterized protein LOC107350488 [Acropora digitifera]	NA	0	0	0	5432at6101	0	Apalm_v2_gene.model.Sc0a5M3_79_HRSCAF_143.406
562	evm.TU.hic_scaffold_20.412	PREDICTED: uncharacterized protein LOC107350498 isoform X1	NA	NA	NA	A7RW15	3.66e-128	Predicted protein OS=Nematostella vectensis GN=v1g202985 PE=4 SV=1	ref|XP_015772210.1|	0	PREDICTED: uncharacterized protein LOC107350498 isoform X1 [Acropora digitifera]	NA	GO:0016021	0	0	6345at6101	0	Apalm_v2_gene.model.Sc0a5M3_79_HRSCAF_143.429
563	evm.TU.hic_scaffold_20.433	SH3 domain-binding glutamic acid-rich-like protein 3	Q91VW3	1.13e-18	Q91VW3|SH3L3_MOUSE SH3 domain-binding glutamic acid-rich-like protein 3 OS=Mus musculus GN=Sh3bgrl3 PE=1 SV=1	A0A2B4SZB3	6.15e-27	SH3 domain-binding glutamic acid-rich-like protein 3 OS=Stylophora pistillata GN=SH3BGRL3 PE=4 SV=1	ref|XP_015752468.1|	2.68e-33	PREDICTED: SH3 domain-binding glutamic acid-rich-like protein 3 [Acropora digitifera]	GO:0005737; GO:0016604; GO:0009055; GO:0015035; GO:0045454	GO:0005623; GO:0009055; GO:0015035; GO:0045454	0	0	11001at6101	4.04e-29	Apalm_v2_gene.model.Sc0a5M3_79_HRSCAF_143.449
564	evm.TU.hic_scaffold_20.443	hypothetical protein	NA	NA	NA	NA	NA	NA	NA	NA	NA	NA	NA	0	0	#N/A	#N/A	Apalm_v2_gene.model.Sc0a5M3_79_HRSCAF_143.459
565	evm.TU.hic_scaffold_20.462	Polyubiquitin	P62976	0	Polyubiquitin OS=Cricetulus griseus PE=2 SV=2	M1RYL5	0	Ubiquitin-like protein OS=Stylophora pistillata PE=4 SV=1	gb|AGG36348.1|	0	ubiquitin-like protein [Stylophora pistillata]	GO:0005737; GO:0005634	0	K08770	K08770	1593at6101	0	Apalm_v2_gene.model.Sc0a5M3_79_HRSCAF_143.478
566	evm.TU.hic_scaffold_20.477	Splicing factor 3A subunit 3	Q12874	0	Splicing factor 3A subunit 3 OS=Homo sapiens GN=SF3A3 PE=1 SV=1	A0A131XFY2	0	Putative splicing factor 3a subunit 3 OS=Hyalomma excavatum PE=2 SV=1	ref|XP_022799670.1|	0	splicing factor 3A subunit 3-like [Stylophora pistillata]	GO:0071013; GO:0016607; GO:0005654; GO:0005681; GO:0003723; GO:0008270; GO:0000389; GO:0006397; GO:0000398; GO:0008380; GO:0000375	GO:0005681; GO:0003723; GO:0008270; GO:0000398	K12827	K12827	13015at6101	0	Apalm_v2_gene.model.Sc0a5M3_79_HRSCAF_143.493
567	evm.TU.hic_scaffold_20.490	Dehydrodolichyl diphosphate synthase complex subunit DHDDS	Q86SQ9	1.32e-107	Dehydrodolichyl diphosphate synthase complex subunit DHDDS OS=Homo sapiens GN=DHDDS PE=1 SV=3	A0A2B4S1M2	1.76e-117	Dehydrodolichyl diphosphate synthase OS=Stylophora pistillata GN=DHDDS PE=4 SV=1	ref|XP_015759159.1|	2.59e-172	PREDICTED: dehydrodolichyl diphosphate syntase complex subunit DHDDS-like [Acropora digitifera]	GO:0005789; GO:0016765; GO:0006489; GO:0016094; GO:0006486	GO:0016765; GO:0006486	K11778	K11778	5403at6101	0	Apalm_v2_gene.model.Sc0a5M3_79_HRSCAF_143.506
568	evm.TU.hic_scaffold_20.510	SAM and SH3 domain-containing protein 1	O94885	2.01e-18	SAM and SH3 domain-containing protein 1 OS=Homo sapiens GN=SASH1 PE=1 SV=3	A0A2B4T1Q4	2.14e-76	SAM and SH3 domain-containing protein 1 OS=Stylophora pistillata GN=Sash1 PE=4 SV=1	ref|XP_015759133.1|	0	PREDICTED: SAM and SH3 domain-containing protein 1-like [Acropora digitifera]	GO:0043234; GO:0031435; GO:0008022; GO:0032947; GO:0019901; GO:0045766; GO:0010595; GO:0043507; GO:0031666; GO:1901224; GO:1900745; GO:0000209; GO:1902498; GO:1900044	0	0	0	#N/A	#N/A	Apalm_v2_gene.model.Sc0a5M3_79_HRSCAF_143.528
569	evm.TU.hic_scaffold_20.56	F-box only protein 21	Q8VDH1	3.08e-10	F-box only protein 21 OS=Mus musculus GN=Fbxo21 PE=1 SV=1	A7SR13	3.4e-79	Predicted protein (Fragment) OS=Nematostella vectensis GN=v1g16006 PE=4 SV=1	ref|XP_015772715.1|	2.86e-158	PREDICTED: uncharacterized protein LOC107350962 isoform X1 [Acropora digitifera]	GO:0003677; GO:0004842	GO:0003677	0	0	8517at6101	0	Apalm_v2_gene.model.Sc0a5M3_79_HRSCAF_143.64
570	evm.TU.hic_scaffold_20.582	Spermine synthase	NA	NA	NA	A0A2B4SZK5	5.95e-126	Spermine synthase OS=Stylophora pistillata GN=SMS PE=4 SV=1	ref|XP_015756134.1|	5.55e-178	PREDICTED: uncharacterized protein LOC107335619 [Acropora digitifera]	NA	GO:0016768; GO:0006597	0	0	8276at6101	0	Apalm_v2_gene.model.Sc0a5M3_79_HRSCAF_143.602
571	evm.TU.hic_scaffold_20.590	Charged multivesicular body protein 1b	Q6DF27	3.24e-45	Q6DF27|CHM1B_XENTR Charged multivesicular body protein 1b OS=Xenopus tropicalis GN=chmp1b PE=2 SV=1	A0A2B4SZW9	4.86e-71	Charged multivesicular body protein 1b OS=Stylophora pistillata GN=chmp1b PE=4 SV=1	ref|XP_015756138.1|	8.87e-75	PREDICTED: charged multivesicular body protein 1b-like [Acropora digitifera]	GO:0005829; GO:0031902; GO:0015031; GO:0007034	GO:0007034	K12197	K12197	7563at6101	0	Apalm_v2_gene.model.Sc0a5M3_79_HRSCAF_143.610
572	evm.TU.hic_scaffold_20.597	Transmembrane protein 181	Q9P2C4	5.57e-140	Transmembrane protein 181 OS=Homo sapiens GN=TMEM181 PE=1 SV=2	V3ZDG5	4.56e-158	Uncharacterized protein OS=Lottia gigantea GN=LOTGIDRAFT_106023 PE=4 SV=1	ref|XP_022804821.1|	0	transmembrane protein 181-like [Stylophora pistillata]	GO:0016021; GO:0015643; GO:0009405	GO:0016021	0	0	4527at6101	0	Apalm_v2_gene.model.Sc0a5M3_79_HRSCAF_143.617
573	evm.TU.hic_scaffold_20.636	Dimethyladenosine transferase 1, mitochondrial	Q28HM1	2.2e-73	Dimethyladenosine transferase 1, mitochondrial OS=Xenopus tropicalis GN=tfb1m PE=2 SV=1	A7SV30	6.73e-133	rRNA adenine N(6)-methyltransferase OS=Nematostella vectensis GN=v1g174677 PE=3 SV=1	ref|XP_015775353.1|	0	PREDICTED: mitochondrial dimethyladenosine transferase 1-like [Acropora digitifera]	GO:0005737; GO:0005739; GO:0003677; GO:0003723; GO:0000179; GO:0006355; GO:0006351	GO:0005737; GO:0003723; GO:0000179	K15266	K15266	4333at6101	0	Apalm_v2_gene.model.Sc0a5M3_79_HRSCAF_143.656
574	evm.TU.hic_scaffold_20.641	c-Myc-binding protein	Q2TBP7	1.39e-32	c-Myc-binding protein OS=Bos taurus GN=MYCBP PE=3 SV=3	A7S2N6	3.69e-53	Predicted protein OS=Nematostella vectensis GN=v1g236875 PE=4 SV=1	ref|XP_015775371.1|	3e-70	PREDICTED: C-Myc-binding protein-like [Acropora digitifera]	GO:0005737; GO:0005634; GO:0003713; GO:0006355; GO:0006351	GO:0003700; GO:0003713	0	0	10195at6101	0	Apalm_v2_gene.model.Sc0a5M3_79_HRSCAF_143.661
575	evm.TU.hic_scaffold_20.662	PREDICTED: uncharacterized protein LOC106811689	NA	NA	NA	A0A2B4R762	2.19e-42	Uncharacterized protein OS=Stylophora pistillata GN=AWC38_SpisGene22954 PE=4 SV=1	ref|XP_014670880.1|	7.86e-55	PREDICTED: uncharacterized protein LOC106811689	NA	0	0	0	#N/A	#N/A	Apalm_v2_gene.model.Sc0a5M3_79_HRSCAF_143.683
576	evm.TU.hic_scaffold_20.666	Mitochondrial pyruvate carrier 1	P63030	4.83e-39	Mitochondrial pyruvate carrier 1 OS=Mus musculus GN=Mpc1 PE=1 SV=1	A7SC70	1.15e-47	Mitochondrial pyruvate carrier OS=Nematostella vectensis GN=v1g229868 PE=3 SV=1	ref|XP_020622760.1|	1.75e-56	mitochondrial pyruvate carrier 1-like [Orbicella faveolata]	GO:0031305; GO:0005743; GO:0005739; GO:1990830; GO:0061732; GO:0006850	GO:0031305; GO:0050833; GO:0006850	K22138	K22138	9675at6101	0	Apalm_v2_gene.model.Sc0a5M3_79_HRSCAF_143.687
577	evm.TU.hic_scaffold_20.67	hypothetical protein	NA	NA	NA	NA	NA	NA	NA	NA	NA	NA	NA	0	0	#N/A	#N/A	Apalm_v2_gene.model.Sc0a5M3_79_HRSCAF_143.75
578	evm.TU.hic_scaffold_20.679	Sialomucin core protein 24	Q9QX82	1.04e-06	Sialomucin core protein 24 OS=Rattus norvegicus GN=Cd164 PE=1 SV=1	A0A2B4T184	3.98e-09	Sialomucin core protein 24 OS=Stylophora pistillata GN=Cd164 PE=4 SV=1	ref|XP_015759984.1|	4.31e-49	PREDICTED: sialomucin core protein 24-like [Acropora digitifera]	GO:0005768; GO:0010008; GO:0016021; GO:0005765; GO:0005764; GO:0005886; GO:0007155; GO:0007157; GO:0007517	GO:0016021	0	0	#N/A	#N/A	Apalm_v2_gene.model.Sc0a5M3_79_HRSCAF_143.700
579	evm.TU.hic_scaffold_20.68	Charged multivesicular body protein 2b	Q6NXD2	5.98e-73	Charged multivesicular body protein 2b OS=Danio rerio GN=chmp2b PE=2 SV=1	A0A2B4SS51	3.24e-122	Charged multivesicular body protein 2b OS=Stylophora pistillata GN=chmp2b PE=4 SV=1	ref|XP_015772799.1|	2.45e-145	PREDICTED: charged multivesicular body protein 2b-B-like isoform X1 [Acropora digitifera]	GO:0005829; GO:0031902; GO:0015031; GO:0007034	GO:0007034	K12192	K12192	8037at6101	0	Apalm_v2_gene.model.Sc0a5M3_79_HRSCAF_143.77
580	evm.TU.hic_scaffold_20.688	PR domain zinc finger protein 13	E9PZZ1	6.59e-40	E9PZZ1|PRD13_MOUSE PR domain zinc finger protein 13 OS=Mus musculus GN=Prdm13 PE=3 SV=1	A0A1B4Z137	0	Prdm13 transcription factor OS=Acropora digitifera GN=prdm13 PE=2 SV=1	ref|XP_015759987.1|	0	PREDICTED: early growth response protein 1-like [Acropora digitifera]	GO:0005634; GO:0003682; GO:0003677; GO:0042054; GO:0046872; GO:0000122; GO:0022008; GO:0006351	GO:0003676	0	0	1544at6101	0	Apalm_v2_gene.model.Sc0a5M3_79_HRSCAF_143.709
581	evm.TU.hic_scaffold_20.782	Zinc metalloproteinase nas-14	Q19269	1.47e-43	Zinc metalloproteinase nas-14 OS=Caenorhabditis elegans GN=nas-14 PE=2 SV=2	A0A2B4SJS0	1.33e-140	Zinc metalloproteinase nas-14 OS=Stylophora pistillata GN=nas-14 PE=4 SV=1	ref|XP_015756201.1|	0	PREDICTED: astacin-like metalloprotease toxin 5 [Acropora digitifera]	GO:0005576; GO:0004222; GO:0008270	GO:0004222; GO:0008270	0	0	9462at6101	0	Apalm_v2_gene.model.Sc0a5M3_79_HRSCAF_143.807
582	evm.TU.hic_scaffold_20.822	PREDICTED: uncharacterized protein LOC107335711	NA	NA	NA	A0A2B4SQQ0	2.68e-26	Uncharacterized protein OS=Stylophora pistillata GN=AWC38_SpisGene4418 PE=4 SV=1	ref|XP_015756232.1|	7.56e-114	PREDICTED: uncharacterized protein LOC107335711 [Acropora digitifera]	NA	0	0	0	19299at6101	0	Apalm_v2_gene.model.Sc0a5M3_79_HRSCAF_143.854
583	evm.TU.hic_scaffold_20.839	N-alpha-acetyltransferase 38, NatC auxiliary subunit	Q9D2U5	1.72e-27	N-alpha-acetyltransferase 38, NatC auxiliary subunit OS=Mus musculus GN=Naa38 PE=1 SV=1	A0A2B4S645	2.61e-46	N-alpha-acetyltransferase 38, NatC auxiliary subunit OS=Stylophora pistillata GN=Naa38 PE=4 SV=1	ref|XP_015756250.1|	7.26e-52	PREDICTED: N-alpha-acetyltransferase 38, NatC auxiliary subunit-like [Acropora digitifera]	GO:0005737; GO:0031417; GO:0005634; GO:0005844; GO:0043066	GO:0031417; GO:0016740	K20824	K20824	10376at6101	8.41e-45	Apalm_v2_gene.model.Sc0a5M3_79_HRSCAF_143.872
584	evm.TU.hic_scaffold_20.848	6-phosphogluconate dehydrogenase, decarboxylating	P52209	0	6-phosphogluconate dehydrogenase, decarboxylating OS=Homo sapiens GN=PGD PE=1 SV=3	A0A2B4S625	0	6-phosphogluconate dehydrogenase, decarboxylating OS=Stylophora pistillata GN=PGD PE=4 SV=1	ref|XP_015767744.1|	0	PREDICTED: 6-phosphogluconate dehydrogenase, decarboxylating-like [Acropora digitifera]	GO:0005829; GO:0070062; GO:0005634; GO:0004616; GO:0019521; GO:0055114; GO:0019322; GO:0006098; GO:0009051	GO:0004616; GO:0019521; GO:0006098	K00033	K00033	1810at6101	0	Apalm_v2_gene.model.Sc0a5M3_79_HRSCAF_143.881
585	evm.TU.hic_scaffold_20.943	Serine/threonine-protein kinase 40	Q8N2I9	1e-168	Serine/threonine-protein kinase 40 OS=Homo sapiens GN=STK40 PE=1 SV=2	A7S2S5	0	Predicted protein OS=Nematostella vectensis GN=v1g184973 PE=4 SV=1	ref|XP_020616626.1|	0	serine/threonine-protein kinase 40-like [Orbicella faveolata]	GO:0005829; GO:0005654; GO:0005524; GO:0004674; GO:0005977; GO:0048286; GO:0060425; GO:0035264; GO:0043066; GO:0010468; GO:0043408; GO:0003016	GO:0005524; GO:0004672	K16312	K16312	4045at6101	0	Apalm_v2_gene.model.Sc0a5M3_79_HRSCAF_143.980
586	evm.TU.hic_scaffold_20.971	hypothetical protein AWC38_SpisGene22983	NA	NA	NA	A0A2B4R903	7.09e-176	Uncharacterized protein OS=Stylophora pistillata GN=AWC38_SpisGene22983 PE=4 SV=1	gb|PFX12980.1|	1.1e-175	hypothetical protein AWC38_SpisGene22983 [Stylophora pistillata]	NA	0	0	0	#N/A	#N/A	Apalm_v2_gene.model.Sc0a5M3_79_HRSCAF_143.1009
587	evm.TU.hic_scaffold_20.972	Lambda-crystallin homolog	Q5RDZ2	2.09e-100	Lambda-crystallin homolog OS=Pongo abelii GN=CRYL1 PE=2 SV=3	A0A2B4SJK2	0	Lambda-crystallin-like OS=Stylophora pistillata GN=CRYL1 PE=4 SV=1	ref|XP_015765358.1|	0	PREDICTED: lambda-crystallin-like isoform X1 [Acropora digitifera]	GO:0005829; GO:0003857; GO:0050104; GO:0070403; GO:0042803; GO:0006631	GO:0003857; GO:0006631	K13247	K13247	5944at6101	0	Apalm_v2_gene.model.Sc0a5M3_79_HRSCAF_143.1010
588	evm.TU.hic_scaffold_20.976	Tetratricopeptide repeat protein 36 homolog	A7RL75	5.04e-37	Tetratricopeptide repeat protein 36 homolog OS=Nematostella vectensis GN=ttc36 PE=3 SV=1	A0A2B4SEG0	9.75e-34	Tetratricopeptide repeat protein 36 OS=Stylophora pistillata GN=ttc36 PE=4 SV=1	ref|XP_015762156.1|	5.04e-55	PREDICTED: tetratricopeptide repeat protein 36 homolog [Acropora digitifera]	0	0	0	0	9119at6101	0	Apalm_v2_gene.model.Sc0a5M3_79_HRSCAF_143.1015
589	evm.TU.hic_scaffold_20.979	hypothetical protein	NA	NA	NA	NA	NA	NA	ref|XP_015758275.1|	1.23e-06	PREDICTED: uncharacterized protein LOC107337583 [Acropora digitifera]	NA	NA	0	0	#N/A	#N/A	Apalm_v2_gene.model.Sc0a5M3_79_HRSCAF_143.1018
590	evm.TU.hic_scaffold_20.980	Type-1 angiotensin II receptor-associated protein	Q9WVK0	4.44e-28	Type-1 angiotensin II receptor-associated protein OS=Mus musculus GN=Agtrap PE=1 SV=2	K4G0B2	2.44e-33	Type-1 angiotensin II receptor-associated-like protein OS=Callorhinchus milii PE=2 SV=1	ref|XP_020625651.1|	1.1e-79	type-1 angiotensin II receptor-associated protein-like [Orbicella faveolata]	GO:0005938; GO:0030659; GO:0005829; GO:0005789; GO:0000139; GO:0016021; GO:0043231; GO:0005654; GO:0005886; GO:0004945; GO:0008217; GO:0001666	GO:0016021; GO:0038166	0	0	11075at6101	0	Apalm_v2_gene.model.Sc0a5M3_79_HRSCAF_143.1019
591	evm.TU.hic_scaffold_202.1	Glyoxalase 3	Q5AF03	7.36e-26	Glyoxalase 3 OS=Candida albicans (strain SC5314 / ATCC MYA-2876) GN=GLX3 PE=1 SV=1	A0A2B4S2L5	2.62e-93	Uncharacterized protein OS=Stylophora pistillata GN=AWC38_SpisGene11267 PE=4 SV=1	ref|XP_020609025.1|	2.5e-99	glyoxalase 3-like [Orbicella faveolata]	GO:0097311; GO:0030446; GO:0030445; GO:0019172; GO:0019243	0	0	0	8219at6101	0	Apalm_v2_gene.model.Sc0a5M3_323_HRSCAF_545.6
592	evm.TU.hic_scaffold_21.1001	PREDICTED: uncharacterized protein LOC107354776 isoform X1	NA	NA	NA	A0A2B4SKA0	1.02e-71	Uncharacterized protein OS=Stylophora pistillata GN=AWC38_SpisGene5943 PE=4 SV=1	ref|XP_015776752.1|	0	PREDICTED: uncharacterized protein LOC107354776 isoform X1 [Acropora digitifera]	NA	0	0	0	14298at6101	0	Apalm_v2_gene.model.Sc0a5M3_84_HRSCAF_150.496
593	evm.TU.hic_scaffold_21.1023	PREDICTED: uncharacterized protein LOC107354778	NA	NA	NA	A0A2B4QZU8	4.7e-35	Uncharacterized protein OS=Stylophora pistillata GN=AWC38_SpisGene24483 PE=4 SV=1	ref|XP_015776755.1|	8.04e-169	PREDICTED: uncharacterized protein LOC107354778 [Acropora digitifera]	NA	GO:0016021	0	0	16131at6101	0	Apalm_v2_gene.model.Sc0a5M3_84_HRSCAF_150.474
594	evm.TU.hic_scaffold_21.1024	PREDICTED: uncharacterized protein LOC107349730	NA	NA	NA	A0A2B4SLK9	2.12e-47	Uncharacterized protein OS=Stylophora pistillata GN=AWC38_SpisGene5286 PE=4 SV=1	ref|XP_015771404.1|	4.56e-163	PREDICTED: uncharacterized protein LOC107349730 [Acropora digitifera]	NA	GO:0016021	0	0	16131at6101	0	Apalm_v2_gene.model.Sc0a5M3_84_HRSCAF_150.473
595	evm.TU.hic_scaffold_21.1031	PREDICTED: uncharacterized protein LOC107354774	NA	NA	NA	A0A2B4SLK9	3.22e-30	Uncharacterized protein OS=Stylophora pistillata GN=AWC38_SpisGene5286 PE=4 SV=1	ref|XP_015776751.1|	7.5e-177	PREDICTED: uncharacterized protein LOC107354774 [Acropora digitifera]	NA	GO:0016021	0	0	#N/A	#N/A	Apalm_v2_gene.model.Sc0a5M3_84_HRSCAF_150.466
596	evm.TU.hic_scaffold_21.1035	PREDICTED: uncharacterized protein LOC107349726	NA	NA	NA	A0A2B4SNI0	5.52e-29	Uncharacterized protein OS=Stylophora pistillata GN=AWC38_SpisGene5284 PE=4 SV=1	ref|XP_015771397.1|	1.66e-122	PREDICTED: uncharacterized protein LOC107349726 [Acropora digitifera]	NA	GO:0016021	0	0	16131at6101	0	Apalm_v2_gene.model.Sc0a5M3_84_HRSCAF_150.462
597	evm.TU.hic_scaffold_21.1061	Coadhesin (Fragment)	B3EWZ3	0	Coadhesin (Fragment) OS=Acropora millepora PE=1 SV=1	A0A1V0CMI0	0	TSP-1 and VWA domain-containing protein OS=Acropora digitifera PE=2 SV=1	ref|XP_015775530.1|	0	PREDICTED: coadhesin-like [Acropora digitifera]	GO:0016021	GO:0016021	0	0	#N/A	#N/A	Apalm_v2_gene.model.Sc0a5M3_84_HRSCAF_150.433
598	evm.TU.hic_scaffold_21.1072	Apoptosis regulator R1 (Fragment)	Q91827	1.83e-26	Apoptosis regulator R1 (Fragment) OS=Xenopus laevis PE=2 SV=1	B7SB94	4.28e-153	Bax-like protein OS=Acropora millepora PE=2 SV=1	ref|XP_015780361.1|	3.96e-153	PREDICTED: apoptosis regulator R1-like [Acropora digitifera]	GO:0016021; GO:0006915; GO:0042981	GO:0042981	K02161	K02161	7493at6101	0	Apalm_v2_gene.model.Sc0a5M3_84_HRSCAF_150.421
599	evm.TU.hic_scaffold_21.1077	PREDICTED: uncharacterized protein LOC107353928	NA	NA	NA	NA	NA	NA	ref|XP_015775806.1|	5.1e-56	PREDICTED: uncharacterized protein LOC107353928 [Acropora digitifera]	NA	NA	0	0	#N/A	#N/A	Apalm_v2_gene.model.Sc0a5M3_84_HRSCAF_150.416
600	evm.TU.hic_scaffold_21.1078	hypothetical protein	NA	NA	NA	NA	NA	NA	NA	NA	NA	NA	NA	0	0	#N/A	#N/A	Apalm_v2_gene.model.Sc0a5M3_84_HRSCAF_150.415
601	evm.TU.hic_scaffold_21.114	Ras-related protein Rap-1b	Q640R7	8.73e-120	Ras-related protein Rap-1b OS=Xenopus tropicalis GN=rap1b PE=2 SV=1	A7SB93	3.41e-122	Predicted protein OS=Nematostella vectensis GN=v1g187791 PE=4 SV=1	ref|XP_015760996.1|	3.59e-133	PREDICTED: ras-related protein Rap-1A [Acropora digitifera]	GO:0030054; GO:0005829; GO:0005886; GO:0005525; GO:0003924; GO:0007165	GO:0016020; GO:0005525; GO:0003924; GO:0007165	K04353	K04353	7528at6101	0	Apalm_v2_gene.model.Sc0a5M3_382_HRSCAF_692.711
602	evm.TU.hic_scaffold_21.1161	PREDICTED: uncharacterized protein LOC107331807 isoform X2	NA	NA	NA	NA	NA	NA	ref|XP_015751939.1|	5.1e-18	PREDICTED: uncharacterized protein LOC107331807 isoform X2 [Acropora digitifera]	NA	NA	0	0	19774at6101	8.82e-07	Apalm_v2_gene.model.Sc0a5M3_84_HRSCAF_150.327
603	evm.TU.hic_scaffold_21.119	Mitochondrial import inner membrane translocase subunit Tim17-B	O60830	2.67e-72	Mitochondrial import inner membrane translocase subunit Tim17-B OS=Homo sapiens GN=TIMM17B PE=1 SV=1	A0A2B4S947	1.93e-101	Mitochondrial import inner membrane translocase subunit Tim17-B OS=Stylophora pistillata GN=TIMM17B PE=4 SV=1	ref|XP_020611232.1|	4.33e-113	mitochondrial import inner membrane translocase subunit Tim17-B-like [Orbicella faveolata]	GO:0031305; GO:0005743; GO:0005744; GO:0015450; GO:0030150; GO:0006626	GO:0016021	K17795	K17795	9743at6101	0	Apalm_v2_gene.model.Sc0a5M3_382_HRSCAF_692.706
604	evm.TU.hic_scaffold_21.121	YY1-associated factor 2	Q99LW6	1.54e-42	YY1-associated factor 2 OS=Mus musculus GN=Yaf2 PE=1 SV=1	A0A2B4S7V5	7.27e-88	YY1-associated factor 2 OS=Stylophora pistillata GN=Yaf2 PE=4 SV=1	ref|XP_015760989.1|	4.49e-117	PREDICTED: YY1-associated factor 2-like isoform X1 [Acropora digitifera]	GO:0005829; GO:0005654; GO:0005634; GO:0046872; GO:0003713; GO:0003714; GO:0045892; GO:0045893; GO:0006351	GO:0046872	K11468	K11468	9028at6101	0	Apalm_v2_gene.model.Sc0a5M3_382_HRSCAF_692.704
605	evm.TU.hic_scaffold_21.1215	Glutaredoxin	P55143	5.24e-28	Glutaredoxin OS=Ricinus communis PE=3 SV=1	A8C9L0	9.76e-50	Glutaredoxin OS=Montipora capitata PE=2 SV=1	ref|XP_015761622.1|	1.1e-67	PREDICTED: glutaredoxin-like [Acropora digitifera]	GO:0005737; GO:0009055; GO:0015035; GO:0045454	GO:0005623; GO:0009055; GO:0015035; GO:0045454	K03676	K03676	10520at6101	0	Apalm_v2_gene.model.Sc0a5M3_84_HRSCAF_150.271
606	evm.TU.hic_scaffold_21.131	ETS domain-containing protein Elk-1	P19419	4.24e-25	ETS domain-containing protein Elk-1 OS=Homo sapiens GN=ELK1 PE=1 SV=2	A0A2B4SLN5	2.36e-52	Protein C-ets-2 OS=Stylophora pistillata GN=ETS-2 PE=4 SV=1	ref|XP_015760976.1|	1.46e-161	PREDICTED: ETS domain-containing protein Elk-3-like [Acropora digitifera]	GO:0043679; GO:0030425; GO:0005739; GO:0043025; GO:0005654; GO:0005634; GO:0003682; GO:0003700; GO:0000978; GO:0001085; GO:0001077; GO:0030154; GO:0071480; GO:0071394; GO:1901216; GO:0045944; GO:0045893; GO:0071774; GO:0009416	GO:0005634; GO:0003700; GO:0043565	0	0	10749at6101	0	Apalm_v2_gene.model.Sc0a5M3_382_HRSCAF_692.694
607	evm.TU.hic_scaffold_21.1331	hypothetical protein AWC38_SpisGene14089	NA	NA	NA	A0A2B4RV03	4.29e-14	Uncharacterized protein OS=Stylophora pistillata GN=AWC38_SpisGene14089 PE=4 SV=1	gb|PFX21421.1|	6.64e-14	hypothetical protein AWC38_SpisGene14089 [Stylophora pistillata]	NA	0	0	0	18270at6101	8.89e-32	Apalm_v2_gene.model.Sc0a5M3_84_HRSCAF_150.153
608	evm.TU.hic_scaffold_21.1371	Ras-related protein rab7	H9BW96	7.64e-136	H9BW96|RAB7_EPICO Ras-related protein rab7 OS=Epinephelus coioides GN=rab7 PE=1 SV=1	A7RT62	4.19e-147	Predicted protein OS=Nematostella vectensis GN=v1g181611 PE=4 SV=1	ref|XP_020600542.1|	5.27e-147	ras-related protein rab7 [Orbicella faveolata]	GO:0005829; GO:0010008; GO:0005770; GO:0031902; GO:0005765; GO:0005525; GO:0003924; GO:0045022; GO:0008333; GO:0016042; GO:0045732; GO:0048524; GO:0006622; GO:0016032	GO:0005525; GO:0003924	K07897	K07897	5891at6101	0	Apalm_v2_gene.model.Sc0a5M3_84_HRSCAF_150.113
609	evm.TU.hic_scaffold_21.140	Probable protein BRICK1-A	Q6P7G6	1.58e-32	Probable protein BRICK1-A OS=Xenopus laevis GN=brk1-a PE=3 SV=1	A7S9Z3	7.41e-33	Predicted protein OS=Nematostella vectensis GN=v1g187390 PE=4 SV=1	ref|XP_015760964.1|	2.8e-39	PREDICTED: uncharacterized protein LOC107340126 [Acropora digitifera]	GO:0005856; GO:0031209; GO:0032403; GO:0007015	GO:0031209; GO:0032403; GO:0007015; GO:0048870; GO:0008064	K05752	K05752	19212at6101	2.17e-33	Apalm_v2_gene.model.Sc0a5M3_382_HRSCAF_692.685
610	evm.TU.hic_scaffold_21.1410	PREDICTED: uncharacterized protein LOC107350112	NA	NA	NA	A0A2B4S4K5	0	Uncharacterized protein OS=Stylophora pistillata GN=AWC38_SpisGene11952 PE=4 SV=1	ref|XP_015771827.1|	0	PREDICTED: uncharacterized protein LOC107350112 [Acropora digitifera]	NA	0	0	0	7092at6101	0	Apalm_v2_gene.model.Sc0a5M3_84_HRSCAF_150.76
611	evm.TU.hic_scaffold_21.1414	Protein lifeguard 4	Q9DA39	1.24e-86	Protein lifeguard 4 OS=Mus musculus GN=Tmbim4 PE=2 SV=1	A7RKF0	4.93e-128	Predicted protein OS=Nematostella vectensis GN=v1g159748 PE=3 SV=1	ref|XP_020602051.1|	1.06e-145	protein lifeguard 4-like [Orbicella faveolata]	GO:0005794; GO:0000139; GO:0005795; GO:0016021; GO:0006915; GO:0043066; GO:0050848	GO:0016021	K06890	K06890	6915at6101	0	Apalm_v2_gene.model.Sc0a5M3_84_HRSCAF_150.72
612	evm.TU.hic_scaffold_21.1423	PREDICTED: uncharacterized protein LOC107342314 isoform X6	NA	NA	NA	NA	NA	NA	ref|XP_015763322.1|	5.74e-119	PREDICTED: uncharacterized protein LOC107342314 isoform X6 [Acropora digitifera]	NA	NA	0	0	19995at6101	2.03e-08	Apalm_v2_gene.model.Sc0a5M3_84_HRSCAF_150.62
613	evm.TU.hic_scaffold_21.1449	Armadillo repeat-containing protein 10	Q8N2F6	1.04e-14	Armadillo repeat-containing protein 10 OS=Homo sapiens GN=ARMC10 PE=1 SV=1	A0A2B4RJP1	3.9e-126	Armadillo repeat-containing protein 10 OS=Stylophora pistillata GN=Armc10 PE=4 SV=1	ref|XP_015763614.1|	3.06e-145	PREDICTED: armadillo repeat-containing X-linked protein 3-like isoform X1 [Acropora digitifera]	GO:0005783; GO:0005789; GO:0016021; GO:0005739; GO:0050692; GO:0002039; GO:0043066; GO:1902254; GO:0040010; GO:0040008	GO:0016021	0	0	9514at6101	0	Apalm_v2_gene.model.Sc0a5M3_84_HRSCAF_150.28
614	evm.TU.hic_scaffold_21.1453	PREDICTED: uncharacterized protein LOC107342710 isoform X2	NA	NA	NA	A0A2B4RF99	0	Uncharacterized protein OS=Stylophora pistillata GN=AWC38_SpisGene18661 PE=4 SV=1	ref|XP_015763698.1|	0	PREDICTED: uncharacterized protein LOC107342710 isoform X2 [Acropora digitifera]	NA	0	0	0	11144at6101	0	Apalm_v2_gene.model.Sc0a5M3_84_HRSCAF_150.24
615	evm.TU.hic_scaffold_21.146	PREDICTED: uncharacterized protein LOC107341430 isoform X2	NA	NA	NA	NA	NA	NA	ref|XP_015762330.1|	8.14e-60	PREDICTED: uncharacterized protein LOC107341430 isoform X2 [Acropora digitifera]	NA	NA	0	0	#N/A	#N/A	Apalm_v2_gene.model.Sc0a5M3_382_HRSCAF_692.679
616	evm.TU.hic_scaffold_21.163	Putative tyrosinase-like protein tyr-3	NA	NA	NA	A0A2B4RKI4	2.49e-20	Putative tyrosinase-like protein tyr-3 OS=Stylophora pistillata GN=tyr-3 PE=4 SV=1	ref|XP_015762270.1|	9.31e-162	PREDICTED: cell wall integrity and stress response component 3-like [Acropora digitifera]	NA	0	0	0	17072at6101	6.05e-20	Apalm_v2_gene.model.Sc0a5M3_382_HRSCAF_692.662
617	evm.TU.hic_scaffold_21.194	Pituitary tumor-transforming gene 1 protein-interacting protein	Q8R143	3.91e-08	Pituitary tumor-transforming gene 1 protein-interacting protein OS=Mus musculus GN=Pttg1ip PE=1 SV=1	A7SWW7	1.62e-58	Predicted protein OS=Nematostella vectensis GN=v1g237574 PE=4 SV=1	ref|XP_020606413.1|	7.23e-76	uncharacterized protein LOC110045159 [Orbicella faveolata]	GO:0005737; GO:0016021; GO:0005654; GO:0005634; GO:0005886; GO:0002039; GO:0043518; GO:1902254; GO:1903364; GO:0031398; GO:0006606	GO:0005737; GO:0016021; GO:0005634; GO:0006606	0	0	10543at6101	0	Apalm_v2_gene.model.Sc0a5M3_382_HRSCAF_692.631
618	evm.TU.hic_scaffold_21.20	Rap guanine nucleotide exchange factor 1	Q13905	4.87e-117	Rap guanine nucleotide exchange factor 1 OS=Homo sapiens GN=RAPGEF1 PE=1 SV=3	A0A2B4RQI3	0	Rap guanine nucleotide exchange factor 1 OS=Stylophora pistillata GN=RAPGEF1 PE=4 SV=1	ref|XP_015761821.1|	0	PREDICTED: rap guanine nucleotide exchange factor 1-like [Acropora digitifera]	GO:0005737; GO:0005829; GO:0005769; GO:0005768; GO:0048471; GO:0030670; GO:0043234; GO:0005085; GO:0017034; GO:0017124; GO:0000186; GO:0001568; GO:0098609; GO:0071320; GO:1990090; GO:0019221; GO:0061028; GO:0090090; GO:0070373; GO:2000178; GO:0051898; GO:0046580; GO:0038180; GO:0048008; GO:0070374; GO:1905451; GO:0043547; GO:0010976; GO:0032486; GO:1901888; GO:0046328; GO:0007165; GO:0007169	GO:0005622; GO:0005085; GO:0007264	K06277	K06277	820at6101	0	Apalm_v2_gene.model.Sc0a5M3_382_HRSCAF_692.812
619	evm.TU.hic_scaffold_21.270	PREDICTED: uncharacterized protein LOC107350253 isoform X1	NA	NA	NA	A0A2B4RYJ5	3.78e-25	Uncharacterized protein OS=Stylophora pistillata GN=AWC38_SpisGene14111 PE=4 SV=1	ref|XP_015771960.1|	4.36e-155	PREDICTED: uncharacterized protein LOC107350253 isoform X1 [Acropora digitifera]	NA	GO:0016021	0	0	17890at6101	0	Apalm_v2_gene.model.Sc0a5M3_382_HRSCAF_692.555
620	evm.TU.hic_scaffold_21.281	PREDICTED: uncharacterized protein LOC107342312	NA	NA	NA	A0A2B4RNW8	8.61e-46	Uncharacterized protein OS=Stylophora pistillata GN=AWC38_SpisGene15441 PE=4 SV=1	ref|XP_015763284.1|	0	PREDICTED: uncharacterized protein LOC107342312 [Acropora digitifera]	NA	0	0	0	13803at6101	0	Apalm_v2_gene.model.Sc0a5M3_382_HRSCAF_692.543
621	evm.TU.hic_scaffold_21.313	Carboxypeptidase B2	Q9JHH6	7e-90	Carboxypeptidase B2 OS=Mus musculus GN=Cpb2 PE=1 SV=1	A0A2B4RXV3	1.85e-127	Carboxypeptidase B2 OS=Stylophora pistillata GN=CPB2 PE=4 SV=1	ref|XP_015771595.1|	0	PREDICTED: carboxypeptidase B-like [Acropora digitifera]	GO:0005623; GO:0005615; GO:0004180; GO:0004181; GO:0008270; GO:0007596; GO:0071333; GO:0042730; GO:0097421; GO:0051918; GO:2000346; GO:0010757; GO:0003331; GO:0042493; GO:0009408	GO:0004181; GO:0008270	K01300	K01300	5089at6101	0	Apalm_v2_gene.model.Sc0a5M3_382_HRSCAF_692.510
622	evm.TU.hic_scaffold_21.316	Fibroblast growth factor receptor 1-A	NA	NA	NA	A0A2B4STZ6	1.7e-46	Fibroblast growth factor receptor 1-A OS=Stylophora pistillata GN=fgfr1a PE=4 SV=1	ref|XP_015771612.1|	0	PREDICTED: uncharacterized protein LOC107349928 [Acropora digitifera]	NA	GO:0005576; GO:0016021; GO:0005524; GO:0008061; GO:0019838; GO:0008168; GO:0005021; GO:0006030; GO:0048010	0	0	17930at6101	0	Apalm_v2_gene.model.Sc0a5M3_382_HRSCAF_692.507
623	evm.TU.hic_scaffold_21.350	PREDICTED: uncharacterized protein LOC107339765	NA	NA	NA	A0A2B4RQ49	1.52e-22	Uncharacterized protein OS=Stylophora pistillata GN=AWC38_SpisGene16937 PE=4 SV=1	ref|XP_015760560.1|	1.47e-91	PREDICTED: uncharacterized protein LOC107339765 [Acropora digitifera]	NA	GO:0016021	0	K01755	18510at6101	0	Apalm_v2_gene.model.Sc0a5M3_382_HRSCAF_692.470
624	evm.TU.hic_scaffold_21.396	OTU domain-containing protein 5-A	Q08BW0	1.03e-116	OTU domain-containing protein 5-A OS=Danio rerio GN=otud5a PE=2 SV=1	A0A2B4SM07	0	OTU domain-containing protein 5-A OS=Stylophora pistillata GN=otud5a PE=4 SV=1	ref|XP_020617957.1|	0	OTU domain-containing protein 5-A-like [Orbicella faveolata]	GO:0004843; GO:0071108; GO:0070536; GO:0032496	GO:0004843; GO:0016579	K12655	K12655	5641at6101	0	Apalm_v2_gene.model.Sc0a5M3_382_HRSCAF_692.424
625	evm.TU.hic_scaffold_21.4	Dual specificity protein phosphatase 7	Q91Z46	5.07e-90	Dual specificity protein phosphatase 7 OS=Mus musculus GN=Dusp7 PE=2 SV=4	A0A2B4RN24	0	Dual specificity protein phosphatase 7 OS=Stylophora pistillata GN=DUSP7 PE=4 SV=1	ref|XP_015779330.1|	0	PREDICTED: dual specificity protein phosphatase 7-like [Acropora digitifera]	GO:0005829; GO:0017017; GO:0004725; GO:0043407; GO:0035335	GO:0017017	K04459	K04459	3686at6101	0	Apalm_v2_gene.model.Sc0a5M3_382_HRSCAF_692.829
626	evm.TU.hic_scaffold_21.426	Mitochondrial intermembrane space import and assembly protein 40-B	Q63ZK1	4.11e-50	Mitochondrial intermembrane space import and assembly protein 40-B OS=Xenopus laevis GN=chchd4-b PE=2 SV=1	A0A2B4S2G8	5.18e-60	Mitochondrial intermembrane space import and assembly protein 40 OS=Stylophora pistillata GN=Chchd4 PE=4 SV=1	gb|KXJ19907.1|	5.27e-60	mitochondrial intermembrane space import and assembly protein 40-B-like [Exaiptasia pallida]	GO:0005758; GO:0015035; GO:0051084; GO:0045041; GO:0022417	0	K17782	K17782	9863at6101	0	Apalm_v2_gene.model.Sc0a5M3_382_HRSCAF_692.389
627	evm.TU.hic_scaffold_21.428	Leucine-rich repeats and immunoglobulin-like domains protein 1	P70193	8.56e-41	Leucine-rich repeats and immunoglobulin-like domains protein 1 OS=Mus musculus GN=Lrig1 PE=1 SV=2	A7RK32	2.49e-76	Predicted protein OS=Nematostella vectensis GN=v1g238858 PE=4 SV=1	ref|XP_015776269.1|	0	PREDICTED: uncharacterized protein LOC107354327 [Acropora digitifera]	GO:0016021; GO:0005886; GO:0022405; GO:0060384; GO:0032474; GO:0007605	GO:0016021	0	0	3753at6101	0	Apalm_v2_gene.model.Sc0a5M3_382_HRSCAF_692.387
628	evm.TU.hic_scaffold_21.448	Sugar phosphate exchanger 3	Q17QZ3	5.64e-171	Sugar phosphate exchanger 3 OS=Bos taurus GN=SLC37A3 PE=2 SV=1	A7RNS3	0	Predicted protein OS=Nematostella vectensis GN=v1g161025 PE=4 SV=1	ref|XP_022784561.1|	0	sugar phosphate exchanger 3-like [Stylophora pistillata]	GO:0005829; GO:0030176; GO:0022857; GO:0008643	GO:0016021; GO:0022857	K03447	K03447	3938at6101	0	Apalm_v2_gene.model.Sc0a5M3_382_HRSCAF_692.367
629	evm.TU.hic_scaffold_21.496	5-hydroxytryptamine receptor 7	P32304	1.96e-17	5-hydroxytryptamine receptor 7 OS=Mus musculus GN=Htr7 PE=2 SV=2	A0A2B4S8S9	4.73e-93	Melanopsin OS=Stylophora pistillata GN=OPN4 PE=4 SV=1	ref|XP_015767272.1|	0	PREDICTED: somatostatin receptor type 1-like [Acropora digitifera]	GO:0016021; GO:0005886; GO:0004993; GO:0030594; GO:0051378; GO:0007198; GO:0007268; GO:0007623; GO:0006939; GO:0042310	GO:0016021; GO:0004930	0	0	9851at6101	0	Apalm_v2_gene.model.Sc0a5M3_382_HRSCAF_692.316
630	evm.TU.hic_scaffold_21.513	hypothetical protein	NA	NA	NA	NA	NA	NA	NA	NA	NA	NA	NA	0	0	#N/A	#N/A	Apalm_v2_gene.model.Sc0a5M3_382_HRSCAF_692.293
631	evm.TU.hic_scaffold_21.527	Uncharacterized protein KIAA1958-like	NA	NA	NA	A0A2B4R8F5	6.1e-66	Uncharacterized protein KIAA1958-like OS=Stylophora pistillata GN=AWC38_SpisGene21199 PE=4 SV=1	gb|PFX14624.1|	9.45e-66	Uncharacterized protein KIAA1958-like [Stylophora pistillata]	NA	GO:0005739; GO:0003677; GO:0004871; GO:0051607; GO:0015074; GO:0006310	0	0	6132at6101	0	Apalm_v2_gene.model.Sc0a5M3_382_HRSCAF_692.269
632	evm.TU.hic_scaffold_21.612	PREDICTED: uncharacterized protein LOC107353440	NA	NA	NA	NA	NA	NA	ref|XP_015775260.1|	1.63e-10	PREDICTED: uncharacterized protein LOC107353440 [Acropora digitifera]	NA	NA	0	0	#N/A	#N/A	Apalm_v2_gene.model.Sc0a5M3_382_HRSCAF_692.174
633	evm.TU.hic_scaffold_21.687	UPF0691 protein C9orf116 homolog	B5X5D0	8.25e-20	UPF0691 protein C9orf116 homolog OS=Salmo salar PE=2 SV=1	A0A2B4SL40	3.34e-48	UPF0691 protein C9orf116-like OS=Stylophora pistillata GN=AWC38_SpisGene5974 PE=4 SV=1	ref|XP_015777334.1|	6.23e-55	PREDICTED: UPF0691 protein C9orf116 homolog, partial [Acropora digitifera]	0	0	0	0	10564at6101	0	Apalm_v2_gene.model.Sc0a5M3_382_HRSCAF_692.93
634	evm.TU.hic_scaffold_21.71	Queuosine salvage protein	A7SNN9	6.76e-97	A7SNN9|QSPP_NEMVE Queuosine salvage protein OS=Nematostella vectensis GN=v1g230591 PE=3 SV=1	A0A2B4REU4	2.47e-105	UPF0553 protein C9orf64 OS=Stylophora pistillata GN=AWC38_SpisGene20457 PE=4 SV=1	ref|XP_015753766.1|	1.29e-161	PREDICTED: UPF0553 protein v1g230591-like isoform X2 [Acropora digitifera]	GO:0006400	0	0	0	4638at6101	0	Apalm_v2_gene.model.Sc0a5M3_382_HRSCAF_692.758
635	evm.TU.hic_scaffold_21.743	Retrovirus-related Pol polyprotein from type-1 retrotransposable element R1	NA	NA	NA	A0A2B4SQF8	8.03e-88	Retrovirus-related Pol polyprotein from type-1 retrotransposable element R1 OS=Stylophora pistillata GN=AWC38_SpisGene4511 PE=4 SV=1	gb|PFX30727.1|	1.24e-87	Retrovirus-related Pol polyprotein from type-1 retrotransposable element R1 [Stylophora pistillata]	NA	GO:0046872	0	0	14239at6101	0	Apalm_v2_gene.model.Sc0a5M3_382_HRSCAF_692.35
636	evm.TU.hic_scaffold_21.787	PiggyBac transposable element-derived protein 5	NA	NA	NA	A0A2B4SA97	5.31e-18	PiggyBac transposable element-derived protein 5 OS=Stylophora pistillata GN=PGBD5 PE=4 SV=1	gb|PFX27594.1|	8.23e-18	PiggyBac transposable element-derived protein 5 [Stylophora pistillata]	NA	0	0	0	#N/A	#N/A	Apalm_v2_gene.model.Sc0a5M3_313_HRSCAF_525.16
637	evm.TU.hic_scaffold_21.80	60S ribosomal protein L18a	Q02543	4.28e-81	60S ribosomal protein L18a OS=Homo sapiens GN=RPL18A PE=1 SV=2	A0A2B4SLI9	1.05e-145	Tubulin monoglycylase TTLL3 OS=Stylophora pistillata GN=Ttll3 PE=4 SV=1	ref|XP_015780155.1|	0	PREDICTED: LOW QUALITY PROTEIN: uncharacterized protein LOC107358039 [Acropora digitifera]	GO:0005829; GO:0022625; GO:0016020; GO:0003723; GO:0003735; GO:0000184; GO:0097327; GO:0006364; GO:0006614; GO:0006412; GO:0006413; GO:0019083	GO:0005524; GO:0003824; GO:0006464	K16608	K16608	1258at6101	0	Apalm_v2_gene.model.Sc0a5M3_382_HRSCAF_692.748
638	evm.TU.hic_scaffold_21.81	Probable N-acetyltransferase CML2	Q8CHQ9	8.06e-07	Probable N-acetyltransferase CML2 OS=Mus musculus GN=Cml2 PE=1 SV=1	A0A2B4SFB3	1.2e-76	N-acetylaspartate synthetase OS=Stylophora pistillata GN=nat8l PE=4 SV=1	ref|XP_015780145.1|	1.05e-120	PREDICTED: uncharacterized protein LOC107358032 [Acropora digitifera]	GO:0005783; GO:0005794; GO:0016021; GO:0008080; GO:0001702; GO:0007162	GO:0016021	0	0	9337at6101	0	Apalm_v2_gene.model.Sc0a5M3_382_HRSCAF_692.747
639	evm.TU.hic_scaffold_21.822	PREDICTED: uncharacterized protein LOC107344281	NA	NA	NA	A0A2B4RAU5	7.43e-10	Uncharacterized protein OS=Stylophora pistillata GN=AWC38_SpisGene22415 PE=4 SV=1	ref|XP_015765420.1|	1.09e-97	PREDICTED: uncharacterized protein LOC107344281 [Acropora digitifera]	NA	0	0	0	#N/A	#N/A	Apalm_v2_gene.model.Sc0a5M3_313_HRSCAF_525.51
640	evm.TU.hic_scaffold_21.83	NADP-dependent 3-hydroxy acid dehydrogenase YdfG	P69935	8.67e-08	NADP-dependent 3-hydroxy acid dehydrogenase YdfG OS=Salmonella typhi GN=ydfG PE=3 SV=1	A0A2B4SHG7	2.5e-44	C-factor OS=Stylophora pistillata GN=csgA PE=4 SV=1	ref|XP_015780137.1|	4.2e-101	PREDICTED: uncharacterized oxidoreductase C663.09c-like [Acropora digitifera]	GO:0035527	0	0	0	6568at6101	0	Apalm_v2_gene.model.Sc0a5M3_382_HRSCAF_692.745
641	evm.TU.hic_scaffold_21.85	Nephrocystin-3	NA	NA	NA	A0A2B4RJP5	0	Nephrocystin-3 OS=Stylophora pistillata GN=Nphp3 PE=4 SV=1	ref|XP_015780144.1|	0	PREDICTED: uncharacterized protein LOC107358031 [Acropora digitifera]	NA	GO:0043531	0	0	1913at6101	0	Apalm_v2_gene.model.Sc0a5M3_382_HRSCAF_692.743
642	evm.TU.hic_scaffold_21.880	hypothetical protein	NA	NA	NA	NA	NA	NA	NA	NA	NA	NA	NA	0	0	#N/A	#N/A	Apalm_v2_gene.model.Sc0a5M3_84_HRSCAF_150.638
643	evm.TU.hic_scaffold_21.89	uncharacterized protein C1orf194 homolog	A8Y5T1	1.97e-35	Uncharacterized protein C1orf194 homolog OS=Danio rerio GN=si:ch211-163l21.7 PE=4 SV=1	A0A2B4S7R7	1.84e-101	Uncharacterized protein C1orf194-like OS=Stylophora pistillata GN=AWC38_SpisGene10254 PE=4 SV=1	gb|PFX25129.1|	2.85e-101	uncharacterized protein C1orf194 homolog [Stylophora pistillata]	0	0	0	0	8683at6101	0	Apalm_v2_gene.model.Sc0a5M3_382_HRSCAF_692.739
644	evm.TU.hic_scaffold_21.92	Transketolase	Q60HC7	0	Transketolase OS=Macaca fascicularis GN=TKT PE=2 SV=1	A0A2B4S9C0	0	Transketolase OS=Stylophora pistillata GN=TKT PE=4 SV=1	ref|XP_015761019.1|	0	PREDICTED: transketolase-like isoform X1 [Acropora digitifera]	GO:0046872; GO:0004802; GO:0008152	GO:0003824; GO:0008152	K00615	K00615	1827at6101	0	Apalm_v2_gene.model.Sc0a5M3_382_HRSCAF_692.736
645	evm.TU.hic_scaffold_21.95	Filamin-C	D3ZHA0	0	Filamin-C OS=Rattus norvegicus GN=Flnc PE=1 SV=1	A0A2B4S6V6	0	Filamin-A OS=Stylophora pistillata GN=Flna PE=4 SV=1	ref|XP_020621878.1|	0	filamin-A-like isoform X1 [Orbicella faveolata]	GO:0043034; GO:0005737; GO:0005856; GO:0005829; GO:0005925; GO:0042383; GO:0016528; GO:0030018; GO:0051015; GO:0030506; GO:0008092; GO:0042802; GO:0048747	GO:0003779	K04437	K04437	24at6101	0	Apalm_v2_gene.model.Sc0a5M3_382_HRSCAF_692.733
646	evm.TU.hic_scaffold_21.981	PREDICTED: uncharacterized protein K02A2.6-like	Q09575	1.89e-08	Q09575|YRD6_CAEEL Uncharacterized protein K02A2.6 OS=Caenorhabditis elegans GN=K02A2.6 PE=4 SV=1	A0A2B4T0P1	4.36e-33	Uncharacterized protein K02A2.6 OS=Stylophora pistillata GN=K02A2.6 PE=4 SV=1	ref|XP_015766173.1|	3.06e-56	PREDICTED: uncharacterized protein K02A2.6-like [Acropora digitifera]	GO:0003676; GO:0008270; GO:0015074	GO:0003676; GO:0008270; GO:0015074	0	0	#N/A	#N/A	Apalm_v2_gene.model.Sc0a5M3_84_HRSCAF_150.516
647	evm.TU.hic_scaffold_214.5	ATP-dependent DNA helicase PIF1	NA	NA	NA	A0A2B4SL18	6.46e-48	Uncharacterized protein OS=Stylophora pistillata GN=AWC38_SpisGene5981 PE=4 SV=1	gb|KXJ09029.1|	5.1e-58	ATP-dependent DNA helicase PIF1 [Exaiptasia pallida]	NA	0	0	0	#N/A	#N/A	Apalm_v2_gene.model.Sc0a5M3_405_HRSCAF_763.12
648	evm.TU.hic_scaffold_219.7	Nephrocystin-3	P0CI65	5.43e-51	Nephrocystin-3 OS=Danio rerio GN=nphp3 PE=3 SV=1	A0A2B4R8M6	0	Tetratricopeptide repeat protein 28 OS=Stylophora pistillata GN=TTC28 PE=4 SV=1	ref|XP_015754067.1|	0	PREDICTED: uncharacterized protein LOC107333730 [Acropora digitifera]	GO:0005929; GO:0060271; GO:0060026; GO:0003146; GO:0070121; GO:0060972; GO:0048793; GO:0007601; GO:0016055	0	0	0	11819at6101	0	Apalm_v2_gene.model.Sc0a5M3_373_HRSCAF_664.10
649	evm.TU.hic_scaffold_23.9	Proteasome subunit alpha type-6	P60900	2.88e-152	Proteasome subunit alpha type-6 OS=Homo sapiens GN=PSMA6 PE=1 SV=1	A0A2B4SA27	4.16e-171	Proteasome subunit alpha type-6 OS=Stylophora pistillata GN=Psma6 PE=4 SV=1	ref|XP_020624715.1|	5.51e-173	proteasome subunit alpha type-6 [Orbicella faveolata]	GO:0005829; GO:0070062; GO:0030016; GO:0016363; GO:0005654; GO:0005634; GO:0000932; GO:0005844; GO:0000502; GO:0005839; GO:0019773; GO:0030017; GO:0004175; GO:0051059; GO:0035639; GO:0003723; GO:0004298; GO:0031145; GO:0002479; GO:0038095; GO:0070498; GO:0000165; GO:0090090; GO:0010972; GO:0051436; GO:0038061; GO:0090263; GO:0051092; GO:0051437; GO:0043687; GO:0043161; GO:0016579; GO:0000209; GO:…	GO:0005737; GO:0005634; GO:0019773; GO:0004298; GO:0006511	K02730	K02730	4981at6101	0	Apalm_v2_gene.model.Sc0a5M3_105_HRSCAF_191.11
650	evm.TU.hic_scaffold_24.28	hypothetical protein	NA	NA	NA	NA	NA	NA	ref|XP_015760815.1|	2.24e-102	PREDICTED: uncharacterized protein LOC107339973 [Acropora digitifera]	NA	NA	0	0	#N/A	#N/A	Apalm_v2_gene.model.Sc0a5M3_107_HRSCAF_194.50
651	evm.TU.hic_scaffold_24.8	Testis-expressed protein 47	A0JPP5	6.03e-11	Testis-expressed protein 47 OS=Rattus norvegicus GN=Tex47 PE=2 SV=1	A0A2B4SAQ3	6.69e-62	Uncharacterized protein C7orf62-like OS=Stylophora pistillata GN=AWC38_SpisGene9432 PE=4 SV=1	ref|XP_015760821.1|	1.34e-75	PREDICTED: uncharacterized protein C7orf62 homolog isoform X1 [Acropora digitifera]	0	GO:0009882; GO:0071949	0	0	5901at6101	0	Apalm_v2_gene.model.Sc0a5M3_107_HRSCAF_194.19
652	evm.TU.hic_scaffold_25.26	Ubiquinol-cytochrome-c reductase complex assembly factor 1	Q9W6I0	8.88e-51	Ubiquinol-cytochrome-c reductase complex assembly factor 1 OS=Xenopus laevis GN=uqcc1 PE=2 SV=1	A0A2B4RFN1	2.65e-98	Ubiquinol-cytochrome-c reductase complex assembly factor 1 (Fragment) OS=Stylophora pistillata GN=UQCC1 PE=4 SV=1	ref|XP_022806839.1|	1.18e-102	ubiquinol-cytochrome-c reductase complex assembly factor 1-like isoform X1 [Stylophora pistillata]	GO:0005743; GO:0034551; GO:0070131	0	K17662	K17662	9434at6101	0	Apalm_v2_gene.model.Sc0a5M3_162_HRSCAF_287.28
653	evm.TU.hic_scaffold_26.38	PREDICTED: uncharacterized protein LOC107344465 isoform X2	NA	NA	NA	A0A2B4RY73	2.45e-36	Uncharacterized protein OS=Stylophora pistillata GN=AWC38_SpisGene14323 PE=4 SV=1	ref|XP_015765604.1|	1.89e-104	PREDICTED: uncharacterized protein LOC107344465 isoform X2 [Acropora digitifera]	NA	0	0	0	11157at6101	8.54e-35	Apalm_v2_gene.model.Sc0a5M3_302_HRSCAF_500.13
654	evm.TU.hic_scaffold_26.42	Carnitine O-acetyltransferase	P52826	5.32e-44	Carnitine O-acetyltransferase OS=Columba livia GN=CRAT PE=1 SV=1	A0A2B4RRY8	8.52e-83	Carnitine O-acetyltransferase OS=Stylophora pistillata GN=CRAT PE=4 SV=1	ref|XP_015765595.1|	2.63e-95	PREDICTED: carnitine O-acetyltransferase-like isoform X3 [Acropora digitifera]	GO:0005783; GO:0005743; GO:0005777; GO:0004092; GO:0006631	GO:0016746	K00624	K00624	#N/A	#N/A	Apalm_v2_gene.model.Sc0a5M3_302_HRSCAF_500.9
655	evm.TU.hic_scaffold_27.61	uncharacterized protein LOC111339054	NA	NA	NA	A0A2B4RQF7	1.03e-54	Uncharacterized protein OS=Stylophora pistillata GN=AWC38_SpisGene16833 PE=4 SV=1	gb|PFX18780.1|	1.6e-54	uncharacterized protein LOC111339054 [Stylophora pistillata]	NA	GO:0003677; GO:0004518	0	0	#N/A	#N/A	Apalm_v2_gene.model.Sc0a5M3_128_HRSCAF_228.31
656	evm.TU.hic_scaffold_29.5	Iron-sulfur cluster co-chaperone protein HscB, mitochondrial	Q8IWL3	1.13e-39	Iron-sulfur cluster co-chaperone protein HscB, mitochondrial OS=Homo sapiens GN=HSCB PE=1 SV=3	A0A2B4SHC8	2.1e-65	Iron-sulfur cluster co-chaperone protein HscB, mitochondrial OS=Stylophora pistillata GN=HSCB PE=4 SV=1	ref|XP_020618391.1|	8.59e-77	iron-sulfur cluster co-chaperone protein HscB, mitochondrial-like [Orbicella faveolata]	GO:0005737; GO:0005829; GO:0005739; GO:0005634; GO:0001671; GO:0051087; GO:0042802; GO:0046872; GO:0016226; GO:0097428; GO:0051259	GO:0001671; GO:0005509; GO:0051087; GO:0097428; GO:0051259	K04082	K04082	10716at6101	0	Apalm_v2_gene.model.Sc0a5M3_156_HRSCAF_272.1
657	evm.TU.hic_scaffold_30.1010	Kelch-like protein 12	Q53G59	0	Kelch-like protein 12 OS=Homo sapiens GN=KLHL12 PE=1 SV=2	A0A2B4RN90	0	Kelch-like protein 12 OS=Stylophora pistillata GN=klhl12 PE=4 SV=1	ref|XP_022803049.1|	0	LOW QUALITY PROTEIN: kelch-like protein 12 [Stylophora pistillata]	GO:0030127; GO:0030134; GO:0031463; GO:0005829; GO:0000139; GO:0043231; GO:0005815; GO:0042802; GO:0048208; GO:0006888; GO:0090090; GO:0014032; GO:0014029; GO:0006513; GO:0016055	0	K10450	K10450	2105at6101	0	Apalm_v2_gene.model.Sc0a5M3_161_HRSCAF_285.117
658	evm.TU.hic_scaffold_30.1026	Peroxisome assembly protein 26	Q8BGI5	1.25e-08	Peroxisome assembly protein 26 OS=Mus musculus GN=Pex26 PE=1 SV=2	A0A2B4SL90	1.12e-51	Protein polybromo-1 OS=Stylophora pistillata GN=Pbrm1 PE=4 SV=1	ref|XP_015749684.1|	0	PREDICTED: peroxisome assembly protein 26-like [Acropora digitifera]	GO:0005779; GO:0005777; GO:0051117; GO:0008022; GO:0032403; GO:0016558; GO:0045046	GO:0005779; GO:0016586; GO:0003682; GO:0003677; GO:0032403; GO:0006338; GO:0045046	K13340	K13340	11117at6101	0	Apalm_v2_gene.model.Sc0a5M3_161_HRSCAF_285.133
659	evm.TU.hic_scaffold_30.1037	craniofacial development protein 2-like, partial	NA	NA	NA	A0A151MSI3	4.52e-14	Uncharacterized protein OS=Alligator mississippiensis GN=Y1Q_0003648 PE=4 SV=1	ref|XP_020556716.1|	1.33e-34	craniofacial development protein 2-like, partial [Oryzias latipes]	NA	0	0	0	#N/A	#N/A	Apalm_v2_gene.model.Sc0a5M3_161_HRSCAF_285.144
660	evm.TU.hic_scaffold_30.1081	Coiled-coil domain-containing protein 189	Q6NZQ0	1.59e-47	Coiled-coil domain-containing protein 189 OS=Mus musculus GN=Ccdc189 PE=1 SV=2	A0A2B4RK91	7.26e-136	Coiled-coil domain-containing protein C16orf93-like OS=Stylophora pistillata GN=Gm166 PE=4 SV=1	gb|PFX16675.1|	1.13e-135	coiled-coil domain-containing protein 189-like [Stylophora pistillata]	0	0	0	0	15926at6101	0	Apalm_v2_gene.model.Sc0a5M3_161_HRSCAF_285.188
661	evm.TU.hic_scaffold_30.1082	Cyclin-dependent kinase 2-associated protein 1	O35207	1.29e-23	Cyclin-dependent kinase 2-associated protein 1 OS=Mus musculus GN=Cdk2ap1 PE=1 SV=2	A0A2B4SQV5	1.35e-33	Cyclin-dependent kinase 2-associated protein 1 OS=Stylophora pistillata GN=Cdk2ap1 PE=4 SV=1	ref|XP_015767608.1|	0	PREDICTED: uncharacterized protein LOC107346329 isoform X1 [Acropora digitifera]	GO:0005829; GO:0005654; GO:0005634; GO:0048471; GO:0070182; GO:0007049; GO:0060325; GO:0001701; GO:0001934	GO:0016301	0	0	19156at6101	6.55e-28	Apalm_v2_gene.model.Sc0a5M3_161_HRSCAF_285.189
662	evm.TU.hic_scaffold_30.1084	PREDICTED: piwi-like protein 1	NA	NA	NA	A0A2B4STM3	3.05e-173	Uncharacterized protein OS=Stylophora pistillata GN=AWC38_SpisGene3419 PE=4 SV=1	ref|XP_015767578.1|	0	PREDICTED: piwi-like protein 1 [Acropora digitifera]	NA	0	K16775	K16775	18242at6101	0	Apalm_v2_gene.model.Sc0a5M3_161_HRSCAF_285.191
663	evm.TU.hic_scaffold_30.109	DNA-directed RNA polymerase III subunit RPC9	Q60482	3.99e-32	DNA-directed RNA polymerase III subunit RPC9 OS=Cavia porcellus GN=CRCP PE=2 SV=1	A0A2B4RJC7	3.47e-65	DNA-directed RNA polymerase III subunit RPC9 OS=Stylophora pistillata GN=CRCP PE=4 SV=1	ref|XP_015757448.1|	8.18e-102	PREDICTED: DNA-directed RNA polymerase III subunit RPC9-like [Acropora digitifera]	GO:0009360; GO:0005634; GO:0005886; GO:0003899; GO:0000166; GO:0006383	GO:0003899; GO:0000166; GO:0006351	0	0	9683at6101	0	Apalm_v2_gene.model.Sc0a5M3_307_HRSCAF_512.829
664	evm.TU.hic_scaffold_30.1094	erine racemase	Q9GZT4	3.7e-107	Q9GZT4|SRR_HUMAN Serine racemase OS=Homo sapiens GN=SRR PE=1 SV=1	A0A2B4RXI1	1.64e-163	Serine racemase OS=Stylophora pistillata GN=SRR PE=4 SV=1	ref|XP_015776714.1|	0	PREDICTED: serine racemase-like isoform X1 [Acropora digitifera]	GO:0045177; GO:0005737; GO:0043025; GO:0005886; GO:0005524; GO:0005509; GO:0008721; GO:0016594; GO:0003941; GO:0000287; GO:0030165; GO:0042803; GO:0030170; GO:0030378; GO:0018114; GO:0007568; GO:0007420; GO:0070179; GO:0070178; GO:0006563; GO:0051289; GO:0042866; GO:0032496; GO:0043278; GO:0009069	0	K12235	K12235	4798at6101	0	Apalm_v2_gene.model.Sc0a5M3_161_HRSCAF_285.201
665	evm.TU.hic_scaffold_30.1114	Serine/threonine/tyrosine-interacting-like protein 1	Q9Y6J8	9.7e-71	Q9Y6J8|STYL1_HUMAN Serine/threonine/tyrosine-interacting-like protein 1 OS=Homo sapiens GN=STYXL1 PE=2 SV=1	A0A2B4RWS3	4.44e-175	Serine/threonine/tyrosine-interacting-like protein 1 OS=Stylophora pistillata GN=STYXL1 PE=4 SV=1	gb|PFX20695.1|	6.88e-175	serine/threonine/tyrosine-interacting-like protein 1 [Stylophora pistillata]	GO:0005622; GO:0008138; GO:0035556	GO:0008138	K18047	K18047	5815at6101	0	Apalm_v2_gene.model.Sc0a5M3_161_HRSCAF_285.221
666	evm.TU.hic_scaffold_30.1158	Transmembrane protein 214-B	A1L2I9	6.95e-67	Transmembrane protein 214-B OS=Xenopus laevis GN=tmem214-b PE=2 SV=1	A0A2B4S829	0	Transmembrane protein 214-B OS=Stylophora pistillata GN=tmem214-b PE=4 SV=1	gb|PFX24682.1|	0	transmembrane protein 214-B-like [Stylophora pistillata]	GO:0005789; GO:0016021; GO:0006915	GO:0016021	0	0	4196at6101	0	Apalm_v2_gene.model.Sc0a5M3_161_HRSCAF_285.267
667	evm.TU.hic_scaffold_30.1166	EARP-interacting protein homolog	Q6DUZ9	0	EARP-interacting protein homolog OS=Gekko japonicus GN=eipr1 PE=2 SV=1	A0A2B4S5L6	0	Protein TSSC1 OS=Stylophora pistillata GN=Tssc1 PE=4 SV=1	gb|PFX24686.1|	0	protein TSSC1-like [Stylophora pistillata]	0	0	0	0	3653at6101	0	Apalm_v2_gene.model.Sc0a5M3_161_HRSCAF_285.275
668	evm.TU.hic_scaffold_30.117	Small nuclear ribonucleoprotein Sm D3	P62318	3.78e-64	Small nuclear ribonucleoprotein Sm D3 OS=Homo sapiens GN=SNRPD3 PE=1 SV=1	A0A2B4RLC4	1.38e-69	Small nuclear ribonucleoprotein Sm D3 OS=Stylophora pistillata GN=snrpd3 PE=4 SV=1	ref|XP_015757449.1|	9.78e-90	PREDICTED: small nuclear ribonucleoprotein Sm D3-like [Acropora digitifera]	GO:0071013; GO:0000243; GO:0005829; GO:0070062; GO:0034709; GO:0016604; GO:0005654; GO:0034715; GO:0071011; GO:0071010; GO:0030532; GO:0034719; GO:0005681; GO:0097526; GO:0005685; GO:0005689; GO:0005686; GO:0005687; GO:0005682; GO:0005683; GO:0019899; GO:0071208; GO:0003723; GO:0070034; GO:1990446; GO:0030620; GO:0071209; GO:0008334; GO:0000398; GO:0051170; GO:0006479; GO:0008380; GO:0000245; GO:…	GO:0005681; GO:0019013; GO:0000387	K11088	K11088	10012at6101	0	Apalm_v2_gene.model.Sc0a5M3_307_HRSCAF_512.821
669	evm.TU.hic_scaffold_30.1178	Tetratricopeptide repeat protein 28	Q96AY4	2.66e-28	Tetratricopeptide repeat protein 28 OS=Homo sapiens GN=TTC28 PE=1 SV=4	A0A2B4SS67	3.04e-105	Tetratricopeptide repeat protein 28 OS=Stylophora pistillata GN=TTC28 PE=4 SV=1	ref|XP_015756923.1|	0	PREDICTED: tetratricopeptide repeat protein 28-like isoform X1 [Acropora digitifera]	GO:0005737; GO:0005815; GO:0030496; GO:0000922; GO:0019900; GO:0007049; GO:0051301; GO:0007346	0	0	0	#N/A	#N/A	Apalm_v2_gene.model.Sc0a5M3_161_HRSCAF_285.287
670	evm.TU.hic_scaffold_30.1201	PREDICTED: uncharacterized protein LOC107337522	NA	NA	NA	A0A2B4SIM2	1.25e-11	Uncharacterized protein OS=Stylophora pistillata GN=AWC38_SpisGene6893 PE=4 SV=1	ref|XP_015758209.1|	8.28e-33	PREDICTED: uncharacterized protein LOC107337522 [Acropora digitifera]	NA	GO:0003676	0	0	#N/A	#N/A	Apalm_v2_gene.model.Sc0a5M3_161_HRSCAF_285.310
671	evm.TU.hic_scaffold_30.1223	Probable RNA-directed DNA polymerase from transposon X-element	Q9NBX4	3.34e-34	Probable RNA-directed DNA polymerase from transposon X-element OS=Drosophila melanogaster GN=X-element\ORF2 PE=3 SV=1	A0A146Q9A7	4.17e-137	Reverse transcriptase-like protein OS=Fundulus heteroclitus PE=4 SV=1	ref|XP_015779665.1|	0	PREDICTED: RNA-directed DNA polymerase from mobile element jockey-like [Acropora digitifera]	GO:0003964; GO:0006313	GO:0003964	0	0	16284at6101	0	Apalm_v2_gene.model.Sc0a5M3_161_HRSCAF_285.333
672	evm.TU.hic_scaffold_30.1226	Peroxidasin	A4IGL7	2.83e-88	Peroxidasin OS=Xenopus tropicalis GN=pxdn PE=2 SV=1	A0A2B4SRQ6	1.34e-160	Peroxidasin-like OS=Stylophora pistillata GN=PXDN PE=4 SV=1	ref|XP_022781214.1|	8.61e-161	peroxidasin homolog [Stylophora pistillata]	GO:0005615; GO:0020037; GO:0046872; GO:0004601; GO:0042744; GO:0006979	GO:0020037; GO:0004601; GO:0006979	0	0	#N/A	#N/A	Apalm_v2_gene.model.Sc0a5M3_161_HRSCAF_285.336
673	evm.TU.hic_scaffold_30.1237	Transmembrane protein 68	Q0VCR6	7.13e-85	Transmembrane protein 68 OS=Bos taurus GN=TMEM68 PE=2 SV=1	A0A2B4RV07	1.39e-138	Transmembrane protein 68 OS=Stylophora pistillata GN=TMEM68 PE=4 SV=1	ref|XP_015755533.1|	0	PREDICTED: transmembrane protein 68-like [Acropora digitifera]	GO:0016021; GO:0016746; GO:0008152	GO:0016021; GO:0016746; GO:0008152	0	0	5348at6101	0	Apalm_v2_gene.model.Sc0a5M3_161_HRSCAF_285.347
674	evm.TU.hic_scaffold_30.1256	Alpha-2A adrenergic receptor	Q90WY4	4.75e-13	Alpha-2A adrenergic receptor OS=Danio rerio GN=adra2a PE=3 SV=1	A7S2E1	4.91e-69	Predicted protein OS=Nematostella vectensis GN=v1g242370 PE=4 SV=1	ref|XP_015755520.1|	4.52e-155	PREDICTED: D(2)-like dopamine receptor [Acropora digitifera]	GO:0005887; GO:0005622; GO:0004938; GO:0071880; GO:0071881; GO:0007267; GO:0007186	GO:0005887; GO:0008528; GO:0007218; GO:0007200	0	0	4639at6101	0	Apalm_v2_gene.model.Sc0a5M3_161_HRSCAF_285.366
675	evm.TU.hic_scaffold_30.1263	PREDICTED: uncharacterized protein LOC107337180	NA	NA	NA	A0A2B4R4L4	9.59e-15	Uncharacterized protein (Fragment) OS=Stylophora pistillata GN=AWC38_SpisGene25025 PE=4 SV=1	ref|XP_015757785.1|	4.43e-71	PREDICTED: uncharacterized protein LOC107337180 [Acropora digitifera]	NA	0	0	0	11260at6101	0	Apalm_v2_gene.model.Sc0a5M3_161_HRSCAF_285.373
676	evm.TU.hic_scaffold_30.1264	Pogo transposable element with KRAB domain	NA	NA	NA	A0A2B4SIT4	4.02e-47	Pogo transposable element with KRAB domain OS=Stylophora pistillata GN=POGK PE=4 SV=1	gb|PFX28382.1|	6.23e-47	Pogo transposable element with KRAB domain [Stylophora pistillata]	NA	GO:0003676	0	0	#N/A	#N/A	Apalm_v2_gene.model.Sc0a5M3_161_HRSCAF_285.374
677	evm.TU.hic_scaffold_30.1267	Eukaryotic translation initiation factor 3 subunit H	A7SA47	5.4e-167	Eukaryotic translation initiation factor 3 subunit H OS=Nematostella vectensis GN=v1g168210 PE=3 SV=1	N1PB15	2.57e-132	Eukaryotic translation initiation factor 3 subunit H OS=Capitella teleta GN=CAPTEDRAFT_161622 PE=3 SV=1	ref|XP_022802088.1|	0	eukaryotic translation initiation factor 3 subunit H-like [Stylophora pistillata]	GO:0005852; GO:0003743	GO:0016282; GO:0033290; GO:0005852; GO:0003743; GO:0001731	K03247	K03247	5854at6101	0	Apalm_v2_gene.model.Sc0a5M3_161_HRSCAF_285.377
678	evm.TU.hic_scaffold_30.1270	Poly(U)-specific endoribonuclease-B	Q503V9	2.7e-88	Poly(U)-specific endoribonuclease-B OS=Danio rerio GN=endoub PE=2 SV=1	A0A2B4RIX2	7.26e-162	Poly(U)-specific endoribonuclease-B OS=Stylophora pistillata GN=endoub PE=4 SV=1	ref|XP_015757772.1|	0	PREDICTED: poly(U)-specific endoribonuclease-B-like [Acropora digitifera]	GO:0004521; GO:0046872; GO:0003723	GO:0004521	K14648	K14648	4969at6101	0	Apalm_v2_gene.model.Sc0a5M3_161_HRSCAF_285.380
679	evm.TU.hic_scaffold_30.1277	Cytochrome c oxidase subunit 5B, mitochondrial	P19536	9.26e-19	Cytochrome c oxidase subunit 5B, mitochondrial OS=Mus musculus GN=Cox5b PE=1 SV=1	A0A2B4RPW9	1.92e-43	Cytochrome c oxidase subunit 5B, mitochondrial OS=Stylophora pistillata GN=Cox5b PE=4 SV=1	ref|XP_022802092.1|	3.96e-58	cytochrome c oxidase subunit 5B, mitochondrial-like [Stylophora pistillata]	GO:0005743; GO:0005751; GO:0005739; GO:0043209; GO:0004129; GO:0046872; GO:0042776; GO:0006123	GO:0005740; GO:0004129	K02265	K02265	10729at6101	0	Apalm_v2_gene.model.Sc0a5M3_161_HRSCAF_285.387
680	evm.TU.hic_scaffold_30.1336	N-acetyltransferase ESCO1	Q5FWF5	6.93e-67	N-acetyltransferase ESCO1 OS=Homo sapiens GN=ESCO1 PE=1 SV=3	A0A2B4RTL7	6.66e-173	N-acetyltransferase ESCO1 OS=Stylophora pistillata GN=ESCO1 PE=4 SV=1	ref|XP_015756466.1|	0	PREDICTED: N-acetyltransferase ESCO1-like [Acropora digitifera]	GO:0000785; GO:0005654; GO:0042802; GO:0008080; GO:0061733; GO:0008270; GO:0018394; GO:0034421; GO:0006275; GO:0007062	GO:0016740	K11268	K11268	6715at6101	0	Apalm_v2_gene.model.Sc0a5M3_161_HRSCAF_285.447
681	evm.TU.hic_scaffold_30.1347	Peroxisomal membrane protein PEX13	Q0P5B1	5.98e-36	Peroxisomal membrane protein PEX13 OS=Bos taurus GN=PEX13 PE=2 SV=1	A0A2B4RW74	6.17e-68	Peroxisomal membrane protein PEX13 OS=Stylophora pistillata GN=PEX13 PE=4 SV=1	ref|XP_015756396.1|	4.62e-100	PREDICTED: peroxisomal membrane protein PEX13-like, partial [Acropora digitifera]	GO:0005779; GO:0005778; GO:0021795; GO:0001561; GO:0007626; GO:0060152; GO:0001764; GO:0016560; GO:0001967	GO:0016021; GO:0005777; GO:0016560	K13344	K13344	6524at6101	0	Apalm_v2_gene.model.Sc0a5M3_161_HRSCAF_285.459
682	evm.TU.hic_scaffold_30.1352	Nicotinate phosphoribosyltransferase	NA	NA	NA	A0A2B4SCW9	6.84e-14	Nicotinate phosphoribosyltransferase OS=Stylophora pistillata GN=AWC38_SpisGene8626 PE=4 SV=1	ref|XP_015757804.1|	7.89e-155	PREDICTED: uncharacterized protein LOC107337201 [Acropora digitifera]	NA	GO:0004516; GO:0004514; GO:0009435; GO:0019358	0	0	15582at6101	0	Apalm_v2_gene.model.Sc0a5M3_161_HRSCAF_285.464
683	evm.TU.hic_scaffold_30.1381	PREDICTED: uncharacterized protein LOC107352253	NA	NA	NA	A0A2B4RBP5	2.76e-20	Uncharacterized protein OS=Stylophora pistillata GN=AWC38_SpisGene22099 PE=4 SV=1	ref|XP_015774068.1|	7.17e-33	PREDICTED: uncharacterized protein LOC107352253 [Acropora digitifera]	NA	0	0	0	#N/A	#N/A	Apalm_v2_gene.model.Sc0a5M3_161_HRSCAF_285.494
684	evm.TU.hic_scaffold_30.1396	Putative disease resistance protein RGA1	NA	NA	NA	A0A2B4SFM8	1.02e-61	Putative disease resistance protein RGA1 OS=Stylophora pistillata GN=RGA1 PE=4 SV=1	ref|XP_015749627.1|	3.99e-160	PREDICTED: uncharacterized protein LOC107329454 [Acropora digitifera]	NA	GO:0043531	0	K01047	#N/A	#N/A	Apalm_v2_gene.model.Sc0a5M3_161_HRSCAF_285.510
685	evm.TU.hic_scaffold_30.1401	Putative disease resistance protein RGA1	NA	NA	NA	A0A2B4SFM8	1.28e-45	Putative disease resistance protein RGA1 OS=Stylophora pistillata GN=RGA1 PE=4 SV=1	ref|XP_015749627.1|	2.58e-103	PREDICTED: uncharacterized protein LOC107329454 [Acropora digitifera]	NA	GO:0043531	0	0	#N/A	#N/A	Apalm_v2_gene.model.Sc0a5M3_161_HRSCAF_285.515
686	evm.TU.hic_scaffold_30.1403	Putative WD repeat-containing protein alr2800	NA	NA	NA	A0A2B4SGF8	2.13e-60	Putative WD repeat-containing protein alr2800 OS=Stylophora pistillata GN=AWC38_SpisGene7400 PE=4 SV=1	ref|XP_015753924.1|	3.12e-126	PREDICTED: uncharacterized protein LOC107333609 [Acropora digitifera]	NA	GO:0016021; GO:0030133; GO:0043531	0	0	8770at6101	0	Apalm_v2_gene.model.Sc0a5M3_161_HRSCAF_285.517
687	evm.TU.hic_scaffold_30.1409	O(6)-methylguanine-induced apoptosis 2	A5WUY6	2.64e-30	O(6)-methylguanine-induced apoptosis 2 OS=Danio rerio GN=stpg1 PE=2 SV=1	A0A2B4SEV2	1.25e-101	O(6)-methylguanine-induced apoptosis 2 OS=Stylophora pistillata GN=stpg1 PE=4 SV=1	ref|XP_015776076.1|	2.33e-140	PREDICTED: O(6)-methylguanine-induced apoptosis 2-like [Acropora digitifera]	GO:0005737; GO:0005634; GO:0006915	0	0	0	6127at6101	0	Apalm_v2_gene.model.Sc0a5M3_161_HRSCAF_285.523
688	evm.TU.hic_scaffold_30.1433	Mitochondrial fission regulator 2	Q08BD8	1.99e-32	Mitochondrial fission regulator 2 OS=Danio rerio GN=mtfr2 PE=2 SV=1	A0A2B4SDD6	9.9e-123	Mitochondrial fission regulator 2 OS=Stylophora pistillata GN=mtfr2 PE=4 SV=1	ref|XP_015754323.1|	0	PREDICTED: mitochondrial fission regulator 1-like [Acropora digitifera]	GO:0005739; GO:0009060; GO:0000266	0	0	0	9295at6101	0	Apalm_v2_gene.model.Sc0a5M3_161_HRSCAF_285.547
689	evm.TU.hic_scaffold_30.1456	uncharacterized protein LOC110048413	NA	NA	NA	A0A2B4S928	1.17e-20	Uncharacterized protein OS=Stylophora pistillata GN=AWC38_SpisGene9768 PE=4 SV=1	ref|XP_020609861.1|	9.85e-40	uncharacterized protein LOC110048413 [Orbicella faveolata]	NA	0	0	0	18638at6101	4.7e-23	Apalm_v2_gene.model.Sc0a5M3_161_HRSCAF_285.572
690	evm.TU.hic_scaffold_30.1472	Gonadotropin-releasing hormone II receptor	O42329	6.85e-19	Gonadotropin-releasing hormone II receptor OS=Clarias gariepinus PE=2 SV=2	A0A2B4RAG2	2.38e-169	Putative G-protein coupled receptor 19 OS=Stylophora pistillata GN=GPR19 PE=4 SV=1	ref|XP_015755875.1|	0	PREDICTED: orexin receptor type 1-like [Acropora digitifera]	GO:0016021; GO:0005886; GO:0004930; GO:0016500	GO:0016021; GO:0004930	0	0	3645at6101	0	Apalm_v2_gene.model.Sc0a5M3_161_HRSCAF_285.588
691	evm.TU.hic_scaffold_30.1526	PREDICTED: uncharacterized protein LOC107339542	NA	NA	NA	A0A2B4RZ75	7.61e-20	Uncharacterized protein OS=Stylophora pistillata GN=AWC38_SpisGene13966 PE=4 SV=1	ref|XP_015760338.1|	1.64e-74	PREDICTED: uncharacterized protein LOC107339542 [Acropora digitifera]	NA	0	0	0	19579at6101	0	Apalm_v2_gene.model.Sc0a5M3_161_HRSCAF_285.645
692	evm.TU.hic_scaffold_30.154	hypothetical protein	NA	NA	NA	NA	NA	NA	NA	NA	NA	NA	NA	0	0	#N/A	#N/A	Apalm_v2_gene.model.Sc0a5M3_307_HRSCAF_512.784
693	evm.TU.hic_scaffold_30.1565	Acyl-coenzyme A thioesterase 13	Q5R833	5.2e-37	Acyl-coenzyme A thioesterase 13 OS=Pongo abelii GN=ACOT13 PE=2 SV=1	A0A2B4RNK4	3.03e-51	Acyl-coenzyme A thioesterase 13 OS=Stylophora pistillata GN=ACOT13 PE=4 SV=1	ref|XP_015775778.1|	1.5e-103	PREDICTED: acyl-coenzyme A thioesterase 13-like [Acropora digitifera]	GO:0005829; GO:0005739; GO:0005634; GO:0005819; GO:0016787	0	K17362	K17362	10924at6101	0	Apalm_v2_gene.model.Sc0a5M3_161_HRSCAF_285.684
694	evm.TU.hic_scaffold_30.174	Rab-like protein 3	Q5ZKR4	5.07e-72	Rab-like protein 3 OS=Gallus gallus GN=RABL3 PE=2 SV=1	A7RMA7	1.47e-112	Predicted protein OS=Nematostella vectensis GN=v1g160464 PE=4 SV=1	ref|XP_015769265.1|	0	PREDICTED: rab-like protein 3 [Acropora digitifera]	GO:0005525	GO:0005525; GO:0003924	K07933	K07933	5940at6101	0	Apalm_v2_gene.model.Sc0a5M3_307_HRSCAF_512.764
695	evm.TU.hic_scaffold_30.18	Sphingomyelin phosphodiesterase 4	Q6PFJ7	2.33e-119	Sphingomyelin phosphodiesterase 4 OS=Danio rerio GN=smpd4 PE=2 SV=1	A7SAI1	5.8e-156	Predicted protein OS=Nematostella vectensis GN=v1g243970 PE=4 SV=1	ref|XP_015754889.1|	0	PREDICTED: sphingomyelin phosphodiesterase 4-like [Acropora digitifera]	GO:0005789; GO:0000139; GO:0016021; GO:0046872; GO:0004767; GO:0050290	GO:0016021; GO:0050290	K12353	K12353	3085at6101	0	Apalm_v2_gene.model.Sc0a5M3_307_HRSCAF_512.920
696	evm.TU.hic_scaffold_30.183	Lysophospholipase D GDPD1	Q8N9F7	2.61e-111	Lysophospholipase D GDPD1 OS=Homo sapiens GN=GDPD1 PE=1 SV=2	A0A2B4SKP5	5.02e-148	Glycerophosphodiester phosphodiesterase domain-containing protein 1 OS=Stylophora pistillata GN=GDPD1 PE=4 SV=1	ref|XP_015761655.1|	0	PREDICTED: glycerophosphodiester phosphodiesterase domain-containing protein 1-like [Acropora digitifera]	GO:0016021; GO:0016020; GO:0048471; GO:0047391; GO:0004622; GO:0046872; GO:0070291; GO:0006644	GO:0016021; GO:0008081; GO:0006629	K22387	K22387	6923at6101	0	Apalm_v2_gene.model.Sc0a5M3_307_HRSCAF_512.755
697	evm.TU.hic_scaffold_30.197	EH domain-containing protein 2	B3LF48	2.48e-12	EH domain-containing protein 2 OS=Arabidopsis thaliana GN=EHD2 PE=1 SV=1	A0A2B4SHY4	0	Sarcalumenin OS=Stylophora pistillata GN=SRL PE=4 SV=1	ref|XP_020619799.1|	0	EH domain-containing protein 1-like [Orbicella faveolata]	GO:0005737; GO:0010008; GO:0043231; GO:0016020; GO:0005634; GO:0005886; GO:0009506; GO:0005509; GO:0005525; GO:0016787; GO:0006897; GO:0051260; GO:0032956	GO:0016021	0	0	3088at6101	0	Apalm_v2_gene.model.Sc0a5M3_307_HRSCAF_512.740
698	evm.TU.hic_scaffold_30.2	Intraflagellar transport protein 172 homolog	Q5RHH4	6.9e-173	Intraflagellar transport protein 172 homolog OS=Danio rerio GN=ift172 PE=2 SV=1	A0A2B4SAZ8	0	Intraflagellar transport protein 172-like OS=Stylophora pistillata GN=ift172 PE=4 SV=1	ref|XP_015754892.1|	0	PREDICTED: intraflagellar transport protein 172 homolog [Acropora digitifera]	GO:0005930; GO:0036064; GO:0005929; GO:0030992; GO:0060271; GO:0045494; GO:0048793; GO:0032006; GO:0060041	GO:0031514	0	0	#N/A	#N/A	Apalm_v2_gene.model.SC0A5M3_307_HRSCAF_512.936
699	evm.TU.hic_scaffold_30.272	RING finger and transmembrane domain-containing protein 2	Q96EX2	3.66e-26	RING finger and transmembrane domain-containing protein 2 OS=Homo sapiens GN=RNFT2 PE=2 SV=2	A0A2B4RCZ6	2.97e-82	RING finger and transmembrane domain-containing protein 2 OS=Stylophora pistillata GN=RNFT2 PE=4 SV=1	ref|XP_015770114.1|	8.08e-99	PREDICTED: RING finger and transmembrane domain-containing protein 2-like [Acropora digitifera]	GO:0016021; GO:0046872	GO:0016021	K22379	K22379	3136at6101	0	Apalm_v2_gene.model.Sc0a5M3_307_HRSCAF_512.662
700	evm.TU.hic_scaffold_30.277	Golgi-associated plant pathogenesis-related protein 1	Q9H4G4	6.73e-27	Golgi-associated plant pathogenesis-related protein 1 OS=Homo sapiens GN=GLIPR2 PE=1 SV=3	A0A2B4SE56	4.4e-46	Cell wall protein PRY3 OS=Stylophora pistillata GN=PRY3 PE=4 SV=1	ref|XP_015769777.1|	3.7e-141	PREDICTED: Golgi-associated plant pathogenesis-related protein 1-like [Acropora digitifera]	GO:0070062; GO:0000139; GO:0042803; GO:0010634; GO:0010718; GO:0070374	GO:0005576	0	0	18123at6101	1.68e-42	Apalm_v2_gene.model.Sc0a5M3_307_HRSCAF_512.657
701	evm.TU.hic_scaffold_30.290	Syntenin-1	O00560	3.87e-117	Syntenin-1 OS=Homo sapiens GN=SDCBP PE=1 SV=1	A0A2B4RX36	0	Syntenin-1 OS=Stylophora pistillata GN=SDCBP PE=4 SV=1	ref|XP_015768194.1|	0	PREDICTED: syntenin-1-like isoform X1 [Acropora digitifera]	GO:0005912; GO:0035578; GO:0072562; GO:0005737; GO:0005856; GO:0005829; GO:0005789; GO:0070062; GO:0005576; GO:0005615; GO:1903561; GO:0005925; GO:0005895; GO:0043231; GO:0042470; GO:0016020; GO:0045121; GO:0031965; GO:0005654; GO:0005634; GO:0005886; GO:0045296; GO:0008093; GO:0005109; GO:0042802; GO:0005137; GO:0005546; GO:0046982; GO:0047485; GO:0045545; GO:0030036; GO:0007268; GO:0048013; GO:…	GO:0005622; GO:0030036; GO:0007268; GO:0035556	K17254	K17254	5078at6101	0	Apalm_v2_gene.model.Sc0a5M3_307_HRSCAF_512.642
702	evm.TU.hic_scaffold_30.310	GDP-D-glucose phosphorylase 1	Q08CA1	1.53e-52	GDP-D-glucose phosphorylase 1 OS=Danio rerio GN=gdpgp1 PE=2 SV=1	A0A2B4RSA3	4.31e-77	GDP-D-glucose phosphorylase 1 OS=Stylophora pistillata GN=gdpgp1 PE=4 SV=1	ref|XP_015752138.1|	0	PREDICTED: uncharacterized protein LOC107331927 [Acropora digitifera]	GO:0005737; GO:0080048; GO:0005085; GO:0016787; GO:0000166; GO:0016779; GO:0006006	GO:0080048	K15630	K15630	8088at6101	0	Apalm_v2_gene.model.Sc0a5M3_307_HRSCAF_512.622
703	evm.TU.hic_scaffold_30.320	PREDICTED: uncharacterized protein LOC107344847	NA	NA	NA	NA	NA	NA	ref|XP_015766055.1|	2.11e-57	PREDICTED: uncharacterized protein LOC107344847 [Acropora digitifera]	NA	NA	0	0	#N/A	#N/A	Apalm_v2_gene.model.Sc0a5M3_307_HRSCAF_512.612
704	evm.TU.hic_scaffold_30.33	Ribonuclease P/MRP protein subunit POP5	Q9DB28	2.2e-29	Ribonuclease P/MRP protein subunit POP5 OS=Mus musculus GN=Pop5 PE=1 SV=1	A0A2B4SFS5	2.22e-52	Ribonuclease P/MRP protein subunit POP5 OS=Stylophora pistillata GN=Pop5 PE=4 SV=1	ref|XP_015754951.1|	1.66e-123	PREDICTED: ribonuclease P/MRP protein subunit POP5-like [Acropora digitifera]	GO:0030681; GO:0005655; GO:0000172; GO:0000171; GO:0004526; GO:0009249; GO:0006364; GO:0001682; GO:0008033	GO:0005730; GO:0004526; GO:0008033	K03537	K03537	10198at6101	0	Apalm_v2_gene.model.Sc0a5M3_307_HRSCAF_512.905
705	evm.TU.hic_scaffold_30.342	Transmembrane protein 134	Q9H6X4	9.18e-12	Transmembrane protein 134 OS=Homo sapiens GN=TMEM134 PE=1 SV=1	A0A1D2N501	1.16e-21	Transmembrane protein OS=Orchesella cincta GN=Ocin01_06380 PE=4 SV=1	ref|XP_015763539.1|	1.97e-133	PREDICTED: transmembrane protein 134-like isoform X2 [Acropora digitifera]	GO:0016021; GO:0048471	GO:0016021	0	0	11131at6101	0	Apalm_v2_gene.model.Sc0a5M3_307_HRSCAF_512.589
706	evm.TU.hic_scaffold_30.357	LIM domain kinase 1	P53667	2.6e-101	LIM domain kinase 1 OS=Homo sapiens GN=LIMK1 PE=1 SV=3	A0A2B4S5M5	0	LIM domain kinase 1 OS=Stylophora pistillata GN=LIMK1 PE=4 SV=1	ref|XP_020613793.1|	0	LIM domain kinase 1-like [Orbicella faveolata]	GO:0005737; GO:0005829; GO:0005925; GO:0005794; GO:0030027; GO:0016020; GO:0043005; GO:0016607; GO:0005634; GO:0005524; GO:0031072; GO:0046872; GO:0046982; GO:0004672; GO:0004674; GO:0004871; GO:0030036; GO:0038096; GO:0051444; GO:0007399; GO:0032233; GO:0045773; GO:0051496; GO:0006468; GO:0007266; GO:0007165	GO:0005524; GO:0046872; GO:0004672	K05743	K05743	4215at6101	0	Apalm_v2_gene.model.Sc0a5M3_307_HRSCAF_512.574
707	evm.TU.hic_scaffold_30.376	PREDICTED: proline-rich transmembrane protein 4-like isoform X1	NA	NA	NA	A0A2B4S6L1	3.92e-131	Uncharacterized protein OS=Stylophora pistillata GN=AWC38_SpisGene10677 PE=4 SV=1	ref|XP_015759465.1|	0	PREDICTED: proline-rich transmembrane protein 4-like isoform X1 [Acropora digitifera]	NA	GO:0016021	0	0	6576at6101	0	Apalm_v2_gene.model.Sc0a5M3_307_HRSCAF_512.555
708	evm.TU.hic_scaffold_30.381	PREDICTED: uncharacterized protein LOC107339042	NA	NA	NA	A0A2B4R569	1.13e-31	Uncharacterized protein OS=Stylophora pistillata GN=AWC38_SpisGene22425 PE=4 SV=1	ref|XP_015759798.1|	1.78e-39	PREDICTED: uncharacterized protein LOC107339042 [Acropora digitifera]	NA	0	0	0	#N/A	#N/A	Apalm_v2_gene.model.Sc0a5M3_307_HRSCAF_512.550
709	evm.TU.hic_scaffold_30.39	Histone deacetylase 1	P56517	0	Histone deacetylase 1 OS=Gallus gallus GN=HDAC1 PE=2 SV=1	A0A2B4SH89	0	Histone deacetylase 1 OS=Stylophora pistillata GN=HDAC1 PE=4 SV=1	gb|PFX28469.1|	0	histone deacetylase 1-like [Stylophora pistillata]	GO:0005737; GO:0005829; GO:0000118; GO:0005634; GO:0016581; GO:0043234; GO:0016580; GO:0033613; GO:0001046; GO:0004407; GO:0042826; GO:0032041; GO:0051059; GO:0002039; GO:0047485; GO:0001103; GO:0001106; GO:0008134; GO:0006325; GO:0070933; GO:0006346; GO:0043922; GO:0060766; GO:0090090; GO:0008284; GO:0010870; GO:0045944; GO:0006351	GO:0005634; GO:0032041; GO:0006355; GO:0006351	K06067	K06067	2381at6101	0	Apalm_v2_gene.model.Sc0a5M3_307_HRSCAF_512.899
710	evm.TU.hic_scaffold_30.416	uncharacterized protein LOC110069230	NA	NA	NA	A7S336	4.78e-42	Predicted protein OS=Nematostella vectensis GN=v1g206031 PE=4 SV=1	ref|XP_020632384.1|	4.26e-76	uncharacterized protein LOC110069230 [Orbicella faveolata]	NA	0	0	0	17641at6101	1.12e-44	Apalm_v2_gene.model.Sc0a5M3_307_HRSCAF_512.513
711	evm.TU.hic_scaffold_30.418	Cilia- and flagella-associated protein 251	Q8TBY9	0	Cilia- and flagella-associated protein 251 OS=Homo sapiens GN=WDR66 PE=2 SV=2	A0A2B4SWU5	0	WD repeat-containing protein 66 OS=Stylophora pistillata GN=WDR66 PE=4 SV=1	ref|XP_022808405.1|	0	cilia- and flagella-associated protein 251-like [Stylophora pistillata]	GO:0005930; GO:0031514; GO:0003341	0	0	0	11657at6101	0	Apalm_v2_gene.model.Sc0a5M3_307_HRSCAF_512.511
712	evm.TU.hic_scaffold_30.435	Intraflagellar transport protein 20 homolog	Q66I67	1.6e-64	Intraflagellar transport protein 20 homolog OS=Danio rerio GN=ift20 PE=2 SV=1	A0A2B4SQL4	1.11e-80	Intraflagellar transport protein 20-like OS=Stylophora pistillata GN=ift20 PE=4 SV=1	ref|XP_015780588.1|	5.87e-85	PREDICTED: intraflagellar transport protein 20 homolog [Acropora digitifera]	GO:0005930; GO:0005814; GO:0005813; GO:0036064; GO:0005794; GO:0030992; GO:0051642; GO:0060271; GO:0042073; GO:0061512	GO:0031514	K16473	K16473	9677at6101	0	Apalm_v2_gene.model.Sc0a5M3_307_HRSCAF_512.493
713	evm.TU.hic_scaffold_30.440	TNF receptor-associated factor 4	Q9BUZ4	4.25e-18	TNF receptor-associated factor 4 OS=Homo sapiens GN=TRAF4 PE=1 SV=1	A0A2B4SQN3	3.62e-62	TNF receptor-associated factor 4 OS=Stylophora pistillata GN=Traf4 PE=4 SV=1	ref|XP_015780590.1|	4.4e-67	PREDICTED: TNF receptor-associated factor 4-like [Acropora digitifera]	GO:0005923; GO:0005737; GO:0005856; GO:0005634; GO:0048471; GO:0005886; GO:0003677; GO:0042802; GO:0019901; GO:0031996; GO:0005164; GO:0031625; GO:0050699; GO:0008270; GO:0007250; GO:0006915; GO:0046330; GO:0090073; GO:0045860; GO:0042981; GO:0007585; GO:0030323; GO:0007165	GO:0008270; GO:0042981; GO:0007165	K09848	K09848	#N/A	#N/A	Apalm_v2_gene.model.Sc0a5M3_307_HRSCAF_512.488
714	evm.TU.hic_scaffold_30.455	Coiled-coil domain-containing protein 92	Q53HC0	4.23e-24	Coiled-coil domain-containing protein 92 OS=Homo sapiens GN=CCDC92 PE=1 SV=2	A0A2B4SQG3	0	Coiled-coil domain-containing protein 92 OS=Stylophora pistillata GN=CCDC92 PE=4 SV=1	ref|XP_015758748.1|	0	PREDICTED: coiled-coil domain-containing protein 92-like isoform X2 [Acropora digitifera]	GO:0005814; GO:0005813; GO:0043231; GO:0005654	0	K16452	K16452	4945at6101	0	Apalm_v2_gene.model.Sc0a5M3_307_HRSCAF_512.473
715	evm.TU.hic_scaffold_30.487	Thioredoxin-like protein 4A	P83876	8.23e-99	Thioredoxin-like protein 4A OS=Homo sapiens GN=TXNL4A PE=1 SV=1	A0A1Z5L9G2	3.59e-98	U5 snRNP-specific component DIM1 (Fragment) OS=Ornithodoros moubata PE=4 SV=1	ref|XP_015762451.1|	1.41e-102	PREDICTED: thioredoxin-like protein 4A [Acropora digitifera]	GO:0005829; GO:0031965; GO:0005654; GO:0005634; GO:0005681; GO:0046540; GO:0005682; GO:0007049; GO:0051301; GO:0000398; GO:0000375; GO:0000245	GO:0005681; GO:0000398	K12859	K12859	7820at6101	0	Apalm_v2_gene.model.Sc0a5M3_307_HRSCAF_512.440
716	evm.TU.hic_scaffold_30.489	E3 ubiquitin-protein ligase rififylin	Q8WZ73	4.62e-58	E3 ubiquitin-protein ligase rififylin OS=Homo sapiens GN=RFFL PE=1 SV=1	A0A2B4SK92	2.18e-116	E3 ubiquitin-protein ligase RNF34 OS=Stylophora pistillata GN=RNF34 PE=4 SV=1	ref|XP_015762445.1|	0	PREDICTED: E3 ubiquitin-protein ligase RNF34-like [Acropora digitifera]	GO:0005737; GO:0005829; GO:0010008; GO:0016020; GO:0005654; GO:0005886; GO:0055038; GO:0046872; GO:0002039; GO:0002020; GO:0019901; GO:0061630; GO:0031625; GO:0006915; GO:2001271; GO:1902042; GO:1901797; GO:0010804; GO:0043161; GO:0070936; GO:0042787; GO:0010762; GO:0032006; GO:0006511	GO:0016874; GO:0046872; GO:0003676	K20804	K20804	6780at6101	0	Apalm_v2_gene.model.Sc0a5M3_307_HRSCAF_512.438
717	evm.TU.hic_scaffold_30.498	dCTP pyrophosphatase 1	Q9H773	1.17e-55	dCTP pyrophosphatase 1 OS=Homo sapiens GN=DCTPP1 PE=1 SV=1	A0A2B4SRI9	6.01e-71	dCTP pyrophosphatase 1 OS=Stylophora pistillata GN=Dctpp1 PE=4 SV=1	ref|XP_015762459.1|	9.27e-106	PREDICTED: dCTP pyrophosphatase 1-like [Acropora digitifera]	GO:0005829; GO:0005739; GO:0005634; GO:0047840; GO:0042802; GO:0000287; GO:0047429; GO:0032556; GO:0006253; GO:0042262; GO:0009143; GO:0051289	GO:0047429; GO:0009143	K16904	K16904	8757at6101	0	Apalm_v2_gene.model.Sc0a5M3_307_HRSCAF_512.429
718	evm.TU.hic_scaffold_30.499	Cytochrome b-c1 complex subunit 9	P00130	1.31e-20	Cytochrome b-c1 complex subunit 9 OS=Bos taurus GN=UQCR10 PE=1 SV=3	H9G464	2.96e-22	Ubiquinol-cytochrome c reductase, complex III subunit X OS=Anolis carolinensis GN=UQCR10 PE=4 SV=2	ref|XP_015240563.1|	2.44e-22	PREDICTED: cytochrome b-c1 complex subunit 9 [Cyprinodon variegatus]	GO:0005750; GO:0009060; GO:0006122; GO:0034551	GO:0005750; GO:0009060; GO:0006122; GO:0034551	K00419	K00419	#N/A	#N/A	Apalm_v2_gene.model.Sc0a5M3_307_HRSCAF_512.428
719	evm.TU.hic_scaffold_30.50	Sphingomyelin phosphodiesterase	Q0VD19	5.57e-157	Sphingomyelin phosphodiesterase OS=Bos taurus GN=SMPD1 PE=2 SV=1	A0A2B4SIJ1	0	Sphingomyelin phosphodiesterase OS=Stylophora pistillata GN=SMPD1 PE=4 SV=1	ref|XP_015754933.1|	0	PREDICTED: sphingomyelin phosphodiesterase-like [Acropora digitifera]	GO:0005768; GO:0005615; GO:0005765; GO:0005764; GO:0045121; GO:0005886; GO:0061750; GO:0016798; GO:0008270; GO:0046513; GO:0043407; GO:0035307; GO:0006685; GO:0023021	GO:0016798; GO:0004767; GO:0006685	K12350	K12350	1826at6101	0	Apalm_v2_gene.model.Sc0a5M3_307_HRSCAF_512.888
720	evm.TU.hic_scaffold_30.500	Structure-specific endonuclease subunit SLX1 homolog	A7STV9	4.35e-34	Structure-specific endonuclease subunit SLX1 homolog OS=Nematostella vectensis GN=v1g174298 PE=3 SV=1	F7EDY5	2.12e-53	Uncharacterized protein OS=Macaca mulatta PE=4 SV=2	ref|XP_003282667.2|	3.25e-53	PREDICTED: structure-specific endonuclease subunit SLX1 isoform X2 [Nomascus leucogenys]	GO:0033557; GO:0017108; GO:0046872; GO:0006310; GO:0006281	0	K15078	K15078	5560at6101	0	Apalm_v2_gene.model.Sc0a5M3_307_HRSCAF_512.427
721	evm.TU.hic_scaffold_30.504	Tektin-1	Q969V4	9.09e-148	Tektin-1 OS=Homo sapiens GN=TEKT1 PE=1 SV=1	A7SAK1	0	Predicted protein OS=Nematostella vectensis GN=v1g243989 PE=4 SV=1	ref|XP_015762460.1|	0	PREDICTED: tektin-1-like [Acropora digitifera]	GO:0005737; GO:0005874; GO:0005634; GO:0036126; GO:0060271; GO:0060294; GO:0030317	GO:0005634; GO:0036126; GO:0060271; GO:0060294; GO:0030317	K18628	K18628	3608at6101	0	Apalm_v2_gene.model.Sc0a5M3_307_HRSCAF_512.423
722	evm.TU.hic_scaffold_30.509	Galactoside 3(4)-L-fucosyltransferase	Q11126	1.41e-43	Galactoside 3(4)-L-fucosyltransferase OS=Bos taurus GN=FUT3 PE=2 SV=2	A0A2B4STL3	1.03e-154	Galactoside 3(4)-L-fucosyltransferase OS=Stylophora pistillata GN=FUT3 PE=4 SV=1	ref|XP_015772808.1|	0	PREDICTED: galactoside 3(4)-L-fucosyltransferase-like [Acropora digitifera]	GO:0032580; GO:0000139; GO:0016021; GO:0017060; GO:0046920; GO:0006486	GO:0032580; GO:0016021; GO:0008417; GO:0003755; GO:0006486	K00753	K00753	6867at6101	0	Apalm_v2_gene.model.Sc0a5M3_307_HRSCAF_512.418
723	evm.TU.hic_scaffold_30.567	Calcium release-activated calcium channel protein 1	Q5EAU0	1.26e-67	Calcium release-activated calcium channel protein 1 OS=Xenopus laevis GN=orai1 PE=2 SV=1	A0A2B4SSM2	5.25e-114	Calcium release-activated calcium channel protein 1 OS=Stylophora pistillata GN=orai1 PE=4 SV=1	ref|XP_015752822.1|	7.65e-153	PREDICTED: protein orai-3-like [Acropora digitifera]	GO:0005887; GO:0005886; GO:0015279; GO:0002250; GO:0051928; GO:0002115	GO:0016021	K16056	K16056	7750at6101	0	Apalm_v2_gene.model.Sc0a5M3_307_HRSCAF_512.359
724	evm.TU.hic_scaffold_30.586	uncharacterized protein LOC111322105	NA	NA	NA	A0A2B4SLC2	6.64e-111	Uncharacterized protein OS=Stylophora pistillata GN=AWC38_SpisGene3720 PE=4 SV=1	gb|PFX31484.1|	1.03e-110	uncharacterized protein LOC111322105 [Stylophora pistillata]	NA	0	0	0	8450at6101	0	Apalm_v2_gene.model.Sc0a5M3_307_HRSCAF_512.342
725	evm.TU.hic_scaffold_30.588	LINE-1 reverse transcriptase-like	NA	NA	NA	A0A2B4SQV8	1.03e-08	LINE-1 reverse transcriptase-like OS=Stylophora pistillata GN=AWC38_SpisGene3730 PE=4 SV=1	ref|XP_015752836.1|	5.52e-56	PREDICTED: uncharacterized protein LOC107332617 [Acropora digitifera]	NA	GO:0003964	0	0	18861at6101	0	Apalm_v2_gene.model.Sc0a5M3_307_HRSCAF_512.340
726	evm.TU.hic_scaffold_30.609	Deoxynucleotidyltransferase terminal-interacting protein 1	Q9H147	5.85e-53	Deoxynucleotidyltransferase terminal-interacting protein 1 OS=Homo sapiens GN=DNTTIP1 PE=1 SV=2	A0A2B4S478	0	Deoxynucleotidyltransferase terminal-interacting protein 1 OS=Stylophora pistillata GN=Dnttip1 PE=4 SV=1	ref|XP_020627516.1|	0	deoxynucleotidyltransferase terminal-interacting protein 1-like [Orbicella faveolata]	GO:0000118; GO:0005730; GO:0005654; GO:0005634; GO:0003677; GO:0031491; GO:0042803; GO:0006355; GO:0006351	GO:0016740	K08707	K08707	7403at6101	0	Apalm_v2_gene.model.Sc0a5M3_307_HRSCAF_512.315
727	evm.TU.hic_scaffold_30.619	NAD-dependent protein lipoamidase sirtuin-4, mitochondrial	Q1JQC6	1.4e-63	NAD-dependent protein lipoamidase sirtuin-4, mitochondrial OS=Bos taurus GN=SIRT4 PE=2 SV=1	A0A2B4SC21	2.04e-88	NAD-dependent protein deacetylase sirtuin-4 OS=Stylophora pistillata GN=SIRT4 PE=4 SV=1	ref|XP_015779547.1|	5.2e-128	PREDICTED: NAD-dependent protein lipoamidase sirtuin-4, mitochondrial-like [Acropora digitifera]	GO:0005743; GO:0005759; GO:0005739; GO:0047708; GO:0061690; GO:0046872; GO:0003950; GO:0070403; GO:0034979; GO:0006974; GO:0006541; GO:0046322; GO:0046676; GO:0034983; GO:0046889; GO:0006471; GO:0000820; GO:1904182; GO:0072350	GO:0070403	K11414	K11414	5126at6101	0	Apalm_v2_gene.model.Sc0a5M3_307_HRSCAF_512.305
728	evm.TU.hic_scaffold_30.636	Ras-related protein Rab-36	O95755	4.51e-93	Ras-related protein Rab-36 OS=Homo sapiens GN=RAB36 PE=2 SV=2	A0A2B4SF06	4.46e-147	Ras-related protein Rab-36 OS=Stylophora pistillata GN=RAB36 PE=4 SV=1	ref|XP_020602778.1|	1.38e-148	ras-related protein Rab-34-like [Orbicella faveolata]	GO:0005794; GO:0000139; GO:0005525; GO:0003924; GO:0015031	GO:0005525; GO:0003924	K07921	K07921	7495at6101	0	Apalm_v2_gene.model.Sc0a5M3_307_HRSCAF_512.288
729	evm.TU.hic_scaffold_30.652	Inactive peptidyl-prolyl cis-trans isomerase FKBP6	A6QQ71	2.22e-63	Inactive peptidyl-prolyl cis-trans isomerase FKBP6 OS=Bos taurus GN=FKBP6 PE=2 SV=1	A0A2B4RN23	9.87e-179	Inactive peptidyl-prolyl cis-trans isomerase FKBP6 OS=Stylophora pistillata GN=FKBP6 PE=4 SV=1	ref|XP_020627099.1|	0	inactive peptidyl-prolyl cis-trans isomerase FKBP6-like [Orbicella faveolata]	GO:0005737; GO:0005829; GO:0000795; GO:0005528; GO:0051879; GO:0042802; GO:0003755; GO:0030154; GO:0061077; GO:0043046; GO:0031047; GO:0051321; GO:0034587; GO:0045070; GO:0006457; GO:0007283	GO:0003676; GO:0003755	K09572	K09572	6475at6101	0	Apalm_v2_gene.model.Sc0a5M3_307_HRSCAF_512.271
730	evm.TU.hic_scaffold_30.69	Lysosomal-associated transmembrane protein 4A	Q4R4I5	1.49e-29	Lysosomal-associated transmembrane protein 4A OS=Macaca fascicularis GN=LAPTM4A PE=2 SV=1	A0A2B4SI33	9.53e-98	Lysosomal-associated transmembrane protein 4A OS=Stylophora pistillata GN=LAPTM4A PE=4 SV=1	ref|XP_015754924.1|	9.53e-160	PREDICTED: lysosomal-associated transmembrane protein 4A-like [Acropora digitifera]	GO:0005794; GO:0016021; GO:0031902; GO:0005765	GO:0016021	K12387	K12387	6955at6101	0	Apalm_v2_gene.model.Sc0a5M3_307_HRSCAF_512.869
731	evm.TU.hic_scaffold_30.696	Vacuolar protein sorting-associated protein 28 homolog	Q3T178	7.19e-110	Vacuolar protein sorting-associated protein 28 homolog OS=Bos taurus GN=VPS28 PE=2 SV=1	A0A2B4SNM3	3.46e-156	Vacuolar protein sorting-associated protein 28-like OS=Stylophora pistillata GN=VPS28 PE=4 SV=1	ref|XP_015748370.1|	4.91e-163	PREDICTED: vacuolar protein sorting-associated protein 28 homolog [Acropora digitifera]	GO:0005737; GO:0000813; GO:0031902; GO:0005886; GO:0032403; GO:0031397; GO:0043328; GO:0043162	GO:0000813; GO:0043328	K12184	K12184	5626at6101	0	Apalm_v2_gene.model.Sc0a5M3_307_HRSCAF_512.222
732	evm.TU.hic_scaffold_30.698	Oxidative stress-responsive serine-rich protein 1	Q703I1	1.32e-06	Oxidative stress-responsive serine-rich protein 1 OS=Rattus norvegicus GN=Oser1 PE=1 SV=1	A0A2B4RJS3	1.72e-53	Oxidative stress-responsive serine-rich protein 1 OS=Stylophora pistillata GN=Oser1 PE=4 SV=1	gb|PFX17426.1|	2.66e-53	uncharacterized protein LOC111340865 [Stylophora pistillata]	GO:0070301	0	0	0	11173at6101	5.88e-42	Apalm_v2_gene.model.Sc0a5M3_307_HRSCAF_512.220
733	evm.TU.hic_scaffold_30.70	Replication protein A 70 kDa DNA-binding subunit	P27694	0	Replication protein A 70 kDa DNA-binding subunit OS=Homo sapiens GN=RPA1 PE=1 SV=2	A0A2B4SHC0	0	Replication protein A 70 kDa DNA-binding subunit OS=Stylophora pistillata GN=RPA1 PE=4 SV=1	ref|XP_015754913.1|	0	PREDICTED: replication protein A 70 kDa DNA-binding subunit-like [Acropora digitifera]	GO:0005662; GO:0000784; GO:0005654; GO:0005634; GO:0016605; GO:0003684; GO:0098505; GO:0046872; GO:0003697; GO:0006284; GO:0042769; GO:0006310; GO:0006281; GO:0006260; GO:0006261; GO:0000724; GO:0070987; GO:0042276; GO:0000082; GO:0036297; GO:0006298; GO:0006289; GO:0006297; GO:0033683; GO:0006295; GO:0006296; GO:0006294; GO:0006293; GO:0034502; GO:1900034; GO:1901796; GO:0000723; GO:0032201; GO:…	GO:0005634; GO:0003677; GO:0046872; GO:0006310; GO:0006281; GO:0006260	K07466	K07466	1862at6101	0	Apalm_v2_gene.model.Sc0a5M3_307_HRSCAF_512.868
734	evm.TU.hic_scaffold_30.707	PREDICTED: uncharacterized protein LOC107327822	NA	NA	NA	NA	NA	NA	ref|XP_015748049.1|	1.61e-108	PREDICTED: uncharacterized protein LOC107327822 [Acropora digitifera]	NA	NA	0	K02582	19424at6101	0	Apalm_v2_gene.model.Sc0a5M3_307_HRSCAF_512.211
735	evm.TU.hic_scaffold_30.730	Collagen alpha-5(VI) chain	NA	NA	NA	A0A2B4RT43	1.25e-25	Collagen alpha-5(VI) chain OS=Stylophora pistillata GN=COL6A5 PE=4 SV=1	gb|PFX19425.1|	1.94e-25	Collagen alpha-5(VI) chain [Stylophora pistillata]	NA	GO:0005581	0	0	#N/A	#N/A	Apalm_v2_gene.model.Sc0a5M3_307_HRSCAF_512.188
736	evm.TU.hic_scaffold_30.754	Zinc metalloproteinase nas-15	P55115	1.5e-42	Zinc metalloproteinase nas-15 OS=Caenorhabditis elegans GN=nas-15 PE=2 SV=2	A0A2B4SAH4	0	High choriolytic enzyme 1 OS=Stylophora pistillata GN=hcea PE=4 SV=1	ref|XP_015767676.1|	0	PREDICTED: uncharacterized protein LOC107346411 [Acropora digitifera]	GO:0005576; GO:0004222; GO:0008270	GO:0005576; GO:0016020; GO:0004222; GO:0008270	K08606	K08606	2957at6101	0	Apalm_v2_gene.model.Sc0a5M3_307_HRSCAF_512.164
737	evm.TU.hic_scaffold_30.773	Fructose-bisphosphate aldolase C	P53448	1.29e-173	Fructose-bisphosphate aldolase C OS=Carassius auratus GN=aldoc PE=2 SV=2	A0A2B4RNP2	0	Fructose-bisphosphate aldolase, muscle type OS=Stylophora pistillata GN=AWC38_SpisGene17510 PE=4 SV=1	ref|XP_015748896.1|	0	PREDICTED: fructose-bisphosphate aldolase C-like, partial [Acropora digitifera]	GO:0004332; GO:0030388; GO:0006096	GO:0004332; GO:0006096	K01623	K01623	3527at6101	0	Apalm_v2_gene.model.Sc0a5M3_307_HRSCAF_512.145
738	evm.TU.hic_scaffold_30.776	Dual specificity protein kinase shkA	NA	NA	NA	A0A2B4SWA7	4.92e-62	Dual specificity protein kinase shkA OS=Stylophora pistillata GN=shkA PE=4 SV=1	ref|XP_015778623.1|	1.73e-169	PREDICTED: LOW QUALITY PROTEIN: uncharacterized protein LOC107356534 [Acropora digitifera]	NA	GO:0016021; GO:0005524; GO:0004672	0	0	13703at6101	0	Apalm_v2_gene.model.Sc0a5M3_307_HRSCAF_512.142
739	evm.TU.hic_scaffold_30.789	Putative zinc metalloproteinase C607.06c	Q9US12	1.58e-30	Putative zinc metalloproteinase C607.06c OS=Schizosaccharomyces pombe (strain 972 / ATCC 24843) GN=SPAC607.06c PE=2 SV=1	A0A2B4RPI2	0	Putative zinc metalloproteinase OS=Stylophora pistillata GN=AWC38_SpisGene17517 PE=4 SV=1	ref|XP_022802413.1|	0	uncharacterized protein LOC111339943 [Stylophora pistillata]	GO:0032153; GO:0005737; GO:0005829; GO:0005634; GO:0030246; GO:0046872; GO:0008237	0	0	0	3941at6101	0	Apalm_v2_gene.model.Sc0a5M3_307_HRSCAF_512.129
740	evm.TU.hic_scaffold_30.827	PREDICTED: uncharacterized protein LOC107351802	NA	NA	NA	A0A2B4RWD4	9.62e-47	Uncharacterized protein OS=Stylophora pistillata GN=AWC38_SpisGene13578 PE=4 SV=1	ref|XP_015773592.1|	1.57e-135	PREDICTED: uncharacterized protein LOC107351802 [Acropora digitifera]	NA	0	0	0	17399at6101	0	Apalm_v2_gene.model.Sc0a5M3_307_HRSCAF_512.88
741	evm.TU.hic_scaffold_30.855	hypothetical protein	NA	NA	NA	NA	NA	NA	NA	NA	NA	NA	NA	0	0	#N/A	#N/A	Apalm_v2_gene.model.Sc0a5M3_307_HRSCAF_512.53
742	evm.TU.hic_scaffold_30.878	hypothetical protein	NA	NA	NA	NA	NA	NA	ref|XP_015770600.1|	5.69e-07	PREDICTED: LOW QUALITY PROTEIN: calcium-activated potassium channel slowpoke-like [Acropora digitifera]	NA	NA	0	0	#N/A	#N/A	Apalm_v2_gene.model.Sc0a5M3_307_HRSCAF_512.27
743	evm.TU.hic_scaffold_30.880	Putative potassium channel protein YugO	NA	NA	NA	A0A2B4SC59	7.5e-15	Putative potassium channel protein YugO OS=Stylophora pistillata GN=yugO PE=4 SV=1	ref|XP_015752492.1|	4.87e-19	PREDICTED: uncharacterized protein LOC107332277 [Acropora digitifera]	NA	GO:0008076; GO:0005249	0	0	#N/A	#N/A	Apalm_v2_gene.model.Sc0a5M3_307_HRSCAF_512.25
744	evm.TU.hic_scaffold_30.97	Cyclin N-terminal domain-containing protein 1	Q9D995	1.7e-27	Cyclin N-terminal domain-containing protein 1 OS=Mus musculus GN=Cntd1 PE=2 SV=1	A0A2B4S9D5	4.77e-119	Cyclin N-terminal domain-containing protein 1 OS=Stylophora pistillata GN=Cntd1 PE=4 SV=1	ref|XP_015754998.1|	4.62e-169	PREDICTED: cyclin N-terminal domain-containing protein 1-like [Acropora digitifera]	GO:0007131; GO:0007283	0	0	0	14549at6101	0	Apalm_v2_gene.model.Sc0a5M3_307_HRSCAF_512.841
745	evm.TU.hic_scaffold_30.987	G2/M phase-specific E3 ubiquitin-protein ligase	Q7L622	6.95e-19	G2/M phase-specific E3 ubiquitin-protein ligase OS=Homo sapiens GN=G2E3 PE=1 SV=1	A0A146N7K5	3.88e-58	HASI OS=Fundulus heteroclitus PE=4 SV=1	ref|XP_020893398.1|	3.47e-67	uncharacterized protein LOC110232524 [Exaiptasia pallida]	GO:0005829; GO:0043231; GO:0005730; GO:0046872; GO:0004842; GO:0006915; GO:0007275	GO:0003676	0	0	#N/A	#N/A	Apalm_v2_gene.model.Sc0a5M3_161_HRSCAF_285.94
746	evm.TU.hic_scaffold_31.1011	PREDICTED: uncharacterized protein LOC107352253	NA	NA	NA	A0A1T2L5Z5	5.85e-109	Uncharacterized protein (Fragment) OS=Solemya pervernicosa gill symbiont GN=BOW52_05790 PE=4 SV=1	ref|XP_015774068.1|	0	PREDICTED: uncharacterized protein LOC107352253 [Acropora digitifera]	NA	0	0	K08473	13706at6101	0	Apalm_v2_gene.model.Sc0a5M3_398_HRSCAF_736.268
747	evm.TU.hic_scaffold_31.103	Glycogen phosphorylase	Q9XTL9	0	Glycogen phosphorylase OS=Drosophila melanogaster GN=GlyP PE=2 SV=2	A0A2B4RS47	0	Glycogen phosphorylase OS=Stylophora pistillata GN=GlyP PE=4 SV=1	ref|XP_015776569.1|	0	PREDICTED: glycogen phosphorylase-like [Acropora digitifera]	GO:0005737; GO:0043234; GO:0008184; GO:0102250; GO:0042803; GO:0030170; GO:0102499; GO:0050829; GO:0008340; GO:0060361; GO:0005980; GO:0045824; GO:0045819	GO:0008184; GO:0102250; GO:0030170; GO:0102499; GO:0005975	K00688	K00688	505at6101	0	Apalm_v2_gene.model.Sc0a5M3_171_HRSCAF_300.104
748	evm.TU.hic_scaffold_31.1030	hypothetical protein AC249_AIPGENE24817, partial	NA	NA	NA	A0A0B7BLE8	4.87e-141	Uncharacterized protein OS=Arion vulgaris GN=ORF196924 PE=4 SV=1	gb|KXJ08120.1|	0	hypothetical protein AC249_AIPGENE24817, partial [Exaiptasia pallida]	NA	0	0	0	19111at6101	0	Apalm_v2_gene.model.Sc0a5M3_398_HRSCAF_736.244
749	evm.TU.hic_scaffold_31.1175	Iron/zinc purple acid phosphatase-like protein	NA	NA	NA	A0A2B4SR79	2.95e-48	Iron/zinc purple acid phosphatase-like protein OS=Stylophora pistillata GN=papl PE=4 SV=1	ref|XP_015753863.1|	1.66e-55	PREDICTED: LOW QUALITY PROTEIN: uncharacterized protein LOC107333546 [Acropora digitifera]	NA	GO:0003993; GO:0046872	0	0	12831at6101	0	Apalm_v2_gene.model.Sc0a5M3_398_HRSCAF_736.90
750	evm.TU.hic_scaffold_31.118	TNF receptor-associated factor 3	Q13114	7.5e-73	TNF receptor-associated factor 3 OS=Homo sapiens GN=TRAF3 PE=1 SV=2	A0A2B4S225	2.55e-138	TNF receptor-associated factor 3 OS=Stylophora pistillata GN=Traf3 PE=4 SV=1	ref|XP_015758361.1|	0	PREDICTED: TNF receptor-associated factor 3-like [Acropora digitifera]	GO:0035631; GO:0009898; GO:0005829; GO:0005768; GO:0005739; GO:0019901; GO:0019903; GO:0004871; GO:0031996; GO:0005164; GO:0031625; GO:0004842; GO:0008270; GO:0006915; GO:0045087; GO:0032088; GO:0032480; GO:0016579; GO:0042981; GO:0001817; GO:0050688; GO:0032648; GO:0030162; GO:0007165; GO:0008063; GO:0002224; GO:0035666; GO:0033209	GO:0005164; GO:0008270; GO:0045087; GO:0032088; GO:0042981; GO:0001817; GO:0050688; GO:0008063; GO:0033209	K03174	K03174	5764at6101	0	Apalm_v2_gene.model.Sc0a5M3_171_HRSCAF_300.119
751	evm.TU.hic_scaffold_31.1212	SET domain-containing protein 9	Q8NE22	6.8e-06	SET domain-containing protein 9 OS=Homo sapiens GN=SETD9 PE=2 SV=2	A7SAV8	2.83e-45	Predicted protein OS=Nematostella vectensis GN=v1g209425 PE=4 SV=1	ref|XP_015755331.1|	1.39e-164	PREDICTED: uncharacterized protein LOC107334882 isoform X1 [Acropora digitifera]	GO:0005654; GO:0016278; GO:1901796	0	0	0	15256at6101	0	Apalm_v2_gene.model.Sc0a5M3_398_HRSCAF_736.55
752	evm.TU.hic_scaffold_31.1213	PREDICTED: uncharacterized protein LOC107334886	NA	NA	NA	A0A2B4RMZ9	1.58e-50	Uncharacterized protein OS=Stylophora pistillata GN=AWC38_SpisGene17765 PE=4 SV=1	ref|XP_015755337.1|	2.2e-67	PREDICTED: uncharacterized protein LOC107334886 [Acropora digitifera]	NA	0	0	0	10332at6101	0	Apalm_v2_gene.model.Sc0a5M3_398_HRSCAF_736.54
753	evm.TU.hic_scaffold_31.1241	Ubiquitin-conjugating enzyme E2 2	P52493	5.06e-27	Ubiquitin-conjugating enzyme E2 2 OS=Neurospora crassa (strain ATCC 24698 / 74-OR23-1A / CBS 708.71 / DSM 1257 / FGSC 987) GN=mus-8 PE=3 SV=4	A0A2B4SUX7	3.96e-76	Ubiquitin-conjugating enzyme E2 28 OS=Stylophora pistillata GN=UBC28 PE=4 SV=1	ref|XP_020608666.1|	6.12e-80	ubiquitin-conjugating enzyme E2-17 kDa-like isoform X1 [Orbicella faveolata]	GO:0005737; GO:0033503; GO:0000790; GO:0005524; GO:0061630; GO:0031625; GO:0006281; GO:0016574; GO:0043161; GO:0000209; GO:0006355; GO:0030435; GO:0006351	0	K06689	K06689	8682at6101	0	Apalm_v2_gene.model.Sc0a5M3_398_HRSCAF_736.26
754	evm.TU.hic_scaffold_31.127	RISC-loading complex subunit tarbp2	Q6GPZ1	3.99e-17	RISC-loading complex subunit tarbp2 OS=Xenopus laevis GN=tarbp2 PE=2 SV=2	A0A2B4RTT8	4.16e-70	Interferon-inducible double-stranded RNA-dependent protein kinase activator A-like A OS=Stylophora pistillata GN=prkra-a PE=4 SV=1	ref|XP_015750772.1|	3.7e-101	PREDICTED: RISC-loading complex subunit TARBP2-like isoform X1 [Acropora digitifera]	GO:0005737; GO:0035068; GO:0016442; GO:0070578; GO:0003725; GO:0035197; GO:0035280; GO:0031054; GO:0030422; GO:0046782	GO:0003725; GO:0008047; GO:0016301; GO:0030422	K18420	K18420	15316at6101	0	Apalm_v2_gene.model.Sc0a5M3_171_HRSCAF_300.128
755	evm.TU.hic_scaffold_31.1367	hypothetical protein AC249_AIPGENE6442	NA	NA	NA	NA	NA	NA	gb|KXJ26075.1|	3.91e-08	hypothetical protein AC249_AIPGENE6442 [Exaiptasia pallida]	NA	NA	0	0	#N/A	#N/A	Apalm_v2_gene.model.Sc0a5M3_337_HRSCAF_586.918
756	evm.TU.hic_scaffold_31.1399	MAM and fibronectin type III domain-containing protein 1 (Fragment)	B3EX02	1.03e-132	MAM and fibronectin type III domain-containing protein 1 (Fragment) OS=Acropora millepora PE=1 SV=1	A0A1S3II16	6.85e-104	MAM and LDL-receptor class A domain-containing protein 1-like OS=Lingula unguis GN=LOC106164419 PE=4 SV=1	ref|XP_015774187.1|	0	PREDICTED: uncharacterized protein LOC107352362 [Acropora digitifera]	GO:0005576; GO:0016020	GO:0016020	0	0	12060at6101	0	Apalm_v2_gene.model.Sc0a5M3_337_HRSCAF_586.884
757	evm.TU.hic_scaffold_31.1409	Leucine-rich repeat-containing protein 73	Q5JTD7	1.2e-81	Leucine-rich repeat-containing protein 73 OS=Homo sapiens GN=LRRC73 PE=2 SV=1	A0A2B4RVW7	4.35e-153	Protein NLRC3 OS=Stylophora pistillata GN=NLRC3 PE=4 SV=1	ref|XP_015774538.1|	0	PREDICTED: leucine-rich repeat-containing protein 73-like [Acropora digitifera]	0	0	0	0	7567at6101	0	Apalm_v2_gene.model.Sc0a5M3_337_HRSCAF_586.874
758	evm.TU.hic_scaffold_31.1417	Putative nuclease HARBI1	NA	NA	NA	A0A0A1XDI2	3.65e-25	Putative nuclease HARBI1 OS=Zeugodacus cucurbitae GN=HARBI1_10 PE=4 SV=1	ref|XP_022796471.1|	1.49e-28	protein ANTAGONIST OF LIKE HETEROCHROMATIN PROTEIN 1-like [Stylophora pistillata]	NA	0	0	0	#N/A	#N/A	Apalm_v2_gene.model.Sc0a5M3_337_HRSCAF_586.866
759	evm.TU.hic_scaffold_31.1436	LINE-1 retrotransposable element ORF2 protein	NA	NA	NA	A0A2B4SIK3	7.07e-41	LINE-1 retrotransposable element ORF2 protein OS=Stylophora pistillata GN=Pol PE=4 SV=1	gb|PFX28347.1|	1.1e-40	LINE-1 retrotransposable element ORF2 protein [Stylophora pistillata]	NA	0	0	0	#N/A	#N/A	Apalm_v2_gene.model.Sc0a5M3_337_HRSCAF_586.840
760	evm.TU.hic_scaffold_31.1518	Venom prothrombin activator oscutarin-C non-catalytic subunit	Q58L91	2.63e-30	Venom prothrombin activator oscutarin-C non-catalytic subunit OS=Oxyuranus scutellatus PE=1 SV=1	A0A2B4RVB0	1.25e-80	Polycystin-1 OS=Stylophora pistillata GN=PKD1 PE=4 SV=1	ref|XP_015748020.1|	0	PREDICTED: EGF-like repeat and discoidin I-like domain-containing protein 3, partial [Acropora digitifera]	GO:0005576; GO:0005507; GO:0016504; GO:0090729; GO:0044469; GO:0035807; GO:0006508	GO:0016021; GO:0005509	0	0	#N/A	#N/A	Apalm_v2_gene.model.SC0A5M3_337_HRSCAF_586.756
761	evm.TU.hic_scaffold_31.1543	Protein phosphatase 1 regulatory subunit 36	D3Z0R2	4.99e-51	Protein phosphatase 1 regulatory subunit 36 OS=Mus musculus GN=Ppp1r36 PE=3 SV=1	A0A2B4SBE3	5.27e-175	Protein phosphatase 1 regulatory subunit 36 OS=Stylophora pistillata GN=PPP1R36 PE=4 SV=1	ref|XP_020618114.1|	0	protein phosphatase 1 regulatory subunit 36-like [Orbicella faveolata]	GO:0019902; GO:0004864; GO:0010923	GO:0016021; GO:0004930; GO:0019902; GO:0010923	0	K17575	#N/A	#N/A	Apalm_v2_gene.model.Sc0a5M3_337_HRSCAF_586.729
762	evm.TU.hic_scaffold_31.1552	Carboxypeptidase O	NA	NA	NA	A0A2B4SDQ7	3.04e-69	Carboxypeptidase O OS=Stylophora pistillata GN=CPO PE=4 SV=1	ref|XP_015769114.1|	1.7e-167	PREDICTED: uncharacterized protein LOC107347669 isoform X1 [Acropora digitifera]	NA	GO:0016021; GO:0004181; GO:0008270	0	0	6396at6101	0	Apalm_v2_gene.model.Sc0a5M3_337_HRSCAF_586.720
763	evm.TU.hic_scaffold_31.1557	Fucose-1-phosphate guanylyltransferase	O14772	6.13e-132	Fucose-1-phosphate guanylyltransferase OS=Homo sapiens GN=FPGT PE=1 SV=2	A0A2B4SEZ7	0	Fucose-1-phosphate guanylyltransferase OS=Stylophora pistillata GN=FPGT PE=4 SV=1	ref|XP_015769104.1|	0	PREDICTED: fucose-1-phosphate guanylyltransferase-like [Acropora digitifera]	GO:0005737; GO:0005829; GO:0003824; GO:0047341; GO:0005525; GO:0006004	GO:0016779	K00976	K00976	1816at6101	0	Apalm_v2_gene.model.Sc0a5M3_337_HRSCAF_586.715
764	evm.TU.hic_scaffold_31.1561	Adenosine receptor A2a	P11617	7.47e-27	Adenosine receptor A2a OS=Canis lupus familiaris GN=ADORA2A PE=2 SV=1	A0A2B4S931	1.82e-150	Histamine H2 receptor OS=Stylophora pistillata GN=Hrh2 PE=4 SV=1	ref|XP_015769129.1|	0	PREDICTED: adenosine receptor A2a-like [Acropora digitifera]	GO:0005887; GO:0005622; GO:0098794; GO:0019899; GO:0001609; GO:0042802; GO:0007189; GO:0042755; GO:0060080; GO:0007626; GO:0046636; GO:0050728; GO:2001235; GO:0032230; GO:0001975; GO:0001963	GO:0016021; GO:0004930	0	0	5858at6101	0	Apalm_v2_gene.model.Sc0a5M3_337_HRSCAF_586.709
765	evm.TU.hic_scaffold_31.1571	Serine palmitoyltransferase 3	Q9NUV7	1.79e-18	Serine palmitoyltransferase 3 OS=Homo sapiens GN=SPTLC3 PE=1 SV=3	A0A2B4SBA2	2.02e-35	Serine palmitoyltransferase 2 OS=Stylophora pistillata GN=Sptlc2 PE=4 SV=1	ref|XP_015769102.1|	4.46e-91	PREDICTED: serine palmitoyltransferase 2-like [Acropora digitifera]	GO:0005789; GO:0016021; GO:0017059; GO:0030170; GO:0004758; GO:0046520; GO:0030148	GO:0020037; GO:0030170; GO:0016740; GO:0009058	0	0	#N/A	#N/A	Apalm_v2_gene.model.Sc0a5M3_337_HRSCAF_586.699
766	evm.TU.hic_scaffold_31.1605	Transmembrane protein Tmp21	O35587	8.49e-91	Transmembrane protein Tmp21 OS=Mesocricetus auratus GN=TMED10 PE=1 SV=1	A7S4Z3	1.05e-114	Predicted protein OS=Nematostella vectensis GN=v1g185723 PE=3 SV=1	ref|XP_015768529.1|	9.08e-149	PREDICTED: transmembrane protein Tmp21-like [Acropora digitifera]	GO:0030137; GO:0005789; GO:0033116; GO:0070765; GO:0000139; GO:0016021; GO:0042470; GO:0005886; GO:0030140; GO:0030658; GO:0042589; GO:0019905; GO:0035964; GO:0007030; GO:0006886; GO:0045055; GO:1902003; GO:0006890	GO:0016021	K20352	K20352	6912at6101	0	Apalm_v2_gene.model.Sc0a5M3_337_HRSCAF_586.665
767	evm.TU.hic_scaffold_31.1626	Ribokinase	Q9H477	5.03e-114	Ribokinase OS=Homo sapiens GN=RBKS PE=1 SV=1	A0A2B4RFF0	0	Ribokinase OS=Stylophora pistillata GN=Rbks PE=4 SV=1	ref|XP_015767876.1|	0	PREDICTED: ribokinase-like [Acropora digitifera]	GO:0005737; GO:0005829; GO:0070062; GO:0005634; GO:0005524; GO:0019200; GO:0046872; GO:0004747; GO:0046835; GO:0019303; GO:0006098	GO:0005737; GO:0005634; GO:0005524; GO:0046872; GO:0004747; GO:0019303	K00852	K00852	5262at6101	0	Apalm_v2_gene.model.Sc0a5M3_337_HRSCAF_586.644
768	evm.TU.hic_scaffold_31.1639	N-alpha-acetyltransferase 30	Q8CES0	3.24e-52	N-alpha-acetyltransferase 30 OS=Mus musculus GN=Naa30 PE=1 SV=2	A0A2B4SCU9	7.43e-82	N-alpha-acetyltransferase 30 OS=Stylophora pistillata GN=NAA30 PE=4 SV=1	ref|XP_015767888.1|	9.12e-138	PREDICTED: uncharacterized protein LOC107346595 [Acropora digitifera]	GO:0005737; GO:0005829; GO:0031417; GO:0005634; GO:0005844; GO:0004596; GO:0017196; GO:0006474	GO:0008080	K00670	K00670	8638at6101	0	Apalm_v2_gene.model.Sc0a5M3_337_HRSCAF_586.631
769	evm.TU.hic_scaffold_31.1649	PREDICTED: uncharacterized skeletal organic matrix protein 5-like	B8VIU6	1.14e-43	Uncharacterized skeletal organic matrix protein 5 OS=Acropora millepora PE=1 SV=1	A0A2B4RFU6	3.96e-74	Signal peptide, CUB and EGF-like domain-containing protein 3 OS=Stylophora pistillata GN=Scube3 PE=4 SV=1	ref|XP_015767896.1|	2.72e-131	PREDICTED: uncharacterized skeletal organic matrix protein 5-like [Acropora digitifera]	GO:0005576	GO:0005509	0	0	#N/A	#N/A	Apalm_v2_gene.model.Sc0a5M3_337_HRSCAF_586.620
770	evm.TU.hic_scaffold_31.1660	tRNA (adenine(58)-N(1))-methyltransferase non-catalytic subunit TRM6	Q2T9V5	1.21e-93	tRNA (adenine(58)-N(1))-methyltransferase non-catalytic subunit TRM6 OS=Bos taurus GN=TRMT6 PE=2 SV=1	A0A2B4RTI1	0	tRNA (Adenine(58)-N(1))-methyltransferase non-catalytic subunit TRM6 OS=Stylophora pistillata GN=Trmt6 PE=4 SV=1	ref|XP_015767891.1|	0	PREDICTED: tRNA (adenine(58)-N(1))-methyltransferase non-catalytic subunit TRM6-like isoform X2 [Acropora digitifera]	GO:0005634; GO:0031515; GO:0080009; GO:0030488	GO:0031515; GO:0008168; GO:0030488	K03256	K03256	4992at6101	0	Apalm_v2_gene.model.Sc0a5M3_337_HRSCAF_586.609
771	evm.TU.hic_scaffold_31.1681	PREDICTED: uncharacterized protein LOC107342848 isoform X1	NA	NA	NA	A0A2B4SL07	0	Uncharacterized protein OS=Stylophora pistillata GN=AWC38_SpisGene5179 PE=4 SV=1	ref|XP_015763845.1|	0	PREDICTED: uncharacterized protein LOC107342848 isoform X1 [Acropora digitifera]	NA	0	0	0	1935at6101	0	Apalm_v2_gene.model.Sc0a5M3_337_HRSCAF_586.588
772	evm.TU.hic_scaffold_31.1766	hypothetical protein AWC38_SpisGene17266	NA	NA	NA	A0A2B4RLA7	1.97e-59	Uncharacterized protein OS=Stylophora pistillata GN=AWC38_SpisGene17266 PE=4 SV=1	gb|PFX18381.1|	3.06e-59	hypothetical protein AWC38_SpisGene17266 [Stylophora pistillata]	NA	GO:0016021	0	0	18558at6101	0	Apalm_v2_gene.model.Sc0a5M3_337_HRSCAF_586.500
773	evm.TU.hic_scaffold_31.1773	uncharacterized protein LOC111342095	NA	NA	NA	A0A2B4RH73	6.66e-62	Uncharacterized protein OS=Stylophora pistillata GN=AWC38_SpisGene19205 PE=4 SV=1	ref|XP_022804875.1|	1.23e-64	uncharacterized protein LOC111342095 [Stylophora pistillata]	NA	0	0	0	#N/A	#N/A	Apalm_v2_gene.model.Sc0a5M3_337_HRSCAF_586.493
774	evm.TU.hic_scaffold_31.1814	Epididymal secretory protein E1	P61916	1.28e-40	Epididymal secretory protein E1 OS=Homo sapiens GN=NPC2 PE=1 SV=1	C3Y0B0	4.45e-43	Uncharacterized protein OS=Branchiostoma floridae GN=BRAFLDRAFT_264236 PE=4 SV=1	ref|XP_015754405.1|	5.69e-90	PREDICTED: epididymal secretory protein E1-like isoform X1 [Acropora digitifera]	GO:0035578; GO:0005783; GO:0070062; GO:0005576; GO:0043202; GO:0005764; GO:0015485; GO:0017127; GO:0019899; GO:0033344; GO:0042632; GO:0008203; GO:0030301; GO:0046836; GO:0032367; GO:0032366; GO:0034383; GO:0043312; GO:0015914; GO:0019747; GO:0009615	GO:0005622; GO:0032367	K13443	K13443	10808at6101	0	Apalm_v2_gene.model.Sc0a5M3_337_HRSCAF_586.452
775	evm.TU.hic_scaffold_31.1834	Probable 4-coumarate--CoA ligase 1	Q54P77	1.63e-104	Probable 4-coumarate--CoA ligase 1 OS=Dictyostelium discoideum GN=4cl1 PE=3 SV=1	A0A2B4S6B3	2.58e-180	4-coumarate--CoA ligase OS=Stylophora pistillata GN=4CL PE=4 SV=1	ref|XP_015755228.1|	0	PREDICTED: 4-coumarate--CoA ligase 1-like [Acropora digitifera]	GO:0016207; GO:0005524; GO:0009698	GO:0016874; GO:0008152	0	0	12219at6101	0	Apalm_v2_gene.model.Sc0a5M3_337_HRSCAF_586.431
776	evm.TU.hic_scaffold_31.1840	Golgi-associated plant pathogenesis-related protein 1	Q9CYL5	5.08e-25	Golgi-associated plant pathogenesis-related protein 1 OS=Mus musculus GN=Glipr2 PE=1 SV=3	A0A2B4SE72	1.76e-95	Apolipoprotein D OS=Stylophora pistillata GN=APOD PE=4 SV=1	ref|XP_015755195.1|	4.43e-120	PREDICTED: uncharacterized protein LOC107334737 [Acropora digitifera]	GO:0005576; GO:0000139; GO:0042803; GO:0010634; GO:0010718; GO:0070374	0	K03098	K03098	9121at6101	0	Apalm_v2_gene.model.Sc0a5M3_337_HRSCAF_586.425
777	evm.TU.hic_scaffold_31.1843	PREDICTED: uncharacterized protein LOC107334766	NA	NA	NA	NA	NA	NA	ref|XP_015755222.1|	1.42e-143	PREDICTED: uncharacterized protein LOC107334766 [Acropora digitifera]	NA	NA	0	0	10674at6101	0	Apalm_v2_gene.model.Sc0a5M3_337_HRSCAF_586.422
778	evm.TU.hic_scaffold_31.1847	26S proteasome non-ATPase regulatory subunit 8	P48556	1.8e-105	26S proteasome non-ATPase regulatory subunit 8 OS=Homo sapiens GN=PSMD8 PE=1 SV=2	A0A2B4SGL6	6.82e-170	26S proteasome non-ATPase regulatory subunit 8 OS=Stylophora pistillata GN=PSMD8 PE=4 SV=1	ref|XP_015755220.1|	0	PREDICTED: 26S proteasome non-ATPase regulatory subunit 8-like [Acropora digitifera]	GO:0005829; GO:0070062; GO:0005654; GO:0005634; GO:0022624; GO:0000502; GO:0005838; GO:0008541; GO:0031145; GO:0002479; GO:0038095; GO:0070498; GO:0000165; GO:0090090; GO:0010972; GO:0051436; GO:0038061; GO:0090263; GO:1903955; GO:0051437; GO:0043687; GO:0043248; GO:0043161; GO:0016579; GO:0000209; GO:0006521; GO:1902036; GO:0043488; GO:0031647; GO:0061418; GO:0031146; GO:0002223; GO:0050852; GO:…	GO:0005838; GO:0006508	K03031	K03031	5275at6101	0	Apalm_v2_gene.model.Sc0a5M3_337_HRSCAF_586.418
779	evm.TU.hic_scaffold_31.1848	uncharacterized protein LOC110056112	NA	NA	NA	A0A2B4SEW4	0	Uncharacterized protein OS=Stylophora pistillata GN=AWC38_SpisGene7616 PE=4 SV=1	ref|XP_020618213.1|	0	uncharacterized protein LOC110056112 [Orbicella faveolata]	NA	0	0	0	2185at6101	0	Apalm_v2_gene.model.Sc0a5M3_337_HRSCAF_586.417
780	evm.TU.hic_scaffold_31.186	uncharacterized protein LOC111323246	NA	NA	NA	A0A2B4SLG8	0	Uncharacterized protein OS=Stylophora pistillata GN=AWC38_SpisGene4486 PE=4 SV=1	gb|PFX30741.1|	0	uncharacterized protein LOC111323246 [Stylophora pistillata]	NA	GO:0005795; GO:0016021; GO:0008455; GO:0009312	K00736	K00736	4400at6101	0	Apalm_v2_gene.model.Sc0a5M3_171_HRSCAF_300.187
781	evm.TU.hic_scaffold_31.1894	Leucine-rich repeat protein 1	Q96L50	5.45e-90	Leucine-rich repeat protein 1 OS=Homo sapiens GN=LRR1 PE=1 SV=2	A0A2B4RRC6	0	Leucine-rich repeat protein 1 OS=Stylophora pistillata GN=LRR1 PE=4 SV=1	ref|XP_015758265.1|	0	PREDICTED: leucine-rich repeat protein 1-like [Acropora digitifera]	GO:0005737; GO:0005829; GO:0005886; GO:0043687; GO:0016567; GO:0007165	GO:0005524; GO:0004672	K10348	K10348	4230at6101	0	Apalm_v2_gene.model.Sc0a5M3_337_HRSCAF_586.368
782	evm.TU.hic_scaffold_31.1911	PREDICTED: uncharacterized F-box/LRR-repeat protein C02F5.7-like	P34284	8.75e-15	Uncharacterized F-box/LRR-repeat protein C02F5.7 OS=Caenorhabditis elegans GN=C02F5.7 PE=4 SV=3	A0A2B4RH17	0	F-box/LRR-repeat protein 2 OS=Stylophora pistillata GN=FBXL2 PE=4 SV=1	ref|XP_015763577.1|	0	PREDICTED: uncharacterized F-box/LRR-repeat protein C02F5.7-like [Acropora digitifera]	GO:0043053; GO:0035882	0	0	0	1623at6101	0	Apalm_v2_gene.model.Sc0a5M3_337_HRSCAF_586.349
783	evm.TU.hic_scaffold_31.1926	Translin-associated protein X	Q9QZE7	2.74e-72	Translin-associated protein X OS=Mus musculus GN=Tsnax PE=1 SV=1	A0A2B4SNQ0	8.37e-110	Translin-associated protein X OS=Stylophora pistillata GN=Tsnax PE=4 SV=1	ref|XP_015763573.1|	0	PREDICTED: translin-associated protein X-like [Acropora digitifera]	GO:0005737; GO:0005794; GO:0005634; GO:0048471; GO:0031687; GO:0046872; GO:0032403; GO:0043565; GO:0003697; GO:0030154; GO:0007275; GO:0007283	GO:0043565	0	0	7480at6101	0	Apalm_v2_gene.model.Sc0a5M3_337_HRSCAF_586.334
784	evm.TU.hic_scaffold_31.193	hypothetical protein	NA	NA	NA	NA	NA	NA	NA	NA	NA	NA	NA	0	0	#N/A	#N/A	Apalm_v2_gene.model.Sc0a5M3_171_HRSCAF_300.194
785	evm.TU.hic_scaffold_31.1936	Collagen alpha-1(V) chain	NA	NA	NA	NA	NA	NA	NA	NA	NA	NA	NA	NA	NA	NA	NA	NA
786	evm.TU.hic_scaffold_31.1961	Legumain	Q95M12	6.84e-10	Legumain OS=Bos taurus GN=LGMN PE=1 SV=1	A0A2B4RGP2	8.58e-26	Legumain OS=Stylophora pistillata GN=LGMN PE=4 SV=1	ref|XP_015747571.1|	4.85e-56	PREDICTED: legumain-like [Acropora digitifera]	GO:0005764; GO:0004197; GO:1901185; GO:0006508; GO:0051603; GO:0032801; GO:0003014; GO:0006624	GO:0008233	0	0	#N/A	#N/A	Apalm_v2_gene.model.Sc0a5M3_337_HRSCAF_586.295
787	evm.TU.hic_scaffold_31.1968	PREDICTED: uncharacterized protein LOC107338057 isoform X1	NA	NA	NA	A0A2B4R877	1.63e-52	Uncharacterized protein OS=Stylophora pistillata GN=AWC38_SpisGene23297 PE=4 SV=1	ref|XP_015758790.1|	2.13e-68	PREDICTED: uncharacterized protein LOC107338057 isoform X1 [Acropora digitifera]	NA	0	0	0	16529at6101	0	Apalm_v2_gene.model.Sc0a5M3_337_HRSCAF_586.288
788	evm.TU.hic_scaffold_31.200	Phosphatidylinositol-glycan biosynthesis class F protein	Q07326	2.08e-28	Phosphatidylinositol-glycan biosynthesis class F protein OS=Homo sapiens GN=PIGF PE=1 SV=1	A0A2B4SPB6	4.27e-93	Phosphatidylinositol-glycan biosynthesis class F protein OS=Stylophora pistillata GN=PIGF PE=4 SV=1	ref|XP_020613672.1|	1.37e-96	phosphatidylinositol-glycan biosynthesis class F protein-like [Orbicella faveolata]	GO:0005789; GO:0016021; GO:0004307; GO:0006506; GO:0016254	GO:0005789; GO:0016021; GO:0006506	K05287	K05287	10591at6101	0	Apalm_v2_gene.model.Sc0a5M3_171_HRSCAF_300.202
789	evm.TU.hic_scaffold_31.201	Homeobox protein prophet of Pit-1	Q3LU39	2.18e-22	Homeobox protein prophet of Pit-1 OS=Gorilla gorilla gorilla GN=PROP1 PE=3 SV=1	A0A2B4SLE9	1.19e-63	Retinal homeobox protein Rx2 OS=Stylophora pistillata GN=rx2 PE=4 SV=1	ref|XP_015773153.1|	0	PREDICTED: retina and anterior neural fold homeobox protein 2-like isoform X2 [Acropora digitifera]	GO:0005634; GO:0043565; GO:0006355	GO:0005634; GO:0043565; GO:0006355	K09452	K09452	10063at6101	8.35e-27	Apalm_v2_gene.model.Sc0a5M3_171_HRSCAF_300.203
790	evm.TU.hic_scaffold_31.2046	Presenilin-2	O12977	2.84e-79	Presenilin-2 OS=Xenopus laevis GN=psen2 PE=2 SV=1	A0A2B4SFI7	1.66e-106	Presenilin-2 OS=Stylophora pistillata GN=psen2 PE=4 SV=1	gb|PFX27205.1|	2.58e-106	presenilin-1-like [Stylophora pistillata]	GO:0005789; GO:0000139; GO:0016021; GO:0004190; GO:0007219; GO:0016485	0	K04505	K04505	5223at6101	0	Apalm_v2_gene.model.Sc0a5M3_337_HRSCAF_586.210
791	evm.TU.hic_scaffold_31.2059	GTP cyclohydrolase 1	P22288	2.96e-103	GTP cyclohydrolase 1 OS=Rattus norvegicus GN=Gch1 PE=1 SV=1	A0A2B4SDM0	1.08e-123	GTP cyclohydrolase 1 OS=Stylophora pistillata GN=Gch1 PE=4 SV=1	ref|XP_015776872.1|	2.35e-148	PREDICTED: GTP cyclohydrolase 1-like [Acropora digitifera]	GO:0005737; GO:0031410; GO:0005829; GO:0031965; GO:0005654; GO:0005634; GO:0043234; GO:0005509; GO:0050662; GO:0005525; GO:0003934; GO:0030742; GO:0003924; GO:0051019; GO:0042803; GO:0031369; GO:0008270; GO:0035998; GO:0051066; GO:0042416; GO:0045776; GO:0050884; GO:0010460; GO:0051000; GO:0006461; GO:0051291; GO:0051260; GO:0042559; GO:0008217; GO:0014916; GO:2000121; GO:0034341; GO:0032496; GO:…	GO:0005737; GO:0003934; GO:0046654	K01495	K01495	6913at6101	0	Apalm_v2_gene.model.Sc0a5M3_337_HRSCAF_586.197
[truncated: 444 more rows]

## Sheet: black
	Count_ID	Gene.Annotation	Swiss.Prot.Hit	E.value	Swiss.Prot.Description	Trembl.Hit	E.value.1	Trembl.Description	NCBI.hit	E.value.2	NCBI.Description	GO_Terms_Swiss.Prot	GO_Terms_Trembl	KEGG.ID..threshold.60	KEGG.ID..threshold.30	OrthoDB.match	OrthoDB.evalue	Gene.Name.v2
[truncated: 1,961 more rows]

## Sheet: darkturquoise
	Count_ID	Gene.Annotation	Swiss.Prot.Hit	E.value	Swiss.Prot.Description	Trembl.Hit	E.value.1	Trembl.Description	NCBI.hit	E.value.2	NCBI.Description	GO_Terms_Swiss.Prot	GO_Terms_Trembl	KEGG.ID..threshold.60	KEGG.ID..threshold.30	OrthoDB.match	OrthoDB.evalue	Gene.Name.v2
[truncated: 384 more rows]

[truncated: 12 more sheets: cyan, darkgreen, yellow, darkgrey, pink, purple, greenyellow, grey60, blue, brown, lightcyan, lightyellow]
