# Supplementary material for: Different disease inoculations cause common responses of the host immune system and prokaryotic component of the microbiome in Acropora palmata
Source: PLoS One. 2023 May 25;18(5):e0286293. doi: 10.1371/journal.pone.0286293 (PMC10212133; doi:10.1371/journal.pone.0286293)
Supplement: S6 File — (XLSX) [file pone.0286293.s017.xlsx]

## Sheet: black_go
	GO.ID	p.value	corr.p.value	x	n	X	N	Description	Genes.in.test.set
1	3735	1.6008e-10	1.101e-06	40	112	1373	11064	structural constituent of ribosome	EVM.TU.HIC_SCAFFOLD_1.669|EVM.TU.HIC_SCAFFOLD_5.260|EVM.TU.HIC_SCAFFOLD_2.2047|EVM.TU.HIC_SCAFFOLD_15.342|EVM.TU.HIC_SCAFFOLD_1.465|EVM.TU.HIC_SCAFFOLD_11.122|EVM.TU.HIC_SCAFFOLD_15.269|EVM.TU.HIC_SCAFFOLD_10.2228|EVM.TU.HIC_SCAFFOLD_20.1784|EVM.TU.HIC_SCAFFOLD_2.1734|EVM.TU.HIC_SCAFFOLD_17.279|EVM.TU.HIC_SCAFFOLD_31.2023|EVM.TU.HIC_SCAFFOLD_5.71|EVM.TU.HIC_SCAFFOLD_31.764|EVM.TU.HIC_SCAFFOLD_2.1…
2	5840	9.1652e-09	2.4548e-05	45	151	1373	11064	ribosome	EVM.TU.HIC_SCAFFOLD_1.669|EVM.TU.HIC_SCAFFOLD_5.260|EVM.TU.HIC_SCAFFOLD_2.2047|EVM.TU.HIC_SCAFFOLD_15.342|EVM.TU.HIC_SCAFFOLD_1.145|EVM.TU.HIC_SCAFFOLD_1.465|EVM.TU.HIC_SCAFFOLD_11.122|EVM.TU.HIC_SCAFFOLD_15.269|EVM.TU.HIC_SCAFFOLD_10.2228|EVM.TU.HIC_SCAFFOLD_20.1784|EVM.TU.HIC_SCAFFOLD_2.1734|EVM.TU.HIC_SCAFFOLD_17.279|EVM.TU.HIC_SCAFFOLD_31.2023|EVM.TU.HIC_SCAFFOLD_5.71|EVM.TU.HIC_SCAFFOLD_31.7…
3	44429	1.0707e-08	2.4548e-05	111	531	1373	11064	mitochondrial part	EVM.TU.HIC_SCAFFOLD_1.669|EVM.TU.HIC_SCAFFOLD_5.1674|EVM.TU.HIC_SCAFFOLD_15.1476|EVM.TU.HIC_SCAFFOLD_17.1881|EVM.TU.HIC_SCAFFOLD_20.151|EVM.TU.SC0A5M3_2_HRSCAF_2.7|EVM.TU.HIC_SCAFFOLD_31.764|EVM.TU.HIC_SCAFFOLD_2.581|EVM.TU.HIC_SCAFFOLD_30.150|EVM.TU.HIC_SCAFFOLD_30.152|EVM.TU.HIC_SCAFFOLD_2.987|EVM.TU.HIC_SCAFFOLD_35.1421|EVM.TU.SC0A5M3_2_HRSCAF_2.5|EVM.TU.HIC_SCAFFOLD_30.169|EVM.TU.HIC_SCAFFOLD…
4	44281	3.1114e-08	5.35e-05	199	1122	1373	11064	small molecule metabolic process	EVM.TU.HIC_SCAFFOLD_1.1522|EVM.TU.HIC_SCAFFOLD_17.1763|EVM.TU.HIC_SCAFFOLD_10.1312|EVM.TU.HIC_SCAFFOLD_11.220|EVM.TU.HIC_SCAFFOLD_20.151|EVM.TU.HIC_SCAFFOLD_35.252|EVM.TU.HIC_SCAFFOLD_31.243|EVM.TU.HIC_SCAFFOLD_20.1524|EVM.TU.HIC_SCAFFOLD_20.279|EVM.TU.HIC_SCAFFOLD_35.1020|EVM.TU.HIC_SCAFFOLD_21.14|EVM.TU.HIC_SCAFFOLD_6.138|EVM.TU.HIC_SCAFFOLD_21.1129|EVM.TU.HIC_SCAFFOLD_21.1368|EVM.TU.HIC_SCAFFO…
5	6412	8.061e-08	0.00011089	48	177	1373	11064	translation	EVM.TU.HIC_SCAFFOLD_30.37|EVM.TU.HIC_SCAFFOLD_1.669|EVM.TU.HIC_SCAFFOLD_5.260|EVM.TU.HIC_SCAFFOLD_2.2047|EVM.TU.HIC_SCAFFOLD_30.1241|EVM.TU.HIC_SCAFFOLD_1.145|EVM.TU.HIC_SCAFFOLD_1.465|EVM.TU.HIC_SCAFFOLD_15.269|EVM.TU.HIC_SCAFFOLD_10.2228|EVM.TU.HIC_SCAFFOLD_20.1784|EVM.TU.HIC_SCAFFOLD_17.754|EVM.TU.HIC_SCAFFOLD_2.1734|EVM.TU.HIC_SCAFFOLD_17.279|EVM.TU.HIC_SCAFFOLD_31.2023|EVM.TU.HIC_SCAFFOLD_5.…
6	33279	3.5771e-07	0.00036561	33	107	1373	11064	ribosomal subunit	EVM.TU.HIC_SCAFFOLD_1.669|EVM.TU.HIC_SCAFFOLD_5.260|EVM.TU.HIC_SCAFFOLD_2.2047|EVM.TU.HIC_SCAFFOLD_15.342|EVM.TU.HIC_SCAFFOLD_1.145|EVM.TU.HIC_SCAFFOLD_11.122|EVM.TU.HIC_SCAFFOLD_15.269|EVM.TU.HIC_SCAFFOLD_20.1784|EVM.TU.HIC_SCAFFOLD_2.1734|EVM.TU.HIC_SCAFFOLD_17.279|EVM.TU.HIC_SCAFFOLD_31.2023|EVM.TU.HIC_SCAFFOLD_31.764|EVM.TU.HIC_SCAFFOLD_2.1598|EVM.TU.HIC_SCAFFOLD_4.452|EVM.TU.HIC_SCAFFOLD_31.…
7	9058	4.043e-07	0.00036561	351	2256	1373	11064	biosynthetic process	EVM.TU.HIC_SCAFFOLD_189.9|EVM.TU.HIC_SCAFFOLD_1.669|EVM.TU.HIC_SCAFFOLD_4.2230|EVM.TU.HIC_SCAFFOLD_17.1763|EVM.TU.HIC_SCAFFOLD_11.220|EVM.TU.HIC_SCAFFOLD_2.1010|EVM.TU.HIC_SCAFFOLD_20.151|EVM.TU.HIC_SCAFFOLD_35.252|EVM.TU.HIC_SCAFFOLD_6.1155|EVM.TU.HIC_SCAFFOLD_31.243|EVM.TU.HIC_SCAFFOLD_20.277|EVM.TU.HIC_SCAFFOLD_20.1524|EVM.TU.HIC_SCAFFOLD_20.279|EVM.TU.HIC_SCAFFOLD_10.549|EVM.TU.HIC_SCAFFOLD_3…
8	5740	4.2525e-07	0.00036561	82	385	1373	11064	mitochondrial envelope	EVM.TU.HIC_SCAFFOLD_1.669|EVM.TU.HIC_SCAFFOLD_15.1151|EVM.TU.HIC_SCAFFOLD_5.1674|EVM.TU.HIC_SCAFFOLD_15.1476|EVM.TU.HIC_SCAFFOLD_5.1631|EVM.TU.HIC_SCAFFOLD_17.1881|EVM.TU.HIC_SCAFFOLD_1.465|EVM.TU.HIC_SCAFFOLD_20.151|EVM.TU.HIC_SCAFFOLD_20.1693|EVM.TU.SC0A5M3_2_HRSCAF_2.7|EVM.TU.HIC_SCAFFOLD_4.150|EVM.TU.HIC_SCAFFOLD_10.2331|EVM.TU.HIC_SCAFFOLD_2.581|EVM.TU.HIC_SCAFFOLD_30.150|EVM.TU.HIC_SCAFFOLD…
9	5739	6.0835e-07	0.00046492	168	952	1373	11064	mitochondrion	EVM.TU.HIC_SCAFFOLD_1.669|EVM.TU.HIC_SCAFFOLD_31.1868|EVM.TU.HIC_SCAFFOLD_5.1674|EVM.TU.HIC_SCAFFOLD_15.1476|EVM.TU.HIC_SCAFFOLD_6.1438|EVM.TU.HIC_SCAFFOLD_17.1881|EVM.TU.HIC_SCAFFOLD_20.151|EVM.TU.HIC_SCAFFOLD_10.2009|EVM.TU.HIC_SCAFFOLD_4.471|EVM.TU.SC0A5M3_2_HRSCAF_2.7|EVM.TU.HIC_SCAFFOLD_20.1884|EVM.TU.HIC_SCAFFOLD_20.277|EVM.TU.HIC_SCAFFOLD_20.1521|EVM.TU.HIC_SCAFFOLD_31.764|EVM.TU.HIC_SCAFF…
10	5743	7.0088e-07	0.00048207	62	269	1373	11064	mitochondrial inner membrane	EVM.TU.HIC_SCAFFOLD_1.669|EVM.TU.HIC_SCAFFOLD_5.1674|EVM.TU.HIC_SCAFFOLD_17.1881|EVM.TU.HIC_SCAFFOLD_1.465|EVM.TU.HIC_SCAFFOLD_20.151|EVM.TU.HIC_SCAFFOLD_20.1693|EVM.TU.SC0A5M3_2_HRSCAF_2.7|EVM.TU.HIC_SCAFFOLD_4.150|EVM.TU.HIC_SCAFFOLD_10.2331|EVM.TU.HIC_SCAFFOLD_2.581|EVM.TU.HIC_SCAFFOLD_21.1101|EVM.TU.HIC_SCAFFOLD_30.152|EVM.TU.HIC_SCAFFOLD_2.987|EVM.TU.SC0A5M3_2_HRSCAF_2.5|EVM.TU.HIC_SCAFFOLD_…
11	19866	1.3932e-06	0.00087115	65	292	1373	11064	organelle inner membrane	EVM.TU.HIC_SCAFFOLD_1.669|EVM.TU.HIC_SCAFFOLD_5.1674|EVM.TU.HIC_SCAFFOLD_17.1881|EVM.TU.HIC_SCAFFOLD_1.465|EVM.TU.HIC_SCAFFOLD_20.151|EVM.TU.HIC_SCAFFOLD_20.1693|EVM.TU.SC0A5M3_2_HRSCAF_2.7|EVM.TU.HIC_SCAFFOLD_31.243|EVM.TU.HIC_SCAFFOLD_4.150|EVM.TU.HIC_SCAFFOLD_10.2331|EVM.TU.HIC_SCAFFOLD_2.581|EVM.TU.HIC_SCAFFOLD_21.1101|EVM.TU.HIC_SCAFFOLD_30.152|EVM.TU.HIC_SCAFFOLD_2.987|EVM.TU.SC0A5M3_2_HRSC…
12	31966	2.245e-06	0.0012868	76	363	1373	11064	mitochondrial membrane	EVM.TU.HIC_SCAFFOLD_1.669|EVM.TU.HIC_SCAFFOLD_15.1151|EVM.TU.HIC_SCAFFOLD_5.1674|EVM.TU.HIC_SCAFFOLD_15.1476|EVM.TU.HIC_SCAFFOLD_5.1631|EVM.TU.HIC_SCAFFOLD_17.1881|EVM.TU.HIC_SCAFFOLD_1.465|EVM.TU.HIC_SCAFFOLD_20.151|EVM.TU.HIC_SCAFFOLD_20.1693|EVM.TU.SC0A5M3_2_HRSCAF_2.7|EVM.TU.HIC_SCAFFOLD_4.150|EVM.TU.HIC_SCAFFOLD_10.2331|EVM.TU.HIC_SCAFFOLD_2.581|EVM.TU.HIC_SCAFFOLD_30.150|EVM.TU.HIC_SCAFFOLD…
13	44455	2.7854e-06	0.0014737	32	111	1373	11064	mitochondrial membrane part	EVM.TU.HIC_SCAFFOLD_6.228|EVM.TU.HIC_SCAFFOLD_5.261|EVM.TU.HIC_SCAFFOLD_17.1881|EVM.TU.HIC_SCAFFOLD_31.1882|EVM.TU.HIC_SCAFFOLD_1.465|EVM.TU.HIC_SCAFFOLD_20.151|EVM.TU.HIC_SCAFFOLD_30.814|EVM.TU.HIC_SCAFFOLD_20.1693|EVM.TU.SC0A5M3_2_HRSCAF_2.7|EVM.TU.HIC_SCAFFOLD_31.386|EVM.TU.HIC_SCAFFOLD_2.122|EVM.TU.HIC_SCAFFOLD_4.255|EVM.TU.HIC_SCAFFOLD_10.1343|EVM.TU.HIC_SCAFFOLD_2.581|EVM.TU.HIC_SCAFFOLD_21…
14	42180	4.2495e-06	0.0020877	91	464	1373	11064	cellular ketone metabolic process	EVM.TU.HIC_SCAFFOLD_35.532|EVM.TU.HIC_SCAFFOLD_6.202|EVM.TU.HIC_SCAFFOLD_20.1171|EVM.TU.HIC_SCAFFOLD_5.1631|EVM.TU.HIC_SCAFFOLD_11.143|EVM.TU.HIC_SCAFFOLD_11.220|EVM.TU.HIC_SCAFFOLD_20.471|EVM.TU.HIC_SCAFFOLD_35.252|EVM.TU.HIC_SCAFFOLD_2.1459|EVM.TU.HIC_SCAFFOLD_20.234|EVM.TU.HIC_SCAFFOLD_20.1524|EVM.TU.HIC_SCAFFOLD_1.390|EVM.TU.HIC_SCAFFOLD_20.279|EVM.TU.HIC_SCAFFOLD_10.2331|EVM.TU.HIC_SCAFFOLD_…
15	44249	4.619e-06	0.002118	335	2191	1373	11064	cellular biosynthetic process	EVM.TU.HIC_SCAFFOLD_189.9|EVM.TU.HIC_SCAFFOLD_1.669|EVM.TU.HIC_SCAFFOLD_4.2230|EVM.TU.HIC_SCAFFOLD_17.1763|EVM.TU.HIC_SCAFFOLD_11.220|EVM.TU.HIC_SCAFFOLD_2.1010|EVM.TU.HIC_SCAFFOLD_20.151|EVM.TU.HIC_SCAFFOLD_35.252|EVM.TU.HIC_SCAFFOLD_6.1155|EVM.TU.HIC_SCAFFOLD_20.277|EVM.TU.HIC_SCAFFOLD_20.1524|EVM.TU.HIC_SCAFFOLD_20.279|EVM.TU.HIC_SCAFFOLD_10.549|EVM.TU.HIC_SCAFFOLD_35.1020|EVM.TU.HIC_SCAFFOLD_…
16	16491	5.8173e-06	0.0025007	109	585	1373	11064	oxidoreductase activity	EVM.TU.HIC_SCAFFOLD_1.1520|EVM.TU.HIC_SCAFFOLD_4.2510|EVM.TU.HIC_SCAFFOLD_5.1674|EVM.TU.HIC_SCAFFOLD_17.1881|EVM.TU.HIC_SCAFFOLD_17.1001|EVM.TU.HIC_SCAFFOLD_11.220|EVM.TU.HIC_SCAFFOLD_15.364|EVM.TU.HIC_SCAFFOLD_15.123|EVM.TU.HIC_SCAFFOLD_31.1981|EVM.TU.HIC_SCAFFOLD_31.243|EVM.TU.HIC_SCAFFOLD_20.155|EVM.TU.HIC_SCAFFOLD_20.432|EVM.TU.HIC_SCAFFOLD_20.1524|EVM.TU.HIC_SCAFFOLD_11.1292|EVM.TU.HIC_SCAFF…
17	31967	1.2209e-05	0.0049398	117	648	1373	11064	organelle envelope	EVM.TU.HIC_SCAFFOLD_17.1006|EVM.TU.HIC_SCAFFOLD_1.669|EVM.TU.HIC_SCAFFOLD_5.1674|EVM.TU.HIC_SCAFFOLD_43.6|EVM.TU.HIC_SCAFFOLD_15.1476|EVM.TU.HIC_SCAFFOLD_10.1555|EVM.TU.HIC_SCAFFOLD_17.1881|EVM.TU.HIC_SCAFFOLD_1.147|EVM.TU.HIC_SCAFFOLD_20.151|EVM.TU.SC0A5M3_2_HRSCAF_2.7|EVM.TU.HIC_SCAFFOLD_31.243|EVM.TU.HIC_SCAFFOLD_2.581|EVM.TU.HIC_SCAFFOLD_30.150|EVM.TU.HIC_SCAFFOLD_30.152|EVM.TU.HIC_SCAFFOLD_2…
18	31975	1.4131e-05	0.0053997	117	650	1373	11064	envelope	EVM.TU.HIC_SCAFFOLD_17.1006|EVM.TU.HIC_SCAFFOLD_1.669|EVM.TU.HIC_SCAFFOLD_5.1674|EVM.TU.HIC_SCAFFOLD_43.6|EVM.TU.HIC_SCAFFOLD_15.1476|EVM.TU.HIC_SCAFFOLD_10.1555|EVM.TU.HIC_SCAFFOLD_17.1881|EVM.TU.HIC_SCAFFOLD_1.147|EVM.TU.HIC_SCAFFOLD_20.151|EVM.TU.SC0A5M3_2_HRSCAF_2.7|EVM.TU.HIC_SCAFFOLD_31.243|EVM.TU.HIC_SCAFFOLD_2.581|EVM.TU.HIC_SCAFFOLD_30.150|EVM.TU.HIC_SCAFFOLD_30.152|EVM.TU.HIC_SCAFFOLD_2…
19	8152	1.5783e-05	0.0055783	724	5249	1373	11064	metabolic process	EVM.TU.HIC_SCAFFOLD_1.666|EVM.TU.HIC_SCAFFOLD_1.669|EVM.TU.HIC_SCAFFOLD_4.2230|EVM.TU.HIC_SCAFFOLD_17.1763|EVM.TU.HIC_SCAFFOLD_10.1312|EVM.TU.HIC_SCAFFOLD_11.220|EVM.TU.HIC_SCAFFOLD_11.340|EVM.TU.HIC_SCAFFOLD_20.151|EVM.TU.HIC_SCAFFOLD_35.252|EVM.TU.HIC_SCAFFOLD_31.1595|EVM.TU.HIC_SCAFFOLD_20.277|EVM.TU.HIC_SCAFFOLD_2.341|EVM.TU.HIC_SCAFFOLD_20.279|EVM.TU.HIC_SCAFFOLD_10.549|EVM.TU.HIC_SCAFFOLD_1…
20	44283	1.6221e-05	0.0055783	75	376	1373	11064	small molecule biosynthetic process	EVM.TU.HIC_SCAFFOLD_35.532|EVM.TU.HIC_SCAFFOLD_17.1763|EVM.TU.HIC_SCAFFOLD_15.1476|EVM.TU.HIC_SCAFFOLD_20.1171|EVM.TU.HIC_SCAFFOLD_11.220|EVM.TU.HIC_SCAFFOLD_15.1479|EVM.TU.HIC_SCAFFOLD_20.151|EVM.TU.HIC_SCAFFOLD_20.471|EVM.TU.SC0A5M3_2_HRSCAF_2.7|EVM.TU.HIC_SCAFFOLD_2.147|EVM.TU.HIC_SCAFFOLD_20.1524|EVM.TU.HIC_SCAFFOLD_1.390|EVM.TU.HIC_SCAFFOLD_20.279|EVM.TU.HIC_SCAFFOLD_10.2331|EVM.TU.HIC_SCAFF…
21	44238	2.1826e-05	0.0071486	669	4819	1373	11064	primary metabolic process	EVM.TU.HIC_SCAFFOLD_1.666|EVM.TU.HIC_SCAFFOLD_1.669|EVM.TU.HIC_SCAFFOLD_4.2230|EVM.TU.HIC_SCAFFOLD_17.1763|EVM.TU.HIC_SCAFFOLD_10.1312|EVM.TU.HIC_SCAFFOLD_11.220|EVM.TU.HIC_SCAFFOLD_11.340|EVM.TU.HIC_SCAFFOLD_20.151|EVM.TU.HIC_SCAFFOLD_35.252|EVM.TU.HIC_SCAFFOLD_31.1595|EVM.TU.HIC_SCAFFOLD_20.277|EVM.TU.HIC_SCAFFOLD_2.341|EVM.TU.HIC_SCAFFOLD_20.279|EVM.TU.HIC_SCAFFOLD_10.549|EVM.TU.HIC_SCAFFOLD_1…
22	9116	2.9141e-05	0.0091105	23	76	1373	11064	nucleoside metabolic process	EVM.TU.HIC_SCAFFOLD_11.886|EVM.TU.HIC_SCAFFOLD_4.2159|EVM.TU.HIC_SCAFFOLD_1.1379|EVM.TU.HIC_SCAFFOLD_21.1368|EVM.TU.HIC_SCAFFOLD_15.1052|EVM.TU.HIC_SCAFFOLD_17.1763|EVM.TU.HIC_SCAFFOLD_15.1476|EVM.TU.HIC_SCAFFOLD_10.2105|EVM.TU.HIC_SCAFFOLD_17.2153|EVM.TU.HIC_SCAFFOLD_10.1356|EVM.TU.HIC_SCAFFOLD_15.177|EVM.TU.HIC_SCAFFOLD_15.304|EVM.TU.HIC_SCAFFOLD_10.1779|EVM.TU.HIC_SCAFFOLD_15.1479|EVM.TU.HIC_S…

## Sheet: black_go_genes
	GO.ID	pvalue_GO	corr.p.value	x	n	X	N	Description	Genes.in.test.set	GO.ID_FULL	Gene.Annotation
1	3735	1.6008e-10	1.101e-06	40	112	1373	11064	structural constituent of ribosome	EVM.TU.HIC_SCAFFOLD_1.669	GO:0003735	28S ribosomal protein S21, mitochondrial
2	3735	1.6008e-10	1.101e-06	40	112	1373	11064	structural constituent of ribosome	EVM.TU.HIC_SCAFFOLD_5.260	GO:0003735	39S ribosomal protein L10, mitochondrial
3	3735	1.6008e-10	1.101e-06	40	112	1373	11064	structural constituent of ribosome	EVM.TU.HIC_SCAFFOLD_2.2047	GO:0003735	40S ribosomal protein S14
4	3735	1.6008e-10	1.101e-06	40	112	1373	11064	structural constituent of ribosome	EVM.TU.HIC_SCAFFOLD_15.342	GO:0003735	60S ribosomal protein L9
5	3735	1.6008e-10	1.101e-06	40	112	1373	11064	structural constituent of ribosome	EVM.TU.HIC_SCAFFOLD_1.465	GO:0003735	NADH dehydrogenase [ubiquinone] 1 alpha subcomplex subunit 7
6	3735	1.6008e-10	1.101e-06	40	112	1373	11064	structural constituent of ribosome	EVM.TU.HIC_SCAFFOLD_11.122	GO:0003735	60S ribosomal protein L11
7	3735	1.6008e-10	1.101e-06	40	112	1373	11064	structural constituent of ribosome	EVM.TU.HIC_SCAFFOLD_15.269	GO:0003735	40S ribosomal protein S3-A
8	3735	1.6008e-10	1.101e-06	40	112	1373	11064	structural constituent of ribosome	EVM.TU.HIC_SCAFFOLD_10.2228	GO:0003735	60S ribosomal protein L4-B
9	3735	1.6008e-10	1.101e-06	40	112	1373	11064	structural constituent of ribosome	EVM.TU.HIC_SCAFFOLD_20.1784	GO:0003735	39S ribosomal protein L47, mitochondrial
10	3735	1.6008e-10	1.101e-06	40	112	1373	11064	structural constituent of ribosome	EVM.TU.HIC_SCAFFOLD_2.1734	GO:0003735	39S ribosomal protein L13, mitochondrial
11	3735	1.6008e-10	1.101e-06	40	112	1373	11064	structural constituent of ribosome	EVM.TU.HIC_SCAFFOLD_17.279	GO:0003735	50S ribosomal protein L2
12	3735	1.6008e-10	1.101e-06	40	112	1373	11064	structural constituent of ribosome	EVM.TU.HIC_SCAFFOLD_31.2023	GO:0003735	39S ribosomal protein L4, mitochondrial
13	3735	1.6008e-10	1.101e-06	40	112	1373	11064	structural constituent of ribosome	EVM.TU.HIC_SCAFFOLD_5.71	GO:0003735	40S ribosomal protein S29
14	3735	1.6008e-10	1.101e-06	40	112	1373	11064	structural constituent of ribosome	EVM.TU.HIC_SCAFFOLD_31.764	GO:0003735	39S ribosomal protein L30, mitochondrial
15	3735	1.6008e-10	1.101e-06	40	112	1373	11064	structural constituent of ribosome	EVM.TU.HIC_SCAFFOLD_2.1598	GO:0003735	60S ribosomal protein L12
16	3735	1.6008e-10	1.101e-06	40	112	1373	11064	structural constituent of ribosome	EVM.TU.HIC_SCAFFOLD_4.452	GO:0003735	28S ribosomal protein S18b, mitochondrial
17	3735	1.6008e-10	1.101e-06	40	112	1373	11064	structural constituent of ribosome	EVM.TU.HIC_SCAFFOLD_30.1331	GO:0003735	40S ribosomal protein S12
18	3735	1.6008e-10	1.101e-06	40	112	1373	11064	structural constituent of ribosome	EVM.TU.HIC_SCAFFOLD_11.1254	GO:0003735	60S ribosomal protein L7
19	3735	1.6008e-10	1.101e-06	40	112	1373	11064	structural constituent of ribosome	EVM.TU.HIC_SCAFFOLD_4.1630	GO:0003735	30S ribosomal protein S11, chloroplastic
20	3735	1.6008e-10	1.101e-06	40	112	1373	11064	structural constituent of ribosome	EVM.TU.HIC_SCAFFOLD_17.1652	GO:0003735	50S ribosomal protein L16
21	3735	1.6008e-10	1.101e-06	40	112	1373	11064	structural constituent of ribosome	EVM.TU.HIC_SCAFFOLD_4.1450	GO:0003735	40S ribosomal protein S15
22	3735	1.6008e-10	1.101e-06	40	112	1373	11064	structural constituent of ribosome	EVM.TU.HIC_SCAFFOLD_35.1925	GO:0003735	40S ribosomal protein S15a
23	3735	1.6008e-10	1.101e-06	40	112	1373	11064	structural constituent of ribosome	EVM.TU.HIC_SCAFFOLD_6.451	GO:0003735	60S ribosomal protein L8
24	3735	1.6008e-10	1.101e-06	40	112	1373	11064	structural constituent of ribosome	EVM.TU.HIC_SCAFFOLD_6.1503	GO:0003735	60S ribosomal protein L35a
25	3735	1.6008e-10	1.101e-06	40	112	1373	11064	structural constituent of ribosome	EVM.TU.HIC_SCAFFOLD_15.1167	GO:0003735	60S ribosomal protein L31
26	3735	1.6008e-10	1.101e-06	40	112	1373	11064	structural constituent of ribosome	EVM.TU.HIC_SCAFFOLD_2.1861	GO:0003735	40S ribosomal protein S11
27	3735	1.6008e-10	1.101e-06	40	112	1373	11064	structural constituent of ribosome	EVM.TU.HIC_SCAFFOLD_35.441	GO:0003735	40S ribosomal protein S16
28	3735	1.6008e-10	1.101e-06	40	112	1373	11064	structural constituent of ribosome	EVM.TU.HIC_SCAFFOLD_31.270	GO:0003735	39S ribosomal protein L49, mitochondrial
29	3735	1.6008e-10	1.101e-06	40	112	1373	11064	structural constituent of ribosome	EVM.TU.HIC_SCAFFOLD_35.41	GO:0003735	60S ribosomal protein L27a
30	3735	1.6008e-10	1.101e-06	40	112	1373	11064	structural constituent of ribosome	EVM.TU.HIC_SCAFFOLD_31.156	GO:0003735	Probable 28S ribosomal protein S10, mitochondrial
31	3735	1.6008e-10	1.101e-06	40	112	1373	11064	structural constituent of ribosome	EVM.TU.HIC_SCAFFOLD_11.31	GO:0003735	60S ribosomal protein L30
32	3735	1.6008e-10	1.101e-06	40	112	1373	11064	structural constituent of ribosome	EVM.TU.HIC_SCAFFOLD_20.247	GO:0003735	Probable 28S ribosomal protein S6, mitochondrial
33	3735	1.6008e-10	1.101e-06	40	112	1373	11064	structural constituent of ribosome	EVM.TU.HIC_SCAFFOLD_11.77	GO:0003735	60S ribosomal protein L19
34	3735	1.6008e-10	1.101e-06	40	112	1373	11064	structural constituent of ribosome	EVM.TU.HIC_SCAFFOLD_20.1759	GO:0003735	50S ribosomal protein L9
35	3735	1.6008e-10	1.101e-06	40	112	1373	11064	structural constituent of ribosome	EVM.TU.HIC_SCAFFOLD_20.1879	GO:0003735	28S ribosomal protein S22, mitochondrial
36	3735	1.6008e-10	1.101e-06	40	112	1373	11064	structural constituent of ribosome	EVM.TU.HIC_SCAFFOLD_20.701	GO:0003735	60S ribosomal protein L13a
37	3735	1.6008e-10	1.101e-06	40	112	1373	11064	structural constituent of ribosome	EVM.TU.HIC_SCAFFOLD_17.76	GO:0003735	60S ribosomal protein L27
38	3735	1.6008e-10	1.101e-06	40	112	1373	11064	structural constituent of ribosome	EVM.TU.HIC_SCAFFOLD_21.1451	GO:0003735	Putative 28S ribosomal protein S25, mitochondrial
39	3735	1.6008e-10	1.101e-06	40	112	1373	11064	structural constituent of ribosome	EVM.TU.HIC_SCAFFOLD_11.92	GO:0003735	50S ribosomal protein L1
40	3735	1.6008e-10	1.101e-06	40	112	1373	11064	structural constituent of ribosome	EVM.TU.HIC_SCAFFOLD_35.719	GO:0003735	28S ribosomal protein S24-A, mitochondrial
41	5840	9.1652e-09	2.4548e-05	45	151	1373	11064	ribosome	EVM.TU.HIC_SCAFFOLD_1.669	GO:0005840	28S ribosomal protein S21, mitochondrial
42	5840	9.1652e-09	2.4548e-05	45	151	1373	11064	ribosome	EVM.TU.HIC_SCAFFOLD_5.260	GO:0005840	39S ribosomal protein L10, mitochondrial
43	5840	9.1652e-09	2.4548e-05	45	151	1373	11064	ribosome	EVM.TU.HIC_SCAFFOLD_2.2047	GO:0005840	40S ribosomal protein S14
44	5840	9.1652e-09	2.4548e-05	45	151	1373	11064	ribosome	EVM.TU.HIC_SCAFFOLD_15.342	GO:0005840	60S ribosomal protein L9
45	5840	9.1652e-09	2.4548e-05	45	151	1373	11064	ribosome	EVM.TU.HIC_SCAFFOLD_1.145	GO:0005840	Eukaryotic translation initiation factor 2D
46	5840	9.1652e-09	2.4548e-05	45	151	1373	11064	ribosome	EVM.TU.HIC_SCAFFOLD_1.465	GO:0005840	NADH dehydrogenase [ubiquinone] 1 alpha subcomplex subunit 7
47	5840	9.1652e-09	2.4548e-05	45	151	1373	11064	ribosome	EVM.TU.HIC_SCAFFOLD_11.122	GO:0005840	60S ribosomal protein L11
48	5840	9.1652e-09	2.4548e-05	45	151	1373	11064	ribosome	EVM.TU.HIC_SCAFFOLD_15.269	GO:0005840	40S ribosomal protein S3-A
49	5840	9.1652e-09	2.4548e-05	45	151	1373	11064	ribosome	EVM.TU.HIC_SCAFFOLD_10.2228	GO:0005840	60S ribosomal protein L4-B
50	5840	9.1652e-09	2.4548e-05	45	151	1373	11064	ribosome	EVM.TU.HIC_SCAFFOLD_20.1784	GO:0005840	39S ribosomal protein L47, mitochondrial
51	5840	9.1652e-09	2.4548e-05	45	151	1373	11064	ribosome	EVM.TU.HIC_SCAFFOLD_2.1734	GO:0005840	39S ribosomal protein L13, mitochondrial
52	5840	9.1652e-09	2.4548e-05	45	151	1373	11064	ribosome	EVM.TU.HIC_SCAFFOLD_17.279	GO:0005840	50S ribosomal protein L2
53	5840	9.1652e-09	2.4548e-05	45	151	1373	11064	ribosome	EVM.TU.HIC_SCAFFOLD_31.2023	GO:0005840	39S ribosomal protein L4, mitochondrial
54	5840	9.1652e-09	2.4548e-05	45	151	1373	11064	ribosome	EVM.TU.HIC_SCAFFOLD_5.71	GO:0005840	40S ribosomal protein S29
55	5840	9.1652e-09	2.4548e-05	45	151	1373	11064	ribosome	EVM.TU.HIC_SCAFFOLD_31.764	GO:0005840	39S ribosomal protein L30, mitochondrial
56	5840	9.1652e-09	2.4548e-05	45	151	1373	11064	ribosome	EVM.TU.HIC_SCAFFOLD_2.1598	GO:0005840	60S ribosomal protein L12
57	5840	9.1652e-09	2.4548e-05	45	151	1373	11064	ribosome	EVM.TU.HIC_SCAFFOLD_4.452	GO:0005840	28S ribosomal protein S18b, mitochondrial
58	5840	9.1652e-09	2.4548e-05	45	151	1373	11064	ribosome	EVM.TU.HIC_SCAFFOLD_31.225	GO:0005840	39S ribosomal protein L40, mitochondrial
59	5840	9.1652e-09	2.4548e-05	45	151	1373	11064	ribosome	EVM.TU.HIC_SCAFFOLD_30.1331	GO:0005840	40S ribosomal protein S12
60	5840	9.1652e-09	2.4548e-05	45	151	1373	11064	ribosome	EVM.TU.HIC_SCAFFOLD_4.41	GO:0005840	60S ribosomal protein L7a
61	5840	9.1652e-09	2.4548e-05	45	151	1373	11064	ribosome	EVM.TU.HIC_SCAFFOLD_11.1254	GO:0005840	60S ribosomal protein L7
62	5840	9.1652e-09	2.4548e-05	45	151	1373	11064	ribosome	EVM.TU.HIC_SCAFFOLD_4.2368	GO:0005840	28S ribosomal protein S36, mitochondrial
63	5840	9.1652e-09	2.4548e-05	45	151	1373	11064	ribosome	EVM.TU.HIC_SCAFFOLD_1.64	GO:0005840	Mitochondrial ribosome-associated GTPase 1
64	5840	9.1652e-09	2.4548e-05	45	151	1373	11064	ribosome	EVM.TU.HIC_SCAFFOLD_4.1630	GO:0005840	30S ribosomal protein S11, chloroplastic
65	5840	9.1652e-09	2.4548e-05	45	151	1373	11064	ribosome	EVM.TU.HIC_SCAFFOLD_17.1652	GO:0005840	50S ribosomal protein L16
66	5840	9.1652e-09	2.4548e-05	45	151	1373	11064	ribosome	EVM.TU.HIC_SCAFFOLD_4.1450	GO:0005840	40S ribosomal protein S15
67	5840	9.1652e-09	2.4548e-05	45	151	1373	11064	ribosome	EVM.TU.HIC_SCAFFOLD_35.1925	GO:0005840	40S ribosomal protein S15a
68	5840	9.1652e-09	2.4548e-05	45	151	1373	11064	ribosome	EVM.TU.HIC_SCAFFOLD_6.451	GO:0005840	60S ribosomal protein L8
69	5840	9.1652e-09	2.4548e-05	45	151	1373	11064	ribosome	EVM.TU.HIC_SCAFFOLD_6.1503	GO:0005840	60S ribosomal protein L35a
70	5840	9.1652e-09	2.4548e-05	45	151	1373	11064	ribosome	EVM.TU.HIC_SCAFFOLD_15.1167	GO:0005840	60S ribosomal protein L31
71	5840	9.1652e-09	2.4548e-05	45	151	1373	11064	ribosome	EVM.TU.HIC_SCAFFOLD_2.1861	GO:0005840	40S ribosomal protein S11
72	5840	9.1652e-09	2.4548e-05	45	151	1373	11064	ribosome	EVM.TU.HIC_SCAFFOLD_35.441	GO:0005840	40S ribosomal protein S16
73	5840	9.1652e-09	2.4548e-05	45	151	1373	11064	ribosome	EVM.TU.HIC_SCAFFOLD_31.270	GO:0005840	39S ribosomal protein L49, mitochondrial
74	5840	9.1652e-09	2.4548e-05	45	151	1373	11064	ribosome	EVM.TU.HIC_SCAFFOLD_35.41	GO:0005840	60S ribosomal protein L27a
75	5840	9.1652e-09	2.4548e-05	45	151	1373	11064	ribosome	EVM.TU.HIC_SCAFFOLD_31.156	GO:0005840	Probable 28S ribosomal protein S10, mitochondrial
76	5840	9.1652e-09	2.4548e-05	45	151	1373	11064	ribosome	EVM.TU.HIC_SCAFFOLD_11.31	GO:0005840	60S ribosomal protein L30
77	5840	9.1652e-09	2.4548e-05	45	151	1373	11064	ribosome	EVM.TU.HIC_SCAFFOLD_20.247	GO:0005840	Probable 28S ribosomal protein S6, mitochondrial
78	5840	9.1652e-09	2.4548e-05	45	151	1373	11064	ribosome	EVM.TU.HIC_SCAFFOLD_11.77	GO:0005840	60S ribosomal protein L19
79	5840	9.1652e-09	2.4548e-05	45	151	1373	11064	ribosome	EVM.TU.HIC_SCAFFOLD_20.1759	GO:0005840	50S ribosomal protein L9
80	5840	9.1652e-09	2.4548e-05	45	151	1373	11064	ribosome	EVM.TU.HIC_SCAFFOLD_20.1879	GO:0005840	28S ribosomal protein S22, mitochondrial
81	5840	9.1652e-09	2.4548e-05	45	151	1373	11064	ribosome	EVM.TU.HIC_SCAFFOLD_20.701	GO:0005840	60S ribosomal protein L13a
82	5840	9.1652e-09	2.4548e-05	45	151	1373	11064	ribosome	EVM.TU.HIC_SCAFFOLD_17.76	GO:0005840	60S ribosomal protein L27
83	5840	9.1652e-09	2.4548e-05	45	151	1373	11064	ribosome	EVM.TU.HIC_SCAFFOLD_21.1451	GO:0005840	Putative 28S ribosomal protein S25, mitochondrial
84	5840	9.1652e-09	2.4548e-05	45	151	1373	11064	ribosome	EVM.TU.HIC_SCAFFOLD_11.92	GO:0005840	50S ribosomal protein L1
85	5840	9.1652e-09	2.4548e-05	45	151	1373	11064	ribosome	EVM.TU.HIC_SCAFFOLD_35.719	GO:0005840	28S ribosomal protein S24-A, mitochondrial
86	44429	1.0707e-08	2.4548e-05	111	531	1373	11064	mitochondrial part	EVM.TU.HIC_SCAFFOLD_1.669	GO:0044429	28S ribosomal protein S21, mitochondrial
87	44429	1.0707e-08	2.4548e-05	111	531	1373	11064	mitochondrial part	EVM.TU.HIC_SCAFFOLD_5.1674	GO:0044429	Arginine-hydroxylase NDUFAF5, mitochondrial
88	44429	1.0707e-08	2.4548e-05	111	531	1373	11064	mitochondrial part	EVM.TU.HIC_SCAFFOLD_15.1476	GO:0044429	Nucleoside diphosphate kinase B
89	44429	1.0707e-08	2.4548e-05	111	531	1373	11064	mitochondrial part	EVM.TU.HIC_SCAFFOLD_17.1881	GO:0044429	Cytochrome c oxidase subunit NDUFA4
90	44429	1.0707e-08	2.4548e-05	111	531	1373	11064	mitochondrial part	EVM.TU.HIC_SCAFFOLD_20.151	GO:0044429	ATP synthase subunit O, mitochondrial
91	44429	1.0707e-08	2.4548e-05	111	531	1373	11064	mitochondrial part	EVM.TU.SC0A5M3_2_HRSCAF_2.7	GO:0044429	ATP synthase subunit gamma, mitochondrial
92	44429	1.0707e-08	2.4548e-05	111	531	1373	11064	mitochondrial part	EVM.TU.HIC_SCAFFOLD_31.764	GO:0044429	39S ribosomal protein L30, mitochondrial
93	44429	1.0707e-08	2.4548e-05	111	531	1373	11064	mitochondrial part	EVM.TU.HIC_SCAFFOLD_2.581	GO:0044429	NADH dehydrogenase [ubiquinone] iron-sulfur protein 6, mitochondrial
94	44429	1.0707e-08	2.4548e-05	111	531	1373	11064	mitochondrial part	EVM.TU.HIC_SCAFFOLD_30.150	GO:0044429	CDP-diacylglycerol--inositol 3-phosphatidyltransferase
95	44429	1.0707e-08	2.4548e-05	111	531	1373	11064	mitochondrial part	EVM.TU.HIC_SCAFFOLD_30.152	GO:0044429	Phosphatidylserine decarboxylase proenzyme, mitochondrial
96	44429	1.0707e-08	2.4548e-05	111	531	1373	11064	mitochondrial part	EVM.TU.HIC_SCAFFOLD_2.987	GO:0044429	NADH dehydrogenase (ubiquinone) complex I, assembly factor 6
97	44429	1.0707e-08	2.4548e-05	111	531	1373	11064	mitochondrial part	EVM.TU.HIC_SCAFFOLD_35.1421	GO:0044429	Enoyl-CoA hydratase, mitochondrial
98	44429	1.0707e-08	2.4548e-05	111	531	1373	11064	mitochondrial part	EVM.TU.SC0A5M3_2_HRSCAF_2.5	GO:0044429	S-adenosylmethionine mitochondrial carrier protein
99	44429	1.0707e-08	2.4548e-05	111	531	1373	11064	mitochondrial part	EVM.TU.HIC_SCAFFOLD_30.169	GO:0044429	2-methoxy-6-polyprenyl-1,4-benzoquinol methylase, mitochondrial
100	44429	1.0707e-08	2.4548e-05	111	531	1373	11064	mitochondrial part	EVM.TU.HIC_SCAFFOLD_1.1411	GO:0044429	Creatine kinase S-type, mitochondrial
101	44429	1.0707e-08	2.4548e-05	111	531	1373	11064	mitochondrial part	EVM.TU.HIC_SCAFFOLD_35.1008	GO:0044429	FAD-linked sulfhydryl oxidase ALR
102	44429	1.0707e-08	2.4548e-05	111	531	1373	11064	mitochondrial part	EVM.TU.HIC_SCAFFOLD_1.64	GO:0044429	Mitochondrial ribosome-associated GTPase 1
103	44429	1.0707e-08	2.4548e-05	111	531	1373	11064	mitochondrial part	EVM.TU.HIC_SCAFFOLD_30.166	GO:0044429	Complement component 1 Q subcomponent-binding protein, mitochondrial
104	44429	1.0707e-08	2.4548e-05	111	531	1373	11064	mitochondrial part	EVM.TU.HIC_SCAFFOLD_31.1879	GO:0044429	D-beta-hydroxybutyrate dehydrogenase, mitochondrial
105	44429	1.0707e-08	2.4548e-05	111	531	1373	11064	mitochondrial part	EVM.TU.HIC_SCAFFOLD_30.563	GO:0044429	Mitochondrial fission process protein 1
106	44429	1.0707e-08	2.4548e-05	111	531	1373	11064	mitochondrial part	EVM.TU.HIC_SCAFFOLD_35.1805	GO:0044429	Transmembrane protein 11-B, mitochondrial
107	44429	1.0707e-08	2.4548e-05	111	531	1373	11064	mitochondrial part	EVM.TU.HIC_SCAFFOLD_4.1130	GO:0044429	Solute carrier family 25 member 46
108	44429	1.0707e-08	2.4548e-05	111	531	1373	11064	mitochondrial part	EVM.TU.HIC_SCAFFOLD_10.1688	GO:0044429	Solute carrier family 25 member 44
109	44429	1.0707e-08	2.4548e-05	111	531	1373	11064	mitochondrial part	EVM.TU.HIC_SCAFFOLD_1.153	GO:0044429	ATP-binding cassette sub-family D member 3
110	44429	1.0707e-08	2.4548e-05	111	531	1373	11064	mitochondrial part	EVM.TU.HIC_SCAFFOLD_4.2181	GO:0044429	Phenylalanine--tRNA ligase, mitochondrial
111	44429	1.0707e-08	2.4548e-05	111	531	1373	11064	mitochondrial part	EVM.TU.HIC_SCAFFOLD_2.630	GO:0044429	NAD-dependent protein deacylase sirtuin-5, mitochondrial
112	44429	1.0707e-08	2.4548e-05	111	531	1373	11064	mitochondrial part	EVM.TU.HIC_SCAFFOLD_30.1225	GO:0044429	Mitochondrial chaperone BCS1
113	44429	1.0707e-08	2.4548e-05	111	531	1373	11064	mitochondrial part	EVM.TU.HIC_SCAFFOLD_2.350	GO:0044429	NADH dehydrogenase [ubiquinone] flavoprotein 2, mitochondrial
114	44429	1.0707e-08	2.4548e-05	111	531	1373	11064	mitochondrial part	EVM.TU.HIC_SCAFFOLD_35.1494	GO:0044429	NADPH:adrenodoxin oxidoreductase, mitochondrial
115	44429	1.0707e-08	2.4548e-05	111	531	1373	11064	mitochondrial part	EVM.TU.HIC_SCAFFOLD_20.1879	GO:0044429	28S ribosomal protein S22, mitochondrial
116	44429	1.0707e-08	2.4548e-05	111	531	1373	11064	mitochondrial part	EVM.TU.HIC_SCAFFOLD_6.228	GO:0044429	NADH dehydrogenase [ubiquinone] iron-sulfur protein 2, mitochondrial
117	44429	1.0707e-08	2.4548e-05	111	531	1373	11064	mitochondrial part	EVM.TU.HIC_SCAFFOLD_5.261	GO:0044429	NADH dehydrogenase [ubiquinone] 1 beta subcomplex subunit 3
118	44429	1.0707e-08	2.4548e-05	111	531	1373	11064	mitochondrial part	EVM.TU.HIC_SCAFFOLD_5.260	GO:0044429	39S ribosomal protein L10, mitochondrial
119	44429	1.0707e-08	2.4548e-05	111	531	1373	11064	mitochondrial part	EVM.TU.HIC_SCAFFOLD_21.41	GO:0044429	MICOS complex subunit Mic19
120	44429	1.0707e-08	2.4548e-05	111	531	1373	11064	mitochondrial part	EVM.TU.HIC_SCAFFOLD_35.1839	GO:0044429	Complex III assembly factor LYRM7
121	44429	1.0707e-08	2.4548e-05	111	531	1373	11064	mitochondrial part	EVM.TU.HIC_SCAFFOLD_17.2078	GO:0044429	Biogenesis of lysosome-related organelles complex 1 subunit 1
122	44429	1.0707e-08	2.4548e-05	111	531	1373	11064	mitochondrial part	EVM.TU.HIC_SCAFFOLD_20.1784	GO:0044429	39S ribosomal protein L47, mitochondrial
123	44429	1.0707e-08	2.4548e-05	111	531	1373	11064	mitochondrial part	EVM.TU.HIC_SCAFFOLD_30.1239	GO:0044429	Cytochrome c oxidase subunit 6C
124	44429	1.0707e-08	2.4548e-05	111	531	1373	11064	mitochondrial part	EVM.TU.HIC_SCAFFOLD_17.313	GO:0044429	Amine oxidase [flavin-containing] A
125	44429	1.0707e-08	2.4548e-05	111	531	1373	11064	mitochondrial part	EVM.TU.HIC_SCAFFOLD_31.386	GO:0044429	Mitochondrial import receptor subunit TOM20 homolog
126	44429	1.0707e-08	2.4548e-05	111	531	1373	11064	mitochondrial part	EVM.TU.HIC_SCAFFOLD_2.122	GO:0044429	NADH dehydrogenase [ubiquinone] 1 beta subcomplex subunit 9
127	44429	1.0707e-08	2.4548e-05	111	531	1373	11064	mitochondrial part	EVM.TU.HIC_SCAFFOLD_20.134	GO:0044429	NADP-dependent malic enzyme, mitochondrial
128	44429	1.0707e-08	2.4548e-05	111	531	1373	11064	mitochondrial part	EVM.TU.HIC_SCAFFOLD_29.2	GO:0044429	Mitochondrial RNA pseudouridine synthase RPUSD4
129	44429	1.0707e-08	2.4548e-05	111	531	1373	11064	mitochondrial part	EVM.TU.HIC_SCAFFOLD_31.2023	GO:0044429	39S ribosomal protein L4, mitochondrial
130	44429	1.0707e-08	2.4548e-05	111	531	1373	11064	mitochondrial part	EVM.TU.HIC_SCAFFOLD_30.1115	GO:0044429	Malate dehydrogenase, mitochondrial
131	44429	1.0707e-08	2.4548e-05	111	531	1373	11064	mitochondrial part	EVM.TU.HIC_SCAFFOLD_4.255	GO:0044429	Surfeit locus protein 1
132	44429	1.0707e-08	2.4548e-05	111	531	1373	11064	mitochondrial part	EVM.TU.HIC_SCAFFOLD_17.65	GO:0044429	ATP synthase F(0) complex subunit C2, mitochondrial
133	44429	1.0707e-08	2.4548e-05	111	531	1373	11064	mitochondrial part	EVM.TU.HIC_SCAFFOLD_10.324	GO:0044429	Succinate--CoA ligase [ADP/GDP-forming] subunit alpha, mitochondrial
134	44429	1.0707e-08	2.4548e-05	111	531	1373	11064	mitochondrial part	EVM.TU.HIC_SCAFFOLD_4.535	GO:0044429	Endophilin-B1
135	44429	1.0707e-08	2.4548e-05	111	531	1373	11064	mitochondrial part	EVM.TU.HIC_SCAFFOLD_4.2368	GO:0044429	28S ribosomal protein S36, mitochondrial
136	44429	1.0707e-08	2.4548e-05	111	531	1373	11064	mitochondrial part	EVM.TU.HIC_SCAFFOLD_30.501	GO:0044429	NADH dehydrogenase [ubiquinone] iron-sulfur protein 8, mitochondrial
137	44429	1.0707e-08	2.4548e-05	111	531	1373	11064	mitochondrial part	EVM.TU.HIC_SCAFFOLD_4.2365	GO:0044429	Cytochrome c oxidase subunit 5A, mitochondrial
138	44429	1.0707e-08	2.4548e-05	111	531	1373	11064	mitochondrial part	EVM.TU.HIC_SCAFFOLD_5.273	GO:0044429	PRELI domain-containing protein 1, mitochondrial
139	44429	1.0707e-08	2.4548e-05	111	531	1373	11064	mitochondrial part	EVM.TU.HIC_SCAFFOLD_17.1896	GO:0044429	NADH dehydrogenase [ubiquinone] 1 alpha subcomplex subunit 8
140	44429	1.0707e-08	2.4548e-05	111	531	1373	11064	mitochondrial part	EVM.TU.HIC_SCAFFOLD_35.1828	GO:0044429	Zinc phosphodiesterase ELAC protein 2
141	44429	1.0707e-08	2.4548e-05	111	531	1373	11064	mitochondrial part	EVM.TU.HIC_SCAFFOLD_31.130	GO:0044429	Mitochondrial import inner membrane translocase subunit Tim9
142	44429	1.0707e-08	2.4548e-05	111	531	1373	11064	mitochondrial part	EVM.TU.HIC_SCAFFOLD_31.1211	GO:0044429	Cytochrome c oxidase assembly factor 6 homolog
143	44429	1.0707e-08	2.4548e-05	111	531	1373	11064	mitochondrial part	EVM.TU.HIC_SCAFFOLD_2.131	GO:0044429	Mitochondrial ribonuclease P catalytic subunit
144	44429	1.0707e-08	2.4548e-05	111	531	1373	11064	mitochondrial part	EVM.TU.HIC_SCAFFOLD_20.247	GO:0044429	Probable 28S ribosomal protein S6, mitochondrial
145	44429	1.0707e-08	2.4548e-05	111	531	1373	11064	mitochondrial part	EVM.TU.HIC_SCAFFOLD_122.25	GO:0044429	Peroxisomal membrane protein PMP34
146	44429	1.0707e-08	2.4548e-05	111	531	1373	11064	mitochondrial part	EVM.TU.HIC_SCAFFOLD_1.49	GO:0044429	Cytochrome c oxidase assembly factor 7
147	44429	1.0707e-08	2.4548e-05	111	531	1373	11064	mitochondrial part	EVM.TU.HIC_SCAFFOLD_11.1364	GO:0044429	ATPase inhibitor, mitochondrial
148	44429	1.0707e-08	2.4548e-05	111	531	1373	11064	mitochondrial part	EVM.TU.HIC_SCAFFOLD_4.645	GO:0044429	NADH dehydrogenase [ubiquinone] iron-sulfur protein 7, mitochondrial
149	44429	1.0707e-08	2.4548e-05	111	531	1373	11064	mitochondrial part	EVM.TU.HIC_SCAFFOLD_6.202	GO:0044429	Propionyl-CoA carboxylase beta chain, mitochondrial
150	44429	1.0707e-08	2.4548e-05	111	531	1373	11064	mitochondrial part	EVM.TU.HIC_SCAFFOLD_15.1151	GO:0044429	Amine oxidase [flavin-containing]
151	44429	1.0707e-08	2.4548e-05	111	531	1373	11064	mitochondrial part	EVM.TU.HIC_SCAFFOLD_5.1631	GO:0044429	Acyl-CoA dehydrogenase family member 11
152	44429	1.0707e-08	2.4548e-05	111	531	1373	11064	mitochondrial part	EVM.TU.HIC_SCAFFOLD_1.465	GO:0044429	NADH dehydrogenase [ubiquinone] 1 alpha subcomplex subunit 7
153	44429	1.0707e-08	2.4548e-05	111	531	1373	11064	mitochondrial part	EVM.TU.HIC_SCAFFOLD_20.1693	GO:0044429	Transmembrane protein 177
154	44429	1.0707e-08	2.4548e-05	111	531	1373	11064	mitochondrial part	EVM.TU.HIC_SCAFFOLD_20.471	GO:0044429	Malonyl-CoA decarboxylase, mitochondrial
155	44429	1.0707e-08	2.4548e-05	111	531	1373	11064	mitochondrial part	EVM.TU.HIC_SCAFFOLD_2.1734	GO:0044429	39S ribosomal protein L13, mitochondrial
156	44429	1.0707e-08	2.4548e-05	111	531	1373	11064	mitochondrial part	EVM.TU.HIC_SCAFFOLD_4.150	GO:0044429	Mitochondrial import inner membrane translocase subunit TIM14
157	44429	1.0707e-08	2.4548e-05	111	531	1373	11064	mitochondrial part	EVM.TU.HIC_SCAFFOLD_20.234	GO:0044429	2-oxoisovalerate dehydrogenase subunit beta, mitochondrial
158	44429	1.0707e-08	2.4548e-05	111	531	1373	11064	mitochondrial part	EVM.TU.HIC_SCAFFOLD_10.2331	GO:0044429	Glycine amidinotransferase, mitochondrial
159	44429	1.0707e-08	2.4548e-05	111	531	1373	11064	mitochondrial part	EVM.TU.HIC_SCAFFOLD_21.1101	GO:0044429	Mitochondrial inner membrane protease subunit 2
160	44429	1.0707e-08	2.4548e-05	111	531	1373	11064	mitochondrial part	EVM.TU.HIC_SCAFFOLD_6.24	GO:0044429	Mitochondrial fission 1 protein
161	44429	1.0707e-08	2.4548e-05	111	531	1373	11064	mitochondrial part	EVM.TU.HIC_SCAFFOLD_31.968	GO:0044429	Cytochrome c oxidase protein 20 homolog
162	44429	1.0707e-08	2.4548e-05	111	531	1373	11064	mitochondrial part	EVM.TU.HIC_SCAFFOLD_10.170	GO:0044429	RHOMBOID-like protein 12, mitochondrial
163	44429	1.0707e-08	2.4548e-05	111	531	1373	11064	mitochondrial part	EVM.TU.HIC_SCAFFOLD_10.58	GO:0044429	Sideroflexin-2
164	44429	1.0707e-08	2.4548e-05	111	531	1373	11064	mitochondrial part	EVM.TU.HIC_SCAFFOLD_30.409	GO:0044429	Protein spinster homolog 1
165	44429	1.0707e-08	2.4548e-05	111	531	1373	11064	mitochondrial part	EVM.TU.HIC_SCAFFOLD_5.1620	GO:0044429	ATP-binding cassette sub-family G member 2
166	44429	1.0707e-08	2.4548e-05	111	531	1373	11064	mitochondrial part	EVM.TU.HIC_SCAFFOLD_156.2	GO:0044429	Growth hormone-inducible transmembrane protein
167	44429	1.0707e-08	2.4548e-05	111	531	1373	11064	mitochondrial part	EVM.TU.HIC_SCAFFOLD_10.1367	GO:0044429	Glycerol-3-phosphate acyltransferase 1, mitochondrial
168	44429	1.0707e-08	2.4548e-05	111	531	1373	11064	mitochondrial part	EVM.TU.HIC_SCAFFOLD_31.152	GO:0044429	Retinol dehydrogenase 13
169	44429	1.0707e-08	2.4548e-05	111	531	1373	11064	mitochondrial part	EVM.TU.HIC_SCAFFOLD_31.270	GO:0044429	39S ribosomal protein L49, mitochondrial
170	44429	1.0707e-08	2.4548e-05	111	531	1373	11064	mitochondrial part	EVM.TU.HIC_SCAFFOLD_31.156	GO:0044429	Probable 28S ribosomal protein S10, mitochondrial
171	44429	1.0707e-08	2.4548e-05	111	531	1373	11064	mitochondrial part	EVM.TU.HIC_SCAFFOLD_15.1318	GO:0044429	Methylmalonic aciduria type A protein, mitochondrial
172	44429	1.0707e-08	2.4548e-05	111	531	1373	11064	mitochondrial part	EVM.TU.HIC_SCAFFOLD_37.1	GO:0044429	Ras-related protein Rab-32
173	44429	1.0707e-08	2.4548e-05	111	531	1373	11064	mitochondrial part	EVM.TU.HIC_SCAFFOLD_20.228	GO:0044429	Elongation factor Ts, mitochondrial
174	44429	1.0707e-08	2.4548e-05	111	531	1373	11064	mitochondrial part	EVM.TU.HIC_SCAFFOLD_2.714	GO:0044429	Ataxin-3
175	44429	1.0707e-08	2.4548e-05	111	531	1373	11064	mitochondrial part	EVM.TU.HIC_SCAFFOLD_21.1451	GO:0044429	Putative 28S ribosomal protein S25, mitochondrial
176	44429	1.0707e-08	2.4548e-05	111	531	1373	11064	mitochondrial part	EVM.TU.HIC_SCAFFOLD_4.1977	GO:0044429	NADH dehydrogenase [ubiquinone] 1 alpha subcomplex subunit 9, mitochondrial
177	44429	1.0707e-08	2.4548e-05	111	531	1373	11064	mitochondrial part	EVM.TU.SC0A5M3_252_HRSCAF_417.63	GO:0044429	Cytochrome c oxidase assembly protein COX19
178	44429	1.0707e-08	2.4548e-05	111	531	1373	11064	mitochondrial part	EVM.TU.HIC_SCAFFOLD_31.1882	GO:0044429	Complex I intermediate-associated protein 30, mitochondrial
179	44429	1.0707e-08	2.4548e-05	111	531	1373	11064	mitochondrial part	EVM.TU.HIC_SCAFFOLD_15.304	GO:0044429	3-hydroxyacyl-CoA dehydrogenase type-2
180	44429	1.0707e-08	2.4548e-05	111	531	1373	11064	mitochondrial part	EVM.TU.HIC_SCAFFOLD_15.269	GO:0044429	40S ribosomal protein S3-A
181	44429	1.0707e-08	2.4548e-05	111	531	1373	11064	mitochondrial part	EVM.TU.HIC_SCAFFOLD_30.814	GO:0044429	Mitochondrial import inner membrane translocase subunit Tim10-A
182	44429	1.0707e-08	2.4548e-05	111	531	1373	11064	mitochondrial part	EVM.TU.HIC_SCAFFOLD_10.1343	GO:0044429	ATP synthase F(0) complex subunit B1, mitochondrial
183	44429	1.0707e-08	2.4548e-05	111	531	1373	11064	mitochondrial part	EVM.TU.HIC_SCAFFOLD_4.452	GO:0044429	28S ribosomal protein S18b, mitochondrial
184	44429	1.0707e-08	2.4548e-05	111	531	1373	11064	mitochondrial part	EVM.TU.HIC_SCAFFOLD_31.225	GO:0044429	39S ribosomal protein L40, mitochondrial
185	44429	1.0707e-08	2.4548e-05	111	531	1373	11064	mitochondrial part	EVM.TU.HIC_SCAFFOLD_30.494	GO:0044429	Mitochondrial import inner membrane translocase subunit Tim22
186	44429	1.0707e-08	2.4548e-05	111	531	1373	11064	mitochondrial part	EVM.TU.HIC_SCAFFOLD_31.508	GO:0044429	Mitochondrial intermediate peptidase
187	44429	1.0707e-08	2.4548e-05	111	531	1373	11064	mitochondrial part	EVM.TU.HIC_SCAFFOLD_1.416	GO:0044429	Probable dimethyladenosine transferase
188	44429	1.0707e-08	2.4548e-05	111	531	1373	11064	mitochondrial part	EVM.TU.HIC_SCAFFOLD_6.279	GO:0044429	Succinate dehydrogenase cytochrome b560 subunit, mitochondrial
189	44429	1.0707e-08	2.4548e-05	111	531	1373	11064	mitochondrial part	EVM.TU.HIC_SCAFFOLD_2.739	GO:0044429	Cytochrome b-c1 complex subunit Rieske, mitochondrial
190	44429	1.0707e-08	2.4548e-05	111	531	1373	11064	mitochondrial part	EVM.TU.HIC_SCAFFOLD_11.396	GO:0044429	Hydroxyacyl-coenzyme A dehydrogenase, mitochondrial
191	44429	1.0707e-08	2.4548e-05	111	531	1373	11064	mitochondrial part	EVM.TU.HIC_SCAFFOLD_35.321	GO:0044429	Acyl-CoA synthetase short-chain family member 3, mitochondrial
192	44429	1.0707e-08	2.4548e-05	111	531	1373	11064	mitochondrial part	EVM.TU.HIC_SCAFFOLD_20.561	GO:0044429	Ubiquinone biosynthesis O-methyltransferase, mitochondrial
193	44429	1.0707e-08	2.4548e-05	111	531	1373	11064	mitochondrial part	EVM.TU.HIC_SCAFFOLD_11.3	GO:0044429	Mitochondrial import inner membrane translocase subunit Tim29
194	44429	1.0707e-08	2.4548e-05	111	531	1373	11064	mitochondrial part	EVM.TU.HIC_SCAFFOLD_21.124	GO:0044429	Mitochondrial-processing peptidase subunit beta
195	44429	1.0707e-08	2.4548e-05	111	531	1373	11064	mitochondrial part	EVM.TU.HIC_SCAFFOLD_20.608	GO:0044429	Transmembrane protein 177
196	44429	1.0707e-08	2.4548e-05	111	531	1373	11064	mitochondrial part	EVM.TU.HIC_SCAFFOLD_35.719	GO:0044429	28S ribosomal protein S24-A, mitochondrial
197	44281	3.1114e-08	5.35e-05	199	1122	1373	11064	small molecule metabolic process	EVM.TU.HIC_SCAFFOLD_1.1522	GO:0044281	Probable ATP-dependent RNA helicase DDX4
198	44281	3.1114e-08	5.35e-05	199	1122	1373	11064	small molecule metabolic process	EVM.TU.HIC_SCAFFOLD_17.1763	GO:0044281	Hypoxanthine-guanine phosphoribosyltransferase
199	44281	3.1114e-08	5.35e-05	199	1122	1373	11064	small molecule metabolic process	EVM.TU.HIC_SCAFFOLD_10.1312	GO:0044281	Ketohexokinase
200	44281	3.1114e-08	5.35e-05	199	1122	1373	11064	small molecule metabolic process	EVM.TU.HIC_SCAFFOLD_11.220	GO:0044281	1,2-dihydroxy-3-keto-5-methylthiopentene dioxygenase
201	44281	3.1114e-08	5.35e-05	199	1122	1373	11064	small molecule metabolic process	EVM.TU.HIC_SCAFFOLD_20.151	GO:0044281	ATP synthase subunit O, mitochondrial
202	44281	3.1114e-08	5.35e-05	199	1122	1373	11064	small molecule metabolic process	EVM.TU.HIC_SCAFFOLD_35.252	GO:0044281	Cationic amino acid transporter 2
203	44281	3.1114e-08	5.35e-05	199	1122	1373	11064	small molecule metabolic process	EVM.TU.HIC_SCAFFOLD_31.243	GO:0044281	Lamin-B receptor
204	44281	3.1114e-08	5.35e-05	199	1122	1373	11064	small molecule metabolic process	EVM.TU.HIC_SCAFFOLD_20.1524	GO:0044281	Prostamide/prostaglandin F synthase
205	44281	3.1114e-08	5.35e-05	199	1122	1373	11064	small molecule metabolic process	EVM.TU.HIC_SCAFFOLD_20.279	GO:0044281	S-adenosylmethionine decarboxylase proenzyme
206	44281	3.1114e-08	5.35e-05	199	1122	1373	11064	small molecule metabolic process	EVM.TU.HIC_SCAFFOLD_35.1020	GO:0044281	Phosphoribosyl pyrophosphate synthase-associated protein 2
207	44281	3.1114e-08	5.35e-05	199	1122	1373	11064	small molecule metabolic process	EVM.TU.HIC_SCAFFOLD_21.14	GO:0044281	Cholesterol 24-hydroxylase
208	44281	3.1114e-08	5.35e-05	199	1122	1373	11064	small molecule metabolic process	EVM.TU.HIC_SCAFFOLD_6.138	GO:0044281	Ectonucleoside triphosphate diphosphohydrolase 1
209	44281	3.1114e-08	5.35e-05	199	1122	1373	11064	small molecule metabolic process	EVM.TU.HIC_SCAFFOLD_21.1129	GO:0044281	Leukotriene A-4 hydrolase
210	44281	3.1114e-08	5.35e-05	199	1122	1373	11064	small molecule metabolic process	EVM.TU.HIC_SCAFFOLD_21.1368	GO:0044281	Uridine 5'-monophosphate synthase
211	44281	3.1114e-08	5.35e-05	199	1122	1373	11064	small molecule metabolic process	EVM.TU.HIC_SCAFFOLD_30.328	GO:0044281	Inosine-uridine preferring nucleoside hydrolase
212	44281	3.1114e-08	5.35e-05	199	1122	1373	11064	small molecule metabolic process	EVM.TU.HIC_SCAFFOLD_30.1071	GO:0044281	Phosphoserine phosphatase
213	44281	3.1114e-08	5.35e-05	199	1122	1373	11064	small molecule metabolic process	EVM.TU.HIC_SCAFFOLD_15.1757	GO:0044281	Protein phosphatase methylesterase 1
214	44281	3.1114e-08	5.35e-05	199	1122	1373	11064	small molecule metabolic process	EVM.TU.HIC_SCAFFOLD_2.1027	GO:0044281	Adenosylhomocysteinase B
215	44281	3.1114e-08	5.35e-05	199	1122	1373	11064	small molecule metabolic process	EVM.TU.HIC_SCAFFOLD_35.1494	GO:0044281	NADPH:adrenodoxin oxidoreductase, mitochondrial
216	44281	3.1114e-08	5.35e-05	199	1122	1373	11064	small molecule metabolic process	EVM.TU.HIC_SCAFFOLD_4.744	GO:0044281	Gamma-butyrobetaine dioxygenase
217	44281	3.1114e-08	5.35e-05	199	1122	1373	11064	small molecule metabolic process	EVM.TU.HIC_SCAFFOLD_2.1949	GO:0044281	GDH/6PGL endoplasmic bifunctional protein
218	44281	3.1114e-08	5.35e-05	199	1122	1373	11064	small molecule metabolic process	EVM.TU.HIC_SCAFFOLD_127.1	GO:0044281	Elongation factor 1-gamma
219	44281	3.1114e-08	5.35e-05	199	1122	1373	11064	small molecule metabolic process	EVM.TU.HIC_SCAFFOLD_6.226	GO:0044281	Hormone-sensitive lipase
220	44281	3.1114e-08	5.35e-05	199	1122	1373	11064	small molecule metabolic process	EVM.TU.HIC_SCAFFOLD_17.1663	GO:0044281	Nicotinate-nucleotide pyrophosphorylase [carboxylating] (Fragment)
221	44281	3.1114e-08	5.35e-05	199	1122	1373	11064	small molecule metabolic process	EVM.TU.HIC_SCAFFOLD_31.1208	GO:0044281	Enolase-phosphatase E1
222	44281	3.1114e-08	5.35e-05	199	1122	1373	11064	small molecule metabolic process	EVM.TU.HIC_SCAFFOLD_30.451	GO:0044281	L-serine dehydratase/L-threonine deaminase
223	44281	3.1114e-08	5.35e-05	199	1122	1373	11064	small molecule metabolic process	EVM.TU.HIC_SCAFFOLD_17.1544	GO:0044281	Decaprenyl-diphosphate synthase subunit 1
224	44281	3.1114e-08	5.35e-05	199	1122	1373	11064	small molecule metabolic process	EVM.TU.HIC_SCAFFOLD_15.1052	GO:0044281	Amidophosphoribosyltransferase
225	44281	3.1114e-08	5.35e-05	199	1122	1373	11064	small molecule metabolic process	EVM.TU.HIC_SCAFFOLD_5.1531	GO:0044281	Fumarylacetoacetase
226	44281	3.1114e-08	5.35e-05	199	1122	1373	11064	small molecule metabolic process	EVM.TU.HIC_SCAFFOLD_6.340	GO:0044281	Glutathione reductase, mitochondrial
227	44281	3.1114e-08	5.35e-05	199	1122	1373	11064	small molecule metabolic process	EVM.TU.HIC_SCAFFOLD_10.1779	GO:0044281	Nucleoside diphosphate kinase homolog 5
228	44281	3.1114e-08	5.35e-05	199	1122	1373	11064	small molecule metabolic process	EVM.TU.HIC_SCAFFOLD_17.313	GO:0044281	Amine oxidase [flavin-containing] A
229	44281	3.1114e-08	5.35e-05	199	1122	1373	11064	small molecule metabolic process	EVM.TU.HIC_SCAFFOLD_2.364	GO:0044281	2,4-dienoyl-CoA reductase, mitochondrial
230	44281	3.1114e-08	5.35e-05	199	1122	1373	11064	small molecule metabolic process	EVM.TU.HIC_SCAFFOLD_20.134	GO:0044281	NADP-dependent malic enzyme, mitochondrial
231	44281	3.1114e-08	5.35e-05	199	1122	1373	11064	small molecule metabolic process	EVM.TU.HIC_SCAFFOLD_17.430	GO:0044281	Deoxyguanosine kinase
232	44281	3.1114e-08	5.35e-05	199	1122	1373	11064	small molecule metabolic process	EVM.TU.HIC_SCAFFOLD_10.324	GO:0044281	Succinate--CoA ligase [ADP/GDP-forming] subunit alpha, mitochondrial
233	44281	3.1114e-08	5.35e-05	199	1122	1373	11064	small molecule metabolic process	EVM.TU.HIC_SCAFFOLD_10.686	GO:0044281	Adenine DNA glycosylase
234	44281	3.1114e-08	5.35e-05	199	1122	1373	11064	small molecule metabolic process	EVM.TU.HIC_SCAFFOLD_6.230	GO:0044281	Putative glycerol kinase 5
235	44281	3.1114e-08	5.35e-05	199	1122	1373	11064	small molecule metabolic process	EVM.TU.HIC_SCAFFOLD_1.572	GO:0044281	Cystathionine gamma-lyase
236	44281	3.1114e-08	5.35e-05	199	1122	1373	11064	small molecule metabolic process	EVM.TU.HIC_SCAFFOLD_30.1095	GO:0044281	erine racemase
237	44281	3.1114e-08	5.35e-05	199	1122	1373	11064	small molecule metabolic process	EVM.TU.HIC_SCAFFOLD_1.454	GO:0044281	Acid sphingomyelinase-like phosphodiesterase 3a
238	44281	3.1114e-08	5.35e-05	199	1122	1373	11064	small molecule metabolic process	EVM.TU.HIC_SCAFFOLD_20.1660	GO:0044281	Prostaglandin F synthase
239	44281	3.1114e-08	5.35e-05	199	1122	1373	11064	small molecule metabolic process	EVM.TU.HIC_SCAFFOLD_20.363	GO:0044281	Glutathione S-transferase omega-1
240	44281	3.1114e-08	5.35e-05	199	1122	1373	11064	small molecule metabolic process	EVM.TU.HIC_SCAFFOLD_20.364	GO:0044281	Glutathione S-transferase omega-1
241	44281	3.1114e-08	5.35e-05	199	1122	1373	11064	small molecule metabolic process	EVM.TU.HIC_SCAFFOLD_2.1920	GO:0044281	Methylthioribose-1-phosphate isomerase
242	44281	3.1114e-08	5.35e-05	199	1122	1373	11064	small molecule metabolic process	EVM.TU.HIC_SCAFFOLD_35.1393	GO:0044281	Peroxisomal 2,4-dienoyl-CoA reductase
243	44281	3.1114e-08	5.35e-05	199	1122	1373	11064	small molecule metabolic process	EVM.TU.HIC_SCAFFOLD_122.25	GO:0044281	Peroxisomal membrane protein PMP34
244	44281	3.1114e-08	5.35e-05	199	1122	1373	11064	small molecule metabolic process	EVM.TU.HIC_SCAFFOLD_21.271	GO:0044281	Nischarin
245	44281	3.1114e-08	5.35e-05	199	1122	1373	11064	small molecule metabolic process	EVM.TU.HIC_SCAFFOLD_4.2159	GO:0044281	tRNA wybutosine-synthesizing protein 5
246	44281	3.1114e-08	5.35e-05	199	1122	1373	11064	small molecule metabolic process	EVM.TU.HIC_SCAFFOLD_5.1631	GO:0044281	Acyl-CoA dehydrogenase family member 11
247	44281	3.1114e-08	5.35e-05	199	1122	1373	11064	small molecule metabolic process	EVM.TU.HIC_SCAFFOLD_10.49	GO:0044281	Ribose-5-phosphate isomerase
248	44281	3.1114e-08	5.35e-05	199	1122	1373	11064	small molecule metabolic process	EVM.TU.HIC_SCAFFOLD_10.1356	GO:0044281	O-acetyl-ADP-ribose deacetylase 1
249	44281	3.1114e-08	5.35e-05	199	1122	1373	11064	small molecule metabolic process	EVM.TU.HIC_SCAFFOLD_11.143	GO:0044281	Androgen-induced gene 1 protein
250	44281	3.1114e-08	5.35e-05	199	1122	1373	11064	small molecule metabolic process	EVM.TU.HIC_SCAFFOLD_20.471	GO:0044281	Malonyl-CoA decarboxylase, mitochondrial
251	44281	3.1114e-08	5.35e-05	199	1122	1373	11064	small molecule metabolic process	EVM.TU.HIC_SCAFFOLD_2.1459	GO:0044281	Isocitrate dehydrogenase [NADP] cytoplasmic
252	44281	3.1114e-08	5.35e-05	199	1122	1373	11064	small molecule metabolic process	EVM.TU.HIC_SCAFFOLD_2.147	GO:0044281	GMP reductase 2
253	44281	3.1114e-08	5.35e-05	199	1122	1373	11064	small molecule metabolic process	EVM.TU.HIC_SCAFFOLD_5.1513	GO:0044281	Multifunctional methyltransferase subunit TRM112-like protein
254	44281	3.1114e-08	5.35e-05	199	1122	1373	11064	small molecule metabolic process	EVM.TU.HIC_SCAFFOLD_20.234	GO:0044281	2-oxoisovalerate dehydrogenase subunit beta, mitochondrial
255	44281	3.1114e-08	5.35e-05	199	1122	1373	11064	small molecule metabolic process	EVM.TU.HIC_SCAFFOLD_10.2331	GO:0044281	Glycine amidinotransferase, mitochondrial
256	44281	3.1114e-08	5.35e-05	199	1122	1373	11064	small molecule metabolic process	EVM.TU.HIC_SCAFFOLD_2.141	GO:0044281	5-oxoprolinase
257	44281	3.1114e-08	5.35e-05	199	1122	1373	11064	small molecule metabolic process	EVM.TU.HIC_SCAFFOLD_10.463	GO:0044281	4-hydroxyphenylpyruvate dioxygenase-like protein
258	44281	3.1114e-08	5.35e-05	199	1122	1373	11064	small molecule metabolic process	EVM.TU.HIC_SCAFFOLD_6.179	GO:0044281	Ubiquinone/menaquinone biosynthesis C-methyltransferase UbiE
259	44281	3.1114e-08	5.35e-05	199	1122	1373	11064	small molecule metabolic process	EVM.TU.HIC_SCAFFOLD_10.1367	GO:0044281	Glycerol-3-phosphate acyltransferase 1, mitochondrial
260	44281	3.1114e-08	5.35e-05	199	1122	1373	11064	small molecule metabolic process	EVM.TU.HIC_SCAFFOLD_15.953	GO:0044281	Plasma membrane calcium-transporting ATPase 2
261	44281	3.1114e-08	5.35e-05	199	1122	1373	11064	small molecule metabolic process	EVM.TU.HIC_SCAFFOLD_10.2339	GO:0044281	Guanine deaminase
262	44281	3.1114e-08	5.35e-05	199	1122	1373	11064	small molecule metabolic process	EVM.TU.HIC_SCAFFOLD_35.583	GO:0044281	N-acetylgalactosamine kinase
263	44281	3.1114e-08	5.35e-05	199	1122	1373	11064	small molecule metabolic process	EVM.TU.HIC_SCAFFOLD_17.976	GO:0044281	Probable acyl-CoA dehydrogenase 6
264	44281	3.1114e-08	5.35e-05	199	1122	1373	11064	small molecule metabolic process	EVM.TU.HIC_SCAFFOLD_37.5	GO:0044281	Magnesium-dependent phosphatase 1
265	44281	3.1114e-08	5.35e-05	199	1122	1373	11064	small molecule metabolic process	EVM.TU.HIC_SCAFFOLD_30.1427	GO:0044281	Ras-related protein Rab-23
266	44281	3.1114e-08	5.35e-05	199	1122	1373	11064	small molecule metabolic process	EVM.TU.HIC_SCAFFOLD_35.1698	GO:0044281	Thymidine kinase, cytosolic
267	44281	3.1114e-08	5.35e-05	199	1122	1373	11064	small molecule metabolic process	EVM.TU.HIC_SCAFFOLD_2.608	GO:0044281	Alanine aminotransferase 2-like
268	44281	3.1114e-08	5.35e-05	199	1122	1373	11064	small molecule metabolic process	EVM.TU.HIC_SCAFFOLD_10.1213	GO:0044281	Serum paraoxonase/arylesterase 1
269	44281	3.1114e-08	5.35e-05	199	1122	1373	11064	small molecule metabolic process	EVM.TU.HIC_SCAFFOLD_15.814	GO:0044281	Phosphoglucomutase-2
270	44281	3.1114e-08	5.35e-05	199	1122	1373	11064	small molecule metabolic process	EVM.TU.HIC_SCAFFOLD_17.754	GO:0044281	Alanyl-tRNA editing protein Aarsd1
271	44281	3.1114e-08	5.35e-05	199	1122	1373	11064	small molecule metabolic process	EVM.TU.HIC_SCAFFOLD_20.573	GO:0044281	Fatty-acid amide hydrolase 2
272	44281	3.1114e-08	5.35e-05	199	1122	1373	11064	small molecule metabolic process	EVM.TU.HIC_SCAFFOLD_10.1343	GO:0044281	ATP synthase F(0) complex subunit B1, mitochondrial
273	44281	3.1114e-08	5.35e-05	199	1122	1373	11064	small molecule metabolic process	EVM.TU.HIC_SCAFFOLD_11.44	GO:0044281	Phosducin-like protein 3
274	44281	3.1114e-08	5.35e-05	199	1122	1373	11064	small molecule metabolic process	EVM.TU.HIC_SCAFFOLD_4.699	GO:0044281	Lysine-specific demethylase 8
275	44281	3.1114e-08	5.35e-05	199	1122	1373	11064	small molecule metabolic process	EVM.TU.HIC_SCAFFOLD_2.727	GO:0044281	Acyl-lipid (8-3)-desaturase
276	44281	3.1114e-08	5.35e-05	199	1122	1373	11064	small molecule metabolic process	EVM.TU.HIC_SCAFFOLD_21.1305	GO:0044281	Mannose-1-phosphate guanyltransferase beta
277	44281	3.1114e-08	5.35e-05	199	1122	1373	11064	small molecule metabolic process	EVM.TU.HIC_SCAFFOLD_30.309	GO:0044281	GDP-D-glucose phosphorylase 1
278	44281	3.1114e-08	5.35e-05	199	1122	1373	11064	small molecule metabolic process	EVM.TU.HIC_SCAFFOLD_11.396	GO:0044281	Hydroxyacyl-coenzyme A dehydrogenase, mitochondrial
279	44281	3.1114e-08	5.35e-05	199	1122	1373	11064	small molecule metabolic process	EVM.TU.HIC_SCAFFOLD_35.321	GO:0044281	Acyl-CoA synthetase short-chain family member 3, mitochondrial
280	44281	3.1114e-08	5.35e-05	199	1122	1373	11064	small molecule metabolic process	EVM.TU.HIC_SCAFFOLD_31.1652	GO:0044281	Cholesterol 24-hydroxylase
281	44281	3.1114e-08	5.35e-05	199	1122	1373	11064	small molecule metabolic process	EVM.TU.HIC_SCAFFOLD_15.258	GO:0044281	Arginine--tRNA ligase, cytoplasmic
282	44281	3.1114e-08	5.35e-05	199	1122	1373	11064	small molecule metabolic process	EVM.TU.HIC_SCAFFOLD_31.1653	GO:0044281	Cholesterol 24-hydroxylase
283	44281	3.1114e-08	5.35e-05	199	1122	1373	11064	small molecule metabolic process	EVM.TU.HIC_SCAFFOLD_30.1448	GO:0044281	4-hydroxyphenylpyruvate dioxygenase
284	44281	3.1114e-08	5.35e-05	199	1122	1373	11064	small molecule metabolic process	EVM.TU.HIC_SCAFFOLD_5.1606	GO:0044281	Betaine--homocysteine S-methyltransferase 1
285	44281	3.1114e-08	5.35e-05	199	1122	1373	11064	small molecule metabolic process	EVM.TU.HIC_SCAFFOLD_20.561	GO:0044281	Ubiquinone biosynthesis O-methyltransferase, mitochondrial
286	44281	3.1114e-08	5.35e-05	199	1122	1373	11064	small molecule metabolic process	EVM.TU.HIC_SCAFFOLD_31.2078	GO:0044281	Glutathione hydrolase-like YwrD proenzyme
287	44281	3.1114e-08	5.35e-05	199	1122	1373	11064	small molecule metabolic process	EVM.TU.HIC_SCAFFOLD_21.488	GO:0044281	Cholesterol oxidase
288	44281	3.1114e-08	5.35e-05	199	1122	1373	11064	small molecule metabolic process	EVM.TU.HIC_SCAFFOLD_4.208	GO:0044281	Aminoacyl tRNA synthase complex-interacting multifunctional protein 1
289	44281	3.1114e-08	5.35e-05	199	1122	1373	11064	small molecule metabolic process	EVM.TU.HIC_SCAFFOLD_2.610	GO:0044281	Alanine aminotransferase 2
290	44281	3.1114e-08	5.35e-05	199	1122	1373	11064	small molecule metabolic process	EVM.TU.HIC_SCAFFOLD_35.532	GO:0044281	Elongation of very long chain fatty acids protein 4
291	44281	3.1114e-08	5.35e-05	199	1122	1373	11064	small molecule metabolic process	EVM.TU.HIC_SCAFFOLD_15.1476	GO:0044281	Nucleoside diphosphate kinase B
292	44281	3.1114e-08	5.35e-05	199	1122	1373	11064	small molecule metabolic process	EVM.TU.HIC_SCAFFOLD_1.142	GO:0044281	Histone-arginine methyltransferase CARM1
293	44281	3.1114e-08	5.35e-05	199	1122	1373	11064	small molecule metabolic process	EVM.TU.HIC_SCAFFOLD_15.1479	GO:0044281	Nucleoside diphosphate kinase A2
294	44281	3.1114e-08	5.35e-05	199	1122	1373	11064	small molecule metabolic process	EVM.TU.HIC_SCAFFOLD_31.1863	GO:0044281	ATP-binding cassette sub-family D member 4
295	44281	3.1114e-08	5.35e-05	199	1122	1373	11064	small molecule metabolic process	EVM.TU.SC0A5M3_2_HRSCAF_2.7	GO:0044281	ATP synthase subunit gamma, mitochondrial
296	44281	3.1114e-08	5.35e-05	199	1122	1373	11064	small molecule metabolic process	EVM.TU.HIC_SCAFFOLD_1.390	GO:0044281	Phosphoglucomutase-1
297	44281	3.1114e-08	5.35e-05	199	1122	1373	11064	small molecule metabolic process	EVM.TU.HIC_SCAFFOLD_4.598	GO:0044281	Tudor domain-containing protein 1
298	44281	3.1114e-08	5.35e-05	199	1122	1373	11064	small molecule metabolic process	EVM.TU.HIC_SCAFFOLD_35.1421	GO:0044281	Enoyl-CoA hydratase, mitochondrial
299	44281	3.1114e-08	5.35e-05	199	1122	1373	11064	small molecule metabolic process	EVM.TU.HIC_SCAFFOLD_30.1219	GO:0044281	D-aspartate oxidase
300	44281	3.1114e-08	5.35e-05	199	1122	1373	11064	small molecule metabolic process	EVM.TU.HIC_SCAFFOLD_30.169	GO:0044281	2-methoxy-6-polyprenyl-1,4-benzoquinol methylase, mitochondrial
301	44281	3.1114e-08	5.35e-05	199	1122	1373	11064	small molecule metabolic process	EVM.TU.HIC_SCAFFOLD_1.1379	GO:0044281	S-adenosylmethionine synthase isoform type-1
302	44281	3.1114e-08	5.35e-05	199	1122	1373	11064	small molecule metabolic process	EVM.TU.HIC_SCAFFOLD_10.492	GO:0044281	Retinoid-inducible serine carboxypeptidase
303	44281	3.1114e-08	5.35e-05	199	1122	1373	11064	small molecule metabolic process	EVM.TU.HIC_SCAFFOLD_35.307	GO:0044281	Methylthioribulose-1-phosphate dehydratase
304	44281	3.1114e-08	5.35e-05	199	1122	1373	11064	small molecule metabolic process	EVM.TU.HIC_SCAFFOLD_1.153	GO:0044281	ATP-binding cassette sub-family D member 3
305	44281	3.1114e-08	5.35e-05	199	1122	1373	11064	small molecule metabolic process	EVM.TU.HIC_SCAFFOLD_31.1757	GO:0044281	Very-long-chain (3R)-3-hydroxyacyl-CoA dehydratase 3
306	44281	3.1114e-08	5.35e-05	199	1122	1373	11064	small molecule metabolic process	EVM.TU.HIC_SCAFFOLD_4.2181	GO:0044281	Phenylalanine--tRNA ligase, mitochondrial
307	44281	3.1114e-08	5.35e-05	199	1122	1373	11064	small molecule metabolic process	EVM.TU.HIC_SCAFFOLD_1.157	GO:0044281	5'-AMP-activated protein kinase catalytic subunit alpha-2
308	44281	3.1114e-08	5.35e-05	199	1122	1373	11064	small molecule metabolic process	EVM.TU.HIC_SCAFFOLD_2.1780	GO:0044281	PAX-interacting protein 1
309	44281	3.1114e-08	5.35e-05	199	1122	1373	11064	small molecule metabolic process	EVM.TU.HIC_SCAFFOLD_30.1348	GO:0044281	Ribonucleoside-diphosphate reductase subunit M2
310	44281	3.1114e-08	5.35e-05	199	1122	1373	11064	small molecule metabolic process	EVM.TU.HIC_SCAFFOLD_2.1428	GO:0044281	Dipeptidase 1
311	44281	3.1114e-08	5.35e-05	199	1122	1373	11064	small molecule metabolic process	EVM.TU.HIC_SCAFFOLD_21.108	GO:0044281	Formate-dependent phosphoribosylglycinamide formyltransferase
312	44281	3.1114e-08	5.35e-05	199	1122	1373	11064	small molecule metabolic process	EVM.TU.HIC_SCAFFOLD_10.2387	GO:0044281	Thioredoxin, mitochondrial
313	44281	3.1114e-08	5.35e-05	199	1122	1373	11064	small molecule metabolic process	EVM.TU.HIC_SCAFFOLD_30.1342	GO:0044281	Isoaspartyl peptidase/L-asparaginase
314	44281	3.1114e-08	5.35e-05	199	1122	1373	11064	small molecule metabolic process	EVM.TU.HIC_SCAFFOLD_31.7	GO:0044281	Serine/threonine-protein phosphatase PP1-beta catalytic subunit
315	44281	3.1114e-08	5.35e-05	199	1122	1373	11064	small molecule metabolic process	EVM.TU.HIC_SCAFFOLD_20.426	GO:0044281	Peroxiredoxin-4
316	44281	3.1114e-08	5.35e-05	199	1122	1373	11064	small molecule metabolic process	EVM.TU.HIC_SCAFFOLD_5.23	GO:0044281	Heat shock cognate 71 kDa protein
317	44281	3.1114e-08	5.35e-05	199	1122	1373	11064	small molecule metabolic process	EVM.TU.HIC_SCAFFOLD_4.106	GO:0044281	Hydroxyethylthiazole kinase
318	44281	3.1114e-08	5.35e-05	199	1122	1373	11064	small molecule metabolic process	EVM.TU.HIC_SCAFFOLD_11.886	GO:0044281	Ribose-phosphate pyrophosphokinase 4
319	44281	3.1114e-08	5.35e-05	199	1122	1373	11064	small molecule metabolic process	EVM.TU.HIC_SCAFFOLD_30.612	GO:0044281	Alpha-ketoglutarate-dependent dioxygenase alkB homolog 4
320	44281	3.1114e-08	5.35e-05	199	1122	1373	11064	small molecule metabolic process	EVM.TU.HIC_SCAFFOLD_31.2019	GO:0044281	Triokinase/FMN cyclase
321	44281	3.1114e-08	5.35e-05	199	1122	1373	11064	small molecule metabolic process	EVM.TU.HIC_SCAFFOLD_10.2105	GO:0044281	O-acetyl-ADP-ribose deacetylase 1
322	44281	3.1114e-08	5.35e-05	199	1122	1373	11064	small molecule metabolic process	EVM.TU.HIC_SCAFFOLD_10.719	GO:0044281	Allantoicase
323	44281	3.1114e-08	5.35e-05	199	1122	1373	11064	small molecule metabolic process	EVM.TU.HIC_SCAFFOLD_30.1115	GO:0044281	Malate dehydrogenase, mitochondrial
324	44281	3.1114e-08	5.35e-05	199	1122	1373	11064	small molecule metabolic process	EVM.TU.HIC_SCAFFOLD_4.255	GO:0044281	Surfeit locus protein 1
325	44281	3.1114e-08	5.35e-05	199	1122	1373	11064	small molecule metabolic process	EVM.TU.HIC_SCAFFOLD_17.68	GO:0044281	GDP-fucose protein O-fucosyltransferase 2
326	44281	3.1114e-08	5.35e-05	199	1122	1373	11064	small molecule metabolic process	EVM.TU.HIC_SCAFFOLD_6.1213	GO:0044281	S-formylglutathione hydrolase
327	44281	3.1114e-08	5.35e-05	199	1122	1373	11064	small molecule metabolic process	EVM.TU.HIC_SCAFFOLD_30.1474	GO:0044281	Glutathione hydrolase 1 proenzyme
328	44281	3.1114e-08	5.35e-05	199	1122	1373	11064	small molecule metabolic process	EVM.TU.HIC_SCAFFOLD_31.784	GO:0044281	N(G),N(G)-dimethylarginine dimethylaminohydrolase 1
329	44281	3.1114e-08	5.35e-05	199	1122	1373	11064	small molecule metabolic process	EVM.TU.HIC_SCAFFOLD_17.65	GO:0044281	ATP synthase F(0) complex subunit C2, mitochondrial
330	44281	3.1114e-08	5.35e-05	199	1122	1373	11064	small molecule metabolic process	EVM.TU.HIC_SCAFFOLD_30.296	GO:0044281	Inositol monophosphatase 3
331	44281	3.1114e-08	5.35e-05	199	1122	1373	11064	small molecule metabolic process	EVM.TU.HIC_SCAFFOLD_20.1708	GO:0044281	Protein-S-isoprenylcysteine O-methyltransferase (Fragment)
332	44281	3.1114e-08	5.35e-05	199	1122	1373	11064	small molecule metabolic process	EVM.TU.HIC_SCAFFOLD_35.1686	GO:0044281	Alpha-L-fucosidase
333	44281	3.1114e-08	5.35e-05	199	1122	1373	11064	small molecule metabolic process	EVM.TU.HIC_SCAFFOLD_82.2	GO:0044281	Epididymal secretory protein E1
334	44281	3.1114e-08	5.35e-05	199	1122	1373	11064	small molecule metabolic process	EVM.TU.HIC_SCAFFOLD_11.1113	GO:0044281	Sulfotransferase family cytosolic 1B member 1
335	44281	3.1114e-08	5.35e-05	199	1122	1373	11064	small molecule metabolic process	EVM.TU.HIC_SCAFFOLD_35.401	GO:0044281	Kynurenine formamidase
336	44281	3.1114e-08	5.35e-05	199	1122	1373	11064	small molecule metabolic process	EVM.TU.HIC_SCAFFOLD_5.1480	GO:0044281	Omega-6 fatty acid desaturase, endoplasmic reticulum isozyme 1
337	44281	3.1114e-08	5.35e-05	199	1122	1373	11064	small molecule metabolic process	EVM.TU.HIC_SCAFFOLD_15.177	GO:0044281	Putative ankyrin repeat protein RF_0381
338	44281	3.1114e-08	5.35e-05	199	1122	1373	11064	small molecule metabolic process	EVM.TU.HIC_SCAFFOLD_11.197	GO:0044281	Elongation of very long chain fatty acids protein 5
339	44281	3.1114e-08	5.35e-05	199	1122	1373	11064	small molecule metabolic process	EVM.TU.HIC_SCAFFOLD_31.2153	GO:0044281	L-asparaginase
340	44281	3.1114e-08	5.35e-05	199	1122	1373	11064	small molecule metabolic process	EVM.TU.HIC_SCAFFOLD_20.640	GO:0044281	Superoxide dismutase [Cu-Zn]
341	44281	3.1114e-08	5.35e-05	199	1122	1373	11064	small molecule metabolic process	EVM.TU.HIC_SCAFFOLD_17.79	GO:0044281	Nucleic acid dioxygenase ALKBH1
342	44281	3.1114e-08	5.35e-05	199	1122	1373	11064	small molecule metabolic process	EVM.TU.HIC_SCAFFOLD_35.47	GO:0044281	Isopentenyl-diphosphate Delta-isomerase 1
343	44281	3.1114e-08	5.35e-05	199	1122	1373	11064	small molecule metabolic process	EVM.TU.HIC_SCAFFOLD_21.446	GO:0044281	Selenide, water dikinase
344	44281	3.1114e-08	5.35e-05	199	1122	1373	11064	small molecule metabolic process	EVM.TU.HIC_SCAFFOLD_21.326	GO:0044281	G/T mismatch-specific thymine DNA glycosylase
345	44281	3.1114e-08	5.35e-05	199	1122	1373	11064	small molecule metabolic process	EVM.TU.HIC_SCAFFOLD_6.1347	GO:0044281	Neuropeptide Y receptor type 1
346	44281	3.1114e-08	5.35e-05	199	1122	1373	11064	small molecule metabolic process	EVM.TU.HIC_SCAFFOLD_20.527	GO:0044281	Pyrroline-5-carboxylate reductase 3
347	44281	3.1114e-08	5.35e-05	199	1122	1373	11064	small molecule metabolic process	EVM.TU.HIC_SCAFFOLD_10.398	GO:0044281	Phosphoethanolamine N-methyltransferase 1
348	44281	3.1114e-08	5.35e-05	199	1122	1373	11064	small molecule metabolic process	EVM.TU.HIC_SCAFFOLD_30.359	GO:0044281	Transcobalamin-1
349	44281	3.1114e-08	5.35e-05	199	1122	1373	11064	small molecule metabolic process	EVM.TU.HIC_SCAFFOLD_6.202	GO:0044281	Propionyl-CoA carboxylase beta chain, mitochondrial
350	44281	3.1114e-08	5.35e-05	199	1122	1373	11064	small molecule metabolic process	EVM.TU.HIC_SCAFFOLD_35.1739	GO:0044281	Methyltransferase-like protein 22
351	44281	3.1114e-08	5.35e-05	199	1122	1373	11064	small molecule metabolic process	EVM.TU.HIC_SCAFFOLD_20.1171	GO:0044281	Triosephosphate isomerase
352	44281	3.1114e-08	5.35e-05	199	1122	1373	11064	small molecule metabolic process	EVM.TU.HIC_SCAFFOLD_171.1	GO:0044281	Chymotrypsin-like elastase family member 3B
353	44281	3.1114e-08	5.35e-05	199	1122	1373	11064	small molecule metabolic process	EVM.TU.HIC_SCAFFOLD_4.714	GO:0044281	Dolichol phosphate-mannose biosynthesis regulatory protein
354	44281	3.1114e-08	5.35e-05	199	1122	1373	11064	small molecule metabolic process	EVM.TU.HIC_SCAFFOLD_6.1194	GO:0044281	(DL)-glycerol-3-phosphatase 2
355	44281	3.1114e-08	5.35e-05	199	1122	1373	11064	small molecule metabolic process	EVM.TU.HIC_SCAFFOLD_17.2008	GO:0044281	Polycomb complex protein BMI-1
356	44281	3.1114e-08	5.35e-05	199	1122	1373	11064	small molecule metabolic process	EVM.TU.HIC_SCAFFOLD_30.368	GO:0044281	Vitamin K epoxide reductase complex subunit 1
357	44281	3.1114e-08	5.35e-05	199	1122	1373	11064	small molecule metabolic process	EVM.TU.HIC_SCAFFOLD_35.1725	GO:0044281	Glycerophosphodiester phosphodiesterase 1
358	44281	3.1114e-08	5.35e-05	199	1122	1373	11064	small molecule metabolic process	EVM.TU.HIC_SCAFFOLD_30.364	GO:0044281	Probable E3 ubiquitin-protein ligase HECTD4
359	44281	3.1114e-08	5.35e-05	199	1122	1373	11064	small molecule metabolic process	EVM.TU.HIC_SCAFFOLD_2.2034	GO:0044281	UDP-N-acetylhexosamine pyrophosphorylase-like protein 1
360	44281	3.1114e-08	5.35e-05	199	1122	1373	11064	small molecule metabolic process	EVM.TU.HIC_SCAFFOLD_30.1272	GO:0044281	Ethanolaminephosphotransferase 1
361	44281	3.1114e-08	5.35e-05	199	1122	1373	11064	small molecule metabolic process	EVM.TU.HIC_SCAFFOLD_15.1205	GO:0044281	Folate receptor beta
362	44281	3.1114e-08	5.35e-05	199	1122	1373	11064	small molecule metabolic process	EVM.TU.HIC_SCAFFOLD_15.1318	GO:0044281	Methylmalonic aciduria type A protein, mitochondrial
363	44281	3.1114e-08	5.35e-05	199	1122	1373	11064	small molecule metabolic process	EVM.TU.HIC_SCAFFOLD_2.675	GO:0044281	GDP-mannose 4,6 dehydratase
364	44281	3.1114e-08	5.35e-05	199	1122	1373	11064	small molecule metabolic process	EVM.TU.HIC_SCAFFOLD_35.1173	GO:0044281	Formimidoyltransferase-cyclodeaminase
365	44281	3.1114e-08	5.35e-05	199	1122	1373	11064	small molecule metabolic process	EVM.TU.HIC_SCAFFOLD_21.422	GO:0044281	Sulfotransferase family cytosolic 1B member 1
366	44281	3.1114e-08	5.35e-05	199	1122	1373	11064	small molecule metabolic process	EVM.TU.HIC_SCAFFOLD_17.93	GO:0044281	Lysosomal alpha-mannosidase
367	44281	3.1114e-08	5.35e-05	199	1122	1373	11064	small molecule metabolic process	EVM.TU.HIC_SCAFFOLD_17.94	GO:0044281	Lysosomal alpha-mannosidase
368	44281	3.1114e-08	5.35e-05	199	1122	1373	11064	small molecule metabolic process	EVM.TU.HIC_SCAFFOLD_1.403	GO:0044281	Asparagine synthetase domain-containing protein 1
369	44281	3.1114e-08	5.35e-05	199	1122	1373	11064	small molecule metabolic process	EVM.TU.HIC_SCAFFOLD_17.2037	GO:0044281	Insulin-induced gene 2 protein
370	44281	3.1114e-08	5.35e-05	199	1122	1373	11064	small molecule metabolic process	EVM.TU.HIC_SCAFFOLD_17.2158	GO:0044281	Pyridoxine-5'-phosphate oxidase
371	44281	3.1114e-08	5.35e-05	199	1122	1373	11064	small molecule metabolic process	EVM.TU.HIC_SCAFFOLD_30.77	GO:0044281	Protein phosphatase 1D
372	44281	3.1114e-08	5.35e-05	199	1122	1373	11064	small molecule metabolic process	EVM.TU.HIC_SCAFFOLD_17.2153	GO:0044281	tRNA wybutosine-synthesizing protein 4
373	44281	3.1114e-08	5.35e-05	199	1122	1373	11064	small molecule metabolic process	EVM.TU.HIC_SCAFFOLD_35.156	GO:0044281	Probable 3-beta-hydroxysteroid-Delta(8),Delta(7)-isomerase
374	44281	3.1114e-08	5.35e-05	199	1122	1373	11064	small molecule metabolic process	EVM.TU.HIC_SCAFFOLD_15.304	GO:0044281	3-hydroxyacyl-CoA dehydrogenase type-2
375	44281	3.1114e-08	5.35e-05	199	1122	1373	11064	small molecule metabolic process	EVM.TU.HIC_SCAFFOLD_10.1184	GO:0044281	Deoxyuridine 5'-triphosphate nucleotidohydrolase, mitochondrial
376	44281	3.1114e-08	5.35e-05	199	1122	1373	11064	small molecule metabolic process	EVM.TU.HIC_SCAFFOLD_15.658	GO:0044281	Cytidine deaminase
377	44281	3.1114e-08	5.35e-05	199	1122	1373	11064	small molecule metabolic process	EVM.TU.HIC_SCAFFOLD_2.684	GO:0044281	Saccharopine dehydrogenase [NAD(+), L-lysine-forming]
378	44281	3.1114e-08	5.35e-05	199	1122	1373	11064	small molecule metabolic process	EVM.TU.HIC_SCAFFOLD_2.1830	GO:0044281	Putative diacyglycerol O-acyltransferase Rv1760
379	44281	3.1114e-08	5.35e-05	199	1122	1373	11064	small molecule metabolic process	EVM.TU.HIC_SCAFFOLD_2.2005	GO:0044281	Solute carrier family 22 member 5
380	44281	3.1114e-08	5.35e-05	199	1122	1373	11064	small molecule metabolic process	EVM.TU.HIC_SCAFFOLD_2.1838	GO:0044281	Very-long-chain 3-oxoacyl-CoA reductase
381	44281	3.1114e-08	5.35e-05	199	1122	1373	11064	small molecule metabolic process	EVM.TU.HIC_SCAFFOLD_2.48	GO:0044281	Protein arginine N-methyltransferase 5
382	44281	3.1114e-08	5.35e-05	199	1122	1373	11064	small molecule metabolic process	EVM.TU.HIC_SCAFFOLD_30.83	GO:0044281	Beta-ureidopropionase
383	44281	3.1114e-08	5.35e-05	199	1122	1373	11064	small molecule metabolic process	EVM.TU.HIC_SCAFFOLD_1.416	GO:0044281	Probable dimethyladenosine transferase
384	44281	3.1114e-08	5.35e-05	199	1122	1373	11064	small molecule metabolic process	EVM.TU.HIC_SCAFFOLD_11.315	GO:0044281	Geranylgeranyl pyrophosphate synthase
385	44281	3.1114e-08	5.35e-05	199	1122	1373	11064	small molecule metabolic process	EVM.TU.HIC_SCAFFOLD_31.1815	GO:0044281	Epididymal secretory protein E1
386	44281	3.1114e-08	5.35e-05	199	1122	1373	11064	small molecule metabolic process	EVM.TU.HIC_SCAFFOLD_6.1429	GO:0044281	FAD synthase
387	44281	3.1114e-08	5.35e-05	199	1122	1373	11064	small molecule metabolic process	EVM.TU.HIC_SCAFFOLD_10.1502	GO:0044281	Arsenite methyltransferase
388	44281	3.1114e-08	5.35e-05	199	1122	1373	11064	small molecule metabolic process	EVM.TU.HIC_SCAFFOLD_2.1966	GO:0044281	Set1/Ash2 histone methyltransferase complex subunit ASH2
389	44281	3.1114e-08	5.35e-05	199	1122	1373	11064	small molecule metabolic process	EVM.TU.HIC_SCAFFOLD_2.453	GO:0044281	Enoyl-CoA delta isomerase 3
390	44281	3.1114e-08	5.35e-05	199	1122	1373	11064	small molecule metabolic process	EVM.TU.HIC_SCAFFOLD_10.875	GO:0044281	Probable delta-1-pyrroline-5-carboxylate synthase
391	44281	3.1114e-08	5.35e-05	199	1122	1373	11064	small molecule metabolic process	EVM.TU.HIC_SCAFFOLD_5.1569	GO:0044281	JmjC domain-containing protein 5
392	44281	3.1114e-08	5.35e-05	199	1122	1373	11064	small molecule metabolic process	EVM.TU.HIC_SCAFFOLD_20.720	GO:0044281	Peroxisomal targeting signal 2 receptor
393	44281	3.1114e-08	5.35e-05	199	1122	1373	11064	small molecule metabolic process	EVM.TU.HIC_SCAFFOLD_20.1979	GO:0044281	Xylosyltransferase oxt
394	44281	3.1114e-08	5.35e-05	199	1122	1373	11064	small molecule metabolic process	EVM.TU.HIC_SCAFFOLD_30.260	GO:0044281	Bleomycin hydrolase
395	44281	3.1114e-08	5.35e-05	199	1122	1373	11064	small molecule metabolic process	EVM.TU.HIC_SCAFFOLD_35.1199	GO:0044281	Retinol dehydrogenase 11
396	6412	8.061e-08	0.00011089	48	177	1373	11064	translation	EVM.TU.HIC_SCAFFOLD_30.37	GO:0006412	Eukaryotic translation initiation factor 4H
397	6412	8.061e-08	0.00011089	48	177	1373	11064	translation	EVM.TU.HIC_SCAFFOLD_1.669	GO:0006412	28S ribosomal protein S21, mitochondrial
398	6412	8.061e-08	0.00011089	48	177	1373	11064	translation	EVM.TU.HIC_SCAFFOLD_5.260	GO:0006412	39S ribosomal protein L10, mitochondrial
399	6412	8.061e-08	0.00011089	48	177	1373	11064	translation	EVM.TU.HIC_SCAFFOLD_2.2047	GO:0006412	40S ribosomal protein S14
400	6412	8.061e-08	0.00011089	48	177	1373	11064	translation	EVM.TU.HIC_SCAFFOLD_30.1241	GO:0006412	Eukaryotic translation elongation factor 1 epsilon-1
401	6412	8.061e-08	0.00011089	48	177	1373	11064	translation	EVM.TU.HIC_SCAFFOLD_1.145	GO:0006412	Eukaryotic translation initiation factor 2D
402	6412	8.061e-08	0.00011089	48	177	1373	11064	translation	EVM.TU.HIC_SCAFFOLD_1.465	GO:0006412	NADH dehydrogenase [ubiquinone] 1 alpha subcomplex subunit 7
403	6412	8.061e-08	0.00011089	48	177	1373	11064	translation	EVM.TU.HIC_SCAFFOLD_15.269	GO:0006412	40S ribosomal protein S3-A
404	6412	8.061e-08	0.00011089	48	177	1373	11064	translation	EVM.TU.HIC_SCAFFOLD_10.2228	GO:0006412	60S ribosomal protein L4-B
405	6412	8.061e-08	0.00011089	48	177	1373	11064	translation	EVM.TU.HIC_SCAFFOLD_20.1784	GO:0006412	39S ribosomal protein L47, mitochondrial
406	6412	8.061e-08	0.00011089	48	177	1373	11064	translation	EVM.TU.HIC_SCAFFOLD_17.754	GO:0006412	Alanyl-tRNA editing protein Aarsd1
407	6412	8.061e-08	0.00011089	48	177	1373	11064	translation	EVM.TU.HIC_SCAFFOLD_2.1734	GO:0006412	39S ribosomal protein L13, mitochondrial
408	6412	8.061e-08	0.00011089	48	177	1373	11064	translation	EVM.TU.HIC_SCAFFOLD_17.279	GO:0006412	50S ribosomal protein L2
409	6412	8.061e-08	0.00011089	48	177	1373	11064	translation	EVM.TU.HIC_SCAFFOLD_31.2023	GO:0006412	39S ribosomal protein L4, mitochondrial
410	6412	8.061e-08	0.00011089	48	177	1373	11064	translation	EVM.TU.HIC_SCAFFOLD_5.71	GO:0006412	40S ribosomal protein S29
411	6412	8.061e-08	0.00011089	48	177	1373	11064	translation	EVM.TU.HIC_SCAFFOLD_31.764	GO:0006412	39S ribosomal protein L30, mitochondrial
412	6412	8.061e-08	0.00011089	48	177	1373	11064	translation	EVM.TU.HIC_SCAFFOLD_2.1598	GO:0006412	60S ribosomal protein L12
413	6412	8.061e-08	0.00011089	48	177	1373	11064	translation	EVM.TU.HIC_SCAFFOLD_4.452	GO:0006412	28S ribosomal protein S18b, mitochondrial
414	6412	8.061e-08	0.00011089	48	177	1373	11064	translation	EVM.TU.HIC_SCAFFOLD_30.1331	GO:0006412	40S ribosomal protein S12
415	6412	8.061e-08	0.00011089	48	177	1373	11064	translation	EVM.TU.HIC_SCAFFOLD_4.41	GO:0006412	60S ribosomal protein L7a
416	6412	8.061e-08	0.00011089	48	177	1373	11064	translation	EVM.TU.HIC_SCAFFOLD_35.1021	GO:0006412	Aminoacyl tRNA synthase complex-interacting multifunctional protein 2
417	6412	8.061e-08	0.00011089	48	177	1373	11064	translation	EVM.TU.HIC_SCAFFOLD_11.1254	GO:0006412	60S ribosomal protein L7
418	6412	8.061e-08	0.00011089	48	177	1373	11064	translation	EVM.TU.HIC_SCAFFOLD_10.168	GO:0006412	L-seryl-tRNA(Sec) kinase
419	6412	8.061e-08	0.00011089	48	177	1373	11064	translation	EVM.TU.HIC_SCAFFOLD_30.202	GO:0006412	Density-regulated protein homolog
420	6412	8.061e-08	0.00011089	48	177	1373	11064	translation	EVM.TU.HIC_SCAFFOLD_4.1630	GO:0006412	30S ribosomal protein S11, chloroplastic
421	6412	8.061e-08	0.00011089	48	177	1373	11064	translation	EVM.TU.HIC_SCAFFOLD_17.1652	GO:0006412	50S ribosomal protein L16
422	6412	8.061e-08	0.00011089	48	177	1373	11064	translation	EVM.TU.HIC_SCAFFOLD_4.1450	GO:0006412	40S ribosomal protein S15
423	6412	8.061e-08	0.00011089	48	177	1373	11064	translation	EVM.TU.HIC_SCAFFOLD_35.1925	GO:0006412	40S ribosomal protein S15a
424	6412	8.061e-08	0.00011089	48	177	1373	11064	translation	EVM.TU.HIC_SCAFFOLD_6.1503	GO:0006412	60S ribosomal protein L35a
425	6412	8.061e-08	0.00011089	48	177	1373	11064	translation	EVM.TU.HIC_SCAFFOLD_15.1167	GO:0006412	60S ribosomal protein L31
426	6412	8.061e-08	0.00011089	48	177	1373	11064	translation	EVM.TU.HIC_SCAFFOLD_2.1861	GO:0006412	40S ribosomal protein S11
427	6412	8.061e-08	0.00011089	48	177	1373	11064	translation	EVM.TU.HIC_SCAFFOLD_4.2181	GO:0006412	Phenylalanine--tRNA ligase, mitochondrial
428	6412	8.061e-08	0.00011089	48	177	1373	11064	translation	EVM.TU.HIC_SCAFFOLD_35.441	GO:0006412	40S ribosomal protein S16
429	6412	8.061e-08	0.00011089	48	177	1373	11064	translation	EVM.TU.HIC_SCAFFOLD_15.258	GO:0006412	Arginine--tRNA ligase, cytoplasmic
430	6412	8.061e-08	0.00011089	48	177	1373	11064	translation	EVM.TU.HIC_SCAFFOLD_31.270	GO:0006412	39S ribosomal protein L49, mitochondrial
431	6412	8.061e-08	0.00011089	48	177	1373	11064	translation	EVM.TU.HIC_SCAFFOLD_35.41	GO:0006412	60S ribosomal protein L27a
432	6412	8.061e-08	0.00011089	48	177	1373	11064	translation	EVM.TU.HIC_SCAFFOLD_31.156	GO:0006412	Probable 28S ribosomal protein S10, mitochondrial
433	6412	8.061e-08	0.00011089	48	177	1373	11064	translation	EVM.TU.HIC_SCAFFOLD_11.31	GO:0006412	60S ribosomal protein L30
434	6412	8.061e-08	0.00011089	48	177	1373	11064	translation	EVM.TU.HIC_SCAFFOLD_20.247	GO:0006412	Probable 28S ribosomal protein S6, mitochondrial
435	6412	8.061e-08	0.00011089	48	177	1373	11064	translation	EVM.TU.HIC_SCAFFOLD_20.1759	GO:0006412	50S ribosomal protein L9
436	6412	8.061e-08	0.00011089	48	177	1373	11064	translation	EVM.TU.HIC_SCAFFOLD_20.1879	GO:0006412	28S ribosomal protein S22, mitochondrial
437	6412	8.061e-08	0.00011089	48	177	1373	11064	translation	EVM.TU.HIC_SCAFFOLD_20.228	GO:0006412	Elongation factor Ts, mitochondrial
438	6412	8.061e-08	0.00011089	48	177	1373	11064	translation	EVM.TU.HIC_SCAFFOLD_20.701	GO:0006412	60S ribosomal protein L13a
439	6412	8.061e-08	0.00011089	48	177	1373	11064	translation	EVM.TU.HIC_SCAFFOLD_17.76	GO:0006412	60S ribosomal protein L27
440	6412	8.061e-08	0.00011089	48	177	1373	11064	translation	EVM.TU.HIC_SCAFFOLD_21.1451	GO:0006412	Putative 28S ribosomal protein S25, mitochondrial
441	6412	8.061e-08	0.00011089	48	177	1373	11064	translation	EVM.TU.HIC_SCAFFOLD_11.92	GO:0006412	50S ribosomal protein L1
442	6412	8.061e-08	0.00011089	48	177	1373	11064	translation	EVM.TU.HIC_SCAFFOLD_4.208	GO:0006412	Aminoacyl tRNA synthase complex-interacting multifunctional protein 1
443	6412	8.061e-08	0.00011089	48	177	1373	11064	translation	EVM.TU.HIC_SCAFFOLD_35.719	GO:0006412	28S ribosomal protein S24-A, mitochondrial
444	33279	3.5771e-07	0.00036561	33	107	1373	11064	ribosomal subunit	EVM.TU.HIC_SCAFFOLD_1.669	GO:0033279	28S ribosomal protein S21, mitochondrial
445	33279	3.5771e-07	0.00036561	33	107	1373	11064	ribosomal subunit	EVM.TU.HIC_SCAFFOLD_5.260	GO:0033279	39S ribosomal protein L10, mitochondrial
446	33279	3.5771e-07	0.00036561	33	107	1373	11064	ribosomal subunit	EVM.TU.HIC_SCAFFOLD_2.2047	GO:0033279	40S ribosomal protein S14
447	33279	3.5771e-07	0.00036561	33	107	1373	11064	ribosomal subunit	EVM.TU.HIC_SCAFFOLD_15.342	GO:0033279	60S ribosomal protein L9
448	33279	3.5771e-07	0.00036561	33	107	1373	11064	ribosomal subunit	EVM.TU.HIC_SCAFFOLD_1.145	GO:0033279	Eukaryotic translation initiation factor 2D
449	33279	3.5771e-07	0.00036561	33	107	1373	11064	ribosomal subunit	EVM.TU.HIC_SCAFFOLD_11.122	GO:0033279	60S ribosomal protein L11
450	33279	3.5771e-07	0.00036561	33	107	1373	11064	ribosomal subunit	EVM.TU.HIC_SCAFFOLD_15.269	GO:0033279	40S ribosomal protein S3-A
451	33279	3.5771e-07	0.00036561	33	107	1373	11064	ribosomal subunit	EVM.TU.HIC_SCAFFOLD_20.1784	GO:0033279	39S ribosomal protein L47, mitochondrial
452	33279	3.5771e-07	0.00036561	33	107	1373	11064	ribosomal subunit	EVM.TU.HIC_SCAFFOLD_2.1734	GO:0033279	39S ribosomal protein L13, mitochondrial
453	33279	3.5771e-07	0.00036561	33	107	1373	11064	ribosomal subunit	EVM.TU.HIC_SCAFFOLD_17.279	GO:0033279	50S ribosomal protein L2
454	33279	3.5771e-07	0.00036561	33	107	1373	11064	ribosomal subunit	EVM.TU.HIC_SCAFFOLD_31.2023	GO:0033279	39S ribosomal protein L4, mitochondrial
455	33279	3.5771e-07	0.00036561	33	107	1373	11064	ribosomal subunit	EVM.TU.HIC_SCAFFOLD_31.764	GO:0033279	39S ribosomal protein L30, mitochondrial
456	33279	3.5771e-07	0.00036561	33	107	1373	11064	ribosomal subunit	EVM.TU.HIC_SCAFFOLD_2.1598	GO:0033279	60S ribosomal protein L12
457	33279	3.5771e-07	0.00036561	33	107	1373	11064	ribosomal subunit	EVM.TU.HIC_SCAFFOLD_4.452	GO:0033279	28S ribosomal protein S18b, mitochondrial
458	33279	3.5771e-07	0.00036561	33	107	1373	11064	ribosomal subunit	EVM.TU.HIC_SCAFFOLD_31.225	GO:0033279	39S ribosomal protein L40, mitochondrial
459	33279	3.5771e-07	0.00036561	33	107	1373	11064	ribosomal subunit	EVM.TU.HIC_SCAFFOLD_4.41	GO:0033279	60S ribosomal protein L7a
460	33279	3.5771e-07	0.00036561	33	107	1373	11064	ribosomal subunit	EVM.TU.HIC_SCAFFOLD_11.1254	GO:0033279	60S ribosomal protein L7
461	33279	3.5771e-07	0.00036561	33	107	1373	11064	ribosomal subunit	EVM.TU.HIC_SCAFFOLD_4.2368	GO:0033279	28S ribosomal protein S36, mitochondrial
462	33279	3.5771e-07	0.00036561	33	107	1373	11064	ribosomal subunit	EVM.TU.HIC_SCAFFOLD_4.1450	GO:0033279	40S ribosomal protein S15
463	33279	3.5771e-07	0.00036561	33	107	1373	11064	ribosomal subunit	EVM.TU.HIC_SCAFFOLD_35.1925	GO:0033279	40S ribosomal protein S15a
464	33279	3.5771e-07	0.00036561	33	107	1373	11064	ribosomal subunit	EVM.TU.HIC_SCAFFOLD_6.451	GO:0033279	60S ribosomal protein L8
465	33279	3.5771e-07	0.00036561	33	107	1373	11064	ribosomal subunit	EVM.TU.HIC_SCAFFOLD_2.1861	GO:0033279	40S ribosomal protein S11
466	33279	3.5771e-07	0.00036561	33	107	1373	11064	ribosomal subunit	EVM.TU.HIC_SCAFFOLD_31.270	GO:0033279	39S ribosomal protein L49, mitochondrial
467	33279	3.5771e-07	0.00036561	33	107	1373	11064	ribosomal subunit	EVM.TU.HIC_SCAFFOLD_35.41	GO:0033279	60S ribosomal protein L27a
468	33279	3.5771e-07	0.00036561	33	107	1373	11064	ribosomal subunit	EVM.TU.HIC_SCAFFOLD_31.156	GO:0033279	Probable 28S ribosomal protein S10, mitochondrial
469	33279	3.5771e-07	0.00036561	33	107	1373	11064	ribosomal subunit	EVM.TU.HIC_SCAFFOLD_20.247	GO:0033279	Probable 28S ribosomal protein S6, mitochondrial
470	33279	3.5771e-07	0.00036561	33	107	1373	11064	ribosomal subunit	EVM.TU.HIC_SCAFFOLD_11.77	GO:0033279	60S ribosomal protein L19
471	33279	3.5771e-07	0.00036561	33	107	1373	11064	ribosomal subunit	EVM.TU.HIC_SCAFFOLD_20.1879	GO:0033279	28S ribosomal protein S22, mitochondrial
472	33279	3.5771e-07	0.00036561	33	107	1373	11064	ribosomal subunit	EVM.TU.HIC_SCAFFOLD_20.701	GO:0033279	60S ribosomal protein L13a
473	33279	3.5771e-07	0.00036561	33	107	1373	11064	ribosomal subunit	EVM.TU.HIC_SCAFFOLD_17.76	GO:0033279	60S ribosomal protein L27
474	33279	3.5771e-07	0.00036561	33	107	1373	11064	ribosomal subunit	EVM.TU.HIC_SCAFFOLD_21.1451	GO:0033279	Putative 28S ribosomal protein S25, mitochondrial
475	33279	3.5771e-07	0.00036561	33	107	1373	11064	ribosomal subunit	EVM.TU.HIC_SCAFFOLD_11.92	GO:0033279	50S ribosomal protein L1
476	33279	3.5771e-07	0.00036561	33	107	1373	11064	ribosomal subunit	EVM.TU.HIC_SCAFFOLD_35.719	GO:0033279	28S ribosomal protein S24-A, mitochondrial
477	9058	4.043e-07	0.00036561	351	2256	1373	11064	biosynthetic process	EVM.TU.HIC_SCAFFOLD_189.9	GO:0009058	Werner syndrome ATP-dependent helicase
478	9058	4.043e-07	0.00036561	351	2256	1373	11064	biosynthetic process	EVM.TU.HIC_SCAFFOLD_1.669	GO:0009058	28S ribosomal protein S21, mitochondrial
479	9058	4.043e-07	0.00036561	351	2256	1373	11064	biosynthetic process	EVM.TU.HIC_SCAFFOLD_4.2230	GO:0009058	TIMELESS-interacting protein
480	9058	4.043e-07	0.00036561	351	2256	1373	11064	biosynthetic process	EVM.TU.HIC_SCAFFOLD_17.1763	GO:0009058	Hypoxanthine-guanine phosphoribosyltransferase
481	9058	4.043e-07	0.00036561	351	2256	1373	11064	biosynthetic process	EVM.TU.HIC_SCAFFOLD_11.220	GO:0009058	1,2-dihydroxy-3-keto-5-methylthiopentene dioxygenase
482	9058	4.043e-07	0.00036561	351	2256	1373	11064	biosynthetic process	EVM.TU.HIC_SCAFFOLD_2.1010	GO:0009058	Regulation of nuclear pre-mRNA domain-containing protein 1B
483	9058	4.043e-07	0.00036561	351	2256	1373	11064	biosynthetic process	EVM.TU.HIC_SCAFFOLD_20.151	GO:0009058	ATP synthase subunit O, mitochondrial
484	9058	4.043e-07	0.00036561	351	2256	1373	11064	biosynthetic process	EVM.TU.HIC_SCAFFOLD_35.252	GO:0009058	Cationic amino acid transporter 2
485	9058	4.043e-07	0.00036561	351	2256	1373	11064	biosynthetic process	EVM.TU.HIC_SCAFFOLD_6.1155	GO:0009058	Transcription factor Sox-14
486	9058	4.043e-07	0.00036561	351	2256	1373	11064	biosynthetic process	EVM.TU.HIC_SCAFFOLD_31.243	GO:0009058	Lamin-B receptor
487	9058	4.043e-07	0.00036561	351	2256	1373	11064	biosynthetic process	EVM.TU.HIC_SCAFFOLD_20.277	GO:0009058	Mitochondrial genome maintenance exonuclease 1
488	9058	4.043e-07	0.00036561	351	2256	1373	11064	biosynthetic process	EVM.TU.HIC_SCAFFOLD_20.1524	GO:0009058	Prostamide/prostaglandin F synthase
489	9058	4.043e-07	0.00036561	351	2256	1373	11064	biosynthetic process	EVM.TU.HIC_SCAFFOLD_20.279	GO:0009058	S-adenosylmethionine decarboxylase proenzyme
490	9058	4.043e-07	0.00036561	351	2256	1373	11064	biosynthetic process	EVM.TU.HIC_SCAFFOLD_10.549	GO:0009058	Mediator of RNA polymerase II transcription subunit 28
491	9058	4.043e-07	0.00036561	351	2256	1373	11064	biosynthetic process	EVM.TU.HIC_SCAFFOLD_35.1020	GO:0009058	Phosphoribosyl pyrophosphate synthase-associated protein 2
492	9058	4.043e-07	0.00036561	351	2256	1373	11064	biosynthetic process	EVM.TU.HIC_SCAFFOLD_35.1021	GO:0009058	Aminoacyl tRNA synthase complex-interacting multifunctional protein 2
493	9058	4.043e-07	0.00036561	351	2256	1373	11064	biosynthetic process	EVM.TU.HIC_SCAFFOLD_21.14	GO:0009058	Cholesterol 24-hydroxylase
494	9058	4.043e-07	0.00036561	351	2256	1373	11064	biosynthetic process	EVM.TU.HIC_SCAFFOLD_8.7	GO:0009058	Ubiquitin carboxyl-terminal hydrolase isozyme L5
495	9058	4.043e-07	0.00036561	351	2256	1373	11064	biosynthetic process	EVM.TU.HIC_SCAFFOLD_35.1388	GO:0009058	Short-chain dehydrogenase/reductase family 42E member 1
496	9058	4.043e-07	0.00036561	351	2256	1373	11064	biosynthetic process	EVM.TU.HIC_SCAFFOLD_2.105	GO:0009058	Activating signal cointegrator 1
497	9058	4.043e-07	0.00036561	351	2256	1373	11064	biosynthetic process	EVM.TU.HIC_SCAFFOLD_4.634	GO:0009058	Polyamine-modulated factor 1
498	9058	4.043e-07	0.00036561	351	2256	1373	11064	biosynthetic process	EVM.TU.HIC_SCAFFOLD_2.35	GO:0009058	Negative elongation factor D
499	9058	4.043e-07	0.00036561	351	2256	1373	11064	biosynthetic process	EVM.TU.HIC_SCAFFOLD_35.1248	GO:0009058	Phosphatidylinositol N-acetylglucosaminyltransferase subunit Y
500	9058	4.043e-07	0.00036561	351	2256	1373	11064	biosynthetic process	EVM.TU.HIC_SCAFFOLD_1.436	GO:0009058	Histone chaperone ASF1
501	9058	4.043e-07	0.00036561	351	2256	1373	11064	biosynthetic process	EVM.TU.HIC_SCAFFOLD_30.202	GO:0009058	Density-regulated protein homolog
502	9058	4.043e-07	0.00036561	351	2256	1373	11064	biosynthetic process	EVM.TU.HIC_SCAFFOLD_31.1918	GO:0009058	DNA helicase MCM8
503	9058	4.043e-07	0.00036561	351	2256	1373	11064	biosynthetic process	EVM.TU.HIC_SCAFFOLD_21.1129	GO:0009058	Leukotriene A-4 hydrolase
504	9058	4.043e-07	0.00036561	351	2256	1373	11064	biosynthetic process	EVM.TU.HIC_SCAFFOLD_1.1534	GO:0009058	Phosphatidylinositol 4-kinase alpha
505	9058	4.043e-07	0.00036561	351	2256	1373	11064	biosynthetic process	EVM.TU.HIC_SCAFFOLD_6.378	GO:0009058	Proline-, glutamic acid- and leucine-rich protein 1
506	9058	4.043e-07	0.00036561	351	2256	1373	11064	biosynthetic process	EVM.TU.HIC_SCAFFOLD_21.1368	GO:0009058	Uridine 5'-monophosphate synthase
507	9058	4.043e-07	0.00036561	351	2256	1373	11064	biosynthetic process	EVM.TU.HIC_SCAFFOLD_6.257	GO:0009058	Upstream stimulatory factor 2
508	9058	4.043e-07	0.00036561	351	2256	1373	11064	biosynthetic process	EVM.TU.HIC_SCAFFOLD_21.32	GO:0009058	Putative Dol-P-Glc:Glc(2)Man(9)GlcNAc(2)-PP-Dol alpha-1,2-glucosyltransferase
509	9058	4.043e-07	0.00036561	351	2256	1373	11064	biosynthetic process	EVM.TU.HIC_SCAFFOLD_35.1925	GO:0009058	40S ribosomal protein S15a
510	9058	4.043e-07	0.00036561	351	2256	1373	11064	biosynthetic process	EVM.TU.HIC_SCAFFOLD_1.552	GO:0009058	Diphthine methyl ester synthase
511	9058	4.043e-07	0.00036561	351	2256	1373	11064	biosynthetic process	EVM.TU.HIC_SCAFFOLD_30.328	GO:0009058	Inosine-uridine preferring nucleoside hydrolase
512	9058	4.043e-07	0.00036561	351	2256	1373	11064	biosynthetic process	EVM.TU.HIC_SCAFFOLD_15.478	GO:0009058	ATP-dependent DNA helicase hus2/rqh1
513	9058	4.043e-07	0.00036561	351	2256	1373	11064	biosynthetic process	EVM.TU.HIC_SCAFFOLD_30.1071	GO:0009058	Phosphoserine phosphatase
514	9058	4.043e-07	0.00036561	351	2256	1373	11064	biosynthetic process	EVM.TU.HIC_SCAFFOLD_17.1194	GO:0009058	Homeobox protein GBX-1
515	9058	4.043e-07	0.00036561	351	2256	1373	11064	biosynthetic process	EVM.TU.HIC_SCAFFOLD_17.657	GO:0009058	Hyaluronidase-1
516	9058	4.043e-07	0.00036561	351	2256	1373	11064	biosynthetic process	EVM.TU.HIC_SCAFFOLD_2.598	GO:0009058	Flavin-containing monooxygenase FMO GS-OX-like 1
517	9058	4.043e-07	0.00036561	351	2256	1373	11064	biosynthetic process	EVM.TU.HIC_SCAFFOLD_17.1191	GO:0009058	Segmentation polarity homeobox protein engrailed
518	9058	4.043e-07	0.00036561	351	2256	1373	11064	biosynthetic process	EVM.TU.HIC_SCAFFOLD_2.112	GO:0009058	Transcription and mRNA export factor ENY2
519	9058	4.043e-07	0.00036561	351	2256	1373	11064	biosynthetic process	EVM.TU.HIC_SCAFFOLD_20.1759	GO:0009058	50S ribosomal protein L9
520	9058	4.043e-07	0.00036561	351	2256	1373	11064	biosynthetic process	EVM.TU.HIC_SCAFFOLD_35.1494	GO:0009058	NADPH:adrenodoxin oxidoreductase, mitochondrial
521	9058	4.043e-07	0.00036561	351	2256	1373	11064	biosynthetic process	EVM.TU.HIC_SCAFFOLD_20.1879	GO:0009058	28S ribosomal protein S22, mitochondrial
522	9058	4.043e-07	0.00036561	351	2256	1373	11064	biosynthetic process	EVM.TU.HIC_SCAFFOLD_20.701	GO:0009058	60S ribosomal protein L13a
523	9058	4.043e-07	0.00036561	351	2256	1373	11064	biosynthetic process	EVM.TU.HIC_SCAFFOLD_4.503	GO:0009058	Transcriptional protein SWT1
524	9058	4.043e-07	0.00036561	351	2256	1373	11064	biosynthetic process	EVM.TU.HIC_SCAFFOLD_4.744	GO:0009058	Gamma-butyrobetaine dioxygenase
525	9058	4.043e-07	0.00036561	351	2256	1373	11064	biosynthetic process	EVM.TU.HIC_SCAFFOLD_2.116	GO:0009058	Calcium-responsive transactivator
526	9058	4.043e-07	0.00036561	351	2256	1373	11064	biosynthetic process	EVM.TU.HIC_SCAFFOLD_1.1424	GO:0009058	Transcription factor RFX3
527	9058	4.043e-07	0.00036561	351	2256	1373	11064	biosynthetic process	EVM.TU.HIC_SCAFFOLD_21.41	GO:0009058	MICOS complex subunit Mic19
528	9058	4.043e-07	0.00036561	351	2256	1373	11064	biosynthetic process	EVM.TU.HIC_SCAFFOLD_17.1663	GO:0009058	Nicotinate-nucleotide pyrophosphorylase [carboxylating] (Fragment)
529	9058	4.043e-07	0.00036561	351	2256	1373	11064	biosynthetic process	EVM.TU.HIC_SCAFFOLD_1.1425	GO:0009058	Dolichyl pyrophosphate Man9GlcNAc2 alpha-1,3-glucosyltransferase
530	9058	4.043e-07	0.00036561	351	2256	1373	11064	biosynthetic process	EVM.TU.HIC_SCAFFOLD_31.1208	GO:0009058	Enolase-phosphatase E1
531	9058	4.043e-07	0.00036561	351	2256	1373	11064	biosynthetic process	EVM.TU.HIC_SCAFFOLD_30.451	GO:0009058	L-serine dehydratase/L-threonine deaminase
532	9058	4.043e-07	0.00036561	351	2256	1373	11064	biosynthetic process	EVM.TU.HIC_SCAFFOLD_17.1544	GO:0009058	Decaprenyl-diphosphate synthase subunit 1
533	9058	4.043e-07	0.00036561	351	2256	1373	11064	biosynthetic process	EVM.TU.HIC_SCAFFOLD_15.1052	GO:0009058	Amidophosphoribosyltransferase
534	9058	4.043e-07	0.00036561	351	2256	1373	11064	biosynthetic process	EVM.TU.HIC_SCAFFOLD_30.454	GO:0009058	Pre-mRNA-processing factor 19
535	9058	4.043e-07	0.00036561	351	2256	1373	11064	biosynthetic process	EVM.TU.HIC_SCAFFOLD_35.1718	GO:0009058	Cytosolic Fe-S cluster assembly factor NUBP1 homolog
536	9058	4.043e-07	0.00036561	351	2256	1373	11064	biosynthetic process	EVM.TU.HIC_SCAFFOLD_5.667	GO:0009058	Zinc finger protein 862
537	9058	4.043e-07	0.00036561	351	2256	1373	11064	biosynthetic process	EVM.TU.HIC_SCAFFOLD_10.1779	GO:0009058	Nucleoside diphosphate kinase homolog 5
538	9058	4.043e-07	0.00036561	351	2256	1373	11064	biosynthetic process	EVM.TU.HIC_SCAFFOLD_10.1658	GO:0009058	Proprotein convertase subtilisin/kexin type 5
539	9058	4.043e-07	0.00036561	351	2256	1373	11064	biosynthetic process	EVM.TU.HIC_SCAFFOLD_20.1784	GO:0009058	39S ribosomal protein L47, mitochondrial
540	9058	4.043e-07	0.00036561	351	2256	1373	11064	biosynthetic process	EVM.TU.HIC_SCAFFOLD_17.677	GO:0009058	Zinc finger protein 665
541	9058	4.043e-07	0.00036561	351	2256	1373	11064	biosynthetic process	EVM.TU.HIC_SCAFFOLD_31.1694	GO:0009058	3-oxo-5-alpha-steroid 4-dehydrogenase 1
542	9058	4.043e-07	0.00036561	351	2256	1373	11064	biosynthetic process	EVM.TU.HIC_SCAFFOLD_17.430	GO:0009058	Deoxyguanosine kinase
543	9058	4.043e-07	0.00036561	351	2256	1373	11064	biosynthetic process	EVM.TU.HIC_SCAFFOLD_5.71	GO:0009058	40S ribosomal protein S29
544	9058	4.043e-07	0.00036561	351	2256	1373	11064	biosynthetic process	EVM.TU.HIC_SCAFFOLD_2.1598	GO:0009058	60S ribosomal protein L12
545	9058	4.043e-07	0.00036561	351	2256	1373	11064	biosynthetic process	EVM.TU.HIC_SCAFFOLD_2.240	GO:0009058	Dolichyl-diphosphooligosaccharide--protein glycosyltransferase subunit DAD1
546	9058	4.043e-07	0.00036561	351	2256	1373	11064	biosynthetic process	EVM.TU.HIC_SCAFFOLD_10.329	GO:0009058	THAP domain-containing protein 11
547	9058	4.043e-07	0.00036561	351	2256	1373	11064	biosynthetic process	EVM.TU.HIC_SCAFFOLD_4.1963	GO:0009058	Transcription initiation factor IIA subunit 1
548	9058	4.043e-07	0.00036561	351	2256	1373	11064	biosynthetic process	EVM.TU.HIC_SCAFFOLD_30.105	GO:0009058	LIM/homeobox protein Lhx1
549	9058	4.043e-07	0.00036561	351	2256	1373	11064	biosynthetic process	EVM.TU.HIC_SCAFFOLD_17.1652	GO:0009058	50S ribosomal protein L16
550	9058	4.043e-07	0.00036561	351	2256	1373	11064	biosynthetic process	EVM.TU.HIC_SCAFFOLD_21.53	GO:0009058	Zinc finger protein 341
551	9058	4.043e-07	0.00036561	351	2256	1373	11064	biosynthetic process	EVM.TU.HIC_SCAFFOLD_2.1001	GO:0009058	N-acetylglucosamine-1-phosphodiester alpha-N-acetylglucosaminidase
552	9058	4.043e-07	0.00036561	351	2256	1373	11064	biosynthetic process	EVM.TU.HIC_SCAFFOLD_5.432	GO:0009058	Zinc finger protein 658
553	9058	4.043e-07	0.00036561	351	2256	1373	11064	biosynthetic process	EVM.TU.HIC_SCAFFOLD_6.1503	GO:0009058	60S ribosomal protein L35a
554	9058	4.043e-07	0.00036561	351	2256	1373	11064	biosynthetic process	EVM.TU.HIC_SCAFFOLD_10.1665	GO:0009058	CCR4-NOT transcription complex subunit 6
555	9058	4.043e-07	0.00036561	351	2256	1373	11064	biosynthetic process	EVM.TU.HIC_SCAFFOLD_6.230	GO:0009058	Putative glycerol kinase 5
556	9058	4.043e-07	0.00036561	351	2256	1373	11064	biosynthetic process	EVM.TU.HIC_SCAFFOLD_1.572	GO:0009058	Cystathionine gamma-lyase
557	9058	4.043e-07	0.00036561	351	2256	1373	11064	biosynthetic process	EVM.TU.HIC_SCAFFOLD_30.1095	GO:0009058	erine racemase
558	9058	4.043e-07	0.00036561	351	2256	1373	11064	biosynthetic process	EVM.TU.HIC_SCAFFOLD_15.1502	GO:0009058	Protein-serine O-palmitoleoyltransferase porcupine
559	9058	4.043e-07	0.00036561	351	2256	1373	11064	biosynthetic process	EVM.TU.HIC_SCAFFOLD_20.1660	GO:0009058	Prostaglandin F synthase
560	9058	4.043e-07	0.00036561	351	2256	1373	11064	biosynthetic process	EVM.TU.HIC_SCAFFOLD_31.376	GO:0009058	Mediator of RNA polymerase II transcription subunit 9
561	9058	4.043e-07	0.00036561	351	2256	1373	11064	biosynthetic process	EVM.TU.HIC_SCAFFOLD_2.375	GO:0009058	DNA replication complex GINS protein PSF2
562	9058	4.043e-07	0.00036561	351	2256	1373	11064	biosynthetic process	EVM.TU.HIC_SCAFFOLD_2.1920	GO:0009058	Methylthioribose-1-phosphate isomerase
563	9058	4.043e-07	0.00036561	351	2256	1373	11064	biosynthetic process	EVM.TU.HIC_SCAFFOLD_15.1618	GO:0009058	COMM domain-containing protein 6
564	9058	4.043e-07	0.00036561	351	2256	1373	11064	biosynthetic process	EVM.TU.HIC_SCAFFOLD_20.247	GO:0009058	Probable 28S ribosomal protein S6, mitochondrial
565	9058	4.043e-07	0.00036561	351	2256	1373	11064	biosynthetic process	EVM.TU.HIC_SCAFFOLD_20.369	GO:0009058	Palmitoyltransferase ZDHHC16
566	9058	4.043e-07	0.00036561	351	2256	1373	11064	biosynthetic process	EVM.TU.HIC_SCAFFOLD_15.58	GO:0009058	Dapdiamide synthesis protein DdaC
567	9058	4.043e-07	0.00036561	351	2256	1373	11064	biosynthetic process	EVM.TU.HIC_SCAFFOLD_17.1648	GO:0009058	Homeobox protein rough
568	9058	4.043e-07	0.00036561	351	2256	1373	11064	biosynthetic process	EVM.TU.HIC_SCAFFOLD_30.511	GO:0009058	Galactoside 3(4)-L-fucosyltransferase
569	9058	4.043e-07	0.00036561	351	2256	1373	11064	biosynthetic process	EVM.TU.HIC_SCAFFOLD_35.1458	GO:0009058	Centromere protein X
570	9058	4.043e-07	0.00036561	351	2256	1373	11064	biosynthetic process	EVM.TU.HIC_SCAFFOLD_1.1446	GO:0009058	Hydroxyproline O-galactosyltransferase GALT3
571	9058	4.043e-07	0.00036561	351	2256	1373	11064	biosynthetic process	EVM.TU.HIC_SCAFFOLD_5.245	GO:0009058	Neurogenic differentiation factor 1
572	9058	4.043e-07	0.00036561	351	2256	1373	11064	biosynthetic process	EVM.TU.HIC_SCAFFOLD_1.465	GO:0009058	NADH dehydrogenase [ubiquinone] 1 alpha subcomplex subunit 7
573	9058	4.043e-07	0.00036561	351	2256	1373	11064	biosynthetic process	EVM.TU.HIC_SCAFFOLD_5.922	GO:0009058	Ubiquitin-conjugating enzyme E2 G2
574	9058	4.043e-07	0.00036561	351	2256	1373	11064	biosynthetic process	EVM.TU.HIC_SCAFFOLD_20.471	GO:0009058	Malonyl-CoA decarboxylase, mitochondrial
575	9058	4.043e-07	0.00036561	351	2256	1373	11064	biosynthetic process	EVM.TU.HIC_SCAFFOLD_2.147	GO:0009058	GMP reductase 2
576	9058	4.043e-07	0.00036561	351	2256	1373	11064	biosynthetic process	EVM.TU.HIC_SCAFFOLD_10.1365	GO:0009058	Protein O-mannose kinase
577	9058	4.043e-07	0.00036561	351	2256	1373	11064	biosynthetic process	EVM.TU.HIC_SCAFFOLD_10.2331	GO:0009058	Glycine amidinotransferase, mitochondrial
578	9058	4.043e-07	0.00036561	351	2256	1373	11064	biosynthetic process	EVM.TU.HIC_SCAFFOLD_2.141	GO:0009058	5-oxoprolinase
579	9058	4.043e-07	0.00036561	351	2256	1373	11064	biosynthetic process	EVM.TU.HIC_SCAFFOLD_10.467	GO:0009058	Protein farnesyltransferase/geranylgeranyltransferase type-1 subunit alpha
580	9058	4.043e-07	0.00036561	351	2256	1373	11064	biosynthetic process	EVM.TU.HIC_SCAFFOLD_4.1850	GO:0009058	Protein SMG5
581	9058	4.043e-07	0.00036561	351	2256	1373	11064	biosynthetic process	EVM.TU.HIC_SCAFFOLD_21.1326	GO:0009058	DDB1- and CUL4-associated factor 1
582	9058	4.043e-07	0.00036561	351	2256	1373	11064	biosynthetic process	EVM.TU.HIC_SCAFFOLD_1.912	GO:0009058	Werner syndrome ATP-dependent helicase
583	9058	4.043e-07	0.00036561	351	2256	1373	11064	biosynthetic process	EVM.TU.HIC_SCAFFOLD_35.229	GO:0009058	Xylosyltransferase 2
584	9058	4.043e-07	0.00036561	351	2256	1373	11064	biosynthetic process	EVM.TU.HIC_SCAFFOLD_6.179	GO:0009058	Ubiquinone/menaquinone biosynthesis C-methyltransferase UbiE
585	9058	4.043e-07	0.00036561	351	2256	1373	11064	biosynthetic process	EVM.TU.HIC_SCAFFOLD_15.1167	GO:0009058	60S ribosomal protein L31
586	9058	4.043e-07	0.00036561	351	2256	1373	11064	biosynthetic process	EVM.TU.HIC_SCAFFOLD_10.1367	GO:0009058	Glycerol-3-phosphate acyltransferase 1, mitochondrial
587	9058	4.043e-07	0.00036561	351	2256	1373	11064	biosynthetic process	EVM.TU.HIC_SCAFFOLD_15.276	GO:0009058	ATP-dependent DNA helicase RecQ
588	9058	4.043e-07	0.00036561	351	2256	1373	11064	biosynthetic process	EVM.TU.HIC_SCAFFOLD_35.463	GO:0009058	Transcription initiation factor TFIID subunit 11
589	9058	4.043e-07	0.00036561	351	2256	1373	11064	biosynthetic process	EVM.TU.HIC_SCAFFOLD_11.31	GO:0009058	60S ribosomal protein L30
590	9058	4.043e-07	0.00036561	351	2256	1373	11064	biosynthetic process	EVM.TU.HIC_SCAFFOLD_20.585	GO:0009058	Transcription initiation factor TFIID subunit 12
591	9058	4.043e-07	0.00036561	351	2256	1373	11064	biosynthetic process	EVM.TU.HIC_SCAFFOLD_20.1559	GO:0009058	Mediator of RNA polymerase II transcription subunit 18
592	9058	4.043e-07	0.00036561	351	2256	1373	11064	biosynthetic process	EVM.TU.HIC_SCAFFOLD_2.715	GO:0009058	Chromosome transmission fidelity protein 8 homolog
593	9058	4.043e-07	0.00036561	351	2256	1373	11064	biosynthetic process	EVM.TU.HIC_SCAFFOLD_20.228	GO:0009058	Elongation factor Ts, mitochondrial
594	9058	4.043e-07	0.00036561	351	2256	1373	11064	biosynthetic process	EVM.TU.HIC_SCAFFOLD_17.11	GO:0009058	Zygotic DNA replication licensing factor mcm6-B
595	9058	4.043e-07	0.00036561	351	2256	1373	11064	biosynthetic process	EVM.TU.HIC_SCAFFOLD_2.714	GO:0009058	Ataxin-3
596	9058	4.043e-07	0.00036561	351	2256	1373	11064	biosynthetic process	EVM.TU.HIC_SCAFFOLD_21.1451	GO:0009058	Putative 28S ribosomal protein S25, mitochondrial
597	9058	4.043e-07	0.00036561	351	2256	1373	11064	biosynthetic process	EVM.TU.HIC_SCAFFOLD_4.1641	GO:0009058	Bloom syndrome protein
598	9058	4.043e-07	0.00036561	351	2256	1373	11064	biosynthetic process	EVM.TU.HIC_SCAFFOLD_11.964	GO:0009058	DNA-directed RNA polymerase II subunit RPB3
599	9058	4.043e-07	0.00036561	351	2256	1373	11064	biosynthetic process	EVM.TU.HIC_SCAFFOLD_2.608	GO:0009058	Alanine aminotransferase 2-like
600	9058	4.043e-07	0.00036561	351	2256	1373	11064	biosynthetic process	EVM.TU.HIC_SCAFFOLD_11.36	GO:0009058	TATA box-binding protein-associated factor RNA polymerase I subunit A
601	9058	4.043e-07	0.00036561	351	2256	1373	11064	biosynthetic process	EVM.TU.HIC_SCAFFOLD_1.485	GO:0009058	Krueppel-like factor 12
602	9058	4.043e-07	0.00036561	351	2256	1373	11064	biosynthetic process	EVM.TU.HIC_SCAFFOLD_11.37	GO:0009058	Dolichyl-diphosphooligosaccharide--protein glycosyltransferase subunit 2
603	9058	4.043e-07	0.00036561	351	2256	1373	11064	biosynthetic process	EVM.TU.HIC_SCAFFOLD_15.943	GO:0009058	Probable dolichyl pyrophosphate Glc1Man9GlcNAc2 alpha-1,3-glucosyltransferase
604	9058	4.043e-07	0.00036561	351	2256	1373	11064	biosynthetic process	EVM.TU.HIC_SCAFFOLD_15.269	GO:0009058	40S ribosomal protein S3-A
605	9058	4.043e-07	0.00036561	351	2256	1373	11064	biosynthetic process	EVM.TU.HIC_SCAFFOLD_15.814	GO:0009058	Phosphoglucomutase-2
606	9058	4.043e-07	0.00036561	351	2256	1373	11064	biosynthetic process	EVM.TU.HIC_SCAFFOLD_2.1437	GO:0009058	Thyroglobulin
607	9058	4.043e-07	0.00036561	351	2256	1373	11064	biosynthetic process	EVM.TU.HIC_SCAFFOLD_31.1890	GO:0009058	Spermatogenesis-defective protein 39 homolog
608	9058	4.043e-07	0.00036561	351	2256	1373	11064	biosynthetic process	EVM.TU.HIC_SCAFFOLD_17.754	GO:0009058	Alanyl-tRNA editing protein Aarsd1
609	9058	4.043e-07	0.00036561	351	2256	1373	11064	biosynthetic process	EVM.TU.HIC_SCAFFOLD_31.2068	GO:0009058	Serum response factor
610	9058	4.043e-07	0.00036561	351	2256	1373	11064	biosynthetic process	EVM.TU.HIC_SCAFFOLD_20.332	GO:0009058	Transcription factor Sox-14
611	9058	4.043e-07	0.00036561	351	2256	1373	11064	biosynthetic process	EVM.TU.HIC_SCAFFOLD_10.1343	GO:0009058	ATP synthase F(0) complex subunit B1, mitochondrial
612	9058	4.043e-07	0.00036561	351	2256	1373	11064	biosynthetic process	EVM.TU.HIC_SCAFFOLD_4.452	GO:0009058	28S ribosomal protein S18b, mitochondrial
613	9058	4.043e-07	0.00036561	351	2256	1373	11064	biosynthetic process	EVM.TU.HIC_SCAFFOLD_6.1499	GO:0009058	Mediator of RNA polymerase II transcription subunit 4
614	9058	4.043e-07	0.00036561	351	2256	1373	11064	biosynthetic process	EVM.TU.HIC_SCAFFOLD_20.456	GO:0009058	Chromatin modification-related protein MEAF6
615	9058	4.043e-07	0.00036561	351	2256	1373	11064	biosynthetic process	EVM.TU.HIC_SCAFFOLD_11.44	GO:0009058	Phosducin-like protein 3
616	9058	4.043e-07	0.00036561	351	2256	1373	11064	biosynthetic process	EVM.TU.HIC_SCAFFOLD_4.699	GO:0009058	Lysine-specific demethylase 8
617	9058	4.043e-07	0.00036561	351	2256	1373	11064	biosynthetic process	EVM.TU.HIC_SCAFFOLD_2.727	GO:0009058	Acyl-lipid (8-3)-desaturase
618	9058	4.043e-07	0.00036561	351	2256	1373	11064	biosynthetic process	EVM.TU.HIC_SCAFFOLD_4.455	GO:0009058	Endothelial differentiation-related factor 1
619	9058	4.043e-07	0.00036561	351	2256	1373	11064	biosynthetic process	EVM.TU.HIC_SCAFFOLD_35.1243	GO:0009058	CCR4-NOT transcription complex subunit 3
620	9058	4.043e-07	0.00036561	351	2256	1373	11064	biosynthetic process	EVM.TU.HIC_SCAFFOLD_15.491	GO:0009058	D-inositol 3-phosphate glycosyltransferase 1
621	9058	4.043e-07	0.00036561	351	2256	1373	11064	biosynthetic process	EVM.TU.HIC_SCAFFOLD_30.785	GO:0009058	Probable serine incorporator
622	9058	4.043e-07	0.00036561	351	2256	1373	11064	biosynthetic process	EVM.TU.HIC_SCAFFOLD_4.1630	GO:0009058	30S ribosomal protein S11, chloroplastic
623	9058	4.043e-07	0.00036561	351	2256	1373	11064	biosynthetic process	EVM.TU.HIC_SCAFFOLD_21.1305	GO:0009058	Mannose-1-phosphate guanyltransferase beta
624	9058	4.043e-07	0.00036561	351	2256	1373	11064	biosynthetic process	EVM.TU.HIC_SCAFFOLD_30.1330	GO:0009058	Lipopolysaccharide-induced tumor necrosis factor-alpha factor homolog
625	9058	4.043e-07	0.00036561	351	2256	1373	11064	biosynthetic process	EVM.TU.HIC_SCAFFOLD_35.321	GO:0009058	Acyl-CoA synthetase short-chain family member 3, mitochondrial
626	9058	4.043e-07	0.00036561	351	2256	1373	11064	biosynthetic process	EVM.TU.HIC_SCAFFOLD_35.441	GO:0009058	40S ribosomal protein S16
627	9058	4.043e-07	0.00036561	351	2256	1373	11064	biosynthetic process	EVM.TU.HIC_SCAFFOLD_15.258	GO:0009058	Arginine--tRNA ligase, cytoplasmic
628	9058	4.043e-07	0.00036561	351	2256	1373	11064	biosynthetic process	EVM.TU.HIC_SCAFFOLD_31.1653	GO:0009058	Cholesterol 24-hydroxylase
629	9058	4.043e-07	0.00036561	351	2256	1373	11064	biosynthetic process	EVM.TU.HIC_SCAFFOLD_30.1569	GO:0009058	Galactose-3-O-sulfotransferase 3
630	9058	4.043e-07	0.00036561	351	2256	1373	11064	biosynthetic process	EVM.TU.HIC_SCAFFOLD_5.1606	GO:0009058	Betaine--homocysteine S-methyltransferase 1
631	9058	4.043e-07	0.00036561	351	2256	1373	11064	biosynthetic process	EVM.TU.HIC_SCAFFOLD_20.561	GO:0009058	Ubiquinone biosynthesis O-methyltransferase, mitochondrial
632	9058	4.043e-07	0.00036561	351	2256	1373	11064	biosynthetic process	EVM.TU.HIC_SCAFFOLD_11.390	GO:0009058	General transcription factor IIH subunit 5
633	9058	4.043e-07	0.00036561	351	2256	1373	11064	biosynthetic process	EVM.TU.HIC_SCAFFOLD_10.1474	GO:0009058	DNA-directed RNA polymerase II subunit RPB2
634	9058	4.043e-07	0.00036561	351	2256	1373	11064	biosynthetic process	EVM.TU.HIC_SCAFFOLD_11.57	GO:0009058	DNA-directed RNA polymerase III subunit RPC10
635	9058	4.043e-07	0.00036561	351	2256	1373	11064	biosynthetic process	EVM.TU.HIC_SCAFFOLD_10.1595	GO:0009058	Oligosaccharyltransferase complex subunit OSTC
636	9058	4.043e-07	0.00036561	351	2256	1373	11064	biosynthetic process	EVM.TU.HIC_SCAFFOLD_21.488	GO:0009058	Cholesterol oxidase
637	9058	4.043e-07	0.00036561	351	2256	1373	11064	biosynthetic process	EVM.TU.HIC_SCAFFOLD_4.78	GO:0009058	HMG box-containing protein 1
638	9058	4.043e-07	0.00036561	351	2256	1373	11064	biosynthetic process	EVM.TU.HIC_SCAFFOLD_4.208	GO:0009058	Aminoacyl tRNA synthase complex-interacting multifunctional protein 1
639	9058	4.043e-07	0.00036561	351	2256	1373	11064	biosynthetic process	EVM.TU.HIC_SCAFFOLD_2.610	GO:0009058	Alanine aminotransferase 2
640	9058	4.043e-07	0.00036561	351	2256	1373	11064	biosynthetic process	EVM.TU.HIC_SCAFFOLD_35.532	GO:0009058	Elongation of very long chain fatty acids protein 4
641	9058	4.043e-07	0.00036561	351	2256	1373	11064	biosynthetic process	EVM.TU.HIC_SCAFFOLD_4.2510	GO:0009058	Steroid 17-alpha-hydroxylase/17,20 lyase
642	9058	4.043e-07	0.00036561	351	2256	1373	11064	biosynthetic process	EVM.TU.HIC_SCAFFOLD_30.155	GO:0009058	Elongin-B
643	9058	4.043e-07	0.00036561	351	2256	1373	11064	biosynthetic process	EVM.TU.HIC_SCAFFOLD_15.1476	GO:0009058	Nucleoside diphosphate kinase B
644	9058	4.043e-07	0.00036561	351	2256	1373	11064	biosynthetic process	EVM.TU.HIC_SCAFFOLD_1.142	GO:0009058	Histone-arginine methyltransferase CARM1
645	9058	4.043e-07	0.00036561	351	2256	1373	11064	biosynthetic process	EVM.TU.HIC_SCAFFOLD_20.1370	GO:0009058	Uromodulin
646	9058	4.043e-07	0.00036561	351	2256	1373	11064	biosynthetic process	EVM.TU.HIC_SCAFFOLD_1.145	GO:0009058	Eukaryotic translation initiation factor 2D
647	9058	4.043e-07	0.00036561	351	2256	1373	11064	biosynthetic process	EVM.TU.HIC_SCAFFOLD_15.1479	GO:0009058	Nucleoside diphosphate kinase A2
648	9058	4.043e-07	0.00036561	351	2256	1373	11064	biosynthetic process	EVM.TU.HIC_SCAFFOLD_27.85	GO:0009058	Protein LIGHT-DEPENDENT SHORT HYPOCOTYLS 10
649	9058	4.043e-07	0.00036561	351	2256	1373	11064	biosynthetic process	EVM.TU.SC0A5M3_2_HRSCAF_2.7	GO:0009058	ATP synthase subunit gamma, mitochondrial
650	9058	4.043e-07	0.00036561	351	2256	1373	11064	biosynthetic process	EVM.TU.HIC_SCAFFOLD_1.390	GO:0009058	Phosphoglucomutase-1
651	9058	4.043e-07	0.00036561	351	2256	1373	11064	biosynthetic process	EVM.TU.HIC_SCAFFOLD_31.764	GO:0009058	39S ribosomal protein L30, mitochondrial
652	9058	4.043e-07	0.00036561	351	2256	1373	11064	biosynthetic process	EVM.TU.HIC_SCAFFOLD_30.1331	GO:0009058	40S ribosomal protein S12
653	9058	4.043e-07	0.00036561	351	2256	1373	11064	biosynthetic process	EVM.TU.HIC_SCAFFOLD_17.374	GO:0009058	D-inositol 3-phosphate glycosyltransferase
654	9058	4.043e-07	0.00036561	351	2256	1373	11064	biosynthetic process	EVM.TU.HIC_SCAFFOLD_4.41	GO:0009058	60S ribosomal protein L7a
655	9058	4.043e-07	0.00036561	351	2256	1373	11064	biosynthetic process	EVM.TU.HIC_SCAFFOLD_4.479	GO:0009058	Deoxynucleotidyltransferase terminal-interacting protein 2
656	9058	4.043e-07	0.00036561	351	2256	1373	11064	biosynthetic process	EVM.TU.HIC_SCAFFOLD_30.150	GO:0009058	CDP-diacylglycerol--inositol 3-phosphatidyltransferase
657	9058	4.043e-07	0.00036561	351	2256	1373	11064	biosynthetic process	EVM.TU.HIC_SCAFFOLD_30.152	GO:0009058	Phosphatidylserine decarboxylase proenzyme, mitochondrial
658	9058	4.043e-07	0.00036561	351	2256	1373	11064	biosynthetic process	EVM.TU.HIC_SCAFFOLD_1.1240	GO:0009058	T-cell acute lymphocytic leukemia protein 1
659	9058	4.043e-07	0.00036561	351	2256	1373	11064	biosynthetic process	EVM.TU.HIC_SCAFFOLD_17.370	GO:0009058	D-inositol 3-phosphate glycosyltransferase
660	9058	4.043e-07	0.00036561	351	2256	1373	11064	biosynthetic process	EVM.TU.HIC_SCAFFOLD_2.987	GO:0009058	NADH dehydrogenase (ubiquinone) complex I, assembly factor 6
661	9058	4.043e-07	0.00036561	351	2256	1373	11064	biosynthetic process	EVM.TU.HIC_SCAFFOLD_5.1380	GO:0009058	Rhamnosyl O-methyltransferase
662	9058	4.043e-07	0.00036561	351	2256	1373	11064	biosynthetic process	EVM.TU.HIC_SCAFFOLD_30.169	GO:0009058	2-methoxy-6-polyprenyl-1,4-benzoquinol methylase, mitochondrial
663	9058	4.043e-07	0.00036561	351	2256	1373	11064	biosynthetic process	EVM.TU.HIC_SCAFFOLD_11.1335	GO:0009058	Bifunctional heparan sulfate N-deacetylase/N-sulfotransferase 4
664	9058	4.043e-07	0.00036561	351	2256	1373	11064	biosynthetic process	EVM.TU.HIC_SCAFFOLD_1.1379	GO:0009058	S-adenosylmethionine synthase isoform type-1
665	9058	4.043e-07	0.00036561	351	2256	1373	11064	biosynthetic process	EVM.TU.HIC_SCAFFOLD_30.166	GO:0009058	Complement component 1 Q subcomponent-binding protein, mitochondrial
666	9058	4.043e-07	0.00036561	351	2256	1373	11064	biosynthetic process	EVM.TU.HIC_SCAFFOLD_35.307	GO:0009058	Methylthioribulose-1-phosphate dehydratase
667	9058	4.043e-07	0.00036561	351	2256	1373	11064	biosynthetic process	EVM.TU.HIC_SCAFFOLD_1.153	GO:0009058	ATP-binding cassette sub-family D member 3
668	9058	4.043e-07	0.00036561	351	2256	1373	11064	biosynthetic process	EVM.TU.HIC_SCAFFOLD_15.752	GO:0009058	ATP-dependent DNA helicase Q5
669	9058	4.043e-07	0.00036561	351	2256	1373	11064	biosynthetic process	EVM.TU.HIC_SCAFFOLD_31.1757	GO:0009058	Very-long-chain (3R)-3-hydroxyacyl-CoA dehydratase 3
670	9058	4.043e-07	0.00036561	351	2256	1373	11064	biosynthetic process	EVM.TU.HIC_SCAFFOLD_4.2181	GO:0009058	Phenylalanine--tRNA ligase, mitochondrial
671	9058	4.043e-07	0.00036561	351	2256	1373	11064	biosynthetic process	EVM.TU.HIC_SCAFFOLD_1.157	GO:0009058	5'-AMP-activated protein kinase catalytic subunit alpha-2
672	9058	4.043e-07	0.00036561	351	2256	1373	11064	biosynthetic process	EVM.TU.HIC_SCAFFOLD_31.2047	GO:0009058	DNA-directed RNA polymerase III subunit RPC6
673	9058	4.043e-07	0.00036561	351	2256	1373	11064	biosynthetic process	EVM.TU.HIC_SCAFFOLD_2.1780	GO:0009058	PAX-interacting protein 1
674	9058	4.043e-07	0.00036561	351	2256	1373	11064	biosynthetic process	EVM.TU.HIC_SCAFFOLD_10.1601	GO:0009058	Copine-1
675	9058	4.043e-07	0.00036561	351	2256	1373	11064	biosynthetic process	EVM.TU.HIC_SCAFFOLD_30.1348	GO:0009058	Ribonucleoside-diphosphate reductase subunit M2
676	9058	4.043e-07	0.00036561	351	2256	1373	11064	biosynthetic process	EVM.TU.HIC_SCAFFOLD_5.1700	GO:0009058	COMM domain-containing protein 7
677	9058	4.043e-07	0.00036561	351	2256	1373	11064	biosynthetic process	EVM.TU.HIC_SCAFFOLD_21.108	GO:0009058	Formate-dependent phosphoribosylglycinamide formyltransferase
678	9058	4.043e-07	0.00036561	351	2256	1373	11064	biosynthetic process	EVM.TU.HIC_SCAFFOLD_4.100	GO:0009058	Phosphatidylinositol N-acetylglucosaminyltransferase subunit C
679	9058	4.043e-07	0.00036561	351	2256	1373	11064	biosynthetic process	EVM.TU.HIC_SCAFFOLD_1.161	GO:0009058	General transcription factor 3C polypeptide 3
680	9058	4.043e-07	0.00036561	351	2256	1373	11064	biosynthetic process	EVM.TU.HIC_SCAFFOLD_35.1096	GO:0009058	Paired box protein Pax-1 (Fragment)
681	9058	4.043e-07	0.00036561	351	2256	1373	11064	biosynthetic process	EVM.TU.HIC_SCAFFOLD_20.306	GO:0009058	Dystrophin
682	9058	4.043e-07	0.00036561	351	2256	1373	11064	biosynthetic process	EVM.TU.HIC_SCAFFOLD_4.224	GO:0009058	Type I iodothyronine deiodinase
683	9058	4.043e-07	0.00036561	351	2256	1373	11064	biosynthetic process	EVM.TU.HIC_SCAFFOLD_5.23	GO:0009058	Heat shock cognate 71 kDa protein
684	9058	4.043e-07	0.00036561	351	2256	1373	11064	biosynthetic process	EVM.TU.HIC_SCAFFOLD_21.342	GO:0009058	Segmentation polarity homeobox protein engrailed
685	9058	4.043e-07	0.00036561	351	2256	1373	11064	biosynthetic process	EVM.TU.HIC_SCAFFOLD_4.106	GO:0009058	Hydroxyethylthiazole kinase
686	9058	4.043e-07	0.00036561	351	2256	1373	11064	biosynthetic process	EVM.TU.HIC_SCAFFOLD_11.886	GO:0009058	Ribose-phosphate pyrophosphokinase 4
687	9058	4.043e-07	0.00036561	351	2256	1373	11064	biosynthetic process	EVM.TU.HIC_SCAFFOLD_30.37	GO:0009058	Eukaryotic translation initiation factor 4H
688	9058	4.043e-07	0.00036561	351	2256	1373	11064	biosynthetic process	EVM.TU.HIC_SCAFFOLD_30.612	GO:0009058	Alpha-ketoglutarate-dependent dioxygenase alkB homolog 4
689	9058	4.043e-07	0.00036561	351	2256	1373	11064	biosynthetic process	EVM.TU.HIC_SCAFFOLD_4.1684	GO:0009058	Forkhead box protein D4
690	9058	4.043e-07	0.00036561	351	2256	1373	11064	biosynthetic process	EVM.TU.HIC_SCAFFOLD_5.260	GO:0009058	39S ribosomal protein L10, mitochondrial
691	9058	4.043e-07	0.00036561	351	2256	1373	11064	biosynthetic process	EVM.TU.HIC_SCAFFOLD_30.36	GO:0009058	Mediator of RNA polymerase II transcription subunit 31
692	9058	4.043e-07	0.00036561	351	2256	1373	11064	biosynthetic process	EVM.TU.HIC_SCAFFOLD_17.1940	GO:0009058	ax-like protein X
693	9058	4.043e-07	0.00036561	351	2256	1373	11064	biosynthetic process	EVM.TU.HIC_SCAFFOLD_2.2047	GO:0009058	40S ribosomal protein S14
694	9058	4.043e-07	0.00036561	351	2256	1373	11064	biosynthetic process	EVM.TU.HIC_SCAFFOLD_30.1241	GO:0009058	Eukaryotic translation elongation factor 1 epsilon-1
695	9058	4.043e-07	0.00036561	351	2256	1373	11064	biosynthetic process	EVM.TU.HIC_SCAFFOLD_10.2225	GO:0009058	Histidine triad nucleotide-binding protein 2, mitochondrial
696	9058	4.043e-07	0.00036561	351	2256	1373	11064	biosynthetic process	EVM.TU.HIC_SCAFFOLD_30.1240	GO:0009058	Polycomb protein Asx
697	9058	4.043e-07	0.00036561	351	2256	1373	11064	biosynthetic process	EVM.TU.HIC_SCAFFOLD_10.2228	GO:0009058	60S ribosomal protein L4-B
698	9058	4.043e-07	0.00036561	351	2256	1373	11064	biosynthetic process	EVM.TU.HIC_SCAFFOLD_2.1759	GO:0009058	Transcription factor SOX-14
699	9058	4.043e-07	0.00036561	351	2256	1373	11064	biosynthetic process	EVM.TU.HIC_SCAFFOLD_17.279	GO:0009058	50S ribosomal protein L2
700	9058	4.043e-07	0.00036561	351	2256	1373	11064	biosynthetic process	EVM.TU.HIC_SCAFFOLD_31.2023	GO:0009058	39S ribosomal protein L4, mitochondrial
701	9058	4.043e-07	0.00036561	351	2256	1373	11064	biosynthetic process	EVM.TU.HIC_SCAFFOLD_4.255	GO:0009058	Surfeit locus protein 1
702	9058	4.043e-07	0.00036561	351	2256	1373	11064	biosynthetic process	EVM.TU.HIC_SCAFFOLD_31.545	GO:0009058	Mediator of RNA polymerase II transcription subunit 17
703	9058	4.043e-07	0.00036561	351	2256	1373	11064	biosynthetic process	EVM.TU.HIC_SCAFFOLD_30.1474	GO:0009058	Glutathione hydrolase 1 proenzyme
704	9058	4.043e-07	0.00036561	351	2256	1373	11064	biosynthetic process	EVM.TU.HIC_SCAFFOLD_31.784	GO:0009058	N(G),N(G)-dimethylarginine dimethylaminohydrolase 1
705	9058	4.043e-07	0.00036561	351	2256	1373	11064	biosynthetic process	EVM.TU.HIC_SCAFFOLD_10.725	GO:0009058	Zinc finger MYM-type protein 2
706	9058	4.043e-07	0.00036561	351	2256	1373	11064	biosynthetic process	EVM.TU.HIC_SCAFFOLD_35.59	GO:0009058	Myc proto-oncogene protein
707	9058	4.043e-07	0.00036561	351	2256	1373	11064	biosynthetic process	EVM.TU.HIC_SCAFFOLD_17.65	GO:0009058	ATP synthase F(0) complex subunit C2, mitochondrial
708	9058	4.043e-07	0.00036561	351	2256	1373	11064	biosynthetic process	EVM.TU.HIC_SCAFFOLD_30.43	GO:0009058	Elongator complex protein 3
709	9058	4.043e-07	0.00036561	351	2256	1373	11064	biosynthetic process	EVM.TU.HIC_SCAFFOLD_30.296	GO:0009058	Inositol monophosphatase 3
710	9058	4.043e-07	0.00036561	351	2256	1373	11064	biosynthetic process	EVM.TU.HIC_SCAFFOLD_10.168	GO:0009058	L-seryl-tRNA(Sec) kinase
711	9058	4.043e-07	0.00036561	351	2256	1373	11064	biosynthetic process	EVM.TU.HIC_SCAFFOLD_1.1157	GO:0009058	Cell cycle checkpoint protein RAD17
712	9058	4.043e-07	0.00036561	351	2256	1373	11064	biosynthetic process	EVM.TU.HIC_SCAFFOLD_35.522	GO:0009058	Bromodomain testis-specific protein
713	9058	4.043e-07	0.00036561	351	2256	1373	11064	biosynthetic process	EVM.TU.HIC_SCAFFOLD_5.1480	GO:0009058	Omega-6 fatty acid desaturase, endoplasmic reticulum isozyme 1
714	9058	4.043e-07	0.00036561	351	2256	1373	11064	biosynthetic process	EVM.TU.HIC_SCAFFOLD_31.1978	GO:0009058	Chromobox protein homolog 8
715	9058	4.043e-07	0.00036561	351	2256	1373	11064	biosynthetic process	EVM.TU.SC0A5M3_66_HRSCAF_114.2	GO:0009058	LINE-1 retrotransposable element ORF2 protein
716	9058	4.043e-07	0.00036561	351	2256	1373	11064	biosynthetic process	EVM.TU.HIC_SCAFFOLD_11.197	GO:0009058	Elongation of very long chain fatty acids protein 5
717	9058	4.043e-07	0.00036561	351	2256	1373	11064	biosynthetic process	EVM.TU.HIC_SCAFFOLD_5.1483	GO:0009058	Bone morphogenetic protein receptor type-1B
718	9058	4.043e-07	0.00036561	351	2256	1373	11064	biosynthetic process	EVM.TU.HIC_SCAFFOLD_31.2025	GO:0009058	DNA-directed RNA polymerase II subunit RPB7
719	9058	4.043e-07	0.00036561	351	2256	1373	11064	biosynthetic process	EVM.TU.HIC_SCAFFOLD_30.505	GO:0009058	Serine/threonine-protein kinase Chk2
720	9058	4.043e-07	0.00036561	351	2256	1373	11064	biosynthetic process	EVM.TU.HIC_SCAFFOLD_35.41	GO:0009058	60S ribosomal protein L27a
721	9058	4.043e-07	0.00036561	351	2256	1373	11064	biosynthetic process	EVM.TU.HIC_SCAFFOLD_30.1248	GO:0009058	Transcription elongation factor A protein 2
722	9058	4.043e-07	0.00036561	351	2256	1373	11064	biosynthetic process	EVM.TU.HIC_SCAFFOLD_20.640	GO:0009058	Superoxide dismutase [Cu-Zn]
723	9058	4.043e-07	0.00036561	351	2256	1373	11064	biosynthetic process	EVM.TU.HIC_SCAFFOLD_6.1225	GO:0009058	Activating signal cointegrator 1 complex subunit 2
724	9058	4.043e-07	0.00036561	351	2256	1373	11064	biosynthetic process	EVM.TU.HIC_SCAFFOLD_35.46	GO:0009058	COMM domain-containing protein 9
725	9058	4.043e-07	0.00036561	351	2256	1373	11064	biosynthetic process	EVM.TU.HIC_SCAFFOLD_35.47	GO:0009058	Isopentenyl-diphosphate Delta-isomerase 1
726	9058	4.043e-07	0.00036561	351	2256	1373	11064	biosynthetic process	EVM.TU.HIC_SCAFFOLD_21.446	GO:0009058	Selenide, water dikinase
727	9058	4.043e-07	0.00036561	351	2256	1373	11064	biosynthetic process	EVM.TU.HIC_SCAFFOLD_21.326	GO:0009058	G/T mismatch-specific thymine DNA glycosylase
728	9058	4.043e-07	0.00036561	351	2256	1373	11064	biosynthetic process	EVM.TU.HIC_SCAFFOLD_19.16	GO:0009058	Neurogenic differentiation factor 1
729	9058	4.043e-07	0.00036561	351	2256	1373	11064	biosynthetic process	EVM.TU.HIC_SCAFFOLD_17.76	GO:0009058	60S ribosomal protein L27
730	9058	4.043e-07	0.00036561	351	2256	1373	11064	biosynthetic process	EVM.TU.HIC_SCAFFOLD_20.527	GO:0009058	Pyrroline-5-carboxylate reductase 3
731	9058	4.043e-07	0.00036561	351	2256	1373	11064	biosynthetic process	EVM.TU.HIC_SCAFFOLD_11.92	GO:0009058	50S ribosomal protein L1
732	9058	4.043e-07	0.00036561	351	2256	1373	11064	biosynthetic process	EVM.TU.HIC_SCAFFOLD_11.1364	GO:0009058	ATPase inhibitor, mitochondrial
733	9058	4.043e-07	0.00036561	351	2256	1373	11064	biosynthetic process	EVM.TU.HIC_SCAFFOLD_10.398	GO:0009058	Phosphoethanolamine N-methyltransferase 1
734	9058	4.043e-07	0.00036561	351	2256	1373	11064	biosynthetic process	EVM.TU.HIC_SCAFFOLD_11.1125	GO:0009058	Mediator of RNA polymerase II transcription subunit 30
735	9058	4.043e-07	0.00036561	351	2256	1373	11064	biosynthetic process	EVM.TU.HIC_SCAFFOLD_4.2313	GO:0009058	PCNA-associated factor
736	9058	4.043e-07	0.00036561	351	2256	1373	11064	biosynthetic process	EVM.TU.HIC_SCAFFOLD_31.1829	GO:0009058	General transcription factor IIE subunit 2
737	9058	4.043e-07	0.00036561	351	2256	1373	11064	biosynthetic process	EVM.TU.HIC_SCAFFOLD_35.1733	GO:0009058	Ribonuclease H2 subunit A
738	9058	4.043e-07	0.00036561	351	2256	1373	11064	biosynthetic process	EVM.TU.HIC_SCAFFOLD_35.730	GO:0009058	Zinc finger protein 862
739	9058	4.043e-07	0.00036561	351	2256	1373	11064	biosynthetic process	EVM.TU.HIC_SCAFFOLD_20.1171	GO:0009058	Triosephosphate isomerase
740	9058	4.043e-07	0.00036561	351	2256	1373	11064	biosynthetic process	EVM.TU.HIC_SCAFFOLD_2.2023	GO:0009058	Sex-determining region Y protein
741	9058	4.043e-07	0.00036561	351	2256	1373	11064	biosynthetic process	EVM.TU.HIC_SCAFFOLD_10.1510	GO:0009058	Polycomb group RING finger protein 1
742	9058	4.043e-07	0.00036561	351	2256	1373	11064	biosynthetic process	EVM.TU.HIC_SCAFFOLD_19.7	GO:0009058	Demethyl-4-deoxygadusol synthase
743	9058	4.043e-07	0.00036561	351	2256	1373	11064	biosynthetic process	EVM.TU.HIC_SCAFFOLD_5.889	GO:0009058	Werner syndrome ATP-dependent helicase
744	9058	4.043e-07	0.00036561	351	2256	1373	11064	biosynthetic process	EVM.TU.HIC_SCAFFOLD_17.214	GO:0009058	NGFI-A-binding protein 2
745	9058	4.043e-07	0.00036561	351	2256	1373	11064	biosynthetic process	EVM.TU.HIC_SCAFFOLD_20.197	GO:0009058	RecQ-mediated genome instability protein 1
746	9058	4.043e-07	0.00036561	351	2256	1373	11064	biosynthetic process	EVM.TU.HIC_SCAFFOLD_2.1734	GO:0009058	39S ribosomal protein L13, mitochondrial
747	9058	4.043e-07	0.00036561	351	2256	1373	11064	biosynthetic process	EVM.TU.HIC_SCAFFOLD_35.1180	GO:0009058	Protein ecdysoneless homolog
748	9058	4.043e-07	0.00036561	351	2256	1373	11064	biosynthetic process	EVM.TU.HIC_SCAFFOLD_10.2051	GO:0009058	Regulatory protein AfsR
749	9058	4.043e-07	0.00036561	351	2256	1373	11064	biosynthetic process	EVM.TU.HIC_SCAFFOLD_10.501	GO:0009058	Homeobox protein not2
750	9058	4.043e-07	0.00036561	351	2256	1373	11064	biosynthetic process	EVM.TU.HIC_SCAFFOLD_30.1015	GO:0009058	THO complex subunit 1
751	9058	4.043e-07	0.00036561	351	2256	1373	11064	biosynthetic process	EVM.TU.HIC_SCAFFOLD_1.194	GO:0009058	DNA-directed RNA polymerases I, II, and III subunit RPABC2
752	9058	4.043e-07	0.00036561	351	2256	1373	11064	biosynthetic process	EVM.TU.HIC_SCAFFOLD_20.759	GO:0009058	Cyclin-dependent kinase 8
753	9058	4.043e-07	0.00036561	351	2256	1373	11064	biosynthetic process	EVM.TU.HIC_SCAFFOLD_4.714	GO:0009058	Dolichol phosphate-mannose biosynthesis regulatory protein
754	9058	4.043e-07	0.00036561	351	2256	1373	11064	biosynthetic process	EVM.TU.HIC_SCAFFOLD_11.1254	GO:0009058	60S ribosomal protein L7
755	9058	4.043e-07	0.00036561	351	2256	1373	11064	biosynthetic process	EVM.TU.HIC_SCAFFOLD_6.1194	GO:0009058	(DL)-glycerol-3-phosphatase 2
756	9058	4.043e-07	0.00036561	351	2256	1373	11064	biosynthetic process	EVM.TU.HIC_SCAFFOLD_2.426	GO:0009058	Transcription factor MafB
757	9058	4.043e-07	0.00036561	351	2256	1373	11064	biosynthetic process	EVM.TU.HIC_SCAFFOLD_21.1062	GO:0009058	HMG box-containing protein 1
758	9058	4.043e-07	0.00036561	351	2256	1373	11064	biosynthetic process	EVM.TU.HIC_SCAFFOLD_17.2008	GO:0009058	Polycomb complex protein BMI-1
759	9058	4.043e-07	0.00036561	351	2256	1373	11064	biosynthetic process	EVM.TU.HIC_SCAFFOLD_4.1576	GO:0009058	LINE-1 retrotransposable element ORF2 protein
760	9058	4.043e-07	0.00036561	351	2256	1373	11064	biosynthetic process	EVM.TU.HIC_SCAFFOLD_2.77	GO:0009058	Glycoprotein-N-acetylgalactosamine 3-beta-galactosyltransferase 1
761	9058	4.043e-07	0.00036561	351	2256	1373	11064	biosynthetic process	EVM.TU.HIC_SCAFFOLD_30.484	GO:0009058	SWI/SNF-related matrix-associated actin-dependent regulator of chromatin subfamily B member 1
762	9058	4.043e-07	0.00036561	351	2256	1373	11064	biosynthetic process	EVM.TU.HIC_SCAFFOLD_4.1450	GO:0009058	40S ribosomal protein S15
763	9058	4.043e-07	0.00036561	351	2256	1373	11064	biosynthetic process	EVM.TU.HIC_SCAFFOLD_30.366	GO:0009058	General transcription factor IIH subunit 3
764	9058	4.043e-07	0.00036561	351	2256	1373	11064	biosynthetic process	EVM.TU.HIC_SCAFFOLD_2.1861	GO:0009058	40S ribosomal protein S11
765	9058	4.043e-07	0.00036561	351	2256	1373	11064	biosynthetic process	EVM.TU.HIC_SCAFFOLD_2.2034	GO:0009058	UDP-N-acetylhexosamine pyrophosphorylase-like protein 1
766	9058	4.043e-07	0.00036561	351	2256	1373	11064	biosynthetic process	EVM.TU.HIC_SCAFFOLD_30.1272	GO:0009058	Ethanolaminephosphotransferase 1
767	9058	4.043e-07	0.00036561	351	2256	1373	11064	biosynthetic process	EVM.TU.HIC_SCAFFOLD_15.1205	GO:0009058	Folate receptor beta
768	9058	4.043e-07	0.00036561	351	2256	1373	11064	biosynthetic process	EVM.TU.HIC_SCAFFOLD_30.1150	GO:0009058	Glutathione gamma-glutamylcysteinyltransferase
769	9058	4.043e-07	0.00036561	351	2256	1373	11064	biosynthetic process	EVM.TU.HIC_SCAFFOLD_31.270	GO:0009058	39S ribosomal protein L49, mitochondrial
770	9058	4.043e-07	0.00036561	351	2256	1373	11064	biosynthetic process	EVM.TU.HIC_SCAFFOLD_31.156	GO:0009058	Probable 28S ribosomal protein S10, mitochondrial
771	9058	4.043e-07	0.00036561	351	2256	1373	11064	biosynthetic process	EVM.TU.HIC_SCAFFOLD_15.1318	GO:0009058	Methylmalonic aciduria type A protein, mitochondrial
772	9058	4.043e-07	0.00036561	351	2256	1373	11064	biosynthetic process	EVM.TU.HIC_SCAFFOLD_2.675	GO:0009058	GDP-mannose 4,6 dehydratase
773	9058	4.043e-07	0.00036561	351	2256	1373	11064	biosynthetic process	EVM.TU.HIC_SCAFFOLD_31.2010	GO:0009058	TAF6-like RNA polymerase II p300/CBP-associated factor-associated factor 65 kDa subunit 6L
774	9058	4.043e-07	0.00036561	351	2256	1373	11064	biosynthetic process	EVM.TU.HIC_SCAFFOLD_31.1045	GO:0009058	LINE-1 retrotransposable element ORF2 protein
775	9058	4.043e-07	0.00036561	351	2256	1373	11064	biosynthetic process	EVM.TU.HIC_SCAFFOLD_6.1643	GO:0009058	BRCA2-interacting transcriptional repressor EMSY
776	9058	4.043e-07	0.00036561	351	2256	1373	11064	biosynthetic process	EVM.TU.HIC_SCAFFOLD_31.157	GO:0009058	DPH4 homolog
777	9058	4.043e-07	0.00036561	351	2256	1373	11064	biosynthetic process	EVM.TU.HIC_SCAFFOLD_21.425	GO:0009058	TATA box-binding protein-associated factor RNA polymerase I subunit C
778	9058	4.043e-07	0.00036561	351	2256	1373	11064	biosynthetic process	EVM.TU.HIC_SCAFFOLD_20.1838	GO:0009058	2-phosphoxylose phosphatase 1
779	9058	4.043e-07	0.00036561	351	2256	1373	11064	biosynthetic process	EVM.TU.HIC_SCAFFOLD_2.678	GO:0009058	DNA replication licensing factor MCM4
780	9058	4.043e-07	0.00036561	351	2256	1373	11064	biosynthetic process	EVM.TU.HIC_SCAFFOLD_2.434	GO:0009058	uncharacterized protein LOC110054863
781	9058	4.043e-07	0.00036561	351	2256	1373	11064	biosynthetic process	EVM.TU.HIC_SCAFFOLD_19.31	GO:0009058	Neurogenic differentiation factor 1
782	9058	4.043e-07	0.00036561	351	2256	1373	11064	biosynthetic process	EVM.TU.HIC_SCAFFOLD_1.403	GO:0009058	Asparagine synthetase domain-containing protein 1
783	9058	4.043e-07	0.00036561	351	2256	1373	11064	biosynthetic process	EVM.TU.HIC_SCAFFOLD_1.404	GO:0009058	Putative histone-lysine N-methyltransferase PRDM6
784	9058	4.043e-07	0.00036561	351	2256	1373	11064	biosynthetic process	EVM.TU.HIC_SCAFFOLD_17.2158	GO:0009058	Pyridoxine-5'-phosphate oxidase
785	9058	4.043e-07	0.00036561	351	2256	1373	11064	biosynthetic process	EVM.TU.HIC_SCAFFOLD_17.1741	GO:0009058	snRNA-activating protein complex subunit 1
786	9058	4.043e-07	0.00036561	351	2256	1373	11064	biosynthetic process	EVM.TU.HIC_SCAFFOLD_35.156	GO:0009058	Probable 3-beta-hydroxysteroid-Delta(8),Delta(7)-isomerase
787	9058	4.043e-07	0.00036561	351	2256	1373	11064	biosynthetic process	EVM.TU.HIC_SCAFFOLD_20.2046	GO:0009058	Dolichyl-diphosphooligosaccharide--protein glycosyltransferase 48 kDa subunit
788	9058	4.043e-07	0.00036561	351	2256	1373	11064	biosynthetic process	EVM.TU.HIC_SCAFFOLD_30.1160	GO:0009058	Transcriptional regulator Myc-1
789	9058	4.043e-07	0.00036561	351	2256	1373	11064	biosynthetic process	EVM.TU.HIC_SCAFFOLD_5.864	GO:0009058	POU domain, class 3, transcription factor 3-A
790	9058	4.043e-07	0.00036561	351	2256	1373	11064	biosynthetic process	EVM.TU.HIC_SCAFFOLD_10.2032	GO:0009058	GPI ethanolamine phosphate transferase 1
791	9058	4.043e-07	0.00036561	351	2256	1373	11064	biosynthetic process	EVM.TU.HIC_SCAFFOLD_15.1648	GO:0009058	Type I iodothyronine deiodinase
792	9058	4.043e-07	0.00036561	351	2256	1373	11064	biosynthetic process	EVM.TU.HIC_SCAFFOLD_10.1184	GO:0009058	Deoxyuridine 5'-triphosphate nucleotidohydrolase, mitochondrial
793	9058	4.043e-07	0.00036561	351	2256	1373	11064	biosynthetic process	EVM.TU.HIC_SCAFFOLD_15.658	GO:0009058	Cytidine deaminase
794	9058	4.043e-07	0.00036561	351	2256	1373	11064	biosynthetic process	EVM.TU.HIC_SCAFFOLD_2.684	GO:0009058	Saccharopine dehydrogenase [NAD(+), L-lysine-forming]
795	9058	4.043e-07	0.00036561	351	2256	1373	11064	biosynthetic process	EVM.TU.HIC_SCAFFOLD_2.1830	GO:0009058	Putative diacyglycerol O-acyltransferase Rv1760
796	9058	4.043e-07	0.00036561	351	2256	1373	11064	biosynthetic process	EVM.TU.HIC_SCAFFOLD_20.1866	GO:0009058	Lactosylceramide 1,3-N-acetyl-beta-D-glucosaminyltransferase
797	9058	4.043e-07	0.00036561	351	2256	1373	11064	biosynthetic process	EVM.TU.HIC_SCAFFOLD_21.1043	GO:0009058	Transcription factor HES-4-A
798	9058	4.043e-07	0.00036561	351	2256	1373	11064	biosynthetic process	EVM.TU.HIC_SCAFFOLD_30.251	GO:0009058	Ubiquitin recognition factor in ER-associated degradation protein 1
799	9058	4.043e-07	0.00036561	351	2256	1373	11064	biosynthetic process	EVM.TU.HIC_SCAFFOLD_31.53	GO:0009058	COMM domain-containing protein 1
800	9058	4.043e-07	0.00036561	351	2256	1373	11064	biosynthetic process	EVM.TU.HIC_SCAFFOLD_11.1275	GO:0009058	Uromodulin
801	9058	4.043e-07	0.00036561	351	2256	1373	11064	biosynthetic process	EVM.TU.HIC_SCAFFOLD_2.1838	GO:0009058	Very-long-chain 3-oxoacyl-CoA reductase
802	9058	4.043e-07	0.00036561	351	2256	1373	11064	biosynthetic process	EVM.TU.HIC_SCAFFOLD_31.50	GO:0009058	Zinc finger protein 143
803	9058	4.043e-07	0.00036561	351	2256	1373	11064	biosynthetic process	EVM.TU.HIC_SCAFFOLD_2.48	GO:0009058	Protein arginine N-methyltransferase 5
804	9058	4.043e-07	0.00036561	351	2256	1373	11064	biosynthetic process	EVM.TU.HIC_SCAFFOLD_30.83	GO:0009058	Beta-ureidopropionase
805	9058	4.043e-07	0.00036561	351	2256	1373	11064	biosynthetic process	EVM.TU.HIC_SCAFFOLD_30.490	GO:0009058	RNA-binding protein EWS
806	9058	4.043e-07	0.00036561	351	2256	1373	11064	biosynthetic process	EVM.TU.HIC_SCAFFOLD_35.1401	GO:0009058	PHD finger-like domain-containing protein 5A
807	9058	4.043e-07	0.00036561	351	2256	1373	11064	biosynthetic process	EVM.TU.HIC_SCAFFOLD_17.1738	GO:0009058	Actin-binding Rho-activating protein
808	9058	4.043e-07	0.00036561	351	2256	1373	11064	biosynthetic process	EVM.TU.HIC_SCAFFOLD_17.2029	GO:0009058	COMM domain-containing protein 3
809	9058	4.043e-07	0.00036561	351	2256	1373	11064	biosynthetic process	EVM.TU.HIC_SCAFFOLD_17.1856	GO:0009058	Capsule biosynthesis protein CapA
810	9058	4.043e-07	0.00036561	351	2256	1373	11064	biosynthetic process	EVM.TU.HIC_SCAFFOLD_11.316	GO:0009058	Putative tyrosinase-like protein tyr-3
811	9058	4.043e-07	0.00036561	351	2256	1373	11064	biosynthetic process	EVM.TU.HIC_SCAFFOLD_11.315	GO:0009058	Geranylgeranyl pyrophosphate synthase
812	9058	4.043e-07	0.00036561	351	2256	1373	11064	biosynthetic process	EVM.TU.HIC_SCAFFOLD_20.43	GO:0009058	Carbohydrate sulfotransferase 10
813	9058	4.043e-07	0.00036561	351	2256	1373	11064	biosynthetic process	EVM.TU.HIC_SCAFFOLD_6.1429	GO:0009058	FAD synthase
814	9058	4.043e-07	0.00036561	351	2256	1373	11064	biosynthetic process	EVM.TU.HIC_SCAFFOLD_30.1051	GO:0009058	Transcription elongation factor SPT4
815	9058	4.043e-07	0.00036561	351	2256	1373	11064	biosynthetic process	EVM.TU.HIC_SCAFFOLD_15.1545	GO:0009058	Alpha-(1,3)-fucosyltransferase 10
816	9058	4.043e-07	0.00036561	351	2256	1373	11064	biosynthetic process	EVM.TU.HIC_SCAFFOLD_11.432	GO:0009058	Elongator complex protein 6
817	9058	4.043e-07	0.00036561	351	2256	1373	11064	biosynthetic process	EVM.TU.HIC_SCAFFOLD_2.1966	GO:0009058	Set1/Ash2 histone methyltransferase complex subunit ASH2
818	9058	4.043e-07	0.00036561	351	2256	1373	11064	biosynthetic process	EVM.TU.HIC_SCAFFOLD_10.877	GO:0009058	LINE-1 retrotransposable element ORF2 protein
819	9058	4.043e-07	0.00036561	351	2256	1373	11064	biosynthetic process	EVM.TU.HIC_SCAFFOLD_2.1968	GO:0009058	Tyrosine-protein kinase BAZ1B
820	9058	4.043e-07	0.00036561	351	2256	1373	11064	biosynthetic process	EVM.TU.HIC_SCAFFOLD_20.287	GO:0009058	Interleukin-1 receptor-associated kinase 1-binding protein 1
821	9058	4.043e-07	0.00036561	351	2256	1373	11064	biosynthetic process	EVM.TU.HIC_SCAFFOLD_10.875	GO:0009058	Probable delta-1-pyrroline-5-carboxylate synthase
822	9058	4.043e-07	0.00036561	351	2256	1373	11064	biosynthetic process	EVM.TU.HIC_SCAFFOLD_5.1569	GO:0009058	JmjC domain-containing protein 5
823	9058	4.043e-07	0.00036561	351	2256	1373	11064	biosynthetic process	EVM.TU.HIC_SCAFFOLD_20.720	GO:0009058	Peroxisomal targeting signal 2 receptor
824	9058	4.043e-07	0.00036561	351	2256	1373	11064	biosynthetic process	EVM.TU.HIC_SCAFFOLD_20.843	GO:0009058	Chromodomain-helicase-DNA-binding protein 5
825	9058	4.043e-07	0.00036561	351	2256	1373	11064	biosynthetic process	EVM.TU.HIC_SCAFFOLD_20.1979	GO:0009058	Xylosyltransferase oxt
826	9058	4.043e-07	0.00036561	351	2256	1373	11064	biosynthetic process	EVM.TU.HIC_SCAFFOLD_4.1910	GO:0009058	Survival motor neuron protein
827	9058	4.043e-07	0.00036561	351	2256	1373	11064	biosynthetic process	EVM.TU.HIC_SCAFFOLD_35.719	GO:0009058	28S ribosomal protein S24-A, mitochondrial
828	5740	4.2525e-07	0.00036561	82	385	1373	11064	mitochondrial envelope	EVM.TU.HIC_SCAFFOLD_1.669	GO:0005740	28S ribosomal protein S21, mitochondrial
829	5740	4.2525e-07	0.00036561	82	385	1373	11064	mitochondrial envelope	EVM.TU.HIC_SCAFFOLD_15.1151	GO:0005740	Amine oxidase [flavin-containing]
830	5740	4.2525e-07	0.00036561	82	385	1373	11064	mitochondrial envelope	EVM.TU.HIC_SCAFFOLD_5.1674	GO:0005740	Arginine-hydroxylase NDUFAF5, mitochondrial
831	5740	4.2525e-07	0.00036561	82	385	1373	11064	mitochondrial envelope	EVM.TU.HIC_SCAFFOLD_15.1476	GO:0005740	Nucleoside diphosphate kinase B
832	5740	4.2525e-07	0.00036561	82	385	1373	11064	mitochondrial envelope	EVM.TU.HIC_SCAFFOLD_5.1631	GO:0005740	Acyl-CoA dehydrogenase family member 11
833	5740	4.2525e-07	0.00036561	82	385	1373	11064	mitochondrial envelope	EVM.TU.HIC_SCAFFOLD_17.1881	GO:0005740	Cytochrome c oxidase subunit NDUFA4
834	5740	4.2525e-07	0.00036561	82	385	1373	11064	mitochondrial envelope	EVM.TU.HIC_SCAFFOLD_1.465	GO:0005740	NADH dehydrogenase [ubiquinone] 1 alpha subcomplex subunit 7
835	5740	4.2525e-07	0.00036561	82	385	1373	11064	mitochondrial envelope	EVM.TU.HIC_SCAFFOLD_20.151	GO:0005740	ATP synthase subunit O, mitochondrial
836	5740	4.2525e-07	0.00036561	82	385	1373	11064	mitochondrial envelope	EVM.TU.HIC_SCAFFOLD_20.1693	GO:0005740	Transmembrane protein 177
837	5740	4.2525e-07	0.00036561	82	385	1373	11064	mitochondrial envelope	EVM.TU.SC0A5M3_2_HRSCAF_2.7	GO:0005740	ATP synthase subunit gamma, mitochondrial
838	5740	4.2525e-07	0.00036561	82	385	1373	11064	mitochondrial envelope	EVM.TU.HIC_SCAFFOLD_4.150	GO:0005740	Mitochondrial import inner membrane translocase subunit TIM14
839	5740	4.2525e-07	0.00036561	82	385	1373	11064	mitochondrial envelope	EVM.TU.HIC_SCAFFOLD_10.2331	GO:0005740	Glycine amidinotransferase, mitochondrial
840	5740	4.2525e-07	0.00036561	82	385	1373	11064	mitochondrial envelope	EVM.TU.HIC_SCAFFOLD_2.581	GO:0005740	NADH dehydrogenase [ubiquinone] iron-sulfur protein 6, mitochondrial
841	5740	4.2525e-07	0.00036561	82	385	1373	11064	mitochondrial envelope	EVM.TU.HIC_SCAFFOLD_30.150	GO:0005740	CDP-diacylglycerol--inositol 3-phosphatidyltransferase
842	5740	4.2525e-07	0.00036561	82	385	1373	11064	mitochondrial envelope	EVM.TU.HIC_SCAFFOLD_21.1101	GO:0005740	Mitochondrial inner membrane protease subunit 2
843	5740	4.2525e-07	0.00036561	82	385	1373	11064	mitochondrial envelope	EVM.TU.HIC_SCAFFOLD_6.24	GO:0005740	Mitochondrial fission 1 protein
844	5740	4.2525e-07	0.00036561	82	385	1373	11064	mitochondrial envelope	EVM.TU.HIC_SCAFFOLD_30.152	GO:0005740	Phosphatidylserine decarboxylase proenzyme, mitochondrial
845	5740	4.2525e-07	0.00036561	82	385	1373	11064	mitochondrial envelope	EVM.TU.HIC_SCAFFOLD_2.987	GO:0005740	NADH dehydrogenase (ubiquinone) complex I, assembly factor 6
846	5740	4.2525e-07	0.00036561	82	385	1373	11064	mitochondrial envelope	EVM.TU.SC0A5M3_2_HRSCAF_2.5	GO:0005740	S-adenosylmethionine mitochondrial carrier protein
847	5740	4.2525e-07	0.00036561	82	385	1373	11064	mitochondrial envelope	EVM.TU.HIC_SCAFFOLD_31.968	GO:0005740	Cytochrome c oxidase protein 20 homolog
848	5740	4.2525e-07	0.00036561	82	385	1373	11064	mitochondrial envelope	EVM.TU.HIC_SCAFFOLD_30.169	GO:0005740	2-methoxy-6-polyprenyl-1,4-benzoquinol methylase, mitochondrial
849	5740	4.2525e-07	0.00036561	82	385	1373	11064	mitochondrial envelope	EVM.TU.HIC_SCAFFOLD_1.1411	GO:0005740	Creatine kinase S-type, mitochondrial
850	5740	4.2525e-07	0.00036561	82	385	1373	11064	mitochondrial envelope	EVM.TU.HIC_SCAFFOLD_35.1008	GO:0005740	FAD-linked sulfhydryl oxidase ALR
851	5740	4.2525e-07	0.00036561	82	385	1373	11064	mitochondrial envelope	EVM.TU.HIC_SCAFFOLD_1.64	GO:0005740	Mitochondrial ribosome-associated GTPase 1
852	5740	4.2525e-07	0.00036561	82	385	1373	11064	mitochondrial envelope	EVM.TU.HIC_SCAFFOLD_31.1879	GO:0005740	D-beta-hydroxybutyrate dehydrogenase, mitochondrial
853	5740	4.2525e-07	0.00036561	82	385	1373	11064	mitochondrial envelope	EVM.TU.HIC_SCAFFOLD_10.170	GO:0005740	RHOMBOID-like protein 12, mitochondrial
854	5740	4.2525e-07	0.00036561	82	385	1373	11064	mitochondrial envelope	EVM.TU.HIC_SCAFFOLD_30.563	GO:0005740	Mitochondrial fission process protein 1
855	5740	4.2525e-07	0.00036561	82	385	1373	11064	mitochondrial envelope	EVM.TU.HIC_SCAFFOLD_35.1805	GO:0005740	Transmembrane protein 11-B, mitochondrial
856	5740	4.2525e-07	0.00036561	82	385	1373	11064	mitochondrial envelope	EVM.TU.HIC_SCAFFOLD_4.1130	GO:0005740	Solute carrier family 25 member 46
857	5740	4.2525e-07	0.00036561	82	385	1373	11064	mitochondrial envelope	EVM.TU.HIC_SCAFFOLD_10.58	GO:0005740	Sideroflexin-2
858	5740	4.2525e-07	0.00036561	82	385	1373	11064	mitochondrial envelope	EVM.TU.HIC_SCAFFOLD_10.1688	GO:0005740	Solute carrier family 25 member 44
859	5740	4.2525e-07	0.00036561	82	385	1373	11064	mitochondrial envelope	EVM.TU.HIC_SCAFFOLD_30.409	GO:0005740	Protein spinster homolog 1
860	5740	4.2525e-07	0.00036561	82	385	1373	11064	mitochondrial envelope	EVM.TU.HIC_SCAFFOLD_5.1620	GO:0005740	ATP-binding cassette sub-family G member 2
861	5740	4.2525e-07	0.00036561	82	385	1373	11064	mitochondrial envelope	EVM.TU.HIC_SCAFFOLD_1.153	GO:0005740	ATP-binding cassette sub-family D member 3
862	5740	4.2525e-07	0.00036561	82	385	1373	11064	mitochondrial envelope	EVM.TU.HIC_SCAFFOLD_156.2	GO:0005740	Growth hormone-inducible transmembrane protein
863	5740	4.2525e-07	0.00036561	82	385	1373	11064	mitochondrial envelope	EVM.TU.HIC_SCAFFOLD_10.1367	GO:0005740	Glycerol-3-phosphate acyltransferase 1, mitochondrial
864	5740	4.2525e-07	0.00036561	82	385	1373	11064	mitochondrial envelope	EVM.TU.HIC_SCAFFOLD_31.152	GO:0005740	Retinol dehydrogenase 13
865	5740	4.2525e-07	0.00036561	82	385	1373	11064	mitochondrial envelope	EVM.TU.HIC_SCAFFOLD_2.630	GO:0005740	NAD-dependent protein deacylase sirtuin-5, mitochondrial
866	5740	4.2525e-07	0.00036561	82	385	1373	11064	mitochondrial envelope	EVM.TU.HIC_SCAFFOLD_30.1225	GO:0005740	Mitochondrial chaperone BCS1
867	5740	4.2525e-07	0.00036561	82	385	1373	11064	mitochondrial envelope	EVM.TU.HIC_SCAFFOLD_2.350	GO:0005740	NADH dehydrogenase [ubiquinone] flavoprotein 2, mitochondrial
868	5740	4.2525e-07	0.00036561	82	385	1373	11064	mitochondrial envelope	EVM.TU.HIC_SCAFFOLD_37.1	GO:0005740	Ras-related protein Rab-32
869	5740	4.2525e-07	0.00036561	82	385	1373	11064	mitochondrial envelope	EVM.TU.HIC_SCAFFOLD_20.1879	GO:0005740	28S ribosomal protein S22, mitochondrial
870	5740	4.2525e-07	0.00036561	82	385	1373	11064	mitochondrial envelope	EVM.TU.HIC_SCAFFOLD_2.714	GO:0005740	Ataxin-3
871	5740	4.2525e-07	0.00036561	82	385	1373	11064	mitochondrial envelope	EVM.TU.HIC_SCAFFOLD_4.1977	GO:0005740	NADH dehydrogenase [ubiquinone] 1 alpha subcomplex subunit 9, mitochondrial
872	5740	4.2525e-07	0.00036561	82	385	1373	11064	mitochondrial envelope	EVM.TU.SC0A5M3_252_HRSCAF_417.63	GO:0005740	Cytochrome c oxidase assembly protein COX19
873	5740	4.2525e-07	0.00036561	82	385	1373	11064	mitochondrial envelope	EVM.TU.HIC_SCAFFOLD_6.228	GO:0005740	NADH dehydrogenase [ubiquinone] iron-sulfur protein 2, mitochondrial
874	5740	4.2525e-07	0.00036561	82	385	1373	11064	mitochondrial envelope	EVM.TU.HIC_SCAFFOLD_5.261	GO:0005740	NADH dehydrogenase [ubiquinone] 1 beta subcomplex subunit 3
875	5740	4.2525e-07	0.00036561	82	385	1373	11064	mitochondrial envelope	EVM.TU.HIC_SCAFFOLD_21.41	GO:0005740	MICOS complex subunit Mic19
876	5740	4.2525e-07	0.00036561	82	385	1373	11064	mitochondrial envelope	EVM.TU.HIC_SCAFFOLD_35.1839	GO:0005740	Complex III assembly factor LYRM7
877	5740	4.2525e-07	0.00036561	82	385	1373	11064	mitochondrial envelope	EVM.TU.HIC_SCAFFOLD_17.2078	GO:0005740	Biogenesis of lysosome-related organelles complex 1 subunit 1
878	5740	4.2525e-07	0.00036561	82	385	1373	11064	mitochondrial envelope	EVM.TU.HIC_SCAFFOLD_31.1882	GO:0005740	Complex I intermediate-associated protein 30, mitochondrial
879	5740	4.2525e-07	0.00036561	82	385	1373	11064	mitochondrial envelope	EVM.TU.HIC_SCAFFOLD_15.269	GO:0005740	40S ribosomal protein S3-A
880	5740	4.2525e-07	0.00036561	82	385	1373	11064	mitochondrial envelope	EVM.TU.HIC_SCAFFOLD_30.814	GO:0005740	Mitochondrial import inner membrane translocase subunit Tim10-A
881	5740	4.2525e-07	0.00036561	82	385	1373	11064	mitochondrial envelope	EVM.TU.HIC_SCAFFOLD_20.1784	GO:0005740	39S ribosomal protein L47, mitochondrial
882	5740	4.2525e-07	0.00036561	82	385	1373	11064	mitochondrial envelope	EVM.TU.HIC_SCAFFOLD_30.1239	GO:0005740	Cytochrome c oxidase subunit 6C
883	5740	4.2525e-07	0.00036561	82	385	1373	11064	mitochondrial envelope	EVM.TU.HIC_SCAFFOLD_17.313	GO:0005740	Amine oxidase [flavin-containing] A
884	5740	4.2525e-07	0.00036561	82	385	1373	11064	mitochondrial envelope	EVM.TU.HIC_SCAFFOLD_31.386	GO:0005740	Mitochondrial import receptor subunit TOM20 homolog
885	5740	4.2525e-07	0.00036561	82	385	1373	11064	mitochondrial envelope	EVM.TU.HIC_SCAFFOLD_2.122	GO:0005740	NADH dehydrogenase [ubiquinone] 1 beta subcomplex subunit 9
886	5740	4.2525e-07	0.00036561	82	385	1373	11064	mitochondrial envelope	EVM.TU.HIC_SCAFFOLD_30.1115	GO:0005740	Malate dehydrogenase, mitochondrial
887	5740	4.2525e-07	0.00036561	82	385	1373	11064	mitochondrial envelope	EVM.TU.HIC_SCAFFOLD_4.255	GO:0005740	Surfeit locus protein 1
888	5740	4.2525e-07	0.00036561	82	385	1373	11064	mitochondrial envelope	EVM.TU.HIC_SCAFFOLD_10.1343	GO:0005740	ATP synthase F(0) complex subunit B1, mitochondrial
889	5740	4.2525e-07	0.00036561	82	385	1373	11064	mitochondrial envelope	EVM.TU.HIC_SCAFFOLD_17.65	GO:0005740	ATP synthase F(0) complex subunit C2, mitochondrial
890	5740	4.2525e-07	0.00036561	82	385	1373	11064	mitochondrial envelope	EVM.TU.HIC_SCAFFOLD_30.494	GO:0005740	Mitochondrial import inner membrane translocase subunit Tim22
891	5740	4.2525e-07	0.00036561	82	385	1373	11064	mitochondrial envelope	EVM.TU.HIC_SCAFFOLD_10.324	GO:0005740	Succinate--CoA ligase [ADP/GDP-forming] subunit alpha, mitochondrial
892	5740	4.2525e-07	0.00036561	82	385	1373	11064	mitochondrial envelope	EVM.TU.HIC_SCAFFOLD_4.535	GO:0005740	Endophilin-B1
893	5740	4.2525e-07	0.00036561	82	385	1373	11064	mitochondrial envelope	EVM.TU.HIC_SCAFFOLD_30.501	GO:0005740	NADH dehydrogenase [ubiquinone] iron-sulfur protein 8, mitochondrial
894	5740	4.2525e-07	0.00036561	82	385	1373	11064	mitochondrial envelope	EVM.TU.HIC_SCAFFOLD_4.2365	GO:0005740	Cytochrome c oxidase subunit 5A, mitochondrial
895	5740	4.2525e-07	0.00036561	82	385	1373	11064	mitochondrial envelope	EVM.TU.HIC_SCAFFOLD_6.279	GO:0005740	Succinate dehydrogenase cytochrome b560 subunit, mitochondrial
896	5740	4.2525e-07	0.00036561	82	385	1373	11064	mitochondrial envelope	EVM.TU.HIC_SCAFFOLD_5.273	GO:0005740	PRELI domain-containing protein 1, mitochondrial
897	5740	4.2525e-07	0.00036561	82	385	1373	11064	mitochondrial envelope	EVM.TU.HIC_SCAFFOLD_17.1896	GO:0005740	NADH dehydrogenase [ubiquinone] 1 alpha subcomplex subunit 8
898	5740	4.2525e-07	0.00036561	82	385	1373	11064	mitochondrial envelope	EVM.TU.HIC_SCAFFOLD_2.739	GO:0005740	Cytochrome b-c1 complex subunit Rieske, mitochondrial
899	5740	4.2525e-07	0.00036561	82	385	1373	11064	mitochondrial envelope	EVM.TU.HIC_SCAFFOLD_11.396	GO:0005740	Hydroxyacyl-coenzyme A dehydrogenase, mitochondrial
900	5740	4.2525e-07	0.00036561	82	385	1373	11064	mitochondrial envelope	EVM.TU.HIC_SCAFFOLD_31.130	GO:0005740	Mitochondrial import inner membrane translocase subunit Tim9
901	5740	4.2525e-07	0.00036561	82	385	1373	11064	mitochondrial envelope	EVM.TU.HIC_SCAFFOLD_31.1211	GO:0005740	Cytochrome c oxidase assembly factor 6 homolog
902	5740	4.2525e-07	0.00036561	82	385	1373	11064	mitochondrial envelope	EVM.TU.HIC_SCAFFOLD_20.561	GO:0005740	Ubiquinone biosynthesis O-methyltransferase, mitochondrial
903	5740	4.2525e-07	0.00036561	82	385	1373	11064	mitochondrial envelope	EVM.TU.HIC_SCAFFOLD_122.25	GO:0005740	Peroxisomal membrane protein PMP34
904	5740	4.2525e-07	0.00036561	82	385	1373	11064	mitochondrial envelope	EVM.TU.HIC_SCAFFOLD_11.3	GO:0005740	Mitochondrial import inner membrane translocase subunit Tim29
905	5740	4.2525e-07	0.00036561	82	385	1373	11064	mitochondrial envelope	EVM.TU.HIC_SCAFFOLD_21.124	GO:0005740	Mitochondrial-processing peptidase subunit beta
906	5740	4.2525e-07	0.00036561	82	385	1373	11064	mitochondrial envelope	EVM.TU.HIC_SCAFFOLD_1.49	GO:0005740	Cytochrome c oxidase assembly factor 7
907	5740	4.2525e-07	0.00036561	82	385	1373	11064	mitochondrial envelope	EVM.TU.HIC_SCAFFOLD_11.1364	GO:0005740	ATPase inhibitor, mitochondrial
908	5740	4.2525e-07	0.00036561	82	385	1373	11064	mitochondrial envelope	EVM.TU.HIC_SCAFFOLD_20.608	GO:0005740	Transmembrane protein 177
909	5740	4.2525e-07	0.00036561	82	385	1373	11064	mitochondrial envelope	EVM.TU.HIC_SCAFFOLD_4.645	GO:0005740	NADH dehydrogenase [ubiquinone] iron-sulfur protein 7, mitochondrial
910	5739	6.0835e-07	0.00046492	168	952	1373	11064	mitochondrion	EVM.TU.HIC_SCAFFOLD_1.669	GO:0005739	28S ribosomal protein S21, mitochondrial
911	5739	6.0835e-07	0.00046492	168	952	1373	11064	mitochondrion	EVM.TU.HIC_SCAFFOLD_31.1868	GO:0005739	Actin-depolymerizing factor 3
912	5739	6.0835e-07	0.00046492	168	952	1373	11064	mitochondrion	EVM.TU.HIC_SCAFFOLD_5.1674	GO:0005739	Arginine-hydroxylase NDUFAF5, mitochondrial
913	5739	6.0835e-07	0.00046492	168	952	1373	11064	mitochondrion	EVM.TU.HIC_SCAFFOLD_15.1476	GO:0005739	Nucleoside diphosphate kinase B
914	5739	6.0835e-07	0.00046492	168	952	1373	11064	mitochondrion	EVM.TU.HIC_SCAFFOLD_6.1438	GO:0005739	uncharacterized protein LOC110050242
915	5739	6.0835e-07	0.00046492	168	952	1373	11064	mitochondrion	EVM.TU.HIC_SCAFFOLD_17.1881	GO:0005739	Cytochrome c oxidase subunit NDUFA4
916	5739	6.0835e-07	0.00046492	168	952	1373	11064	mitochondrion	EVM.TU.HIC_SCAFFOLD_20.151	GO:0005739	ATP synthase subunit O, mitochondrial
917	5739	6.0835e-07	0.00046492	168	952	1373	11064	mitochondrion	EVM.TU.HIC_SCAFFOLD_10.2009	GO:0005739	Developmentally-regulated GTP-binding protein 2
918	5739	6.0835e-07	0.00046492	168	952	1373	11064	mitochondrion	EVM.TU.HIC_SCAFFOLD_4.471	GO:0005739	Peptidyl-prolyl cis-trans isomerase NIMA-interacting 1
919	5739	6.0835e-07	0.00046492	168	952	1373	11064	mitochondrion	EVM.TU.SC0A5M3_2_HRSCAF_2.7	GO:0005739	ATP synthase subunit gamma, mitochondrial
920	5739	6.0835e-07	0.00046492	168	952	1373	11064	mitochondrion	EVM.TU.HIC_SCAFFOLD_20.1884	GO:0005739	Ubiquitin carboxyl-terminal hydrolase 48
921	5739	6.0835e-07	0.00046492	168	952	1373	11064	mitochondrion	EVM.TU.HIC_SCAFFOLD_20.277	GO:0005739	Mitochondrial genome maintenance exonuclease 1
922	5739	6.0835e-07	0.00046492	168	952	1373	11064	mitochondrion	EVM.TU.HIC_SCAFFOLD_20.1521	GO:0005739	Ras-related protein Rab-8B
923	5739	6.0835e-07	0.00046492	168	952	1373	11064	mitochondrion	EVM.TU.HIC_SCAFFOLD_31.764	GO:0005739	39S ribosomal protein L30, mitochondrial
924	5739	6.0835e-07	0.00046492	168	952	1373	11064	mitochondrion	EVM.TU.HIC_SCAFFOLD_2.581	GO:0005739	NADH dehydrogenase [ubiquinone] iron-sulfur protein 6, mitochondrial
925	5739	6.0835e-07	0.00046492	168	952	1373	11064	mitochondrion	EVM.TU.HIC_SCAFFOLD_30.150	GO:0005739	CDP-diacylglycerol--inositol 3-phosphatidyltransferase
926	5739	6.0835e-07	0.00046492	168	952	1373	11064	mitochondrion	EVM.TU.HIC_SCAFFOLD_8.7	GO:0005739	Ubiquitin carboxyl-terminal hydrolase isozyme L5
927	5739	6.0835e-07	0.00046492	168	952	1373	11064	mitochondrion	EVM.TU.HIC_SCAFFOLD_30.152	GO:0005739	Phosphatidylserine decarboxylase proenzyme, mitochondrial
928	5739	6.0835e-07	0.00046492	168	952	1373	11064	mitochondrion	EVM.TU.HIC_SCAFFOLD_2.987	GO:0005739	NADH dehydrogenase (ubiquinone) complex I, assembly factor 6
929	5739	6.0835e-07	0.00046492	168	952	1373	11064	mitochondrion	EVM.TU.HIC_SCAFFOLD_2.228	GO:0005739	Dehydrogenase/reductase SDR family member 4 (Fragment)
930	5739	6.0835e-07	0.00046492	168	952	1373	11064	mitochondrion	EVM.TU.HIC_SCAFFOLD_35.1421	GO:0005739	Enoyl-CoA hydratase, mitochondrial
931	5739	6.0835e-07	0.00046492	168	952	1373	11064	mitochondrion	EVM.TU.SC0A5M3_2_HRSCAF_2.5	GO:0005739	S-adenosylmethionine mitochondrial carrier protein
932	5739	6.0835e-07	0.00046492	168	952	1373	11064	mitochondrion	EVM.TU.HIC_SCAFFOLD_30.169	GO:0005739	2-methoxy-6-polyprenyl-1,4-benzoquinol methylase, mitochondrial
933	5739	6.0835e-07	0.00046492	168	952	1373	11064	mitochondrion	EVM.TU.HIC_SCAFFOLD_1.1411	GO:0005739	Creatine kinase S-type, mitochondrial
934	5739	6.0835e-07	0.00046492	168	952	1373	11064	mitochondrion	EVM.TU.HIC_SCAFFOLD_35.1008	GO:0005739	FAD-linked sulfhydryl oxidase ALR
935	5739	6.0835e-07	0.00046492	168	952	1373	11064	mitochondrion	EVM.TU.HIC_SCAFFOLD_35.1404	GO:0005739	LYR motif containing protein 1
936	5739	6.0835e-07	0.00046492	168	952	1373	11064	mitochondrion	EVM.TU.HIC_SCAFFOLD_1.64	GO:0005739	Mitochondrial ribosome-associated GTPase 1
937	5739	6.0835e-07	0.00046492	168	952	1373	11064	mitochondrion	EVM.TU.HIC_SCAFFOLD_30.166	GO:0005739	Complement component 1 Q subcomponent-binding protein, mitochondrial
938	5739	6.0835e-07	0.00046492	168	952	1373	11064	mitochondrion	EVM.TU.HIC_SCAFFOLD_31.1879	GO:0005739	D-beta-hydroxybutyrate dehydrogenase, mitochondrial
939	5739	6.0835e-07	0.00046492	168	952	1373	11064	mitochondrion	EVM.TU.HIC_SCAFFOLD_35.1925	GO:0005739	40S ribosomal protein S15a
940	5739	6.0835e-07	0.00046492	168	952	1373	11064	mitochondrion	EVM.TU.HIC_SCAFFOLD_30.563	GO:0005739	Mitochondrial fission process protein 1
941	5739	6.0835e-07	0.00046492	168	952	1373	11064	mitochondrion	EVM.TU.HIC_SCAFFOLD_35.1805	GO:0005739	Transmembrane protein 11-B, mitochondrial
942	5739	6.0835e-07	0.00046492	168	952	1373	11064	mitochondrion	EVM.TU.HIC_SCAFFOLD_4.1130	GO:0005739	Solute carrier family 25 member 46
943	5739	6.0835e-07	0.00046492	168	952	1373	11064	mitochondrion	EVM.TU.HIC_SCAFFOLD_4.2461	GO:0005739	Leucine-rich repeat serine/threonine-protein kinase 1
944	5739	6.0835e-07	0.00046492	168	952	1373	11064	mitochondrion	EVM.TU.HIC_SCAFFOLD_10.1688	GO:0005739	Solute carrier family 25 member 44
945	5739	6.0835e-07	0.00046492	168	952	1373	11064	mitochondrion	EVM.TU.HIC_SCAFFOLD_1.153	GO:0005739	ATP-binding cassette sub-family D member 3
946	5739	6.0835e-07	0.00046492	168	952	1373	11064	mitochondrion	EVM.TU.HIC_SCAFFOLD_6.251	GO:0005739	Prefoldin subunit 2
947	5739	6.0835e-07	0.00046492	168	952	1373	11064	mitochondrion	EVM.TU.HIC_SCAFFOLD_10.2378	GO:0005739	Methionyl-tRNA formyltransferase, mitochondrial
948	5739	6.0835e-07	0.00046492	168	952	1373	11064	mitochondrion	EVM.TU.HIC_SCAFFOLD_31.1757	GO:0005739	Very-long-chain (3R)-3-hydroxyacyl-CoA dehydratase 3
949	5739	6.0835e-07	0.00046492	168	952	1373	11064	mitochondrion	EVM.TU.HIC_SCAFFOLD_4.2181	GO:0005739	Phenylalanine--tRNA ligase, mitochondrial
950	5739	6.0835e-07	0.00046492	168	952	1373	11064	mitochondrion	EVM.TU.HIC_SCAFFOLD_2.630	GO:0005739	NAD-dependent protein deacylase sirtuin-5, mitochondrial
951	5739	6.0835e-07	0.00046492	168	952	1373	11064	mitochondrion	EVM.TU.HIC_SCAFFOLD_30.1225	GO:0005739	Mitochondrial chaperone BCS1
952	5739	6.0835e-07	0.00046492	168	952	1373	11064	mitochondrion	EVM.TU.HIC_SCAFFOLD_10.2387	GO:0005739	Thioredoxin, mitochondrial
953	5739	6.0835e-07	0.00046492	168	952	1373	11064	mitochondrion	EVM.TU.HIC_SCAFFOLD_2.350	GO:0005739	NADH dehydrogenase [ubiquinone] flavoprotein 2, mitochondrial
954	5739	6.0835e-07	0.00046492	168	952	1373	11064	mitochondrion	EVM.TU.HIC_SCAFFOLD_35.1494	GO:0005739	NADPH:adrenodoxin oxidoreductase, mitochondrial
955	5739	6.0835e-07	0.00046492	168	952	1373	11064	mitochondrion	EVM.TU.HIC_SCAFFOLD_20.426	GO:0005739	Peroxiredoxin-4
956	5739	6.0835e-07	0.00046492	168	952	1373	11064	mitochondrion	EVM.TU.HIC_SCAFFOLD_20.1879	GO:0005739	28S ribosomal protein S22, mitochondrial
957	5739	6.0835e-07	0.00046492	168	952	1373	11064	mitochondrion	EVM.TU.HIC_SCAFFOLD_10.412	GO:0005739	Arylsulfatase B
958	5739	6.0835e-07	0.00046492	168	952	1373	11064	mitochondrion	EVM.TU.HIC_SCAFFOLD_11.1069	GO:0005739	COX assembly mitochondrial protein homolog
959	5739	6.0835e-07	0.00046492	168	952	1373	11064	mitochondrion	EVM.TU.HIC_SCAFFOLD_6.228	GO:0005739	NADH dehydrogenase [ubiquinone] iron-sulfur protein 2, mitochondrial
960	5739	6.0835e-07	0.00046492	168	952	1373	11064	mitochondrion	EVM.TU.HIC_SCAFFOLD_5.261	GO:0005739	NADH dehydrogenase [ubiquinone] 1 beta subcomplex subunit 3
961	5739	6.0835e-07	0.00046492	168	952	1373	11064	mitochondrion	EVM.TU.HIC_SCAFFOLD_5.260	GO:0005739	39S ribosomal protein L10, mitochondrial
962	5739	6.0835e-07	0.00046492	168	952	1373	11064	mitochondrion	EVM.TU.HIC_SCAFFOLD_11.1348	GO:0005739	Cathepsin B
963	5739	6.0835e-07	0.00046492	168	952	1373	11064	mitochondrion	EVM.TU.HIC_SCAFFOLD_21.41	GO:0005739	MICOS complex subunit Mic19
964	5739	6.0835e-07	0.00046492	168	952	1373	11064	mitochondrion	EVM.TU.HIC_SCAFFOLD_30.451	GO:0005739	L-serine dehydratase/L-threonine deaminase
965	5739	6.0835e-07	0.00046492	168	952	1373	11064	mitochondrion	EVM.TU.HIC_SCAFFOLD_17.1544	GO:0005739	Decaprenyl-diphosphate synthase subunit 1
966	5739	6.0835e-07	0.00046492	168	952	1373	11064	mitochondrion	EVM.TU.HIC_SCAFFOLD_35.1839	GO:0005739	Complex III assembly factor LYRM7
967	5739	6.0835e-07	0.00046492	168	952	1373	11064	mitochondrion	EVM.TU.HIC_SCAFFOLD_2.2047	GO:0005739	40S ribosomal protein S14
968	5739	6.0835e-07	0.00046492	168	952	1373	11064	mitochondrion	EVM.TU.HIC_SCAFFOLD_6.340	GO:0005739	Glutathione reductase, mitochondrial
969	5739	6.0835e-07	0.00046492	168	952	1373	11064	mitochondrion	EVM.TU.HIC_SCAFFOLD_10.2225	GO:0005739	Histidine triad nucleotide-binding protein 2, mitochondrial
970	5739	6.0835e-07	0.00046492	168	952	1373	11064	mitochondrion	EVM.TU.HIC_SCAFFOLD_17.2078	GO:0005739	Biogenesis of lysosome-related organelles complex 1 subunit 1
971	5739	6.0835e-07	0.00046492	168	952	1373	11064	mitochondrion	EVM.TU.HIC_SCAFFOLD_20.370	GO:0005739	YrdC domain-containing protein, mitochondrial
972	5739	6.0835e-07	0.00046492	168	952	1373	11064	mitochondrion	EVM.TU.HIC_SCAFFOLD_35.474	GO:0005739	Lipoyltransferase 1, mitochondrial
973	5739	6.0835e-07	0.00046492	168	952	1373	11064	mitochondrion	EVM.TU.HIC_SCAFFOLD_20.1784	GO:0005739	39S ribosomal protein L47, mitochondrial
974	5739	6.0835e-07	0.00046492	168	952	1373	11064	mitochondrion	EVM.TU.HIC_SCAFFOLD_30.1239	GO:0005739	Cytochrome c oxidase subunit 6C
975	5739	6.0835e-07	0.00046492	168	952	1373	11064	mitochondrion	EVM.TU.HIC_SCAFFOLD_17.313	GO:0005739	Amine oxidase [flavin-containing] A
976	5739	6.0835e-07	0.00046492	168	952	1373	11064	mitochondrion	EVM.TU.HIC_SCAFFOLD_31.386	GO:0005739	Mitochondrial import receptor subunit TOM20 homolog
977	5739	6.0835e-07	0.00046492	168	952	1373	11064	mitochondrion	EVM.TU.HIC_SCAFFOLD_2.364	GO:0005739	2,4-dienoyl-CoA reductase, mitochondrial
978	5739	6.0835e-07	0.00046492	168	952	1373	11064	mitochondrion	EVM.TU.HIC_SCAFFOLD_2.122	GO:0005739	NADH dehydrogenase [ubiquinone] 1 beta subcomplex subunit 9
979	5739	6.0835e-07	0.00046492	168	952	1373	11064	mitochondrion	EVM.TU.HIC_SCAFFOLD_20.134	GO:0005739	NADP-dependent malic enzyme, mitochondrial
980	5739	6.0835e-07	0.00046492	168	952	1373	11064	mitochondrion	EVM.TU.HIC_SCAFFOLD_29.2	GO:0005739	Mitochondrial RNA pseudouridine synthase RPUSD4
981	5739	6.0835e-07	0.00046492	168	952	1373	11064	mitochondrion	EVM.TU.HIC_SCAFFOLD_31.2023	GO:0005739	39S ribosomal protein L4, mitochondrial
982	5739	6.0835e-07	0.00046492	168	952	1373	11064	mitochondrion	EVM.TU.HIC_SCAFFOLD_30.1115	GO:0005739	Malate dehydrogenase, mitochondrial
983	5739	6.0835e-07	0.00046492	168	952	1373	11064	mitochondrion	EVM.TU.HIC_SCAFFOLD_4.255	GO:0005739	Surfeit locus protein 1
984	5739	6.0835e-07	0.00046492	168	952	1373	11064	mitochondrion	EVM.TU.HIC_SCAFFOLD_31.784	GO:0005739	N(G),N(G)-dimethylarginine dimethylaminohydrolase 1
985	5739	6.0835e-07	0.00046492	168	952	1373	11064	mitochondrion	EVM.TU.HIC_SCAFFOLD_17.65	GO:0005739	ATP synthase F(0) complex subunit C2, mitochondrial
986	5739	6.0835e-07	0.00046492	168	952	1373	11064	mitochondrion	EVM.TU.HIC_SCAFFOLD_10.324	GO:0005739	Succinate--CoA ligase [ADP/GDP-forming] subunit alpha, mitochondrial
987	5739	6.0835e-07	0.00046492	168	952	1373	11064	mitochondrion	EVM.TU.HIC_SCAFFOLD_10.686	GO:0005739	Adenine DNA glycosylase
988	5739	6.0835e-07	0.00046492	168	952	1373	11064	mitochondrion	EVM.TU.HIC_SCAFFOLD_10.168	GO:0005739	L-seryl-tRNA(Sec) kinase
989	5739	6.0835e-07	0.00046492	168	952	1373	11064	mitochondrion	EVM.TU.HIC_SCAFFOLD_4.535	GO:0005739	Endophilin-B1
990	5739	6.0835e-07	0.00046492	168	952	1373	11064	mitochondrion	EVM.TU.HIC_SCAFFOLD_4.2368	GO:0005739	28S ribosomal protein S36, mitochondrial
991	5739	6.0835e-07	0.00046492	168	952	1373	11064	mitochondrion	EVM.TU.HIC_SCAFFOLD_30.501	GO:0005739	NADH dehydrogenase [ubiquinone] iron-sulfur protein 8, mitochondrial
992	5739	6.0835e-07	0.00046492	168	952	1373	11064	mitochondrion	EVM.TU.HIC_SCAFFOLD_4.2365	GO:0005739	Cytochrome c oxidase subunit 5A, mitochondrial
993	5739	6.0835e-07	0.00046492	168	952	1373	11064	mitochondrion	EVM.TU.HIC_SCAFFOLD_5.273	GO:0005739	PRELI domain-containing protein 1, mitochondrial
994	5739	6.0835e-07	0.00046492	168	952	1373	11064	mitochondrion	EVM.TU.HIC_SCAFFOLD_17.1896	GO:0005739	NADH dehydrogenase [ubiquinone] 1 alpha subcomplex subunit 8
995	5739	6.0835e-07	0.00046492	168	952	1373	11064	mitochondrion	EVM.TU.HIC_SCAFFOLD_35.1828	GO:0005739	Zinc phosphodiesterase ELAC protein 2
996	5739	6.0835e-07	0.00046492	168	952	1373	11064	mitochondrion	EVM.TU.HIC_SCAFFOLD_6.230	GO:0005739	Putative glycerol kinase 5
997	5739	6.0835e-07	0.00046492	168	952	1373	11064	mitochondrion	EVM.TU.HIC_SCAFFOLD_31.130	GO:0005739	Mitochondrial import inner membrane translocase subunit Tim9
998	5739	6.0835e-07	0.00046492	168	952	1373	11064	mitochondrion	EVM.TU.HIC_SCAFFOLD_31.1211	GO:0005739	Cytochrome c oxidase assembly factor 6 homolog
999	5739	6.0835e-07	0.00046492	168	952	1373	11064	mitochondrion	EVM.TU.HIC_SCAFFOLD_17.711	GO:0005739	Sacsin
1000	5739	6.0835e-07	0.00046492	168	952	1373	11064	mitochondrion	EVM.TU.HIC_SCAFFOLD_20.640	GO:0005739	Superoxide dismutase [Cu-Zn]
1001	5739	6.0835e-07	0.00046492	168	952	1373	11064	mitochondrion	EVM.TU.HIC_SCAFFOLD_2.131	GO:0005739	Mitochondrial ribonuclease P catalytic subunit
1002	5739	6.0835e-07	0.00046492	168	952	1373	11064	mitochondrion	EVM.TU.HIC_SCAFFOLD_17.79	GO:0005739	Nucleic acid dioxygenase ALKBH1
1003	5739	6.0835e-07	0.00046492	168	952	1373	11064	mitochondrion	EVM.TU.HIC_SCAFFOLD_35.47	GO:0005739	Isopentenyl-diphosphate Delta-isomerase 1
1004	5739	6.0835e-07	0.00046492	168	952	1373	11064	mitochondrion	EVM.TU.HIC_SCAFFOLD_20.247	GO:0005739	Probable 28S ribosomal protein S6, mitochondrial
1005	5739	6.0835e-07	0.00046492	168	952	1373	11064	mitochondrion	EVM.TU.HIC_SCAFFOLD_122.25	GO:0005739	Peroxisomal membrane protein PMP34
1006	5739	6.0835e-07	0.00046492	168	952	1373	11064	mitochondrion	EVM.TU.HIC_SCAFFOLD_1.49	GO:0005739	Cytochrome c oxidase assembly factor 7
1007	5739	6.0835e-07	0.00046492	168	952	1373	11064	mitochondrion	EVM.TU.HIC_SCAFFOLD_11.1364	GO:0005739	ATPase inhibitor, mitochondrial
1008	5739	6.0835e-07	0.00046492	168	952	1373	11064	mitochondrion	EVM.TU.HIC_SCAFFOLD_4.1799	GO:0005739	Cytosolic carboxypeptidase 1
1009	5739	6.0835e-07	0.00046492	168	952	1373	11064	mitochondrion	EVM.TU.HIC_SCAFFOLD_4.645	GO:0005739	NADH dehydrogenase [ubiquinone] iron-sulfur protein 7, mitochondrial
1010	5739	6.0835e-07	0.00046492	168	952	1373	11064	mitochondrion	EVM.TU.SC0A5M3_2_HRSCAF_2.12	GO:0005739	Protein FAM72A
1011	5739	6.0835e-07	0.00046492	168	952	1373	11064	mitochondrion	EVM.TU.HIC_SCAFFOLD_6.202	GO:0005739	Propionyl-CoA carboxylase beta chain, mitochondrial
1012	5739	6.0835e-07	0.00046492	168	952	1373	11064	mitochondrion	EVM.TU.HIC_SCAFFOLD_31.1826	GO:0005739	Apoptosis regulatory protein Siva
1013	5739	6.0835e-07	0.00046492	168	952	1373	11064	mitochondrion	EVM.TU.HIC_SCAFFOLD_15.1151	GO:0005739	Amine oxidase [flavin-containing]
1014	5739	6.0835e-07	0.00046492	168	952	1373	11064	mitochondrion	EVM.TU.HIC_SCAFFOLD_17.2016	GO:0005739	CDGSH iron-sulfur domain-containing protein 3, mitochondrial
1015	5739	6.0835e-07	0.00046492	168	952	1373	11064	mitochondrion	EVM.TU.HIC_SCAFFOLD_5.1631	GO:0005739	Acyl-CoA dehydrogenase family member 11
1016	5739	6.0835e-07	0.00046492	168	952	1373	11064	mitochondrion	EVM.TU.HIC_SCAFFOLD_1.465	GO:0005739	NADH dehydrogenase [ubiquinone] 1 alpha subcomplex subunit 7
1017	5739	6.0835e-07	0.00046492	168	952	1373	11064	mitochondrion	EVM.TU.HIC_SCAFFOLD_15.1038	GO:0005739	Arylsulfatase B
1018	5739	6.0835e-07	0.00046492	168	952	1373	11064	mitochondrion	EVM.TU.HIC_SCAFFOLD_20.1693	GO:0005739	Transmembrane protein 177
1019	5739	6.0835e-07	0.00046492	168	952	1373	11064	mitochondrion	EVM.TU.HIC_SCAFFOLD_20.471	GO:0005739	Malonyl-CoA decarboxylase, mitochondrial
1020	5739	6.0835e-07	0.00046492	168	952	1373	11064	mitochondrion	EVM.TU.HIC_SCAFFOLD_2.1459	GO:0005739	Isocitrate dehydrogenase [NADP] cytoplasmic
1021	5739	6.0835e-07	0.00046492	168	952	1373	11064	mitochondrion	EVM.TU.HIC_SCAFFOLD_2.1734	GO:0005739	39S ribosomal protein L13, mitochondrial
1022	5739	6.0835e-07	0.00046492	168	952	1373	11064	mitochondrion	EVM.TU.HIC_SCAFFOLD_4.150	GO:0005739	Mitochondrial import inner membrane translocase subunit TIM14
1023	5739	6.0835e-07	0.00046492	168	952	1373	11064	mitochondrion	EVM.TU.HIC_SCAFFOLD_20.234	GO:0005739	2-oxoisovalerate dehydrogenase subunit beta, mitochondrial
1024	5739	6.0835e-07	0.00046492	168	952	1373	11064	mitochondrion	EVM.TU.HIC_SCAFFOLD_10.2331	GO:0005739	Glycine amidinotransferase, mitochondrial
1025	5739	6.0835e-07	0.00046492	168	952	1373	11064	mitochondrion	EVM.TU.HIC_SCAFFOLD_30.194	GO:0005739	Peptidyl-tRNA hydrolase 2, mitochondrial
1026	5739	6.0835e-07	0.00046492	168	952	1373	11064	mitochondrion	EVM.TU.HIC_SCAFFOLD_21.1101	GO:0005739	Mitochondrial inner membrane protease subunit 2
1027	5739	6.0835e-07	0.00046492	168	952	1373	11064	mitochondrion	EVM.TU.HIC_SCAFFOLD_6.24	GO:0005739	Mitochondrial fission 1 protein
1028	5739	6.0835e-07	0.00046492	168	952	1373	11064	mitochondrion	EVM.TU.HIC_SCAFFOLD_6.1194	GO:0005739	(DL)-glycerol-3-phosphatase 2
1029	5739	6.0835e-07	0.00046492	168	952	1373	11064	mitochondrion	EVM.TU.HIC_SCAFFOLD_31.968	GO:0005739	Cytochrome c oxidase protein 20 homolog
1030	5739	6.0835e-07	0.00046492	168	952	1373	11064	mitochondrion	EVM.TU.HIC_SCAFFOLD_17.1558	GO:0005739	Selenoprotein O
1031	5739	6.0835e-07	0.00046492	168	952	1373	11064	mitochondrion	EVM.TU.HIC_SCAFFOLD_17.1553	GO:0005739	Putative ATP-dependent RNA helicase DHX57
1032	5739	6.0835e-07	0.00046492	168	952	1373	11064	mitochondrion	EVM.TU.HIC_SCAFFOLD_10.170	GO:0005739	RHOMBOID-like protein 12, mitochondrial
1033	5739	6.0835e-07	0.00046492	168	952	1373	11064	mitochondrion	EVM.TU.HIC_SCAFFOLD_10.58	GO:0005739	Sideroflexin-2
1034	5739	6.0835e-07	0.00046492	168	952	1373	11064	mitochondrion	EVM.TU.HIC_SCAFFOLD_30.409	GO:0005739	Protein spinster homolog 1
1035	5739	6.0835e-07	0.00046492	168	952	1373	11064	mitochondrion	EVM.TU.HIC_SCAFFOLD_5.1620	GO:0005739	ATP-binding cassette sub-family G member 2
1036	5739	6.0835e-07	0.00046492	168	952	1373	11064	mitochondrion	EVM.TU.HIC_SCAFFOLD_156.2	GO:0005739	Growth hormone-inducible transmembrane protein
1037	5739	6.0835e-07	0.00046492	168	952	1373	11064	mitochondrion	EVM.TU.HIC_SCAFFOLD_10.1367	GO:0005739	Glycerol-3-phosphate acyltransferase 1, mitochondrial
1038	5739	6.0835e-07	0.00046492	168	952	1373	11064	mitochondrion	EVM.TU.HIC_SCAFFOLD_31.152	GO:0005739	Retinol dehydrogenase 13
1039	5739	6.0835e-07	0.00046492	168	952	1373	11064	mitochondrion	EVM.TU.HIC_SCAFFOLD_31.270	GO:0005739	39S ribosomal protein L49, mitochondrial
1040	5739	6.0835e-07	0.00046492	168	952	1373	11064	mitochondrion	EVM.TU.HIC_SCAFFOLD_31.156	GO:0005739	Probable 28S ribosomal protein S10, mitochondrial
1041	5739	6.0835e-07	0.00046492	168	952	1373	11064	mitochondrion	EVM.TU.HIC_SCAFFOLD_15.1318	GO:0005739	Methylmalonic aciduria type A protein, mitochondrial
1042	5739	6.0835e-07	0.00046492	168	952	1373	11064	mitochondrion	EVM.TU.HIC_SCAFFOLD_37.1	GO:0005739	Ras-related protein Rab-32
1043	5739	6.0835e-07	0.00046492	168	952	1373	11064	mitochondrion	EVM.TU.HIC_SCAFFOLD_20.228	GO:0005739	Elongation factor Ts, mitochondrial
1044	5739	6.0835e-07	0.00046492	168	952	1373	11064	mitochondrion	EVM.TU.HIC_SCAFFOLD_2.714	GO:0005739	Ataxin-3
1045	5739	6.0835e-07	0.00046492	168	952	1373	11064	mitochondrion	EVM.TU.HIC_SCAFFOLD_21.1451	GO:0005739	Putative 28S ribosomal protein S25, mitochondrial
1046	5739	6.0835e-07	0.00046492	168	952	1373	11064	mitochondrion	EVM.TU.HIC_SCAFFOLD_4.1977	GO:0005739	NADH dehydrogenase [ubiquinone] 1 alpha subcomplex subunit 9, mitochondrial
1047	5739	6.0835e-07	0.00046492	168	952	1373	11064	mitochondrion	EVM.TU.HIC_SCAFFOLD_10.455	GO:0005739	Probable acylpyruvase FAHD1, mitochondrial
1048	5739	6.0835e-07	0.00046492	168	952	1373	11064	mitochondrion	EVM.TU.SC0A5M3_252_HRSCAF_417.63	GO:0005739	Cytochrome c oxidase assembly protein COX19
1049	5739	6.0835e-07	0.00046492	168	952	1373	11064	mitochondrion	EVM.TU.HIC_SCAFFOLD_35.437	GO:0005739	Prostaglandin reductase-3
1050	5739	6.0835e-07	0.00046492	168	952	1373	11064	mitochondrion	EVM.TU.HIC_SCAFFOLD_31.1882	GO:0005739	Complex I intermediate-associated protein 30, mitochondrial
1051	5739	6.0835e-07	0.00046492	168	952	1373	11064	mitochondrion	EVM.TU.HIC_SCAFFOLD_15.304	GO:0005739	3-hydroxyacyl-CoA dehydrogenase type-2
1052	5739	6.0835e-07	0.00046492	168	952	1373	11064	mitochondrion	EVM.TU.HIC_SCAFFOLD_15.269	GO:0005739	40S ribosomal protein S3-A
1053	5739	6.0835e-07	0.00046492	168	952	1373	11064	mitochondrion	EVM.TU.HIC_SCAFFOLD_30.814	GO:0005739	Mitochondrial import inner membrane translocase subunit Tim10-A
1054	5739	6.0835e-07	0.00046492	168	952	1373	11064	mitochondrion	EVM.TU.HIC_SCAFFOLD_2.1833	GO:0005739	Inactive hydroxysteroid dehydrogenase-like protein 1
1055	5739	6.0835e-07	0.00046492	168	952	1373	11064	mitochondrion	EVM.TU.HIC_SCAFFOLD_10.1184	GO:0005739	Deoxyuridine 5'-triphosphate nucleotidohydrolase, mitochondrial
1056	5739	6.0835e-07	0.00046492	168	952	1373	11064	mitochondrion	EVM.TU.HIC_SCAFFOLD_10.1343	GO:0005739	ATP synthase F(0) complex subunit B1, mitochondrial
1057	5739	6.0835e-07	0.00046492	168	952	1373	11064	mitochondrion	EVM.TU.HIC_SCAFFOLD_4.452	GO:0005739	28S ribosomal protein S18b, mitochondrial
1058	5739	6.0835e-07	0.00046492	168	952	1373	11064	mitochondrion	EVM.TU.HIC_SCAFFOLD_31.225	GO:0005739	39S ribosomal protein L40, mitochondrial
1059	5739	6.0835e-07	0.00046492	168	952	1373	11064	mitochondrion	EVM.TU.HIC_SCAFFOLD_10.242	GO:0005739	Isocitrate dehydrogenase [NAD] subunit beta, mitochondrial
1060	5739	6.0835e-07	0.00046492	168	952	1373	11064	mitochondrion	EVM.TU.HIC_SCAFFOLD_30.494	GO:0005739	Mitochondrial import inner membrane translocase subunit Tim22
1061	5739	6.0835e-07	0.00046492	168	952	1373	11064	mitochondrion	EVM.TU.HIC_SCAFFOLD_31.508	GO:0005739	Mitochondrial intermediate peptidase
1062	5739	6.0835e-07	0.00046492	168	952	1373	11064	mitochondrion	EVM.TU.HIC_SCAFFOLD_1.416	GO:0005739	Probable dimethyladenosine transferase
1063	5739	6.0835e-07	0.00046492	168	952	1373	11064	mitochondrion	EVM.TU.HIC_SCAFFOLD_6.279	GO:0005739	Succinate dehydrogenase cytochrome b560 subunit, mitochondrial
1064	5739	6.0835e-07	0.00046492	168	952	1373	11064	mitochondrion	EVM.TU.HIC_SCAFFOLD_2.739	GO:0005739	Cytochrome b-c1 complex subunit Rieske, mitochondrial
1065	5739	6.0835e-07	0.00046492	168	952	1373	11064	mitochondrion	EVM.TU.HIC_SCAFFOLD_17.2028	GO:0005739	CDGSH iron-sulfur domain-containing protein 3, mitochondrial
1066	5739	6.0835e-07	0.00046492	168	952	1373	11064	mitochondrion	EVM.TU.HIC_SCAFFOLD_20.1181	GO:0005739	Protein/nucleic acid deglycase DJ-1
1067	5739	6.0835e-07	0.00046492	168	952	1373	11064	mitochondrion	EVM.TU.HIC_SCAFFOLD_11.396	GO:0005739	Hydroxyacyl-coenzyme A dehydrogenase, mitochondrial
1068	5739	6.0835e-07	0.00046492	168	952	1373	11064	mitochondrion	EVM.TU.HIC_SCAFFOLD_15.1700	GO:0005739	Transcription factor AP-4
1069	5739	6.0835e-07	0.00046492	168	952	1373	11064	mitochondrion	EVM.TU.HIC_SCAFFOLD_35.321	GO:0005739	Acyl-CoA synthetase short-chain family member 3, mitochondrial
1070	5739	6.0835e-07	0.00046492	168	952	1373	11064	mitochondrion	EVM.TU.HIC_SCAFFOLD_10.1502	GO:0005739	Arsenite methyltransferase
1071	5739	6.0835e-07	0.00046492	168	952	1373	11064	mitochondrion	EVM.TU.HIC_SCAFFOLD_20.561	GO:0005739	Ubiquinone biosynthesis O-methyltransferase, mitochondrial
1072	5739	6.0835e-07	0.00046492	168	952	1373	11064	mitochondrion	EVM.TU.HIC_SCAFFOLD_10.875	GO:0005739	Probable delta-1-pyrroline-5-carboxylate synthase
1073	5739	6.0835e-07	0.00046492	168	952	1373	11064	mitochondrion	EVM.TU.HIC_SCAFFOLD_11.3	GO:0005739	Mitochondrial import inner membrane translocase subunit Tim29
1074	5739	6.0835e-07	0.00046492	168	952	1373	11064	mitochondrion	EVM.TU.HIC_SCAFFOLD_21.124	GO:0005739	Mitochondrial-processing peptidase subunit beta
1075	5739	6.0835e-07	0.00046492	168	952	1373	11064	mitochondrion	EVM.TU.HIC_SCAFFOLD_2.610	GO:0005739	Alanine aminotransferase 2
1076	5739	6.0835e-07	0.00046492	168	952	1373	11064	mitochondrion	EVM.TU.HIC_SCAFFOLD_20.608	GO:0005739	Transmembrane protein 177
1077	5739	6.0835e-07	0.00046492	168	952	1373	11064	mitochondrion	EVM.TU.HIC_SCAFFOLD_35.719	GO:0005739	28S ribosomal protein S24-A, mitochondrial
1078	5743	7.0088e-07	0.00048207	62	269	1373	11064	mitochondrial inner membrane	EVM.TU.HIC_SCAFFOLD_1.669	GO:0005743	28S ribosomal protein S21, mitochondrial
1079	5743	7.0088e-07	0.00048207	62	269	1373	11064	mitochondrial inner membrane	EVM.TU.HIC_SCAFFOLD_5.1674	GO:0005743	Arginine-hydroxylase NDUFAF5, mitochondrial
1080	5743	7.0088e-07	0.00048207	62	269	1373	11064	mitochondrial inner membrane	EVM.TU.HIC_SCAFFOLD_17.1881	GO:0005743	Cytochrome c oxidase subunit NDUFA4
1081	5743	7.0088e-07	0.00048207	62	269	1373	11064	mitochondrial inner membrane	EVM.TU.HIC_SCAFFOLD_1.465	GO:0005743	NADH dehydrogenase [ubiquinone] 1 alpha subcomplex subunit 7
1082	5743	7.0088e-07	0.00048207	62	269	1373	11064	mitochondrial inner membrane	EVM.TU.HIC_SCAFFOLD_20.151	GO:0005743	ATP synthase subunit O, mitochondrial
1083	5743	7.0088e-07	0.00048207	62	269	1373	11064	mitochondrial inner membrane	EVM.TU.HIC_SCAFFOLD_20.1693	GO:0005743	Transmembrane protein 177
1084	5743	7.0088e-07	0.00048207	62	269	1373	11064	mitochondrial inner membrane	EVM.TU.SC0A5M3_2_HRSCAF_2.7	GO:0005743	ATP synthase subunit gamma, mitochondrial
1085	5743	7.0088e-07	0.00048207	62	269	1373	11064	mitochondrial inner membrane	EVM.TU.HIC_SCAFFOLD_4.150	GO:0005743	Mitochondrial import inner membrane translocase subunit TIM14
1086	5743	7.0088e-07	0.00048207	62	269	1373	11064	mitochondrial inner membrane	EVM.TU.HIC_SCAFFOLD_10.2331	GO:0005743	Glycine amidinotransferase, mitochondrial
1087	5743	7.0088e-07	0.00048207	62	269	1373	11064	mitochondrial inner membrane	EVM.TU.HIC_SCAFFOLD_2.581	GO:0005743	NADH dehydrogenase [ubiquinone] iron-sulfur protein 6, mitochondrial
1088	5743	7.0088e-07	0.00048207	62	269	1373	11064	mitochondrial inner membrane	EVM.TU.HIC_SCAFFOLD_21.1101	GO:0005743	Mitochondrial inner membrane protease subunit 2
1089	5743	7.0088e-07	0.00048207	62	269	1373	11064	mitochondrial inner membrane	EVM.TU.HIC_SCAFFOLD_30.152	GO:0005743	Phosphatidylserine decarboxylase proenzyme, mitochondrial
1090	5743	7.0088e-07	0.00048207	62	269	1373	11064	mitochondrial inner membrane	EVM.TU.HIC_SCAFFOLD_2.987	GO:0005743	NADH dehydrogenase (ubiquinone) complex I, assembly factor 6
1091	5743	7.0088e-07	0.00048207	62	269	1373	11064	mitochondrial inner membrane	EVM.TU.SC0A5M3_2_HRSCAF_2.5	GO:0005743	S-adenosylmethionine mitochondrial carrier protein
1092	5743	7.0088e-07	0.00048207	62	269	1373	11064	mitochondrial inner membrane	EVM.TU.HIC_SCAFFOLD_31.968	GO:0005743	Cytochrome c oxidase protein 20 homolog
1093	5743	7.0088e-07	0.00048207	62	269	1373	11064	mitochondrial inner membrane	EVM.TU.HIC_SCAFFOLD_30.169	GO:0005743	2-methoxy-6-polyprenyl-1,4-benzoquinol methylase, mitochondrial
1094	5743	7.0088e-07	0.00048207	62	269	1373	11064	mitochondrial inner membrane	EVM.TU.HIC_SCAFFOLD_1.1411	GO:0005743	Creatine kinase S-type, mitochondrial
1095	5743	7.0088e-07	0.00048207	62	269	1373	11064	mitochondrial inner membrane	EVM.TU.HIC_SCAFFOLD_1.64	GO:0005743	Mitochondrial ribosome-associated GTPase 1
1096	5743	7.0088e-07	0.00048207	62	269	1373	11064	mitochondrial inner membrane	EVM.TU.HIC_SCAFFOLD_31.1879	GO:0005743	D-beta-hydroxybutyrate dehydrogenase, mitochondrial
1097	5743	7.0088e-07	0.00048207	62	269	1373	11064	mitochondrial inner membrane	EVM.TU.HIC_SCAFFOLD_30.563	GO:0005743	Mitochondrial fission process protein 1
1098	5743	7.0088e-07	0.00048207	62	269	1373	11064	mitochondrial inner membrane	EVM.TU.HIC_SCAFFOLD_35.1805	GO:0005743	Transmembrane protein 11-B, mitochondrial
1099	5743	7.0088e-07	0.00048207	62	269	1373	11064	mitochondrial inner membrane	EVM.TU.HIC_SCAFFOLD_10.58	GO:0005743	Sideroflexin-2
1100	5743	7.0088e-07	0.00048207	62	269	1373	11064	mitochondrial inner membrane	EVM.TU.HIC_SCAFFOLD_10.1688	GO:0005743	Solute carrier family 25 member 44
1101	5743	7.0088e-07	0.00048207	62	269	1373	11064	mitochondrial inner membrane	EVM.TU.HIC_SCAFFOLD_30.409	GO:0005743	Protein spinster homolog 1
1102	5743	7.0088e-07	0.00048207	62	269	1373	11064	mitochondrial inner membrane	EVM.TU.HIC_SCAFFOLD_1.153	GO:0005743	ATP-binding cassette sub-family D member 3
1103	5743	7.0088e-07	0.00048207	62	269	1373	11064	mitochondrial inner membrane	EVM.TU.HIC_SCAFFOLD_156.2	GO:0005743	Growth hormone-inducible transmembrane protein
1104	5743	7.0088e-07	0.00048207	62	269	1373	11064	mitochondrial inner membrane	EVM.TU.HIC_SCAFFOLD_10.1367	GO:0005743	Glycerol-3-phosphate acyltransferase 1, mitochondrial
1105	5743	7.0088e-07	0.00048207	62	269	1373	11064	mitochondrial inner membrane	EVM.TU.HIC_SCAFFOLD_31.152	GO:0005743	Retinol dehydrogenase 13
1106	5743	7.0088e-07	0.00048207	62	269	1373	11064	mitochondrial inner membrane	EVM.TU.HIC_SCAFFOLD_2.630	GO:0005743	NAD-dependent protein deacylase sirtuin-5, mitochondrial
1107	5743	7.0088e-07	0.00048207	62	269	1373	11064	mitochondrial inner membrane	EVM.TU.HIC_SCAFFOLD_30.1225	GO:0005743	Mitochondrial chaperone BCS1
1108	5743	7.0088e-07	0.00048207	62	269	1373	11064	mitochondrial inner membrane	EVM.TU.HIC_SCAFFOLD_2.350	GO:0005743	NADH dehydrogenase [ubiquinone] flavoprotein 2, mitochondrial
1109	5743	7.0088e-07	0.00048207	62	269	1373	11064	mitochondrial inner membrane	EVM.TU.HIC_SCAFFOLD_20.1879	GO:0005743	28S ribosomal protein S22, mitochondrial
1110	5743	7.0088e-07	0.00048207	62	269	1373	11064	mitochondrial inner membrane	EVM.TU.HIC_SCAFFOLD_4.1977	GO:0005743	NADH dehydrogenase [ubiquinone] 1 alpha subcomplex subunit 9, mitochondrial
1111	5743	7.0088e-07	0.00048207	62	269	1373	11064	mitochondrial inner membrane	EVM.TU.HIC_SCAFFOLD_6.228	GO:0005743	NADH dehydrogenase [ubiquinone] iron-sulfur protein 2, mitochondrial
1112	5743	7.0088e-07	0.00048207	62	269	1373	11064	mitochondrial inner membrane	EVM.TU.HIC_SCAFFOLD_5.261	GO:0005743	NADH dehydrogenase [ubiquinone] 1 beta subcomplex subunit 3
1113	5743	7.0088e-07	0.00048207	62	269	1373	11064	mitochondrial inner membrane	EVM.TU.HIC_SCAFFOLD_21.41	GO:0005743	MICOS complex subunit Mic19
1114	5743	7.0088e-07	0.00048207	62	269	1373	11064	mitochondrial inner membrane	EVM.TU.HIC_SCAFFOLD_31.1882	GO:0005743	Complex I intermediate-associated protein 30, mitochondrial
1115	5743	7.0088e-07	0.00048207	62	269	1373	11064	mitochondrial inner membrane	EVM.TU.HIC_SCAFFOLD_15.269	GO:0005743	40S ribosomal protein S3-A
1116	5743	7.0088e-07	0.00048207	62	269	1373	11064	mitochondrial inner membrane	EVM.TU.HIC_SCAFFOLD_30.814	GO:0005743	Mitochondrial import inner membrane translocase subunit Tim10-A
1117	5743	7.0088e-07	0.00048207	62	269	1373	11064	mitochondrial inner membrane	EVM.TU.HIC_SCAFFOLD_20.1784	GO:0005743	39S ribosomal protein L47, mitochondrial
1118	5743	7.0088e-07	0.00048207	62	269	1373	11064	mitochondrial inner membrane	EVM.TU.HIC_SCAFFOLD_30.1239	GO:0005743	Cytochrome c oxidase subunit 6C
1119	5743	7.0088e-07	0.00048207	62	269	1373	11064	mitochondrial inner membrane	EVM.TU.HIC_SCAFFOLD_2.122	GO:0005743	NADH dehydrogenase [ubiquinone] 1 beta subcomplex subunit 9
1120	5743	7.0088e-07	0.00048207	62	269	1373	11064	mitochondrial inner membrane	EVM.TU.HIC_SCAFFOLD_30.1115	GO:0005743	Malate dehydrogenase, mitochondrial
1121	5743	7.0088e-07	0.00048207	62	269	1373	11064	mitochondrial inner membrane	EVM.TU.HIC_SCAFFOLD_4.255	GO:0005743	Surfeit locus protein 1
1122	5743	7.0088e-07	0.00048207	62	269	1373	11064	mitochondrial inner membrane	EVM.TU.HIC_SCAFFOLD_10.1343	GO:0005743	ATP synthase F(0) complex subunit B1, mitochondrial
1123	5743	7.0088e-07	0.00048207	62	269	1373	11064	mitochondrial inner membrane	EVM.TU.HIC_SCAFFOLD_17.65	GO:0005743	ATP synthase F(0) complex subunit C2, mitochondrial
1124	5743	7.0088e-07	0.00048207	62	269	1373	11064	mitochondrial inner membrane	EVM.TU.HIC_SCAFFOLD_30.494	GO:0005743	Mitochondrial import inner membrane translocase subunit Tim22
1125	5743	7.0088e-07	0.00048207	62	269	1373	11064	mitochondrial inner membrane	EVM.TU.HIC_SCAFFOLD_10.324	GO:0005743	Succinate--CoA ligase [ADP/GDP-forming] subunit alpha, mitochondrial
1126	5743	7.0088e-07	0.00048207	62	269	1373	11064	mitochondrial inner membrane	EVM.TU.HIC_SCAFFOLD_30.501	GO:0005743	NADH dehydrogenase [ubiquinone] iron-sulfur protein 8, mitochondrial
1127	5743	7.0088e-07	0.00048207	62	269	1373	11064	mitochondrial inner membrane	EVM.TU.HIC_SCAFFOLD_4.2365	GO:0005743	Cytochrome c oxidase subunit 5A, mitochondrial
1128	5743	7.0088e-07	0.00048207	62	269	1373	11064	mitochondrial inner membrane	EVM.TU.HIC_SCAFFOLD_6.279	GO:0005743	Succinate dehydrogenase cytochrome b560 subunit, mitochondrial
1129	5743	7.0088e-07	0.00048207	62	269	1373	11064	mitochondrial inner membrane	EVM.TU.HIC_SCAFFOLD_17.1896	GO:0005743	NADH dehydrogenase [ubiquinone] 1 alpha subcomplex subunit 8
1130	5743	7.0088e-07	0.00048207	62	269	1373	11064	mitochondrial inner membrane	EVM.TU.HIC_SCAFFOLD_2.739	GO:0005743	Cytochrome b-c1 complex subunit Rieske, mitochondrial
1131	5743	7.0088e-07	0.00048207	62	269	1373	11064	mitochondrial inner membrane	EVM.TU.HIC_SCAFFOLD_11.396	GO:0005743	Hydroxyacyl-coenzyme A dehydrogenase, mitochondrial
1132	5743	7.0088e-07	0.00048207	62	269	1373	11064	mitochondrial inner membrane	EVM.TU.HIC_SCAFFOLD_31.130	GO:0005743	Mitochondrial import inner membrane translocase subunit Tim9
1133	5743	7.0088e-07	0.00048207	62	269	1373	11064	mitochondrial inner membrane	EVM.TU.HIC_SCAFFOLD_20.561	GO:0005743	Ubiquinone biosynthesis O-methyltransferase, mitochondrial
1134	5743	7.0088e-07	0.00048207	62	269	1373	11064	mitochondrial inner membrane	EVM.TU.HIC_SCAFFOLD_122.25	GO:0005743	Peroxisomal membrane protein PMP34
1135	5743	7.0088e-07	0.00048207	62	269	1373	11064	mitochondrial inner membrane	EVM.TU.HIC_SCAFFOLD_11.3	GO:0005743	Mitochondrial import inner membrane translocase subunit Tim29
1136	5743	7.0088e-07	0.00048207	62	269	1373	11064	mitochondrial inner membrane	EVM.TU.HIC_SCAFFOLD_21.124	GO:0005743	Mitochondrial-processing peptidase subunit beta
1137	5743	7.0088e-07	0.00048207	62	269	1373	11064	mitochondrial inner membrane	EVM.TU.HIC_SCAFFOLD_11.1364	GO:0005743	ATPase inhibitor, mitochondrial
1138	5743	7.0088e-07	0.00048207	62	269	1373	11064	mitochondrial inner membrane	EVM.TU.HIC_SCAFFOLD_20.608	GO:0005743	Transmembrane protein 177
1139	5743	7.0088e-07	0.00048207	62	269	1373	11064	mitochondrial inner membrane	EVM.TU.HIC_SCAFFOLD_4.645	GO:0005743	NADH dehydrogenase [ubiquinone] iron-sulfur protein 7, mitochondrial
1140	19866	1.3932e-06	0.00087115	65	292	1373	11064	organelle inner membrane	EVM.TU.HIC_SCAFFOLD_1.669	GO:0019866	28S ribosomal protein S21, mitochondrial
1141	19866	1.3932e-06	0.00087115	65	292	1373	11064	organelle inner membrane	EVM.TU.HIC_SCAFFOLD_5.1674	GO:0019866	Arginine-hydroxylase NDUFAF5, mitochondrial
1142	19866	1.3932e-06	0.00087115	65	292	1373	11064	organelle inner membrane	EVM.TU.HIC_SCAFFOLD_17.1881	GO:0019866	Cytochrome c oxidase subunit NDUFA4
1143	19866	1.3932e-06	0.00087115	65	292	1373	11064	organelle inner membrane	EVM.TU.HIC_SCAFFOLD_1.465	GO:0019866	NADH dehydrogenase [ubiquinone] 1 alpha subcomplex subunit 7
1144	19866	1.3932e-06	0.00087115	65	292	1373	11064	organelle inner membrane	EVM.TU.HIC_SCAFFOLD_20.151	GO:0019866	ATP synthase subunit O, mitochondrial
1145	19866	1.3932e-06	0.00087115	65	292	1373	11064	organelle inner membrane	EVM.TU.HIC_SCAFFOLD_20.1693	GO:0019866	Transmembrane protein 177
1146	19866	1.3932e-06	0.00087115	65	292	1373	11064	organelle inner membrane	EVM.TU.SC0A5M3_2_HRSCAF_2.7	GO:0019866	ATP synthase subunit gamma, mitochondrial
1147	19866	1.3932e-06	0.00087115	65	292	1373	11064	organelle inner membrane	EVM.TU.HIC_SCAFFOLD_31.243	GO:0019866	Lamin-B receptor
1148	19866	1.3932e-06	0.00087115	65	292	1373	11064	organelle inner membrane	EVM.TU.HIC_SCAFFOLD_4.150	GO:0019866	Mitochondrial import inner membrane translocase subunit TIM14
1149	19866	1.3932e-06	0.00087115	65	292	1373	11064	organelle inner membrane	EVM.TU.HIC_SCAFFOLD_10.2331	GO:0019866	Glycine amidinotransferase, mitochondrial
1150	19866	1.3932e-06	0.00087115	65	292	1373	11064	organelle inner membrane	EVM.TU.HIC_SCAFFOLD_2.581	GO:0019866	NADH dehydrogenase [ubiquinone] iron-sulfur protein 6, mitochondrial
1151	19866	1.3932e-06	0.00087115	65	292	1373	11064	organelle inner membrane	EVM.TU.HIC_SCAFFOLD_21.1101	GO:0019866	Mitochondrial inner membrane protease subunit 2
1152	19866	1.3932e-06	0.00087115	65	292	1373	11064	organelle inner membrane	EVM.TU.HIC_SCAFFOLD_30.152	GO:0019866	Phosphatidylserine decarboxylase proenzyme, mitochondrial
1153	19866	1.3932e-06	0.00087115	65	292	1373	11064	organelle inner membrane	EVM.TU.HIC_SCAFFOLD_2.987	GO:0019866	NADH dehydrogenase (ubiquinone) complex I, assembly factor 6
1154	19866	1.3932e-06	0.00087115	65	292	1373	11064	organelle inner membrane	EVM.TU.SC0A5M3_2_HRSCAF_2.5	GO:0019866	S-adenosylmethionine mitochondrial carrier protein
1155	19866	1.3932e-06	0.00087115	65	292	1373	11064	organelle inner membrane	EVM.TU.HIC_SCAFFOLD_31.968	GO:0019866	Cytochrome c oxidase protein 20 homolog
1156	19866	1.3932e-06	0.00087115	65	292	1373	11064	organelle inner membrane	EVM.TU.HIC_SCAFFOLD_30.169	GO:0019866	2-methoxy-6-polyprenyl-1,4-benzoquinol methylase, mitochondrial
1157	19866	1.3932e-06	0.00087115	65	292	1373	11064	organelle inner membrane	EVM.TU.HIC_SCAFFOLD_1.1411	GO:0019866	Creatine kinase S-type, mitochondrial
1158	19866	1.3932e-06	0.00087115	65	292	1373	11064	organelle inner membrane	EVM.TU.HIC_SCAFFOLD_1.64	GO:0019866	Mitochondrial ribosome-associated GTPase 1
1159	19866	1.3932e-06	0.00087115	65	292	1373	11064	organelle inner membrane	EVM.TU.HIC_SCAFFOLD_31.1879	GO:0019866	D-beta-hydroxybutyrate dehydrogenase, mitochondrial
1160	19866	1.3932e-06	0.00087115	65	292	1373	11064	organelle inner membrane	EVM.TU.HIC_SCAFFOLD_30.563	GO:0019866	Mitochondrial fission process protein 1
1161	19866	1.3932e-06	0.00087115	65	292	1373	11064	organelle inner membrane	EVM.TU.HIC_SCAFFOLD_35.1805	GO:0019866	Transmembrane protein 11-B, mitochondrial
1162	19866	1.3932e-06	0.00087115	65	292	1373	11064	organelle inner membrane	EVM.TU.HIC_SCAFFOLD_10.58	GO:0019866	Sideroflexin-2
1163	19866	1.3932e-06	0.00087115	65	292	1373	11064	organelle inner membrane	EVM.TU.HIC_SCAFFOLD_10.1688	GO:0019866	Solute carrier family 25 member 44
1164	19866	1.3932e-06	0.00087115	65	292	1373	11064	organelle inner membrane	EVM.TU.HIC_SCAFFOLD_30.409	GO:0019866	Protein spinster homolog 1
1165	19866	1.3932e-06	0.00087115	65	292	1373	11064	organelle inner membrane	EVM.TU.HIC_SCAFFOLD_1.153	GO:0019866	ATP-binding cassette sub-family D member 3
1166	19866	1.3932e-06	0.00087115	65	292	1373	11064	organelle inner membrane	EVM.TU.HIC_SCAFFOLD_156.2	GO:0019866	Growth hormone-inducible transmembrane protein
1167	19866	1.3932e-06	0.00087115	65	292	1373	11064	organelle inner membrane	EVM.TU.HIC_SCAFFOLD_10.1367	GO:0019866	Glycerol-3-phosphate acyltransferase 1, mitochondrial
1168	19866	1.3932e-06	0.00087115	65	292	1373	11064	organelle inner membrane	EVM.TU.HIC_SCAFFOLD_31.152	GO:0019866	Retinol dehydrogenase 13
1169	19866	1.3932e-06	0.00087115	65	292	1373	11064	organelle inner membrane	EVM.TU.HIC_SCAFFOLD_2.630	GO:0019866	NAD-dependent protein deacylase sirtuin-5, mitochondrial
1170	19866	1.3932e-06	0.00087115	65	292	1373	11064	organelle inner membrane	EVM.TU.HIC_SCAFFOLD_30.1225	GO:0019866	Mitochondrial chaperone BCS1
1171	19866	1.3932e-06	0.00087115	65	292	1373	11064	organelle inner membrane	EVM.TU.HIC_SCAFFOLD_2.350	GO:0019866	NADH dehydrogenase [ubiquinone] flavoprotein 2, mitochondrial
1172	19866	1.3932e-06	0.00087115	65	292	1373	11064	organelle inner membrane	EVM.TU.HIC_SCAFFOLD_20.1879	GO:0019866	28S ribosomal protein S22, mitochondrial
1173	19866	1.3932e-06	0.00087115	65	292	1373	11064	organelle inner membrane	EVM.TU.HIC_SCAFFOLD_17.1907	GO:0019866	Nuclear envelope integral membrane protein 1
1174	19866	1.3932e-06	0.00087115	65	292	1373	11064	organelle inner membrane	EVM.TU.HIC_SCAFFOLD_4.1977	GO:0019866	NADH dehydrogenase [ubiquinone] 1 alpha subcomplex subunit 9, mitochondrial
1175	19866	1.3932e-06	0.00087115	65	292	1373	11064	organelle inner membrane	EVM.TU.HIC_SCAFFOLD_6.228	GO:0019866	NADH dehydrogenase [ubiquinone] iron-sulfur protein 2, mitochondrial
1176	19866	1.3932e-06	0.00087115	65	292	1373	11064	organelle inner membrane	EVM.TU.HIC_SCAFFOLD_5.261	GO:0019866	NADH dehydrogenase [ubiquinone] 1 beta subcomplex subunit 3
1177	19866	1.3932e-06	0.00087115	65	292	1373	11064	organelle inner membrane	EVM.TU.HIC_SCAFFOLD_21.41	GO:0019866	MICOS complex subunit Mic19
1178	19866	1.3932e-06	0.00087115	65	292	1373	11064	organelle inner membrane	EVM.TU.HIC_SCAFFOLD_31.1882	GO:0019866	Complex I intermediate-associated protein 30, mitochondrial
1179	19866	1.3932e-06	0.00087115	65	292	1373	11064	organelle inner membrane	EVM.TU.HIC_SCAFFOLD_15.269	GO:0019866	40S ribosomal protein S3-A
1180	19866	1.3932e-06	0.00087115	65	292	1373	11064	organelle inner membrane	EVM.TU.HIC_SCAFFOLD_30.814	GO:0019866	Mitochondrial import inner membrane translocase subunit Tim10-A
1181	19866	1.3932e-06	0.00087115	65	292	1373	11064	organelle inner membrane	EVM.TU.HIC_SCAFFOLD_20.1784	GO:0019866	39S ribosomal protein L47, mitochondrial
1182	19866	1.3932e-06	0.00087115	65	292	1373	11064	organelle inner membrane	EVM.TU.HIC_SCAFFOLD_30.1239	GO:0019866	Cytochrome c oxidase subunit 6C
1183	19866	1.3932e-06	0.00087115	65	292	1373	11064	organelle inner membrane	EVM.TU.HIC_SCAFFOLD_2.122	GO:0019866	NADH dehydrogenase [ubiquinone] 1 beta subcomplex subunit 9
1184	19866	1.3932e-06	0.00087115	65	292	1373	11064	organelle inner membrane	EVM.TU.HIC_SCAFFOLD_30.1115	GO:0019866	Malate dehydrogenase, mitochondrial
1185	19866	1.3932e-06	0.00087115	65	292	1373	11064	organelle inner membrane	EVM.TU.HIC_SCAFFOLD_4.255	GO:0019866	Surfeit locus protein 1
1186	19866	1.3932e-06	0.00087115	65	292	1373	11064	organelle inner membrane	EVM.TU.HIC_SCAFFOLD_10.1343	GO:0019866	ATP synthase F(0) complex subunit B1, mitochondrial
1187	19866	1.3932e-06	0.00087115	65	292	1373	11064	organelle inner membrane	EVM.TU.HIC_SCAFFOLD_17.65	GO:0019866	ATP synthase F(0) complex subunit C2, mitochondrial
1188	19866	1.3932e-06	0.00087115	65	292	1373	11064	organelle inner membrane	EVM.TU.HIC_SCAFFOLD_30.494	GO:0019866	Mitochondrial import inner membrane translocase subunit Tim22
1189	19866	1.3932e-06	0.00087115	65	292	1373	11064	organelle inner membrane	EVM.TU.HIC_SCAFFOLD_10.324	GO:0019866	Succinate--CoA ligase [ADP/GDP-forming] subunit alpha, mitochondrial
1190	19866	1.3932e-06	0.00087115	65	292	1373	11064	organelle inner membrane	EVM.TU.HIC_SCAFFOLD_30.501	GO:0019866	NADH dehydrogenase [ubiquinone] iron-sulfur protein 8, mitochondrial
1191	19866	1.3932e-06	0.00087115	65	292	1373	11064	organelle inner membrane	EVM.TU.HIC_SCAFFOLD_4.2365	GO:0019866	Cytochrome c oxidase subunit 5A, mitochondrial
1192	19866	1.3932e-06	0.00087115	65	292	1373	11064	organelle inner membrane	EVM.TU.HIC_SCAFFOLD_6.279	GO:0019866	Succinate dehydrogenase cytochrome b560 subunit, mitochondrial
1193	19866	1.3932e-06	0.00087115	65	292	1373	11064	organelle inner membrane	EVM.TU.HIC_SCAFFOLD_17.1896	GO:0019866	NADH dehydrogenase [ubiquinone] 1 alpha subcomplex subunit 8
1194	19866	1.3932e-06	0.00087115	65	292	1373	11064	organelle inner membrane	EVM.TU.HIC_SCAFFOLD_2.739	GO:0019866	Cytochrome b-c1 complex subunit Rieske, mitochondrial
1195	19866	1.3932e-06	0.00087115	65	292	1373	11064	organelle inner membrane	EVM.TU.HIC_SCAFFOLD_11.396	GO:0019866	Hydroxyacyl-coenzyme A dehydrogenase, mitochondrial
1196	19866	1.3932e-06	0.00087115	65	292	1373	11064	organelle inner membrane	EVM.TU.HIC_SCAFFOLD_31.130	GO:0019866	Mitochondrial import inner membrane translocase subunit Tim9
1197	19866	1.3932e-06	0.00087115	65	292	1373	11064	organelle inner membrane	EVM.TU.HIC_SCAFFOLD_20.561	GO:0019866	Ubiquinone biosynthesis O-methyltransferase, mitochondrial
1198	19866	1.3932e-06	0.00087115	65	292	1373	11064	organelle inner membrane	EVM.TU.HIC_SCAFFOLD_4.882	GO:0019866	Sigma non-opioid intracellular receptor 1
1199	19866	1.3932e-06	0.00087115	65	292	1373	11064	organelle inner membrane	EVM.TU.HIC_SCAFFOLD_122.25	GO:0019866	Peroxisomal membrane protein PMP34
1200	19866	1.3932e-06	0.00087115	65	292	1373	11064	organelle inner membrane	EVM.TU.HIC_SCAFFOLD_11.3	GO:0019866	Mitochondrial import inner membrane translocase subunit Tim29
1201	19866	1.3932e-06	0.00087115	65	292	1373	11064	organelle inner membrane	EVM.TU.HIC_SCAFFOLD_21.124	GO:0019866	Mitochondrial-processing peptidase subunit beta
1202	19866	1.3932e-06	0.00087115	65	292	1373	11064	organelle inner membrane	EVM.TU.HIC_SCAFFOLD_11.1364	GO:0019866	ATPase inhibitor, mitochondrial
1203	19866	1.3932e-06	0.00087115	65	292	1373	11064	organelle inner membrane	EVM.TU.HIC_SCAFFOLD_20.608	GO:0019866	Transmembrane protein 177
1204	19866	1.3932e-06	0.00087115	65	292	1373	11064	organelle inner membrane	EVM.TU.HIC_SCAFFOLD_4.645	GO:0019866	NADH dehydrogenase [ubiquinone] iron-sulfur protein 7, mitochondrial
1205	31966	2.245e-06	0.0012868	76	363	1373	11064	mitochondrial membrane	EVM.TU.HIC_SCAFFOLD_1.669	GO:0031966	28S ribosomal protein S21, mitochondrial
1206	31966	2.245e-06	0.0012868	76	363	1373	11064	mitochondrial membrane	EVM.TU.HIC_SCAFFOLD_15.1151	GO:0031966	Amine oxidase [flavin-containing]
1207	31966	2.245e-06	0.0012868	76	363	1373	11064	mitochondrial membrane	EVM.TU.HIC_SCAFFOLD_5.1674	GO:0031966	Arginine-hydroxylase NDUFAF5, mitochondrial
1208	31966	2.245e-06	0.0012868	76	363	1373	11064	mitochondrial membrane	EVM.TU.HIC_SCAFFOLD_15.1476	GO:0031966	Nucleoside diphosphate kinase B
1209	31966	2.245e-06	0.0012868	76	363	1373	11064	mitochondrial membrane	EVM.TU.HIC_SCAFFOLD_5.1631	GO:0031966	Acyl-CoA dehydrogenase family member 11
1210	31966	2.245e-06	0.0012868	76	363	1373	11064	mitochondrial membrane	EVM.TU.HIC_SCAFFOLD_17.1881	GO:0031966	Cytochrome c oxidase subunit NDUFA4
1211	31966	2.245e-06	0.0012868	76	363	1373	11064	mitochondrial membrane	EVM.TU.HIC_SCAFFOLD_1.465	GO:0031966	NADH dehydrogenase [ubiquinone] 1 alpha subcomplex subunit 7
1212	31966	2.245e-06	0.0012868	76	363	1373	11064	mitochondrial membrane	EVM.TU.HIC_SCAFFOLD_20.151	GO:0031966	ATP synthase subunit O, mitochondrial
1213	31966	2.245e-06	0.0012868	76	363	1373	11064	mitochondrial membrane	EVM.TU.HIC_SCAFFOLD_20.1693	GO:0031966	Transmembrane protein 177
1214	31966	2.245e-06	0.0012868	76	363	1373	11064	mitochondrial membrane	EVM.TU.SC0A5M3_2_HRSCAF_2.7	GO:0031966	ATP synthase subunit gamma, mitochondrial
1215	31966	2.245e-06	0.0012868	76	363	1373	11064	mitochondrial membrane	EVM.TU.HIC_SCAFFOLD_4.150	GO:0031966	Mitochondrial import inner membrane translocase subunit TIM14
1216	31966	2.245e-06	0.0012868	76	363	1373	11064	mitochondrial membrane	EVM.TU.HIC_SCAFFOLD_10.2331	GO:0031966	Glycine amidinotransferase, mitochondrial
1217	31966	2.245e-06	0.0012868	76	363	1373	11064	mitochondrial membrane	EVM.TU.HIC_SCAFFOLD_2.581	GO:0031966	NADH dehydrogenase [ubiquinone] iron-sulfur protein 6, mitochondrial
1218	31966	2.245e-06	0.0012868	76	363	1373	11064	mitochondrial membrane	EVM.TU.HIC_SCAFFOLD_30.150	GO:0031966	CDP-diacylglycerol--inositol 3-phosphatidyltransferase
1219	31966	2.245e-06	0.0012868	76	363	1373	11064	mitochondrial membrane	EVM.TU.HIC_SCAFFOLD_21.1101	GO:0031966	Mitochondrial inner membrane protease subunit 2
1220	31966	2.245e-06	0.0012868	76	363	1373	11064	mitochondrial membrane	EVM.TU.HIC_SCAFFOLD_6.24	GO:0031966	Mitochondrial fission 1 protein
1221	31966	2.245e-06	0.0012868	76	363	1373	11064	mitochondrial membrane	EVM.TU.HIC_SCAFFOLD_30.152	GO:0031966	Phosphatidylserine decarboxylase proenzyme, mitochondrial
1222	31966	2.245e-06	0.0012868	76	363	1373	11064	mitochondrial membrane	EVM.TU.HIC_SCAFFOLD_2.987	GO:0031966	NADH dehydrogenase (ubiquinone) complex I, assembly factor 6
1223	31966	2.245e-06	0.0012868	76	363	1373	11064	mitochondrial membrane	EVM.TU.SC0A5M3_2_HRSCAF_2.5	GO:0031966	S-adenosylmethionine mitochondrial carrier protein
1224	31966	2.245e-06	0.0012868	76	363	1373	11064	mitochondrial membrane	EVM.TU.HIC_SCAFFOLD_31.968	GO:0031966	Cytochrome c oxidase protein 20 homolog
1225	31966	2.245e-06	0.0012868	76	363	1373	11064	mitochondrial membrane	EVM.TU.HIC_SCAFFOLD_30.169	GO:0031966	2-methoxy-6-polyprenyl-1,4-benzoquinol methylase, mitochondrial
1226	31966	2.245e-06	0.0012868	76	363	1373	11064	mitochondrial membrane	EVM.TU.HIC_SCAFFOLD_1.1411	GO:0031966	Creatine kinase S-type, mitochondrial
1227	31966	2.245e-06	0.0012868	76	363	1373	11064	mitochondrial membrane	EVM.TU.HIC_SCAFFOLD_1.64	GO:0031966	Mitochondrial ribosome-associated GTPase 1
1228	31966	2.245e-06	0.0012868	76	363	1373	11064	mitochondrial membrane	EVM.TU.HIC_SCAFFOLD_31.1879	GO:0031966	D-beta-hydroxybutyrate dehydrogenase, mitochondrial
1229	31966	2.245e-06	0.0012868	76	363	1373	11064	mitochondrial membrane	EVM.TU.HIC_SCAFFOLD_10.170	GO:0031966	RHOMBOID-like protein 12, mitochondrial
1230	31966	2.245e-06	0.0012868	76	363	1373	11064	mitochondrial membrane	EVM.TU.HIC_SCAFFOLD_30.563	GO:0031966	Mitochondrial fission process protein 1
1231	31966	2.245e-06	0.0012868	76	363	1373	11064	mitochondrial membrane	EVM.TU.HIC_SCAFFOLD_35.1805	GO:0031966	Transmembrane protein 11-B, mitochondrial
1232	31966	2.245e-06	0.0012868	76	363	1373	11064	mitochondrial membrane	EVM.TU.HIC_SCAFFOLD_4.1130	GO:0031966	Solute carrier family 25 member 46
1233	31966	2.245e-06	0.0012868	76	363	1373	11064	mitochondrial membrane	EVM.TU.HIC_SCAFFOLD_10.58	GO:0031966	Sideroflexin-2
1234	31966	2.245e-06	0.0012868	76	363	1373	11064	mitochondrial membrane	EVM.TU.HIC_SCAFFOLD_10.1688	GO:0031966	Solute carrier family 25 member 44
1235	31966	2.245e-06	0.0012868	76	363	1373	11064	mitochondrial membrane	EVM.TU.HIC_SCAFFOLD_30.409	GO:0031966	Protein spinster homolog 1
1236	31966	2.245e-06	0.0012868	76	363	1373	11064	mitochondrial membrane	EVM.TU.HIC_SCAFFOLD_5.1620	GO:0031966	ATP-binding cassette sub-family G member 2
1237	31966	2.245e-06	0.0012868	76	363	1373	11064	mitochondrial membrane	EVM.TU.HIC_SCAFFOLD_1.153	GO:0031966	ATP-binding cassette sub-family D member 3
1238	31966	2.245e-06	0.0012868	76	363	1373	11064	mitochondrial membrane	EVM.TU.HIC_SCAFFOLD_156.2	GO:0031966	Growth hormone-inducible transmembrane protein
1239	31966	2.245e-06	0.0012868	76	363	1373	11064	mitochondrial membrane	EVM.TU.HIC_SCAFFOLD_10.1367	GO:0031966	Glycerol-3-phosphate acyltransferase 1, mitochondrial
1240	31966	2.245e-06	0.0012868	76	363	1373	11064	mitochondrial membrane	EVM.TU.HIC_SCAFFOLD_31.152	GO:0031966	Retinol dehydrogenase 13
1241	31966	2.245e-06	0.0012868	76	363	1373	11064	mitochondrial membrane	EVM.TU.HIC_SCAFFOLD_2.630	GO:0031966	NAD-dependent protein deacylase sirtuin-5, mitochondrial
1242	31966	2.245e-06	0.0012868	76	363	1373	11064	mitochondrial membrane	EVM.TU.HIC_SCAFFOLD_30.1225	GO:0031966	Mitochondrial chaperone BCS1
1243	31966	2.245e-06	0.0012868	76	363	1373	11064	mitochondrial membrane	EVM.TU.HIC_SCAFFOLD_2.350	GO:0031966	NADH dehydrogenase [ubiquinone] flavoprotein 2, mitochondrial
1244	31966	2.245e-06	0.0012868	76	363	1373	11064	mitochondrial membrane	EVM.TU.HIC_SCAFFOLD_37.1	GO:0031966	Ras-related protein Rab-32
1245	31966	2.245e-06	0.0012868	76	363	1373	11064	mitochondrial membrane	EVM.TU.HIC_SCAFFOLD_20.1879	GO:0031966	28S ribosomal protein S22, mitochondrial
1246	31966	2.245e-06	0.0012868	76	363	1373	11064	mitochondrial membrane	EVM.TU.HIC_SCAFFOLD_2.714	GO:0031966	Ataxin-3
1247	31966	2.245e-06	0.0012868	76	363	1373	11064	mitochondrial membrane	EVM.TU.HIC_SCAFFOLD_4.1977	GO:0031966	NADH dehydrogenase [ubiquinone] 1 alpha subcomplex subunit 9, mitochondrial
1248	31966	2.245e-06	0.0012868	76	363	1373	11064	mitochondrial membrane	EVM.TU.HIC_SCAFFOLD_6.228	GO:0031966	NADH dehydrogenase [ubiquinone] iron-sulfur protein 2, mitochondrial
1249	31966	2.245e-06	0.0012868	76	363	1373	11064	mitochondrial membrane	EVM.TU.HIC_SCAFFOLD_5.261	GO:0031966	NADH dehydrogenase [ubiquinone] 1 beta subcomplex subunit 3
1250	31966	2.245e-06	0.0012868	76	363	1373	11064	mitochondrial membrane	EVM.TU.HIC_SCAFFOLD_21.41	GO:0031966	MICOS complex subunit Mic19
1251	31966	2.245e-06	0.0012868	76	363	1373	11064	mitochondrial membrane	EVM.TU.HIC_SCAFFOLD_35.1839	GO:0031966	Complex III assembly factor LYRM7
1252	31966	2.245e-06	0.0012868	76	363	1373	11064	mitochondrial membrane	EVM.TU.HIC_SCAFFOLD_31.1882	GO:0031966	Complex I intermediate-associated protein 30, mitochondrial
1253	31966	2.245e-06	0.0012868	76	363	1373	11064	mitochondrial membrane	EVM.TU.HIC_SCAFFOLD_15.269	GO:0031966	40S ribosomal protein S3-A
1254	31966	2.245e-06	0.0012868	76	363	1373	11064	mitochondrial membrane	EVM.TU.HIC_SCAFFOLD_30.814	GO:0031966	Mitochondrial import inner membrane translocase subunit Tim10-A
1255	31966	2.245e-06	0.0012868	76	363	1373	11064	mitochondrial membrane	EVM.TU.HIC_SCAFFOLD_20.1784	GO:0031966	39S ribosomal protein L47, mitochondrial
1256	31966	2.245e-06	0.0012868	76	363	1373	11064	mitochondrial membrane	EVM.TU.HIC_SCAFFOLD_30.1239	GO:0031966	Cytochrome c oxidase subunit 6C
1257	31966	2.245e-06	0.0012868	76	363	1373	11064	mitochondrial membrane	EVM.TU.HIC_SCAFFOLD_17.313	GO:0031966	Amine oxidase [flavin-containing] A
1258	31966	2.245e-06	0.0012868	76	363	1373	11064	mitochondrial membrane	EVM.TU.HIC_SCAFFOLD_31.386	GO:0031966	Mitochondrial import receptor subunit TOM20 homolog
1259	31966	2.245e-06	0.0012868	76	363	1373	11064	mitochondrial membrane	EVM.TU.HIC_SCAFFOLD_2.122	GO:0031966	NADH dehydrogenase [ubiquinone] 1 beta subcomplex subunit 9
1260	31966	2.245e-06	0.0012868	76	363	1373	11064	mitochondrial membrane	EVM.TU.HIC_SCAFFOLD_30.1115	GO:0031966	Malate dehydrogenase, mitochondrial
1261	31966	2.245e-06	0.0012868	76	363	1373	11064	mitochondrial membrane	EVM.TU.HIC_SCAFFOLD_4.255	GO:0031966	Surfeit locus protein 1
1262	31966	2.245e-06	0.0012868	76	363	1373	11064	mitochondrial membrane	EVM.TU.HIC_SCAFFOLD_10.1343	GO:0031966	ATP synthase F(0) complex subunit B1, mitochondrial
1263	31966	2.245e-06	0.0012868	76	363	1373	11064	mitochondrial membrane	EVM.TU.HIC_SCAFFOLD_17.65	GO:0031966	ATP synthase F(0) complex subunit C2, mitochondrial
1264	31966	2.245e-06	0.0012868	76	363	1373	11064	mitochondrial membrane	EVM.TU.HIC_SCAFFOLD_30.494	GO:0031966	Mitochondrial import inner membrane translocase subunit Tim22
1265	31966	2.245e-06	0.0012868	76	363	1373	11064	mitochondrial membrane	EVM.TU.HIC_SCAFFOLD_10.324	GO:0031966	Succinate--CoA ligase [ADP/GDP-forming] subunit alpha, mitochondrial
1266	31966	2.245e-06	0.0012868	76	363	1373	11064	mitochondrial membrane	EVM.TU.HIC_SCAFFOLD_4.535	GO:0031966	Endophilin-B1
1267	31966	2.245e-06	0.0012868	76	363	1373	11064	mitochondrial membrane	EVM.TU.HIC_SCAFFOLD_30.501	GO:0031966	NADH dehydrogenase [ubiquinone] iron-sulfur protein 8, mitochondrial
1268	31966	2.245e-06	0.0012868	76	363	1373	11064	mitochondrial membrane	EVM.TU.HIC_SCAFFOLD_4.2365	GO:0031966	Cytochrome c oxidase subunit 5A, mitochondrial
1269	31966	2.245e-06	0.0012868	76	363	1373	11064	mitochondrial membrane	EVM.TU.HIC_SCAFFOLD_6.279	GO:0031966	Succinate dehydrogenase cytochrome b560 subunit, mitochondrial
1270	31966	2.245e-06	0.0012868	76	363	1373	11064	mitochondrial membrane	EVM.TU.HIC_SCAFFOLD_17.1896	GO:0031966	NADH dehydrogenase [ubiquinone] 1 alpha subcomplex subunit 8
1271	31966	2.245e-06	0.0012868	76	363	1373	11064	mitochondrial membrane	EVM.TU.HIC_SCAFFOLD_2.739	GO:0031966	Cytochrome b-c1 complex subunit Rieske, mitochondrial
1272	31966	2.245e-06	0.0012868	76	363	1373	11064	mitochondrial membrane	EVM.TU.HIC_SCAFFOLD_11.396	GO:0031966	Hydroxyacyl-coenzyme A dehydrogenase, mitochondrial
1273	31966	2.245e-06	0.0012868	76	363	1373	11064	mitochondrial membrane	EVM.TU.HIC_SCAFFOLD_31.130	GO:0031966	Mitochondrial import inner membrane translocase subunit Tim9
1274	31966	2.245e-06	0.0012868	76	363	1373	11064	mitochondrial membrane	EVM.TU.HIC_SCAFFOLD_20.561	GO:0031966	Ubiquinone biosynthesis O-methyltransferase, mitochondrial
1275	31966	2.245e-06	0.0012868	76	363	1373	11064	mitochondrial membrane	EVM.TU.HIC_SCAFFOLD_122.25	GO:0031966	Peroxisomal membrane protein PMP34
1276	31966	2.245e-06	0.0012868	76	363	1373	11064	mitochondrial membrane	EVM.TU.HIC_SCAFFOLD_11.3	GO:0031966	Mitochondrial import inner membrane translocase subunit Tim29
1277	31966	2.245e-06	0.0012868	76	363	1373	11064	mitochondrial membrane	EVM.TU.HIC_SCAFFOLD_21.124	GO:0031966	Mitochondrial-processing peptidase subunit beta
1278	31966	2.245e-06	0.0012868	76	363	1373	11064	mitochondrial membrane	EVM.TU.HIC_SCAFFOLD_11.1364	GO:0031966	ATPase inhibitor, mitochondrial
1279	31966	2.245e-06	0.0012868	76	363	1373	11064	mitochondrial membrane	EVM.TU.HIC_SCAFFOLD_20.608	GO:0031966	Transmembrane protein 177
1280	31966	2.245e-06	0.0012868	76	363	1373	11064	mitochondrial membrane	EVM.TU.HIC_SCAFFOLD_4.645	GO:0031966	NADH dehydrogenase [ubiquinone] iron-sulfur protein 7, mitochondrial
1281	44455	2.7854e-06	0.0014737	32	111	1373	11064	mitochondrial membrane part	EVM.TU.HIC_SCAFFOLD_6.228	GO:0044455	NADH dehydrogenase [ubiquinone] iron-sulfur protein 2, mitochondrial
1282	44455	2.7854e-06	0.0014737	32	111	1373	11064	mitochondrial membrane part	EVM.TU.HIC_SCAFFOLD_5.261	GO:0044455	NADH dehydrogenase [ubiquinone] 1 beta subcomplex subunit 3
1283	44455	2.7854e-06	0.0014737	32	111	1373	11064	mitochondrial membrane part	EVM.TU.HIC_SCAFFOLD_17.1881	GO:0044455	Cytochrome c oxidase subunit NDUFA4
1284	44455	2.7854e-06	0.0014737	32	111	1373	11064	mitochondrial membrane part	EVM.TU.HIC_SCAFFOLD_31.1882	GO:0044455	Complex I intermediate-associated protein 30, mitochondrial
1285	44455	2.7854e-06	0.0014737	32	111	1373	11064	mitochondrial membrane part	EVM.TU.HIC_SCAFFOLD_1.465	GO:0044455	NADH dehydrogenase [ubiquinone] 1 alpha subcomplex subunit 7
1286	44455	2.7854e-06	0.0014737	32	111	1373	11064	mitochondrial membrane part	EVM.TU.HIC_SCAFFOLD_20.151	GO:0044455	ATP synthase subunit O, mitochondrial
1287	44455	2.7854e-06	0.0014737	32	111	1373	11064	mitochondrial membrane part	EVM.TU.HIC_SCAFFOLD_30.814	GO:0044455	Mitochondrial import inner membrane translocase subunit Tim10-A
1288	44455	2.7854e-06	0.0014737	32	111	1373	11064	mitochondrial membrane part	EVM.TU.HIC_SCAFFOLD_20.1693	GO:0044455	Transmembrane protein 177
1289	44455	2.7854e-06	0.0014737	32	111	1373	11064	mitochondrial membrane part	EVM.TU.SC0A5M3_2_HRSCAF_2.7	GO:0044455	ATP synthase subunit gamma, mitochondrial
1290	44455	2.7854e-06	0.0014737	32	111	1373	11064	mitochondrial membrane part	EVM.TU.HIC_SCAFFOLD_31.386	GO:0044455	Mitochondrial import receptor subunit TOM20 homolog
1291	44455	2.7854e-06	0.0014737	32	111	1373	11064	mitochondrial membrane part	EVM.TU.HIC_SCAFFOLD_2.122	GO:0044455	NADH dehydrogenase [ubiquinone] 1 beta subcomplex subunit 9
1292	44455	2.7854e-06	0.0014737	32	111	1373	11064	mitochondrial membrane part	EVM.TU.HIC_SCAFFOLD_4.255	GO:0044455	Surfeit locus protein 1
1293	44455	2.7854e-06	0.0014737	32	111	1373	11064	mitochondrial membrane part	EVM.TU.HIC_SCAFFOLD_10.1343	GO:0044455	ATP synthase F(0) complex subunit B1, mitochondrial
1294	44455	2.7854e-06	0.0014737	32	111	1373	11064	mitochondrial membrane part	EVM.TU.HIC_SCAFFOLD_2.581	GO:0044455	NADH dehydrogenase [ubiquinone] iron-sulfur protein 6, mitochondrial
1295	44455	2.7854e-06	0.0014737	32	111	1373	11064	mitochondrial membrane part	EVM.TU.HIC_SCAFFOLD_21.1101	GO:0044455	Mitochondrial inner membrane protease subunit 2
1296	44455	2.7854e-06	0.0014737	32	111	1373	11064	mitochondrial membrane part	EVM.TU.HIC_SCAFFOLD_6.24	GO:0044455	Mitochondrial fission 1 protein
1297	44455	2.7854e-06	0.0014737	32	111	1373	11064	mitochondrial membrane part	EVM.TU.HIC_SCAFFOLD_17.65	GO:0044455	ATP synthase F(0) complex subunit C2, mitochondrial
1298	44455	2.7854e-06	0.0014737	32	111	1373	11064	mitochondrial membrane part	EVM.TU.HIC_SCAFFOLD_30.494	GO:0044455	Mitochondrial import inner membrane translocase subunit Tim22
1299	44455	2.7854e-06	0.0014737	32	111	1373	11064	mitochondrial membrane part	EVM.TU.HIC_SCAFFOLD_30.501	GO:0044455	NADH dehydrogenase [ubiquinone] iron-sulfur protein 8, mitochondrial
1300	44455	2.7854e-06	0.0014737	32	111	1373	11064	mitochondrial membrane part	EVM.TU.HIC_SCAFFOLD_6.279	GO:0044455	Succinate dehydrogenase cytochrome b560 subunit, mitochondrial
1301	44455	2.7854e-06	0.0014737	32	111	1373	11064	mitochondrial membrane part	EVM.TU.HIC_SCAFFOLD_17.1896	GO:0044455	NADH dehydrogenase [ubiquinone] 1 alpha subcomplex subunit 8
1302	44455	2.7854e-06	0.0014737	32	111	1373	11064	mitochondrial membrane part	EVM.TU.HIC_SCAFFOLD_2.739	GO:0044455	Cytochrome b-c1 complex subunit Rieske, mitochondrial
1303	44455	2.7854e-06	0.0014737	32	111	1373	11064	mitochondrial membrane part	EVM.TU.HIC_SCAFFOLD_35.1805	GO:0044455	Transmembrane protein 11-B, mitochondrial
1304	44455	2.7854e-06	0.0014737	32	111	1373	11064	mitochondrial membrane part	EVM.TU.HIC_SCAFFOLD_10.1688	GO:0044455	Solute carrier family 25 member 44
1305	44455	2.7854e-06	0.0014737	32	111	1373	11064	mitochondrial membrane part	EVM.TU.HIC_SCAFFOLD_31.130	GO:0044455	Mitochondrial import inner membrane translocase subunit Tim9
1306	44455	2.7854e-06	0.0014737	32	111	1373	11064	mitochondrial membrane part	EVM.TU.HIC_SCAFFOLD_37.1	GO:0044455	Ras-related protein Rab-32
1307	44455	2.7854e-06	0.0014737	32	111	1373	11064	mitochondrial membrane part	EVM.TU.HIC_SCAFFOLD_11.3	GO:0044455	Mitochondrial import inner membrane translocase subunit Tim29
1308	44455	2.7854e-06	0.0014737	32	111	1373	11064	mitochondrial membrane part	EVM.TU.HIC_SCAFFOLD_21.124	GO:0044455	Mitochondrial-processing peptidase subunit beta
1309	44455	2.7854e-06	0.0014737	32	111	1373	11064	mitochondrial membrane part	EVM.TU.HIC_SCAFFOLD_4.1977	GO:0044455	NADH dehydrogenase [ubiquinone] 1 alpha subcomplex subunit 9, mitochondrial
1310	44455	2.7854e-06	0.0014737	32	111	1373	11064	mitochondrial membrane part	EVM.TU.HIC_SCAFFOLD_11.1364	GO:0044455	ATPase inhibitor, mitochondrial
1311	44455	2.7854e-06	0.0014737	32	111	1373	11064	mitochondrial membrane part	EVM.TU.HIC_SCAFFOLD_20.608	GO:0044455	Transmembrane protein 177
1312	44455	2.7854e-06	0.0014737	32	111	1373	11064	mitochondrial membrane part	EVM.TU.HIC_SCAFFOLD_4.645	GO:0044455	NADH dehydrogenase [ubiquinone] iron-sulfur protein 7, mitochondrial
1313	42180	4.2495e-06	0.0020877	91	464	1373	11064	cellular ketone metabolic process	EVM.TU.HIC_SCAFFOLD_35.532	GO:0042180	Elongation of very long chain fatty acids protein 4
1314	42180	4.2495e-06	0.0020877	91	464	1373	11064	cellular ketone metabolic process	EVM.TU.HIC_SCAFFOLD_6.202	GO:0042180	Propionyl-CoA carboxylase beta chain, mitochondrial
1315	42180	4.2495e-06	0.0020877	91	464	1373	11064	cellular ketone metabolic process	EVM.TU.HIC_SCAFFOLD_20.1171	GO:0042180	Triosephosphate isomerase
1316	42180	4.2495e-06	0.0020877	91	464	1373	11064	cellular ketone metabolic process	EVM.TU.HIC_SCAFFOLD_5.1631	GO:0042180	Acyl-CoA dehydrogenase family member 11
1317	42180	4.2495e-06	0.0020877	91	464	1373	11064	cellular ketone metabolic process	EVM.TU.HIC_SCAFFOLD_11.143	GO:0042180	Androgen-induced gene 1 protein
1318	42180	4.2495e-06	0.0020877	91	464	1373	11064	cellular ketone metabolic process	EVM.TU.HIC_SCAFFOLD_11.220	GO:0042180	1,2-dihydroxy-3-keto-5-methylthiopentene dioxygenase
1319	42180	4.2495e-06	0.0020877	91	464	1373	11064	cellular ketone metabolic process	EVM.TU.HIC_SCAFFOLD_20.471	GO:0042180	Malonyl-CoA decarboxylase, mitochondrial
1320	42180	4.2495e-06	0.0020877	91	464	1373	11064	cellular ketone metabolic process	EVM.TU.HIC_SCAFFOLD_35.252	GO:0042180	Cationic amino acid transporter 2
1321	42180	4.2495e-06	0.0020877	91	464	1373	11064	cellular ketone metabolic process	EVM.TU.HIC_SCAFFOLD_2.1459	GO:0042180	Isocitrate dehydrogenase [NADP] cytoplasmic
1322	42180	4.2495e-06	0.0020877	91	464	1373	11064	cellular ketone metabolic process	EVM.TU.HIC_SCAFFOLD_20.234	GO:0042180	2-oxoisovalerate dehydrogenase subunit beta, mitochondrial
1323	42180	4.2495e-06	0.0020877	91	464	1373	11064	cellular ketone metabolic process	EVM.TU.HIC_SCAFFOLD_20.1524	GO:0042180	Prostamide/prostaglandin F synthase
1324	42180	4.2495e-06	0.0020877	91	464	1373	11064	cellular ketone metabolic process	EVM.TU.HIC_SCAFFOLD_1.390	GO:0042180	Phosphoglucomutase-1
1325	42180	4.2495e-06	0.0020877	91	464	1373	11064	cellular ketone metabolic process	EVM.TU.HIC_SCAFFOLD_20.279	GO:0042180	S-adenosylmethionine decarboxylase proenzyme
1326	42180	4.2495e-06	0.0020877	91	464	1373	11064	cellular ketone metabolic process	EVM.TU.HIC_SCAFFOLD_10.2331	GO:0042180	Glycine amidinotransferase, mitochondrial
1327	42180	4.2495e-06	0.0020877	91	464	1373	11064	cellular ketone metabolic process	EVM.TU.HIC_SCAFFOLD_10.463	GO:0042180	4-hydroxyphenylpyruvate dioxygenase-like protein
1328	42180	4.2495e-06	0.0020877	91	464	1373	11064	cellular ketone metabolic process	EVM.TU.HIC_SCAFFOLD_21.14	GO:0042180	Cholesterol 24-hydroxylase
1329	42180	4.2495e-06	0.0020877	91	464	1373	11064	cellular ketone metabolic process	EVM.TU.HIC_SCAFFOLD_35.1421	GO:0042180	Enoyl-CoA hydratase, mitochondrial
1330	42180	4.2495e-06	0.0020877	91	464	1373	11064	cellular ketone metabolic process	EVM.TU.HIC_SCAFFOLD_30.1219	GO:0042180	D-aspartate oxidase
1331	42180	4.2495e-06	0.0020877	91	464	1373	11064	cellular ketone metabolic process	EVM.TU.HIC_SCAFFOLD_30.368	GO:0042180	Vitamin K epoxide reductase complex subunit 1
1332	42180	4.2495e-06	0.0020877	91	464	1373	11064	cellular ketone metabolic process	EVM.TU.HIC_SCAFFOLD_30.169	GO:0042180	2-methoxy-6-polyprenyl-1,4-benzoquinol methylase, mitochondrial
1333	42180	4.2495e-06	0.0020877	91	464	1373	11064	cellular ketone metabolic process	EVM.TU.HIC_SCAFFOLD_1.1379	GO:0042180	S-adenosylmethionine synthase isoform type-1
1334	42180	4.2495e-06	0.0020877	91	464	1373	11064	cellular ketone metabolic process	EVM.TU.HIC_SCAFFOLD_21.1129	GO:0042180	Leukotriene A-4 hydrolase
1335	42180	4.2495e-06	0.0020877	91	464	1373	11064	cellular ketone metabolic process	EVM.TU.HIC_SCAFFOLD_10.492	GO:0042180	Retinoid-inducible serine carboxypeptidase
1336	42180	4.2495e-06	0.0020877	91	464	1373	11064	cellular ketone metabolic process	EVM.TU.HIC_SCAFFOLD_35.307	GO:0042180	Methylthioribulose-1-phosphate dehydratase
1337	42180	4.2495e-06	0.0020877	91	464	1373	11064	cellular ketone metabolic process	EVM.TU.HIC_SCAFFOLD_6.179	GO:0042180	Ubiquinone/menaquinone biosynthesis C-methyltransferase UbiE
1338	42180	4.2495e-06	0.0020877	91	464	1373	11064	cellular ketone metabolic process	EVM.TU.HIC_SCAFFOLD_1.153	GO:0042180	ATP-binding cassette sub-family D member 3
1339	42180	4.2495e-06	0.0020877	91	464	1373	11064	cellular ketone metabolic process	EVM.TU.HIC_SCAFFOLD_10.1367	GO:0042180	Glycerol-3-phosphate acyltransferase 1, mitochondrial
1340	42180	4.2495e-06	0.0020877	91	464	1373	11064	cellular ketone metabolic process	EVM.TU.HIC_SCAFFOLD_31.1757	GO:0042180	Very-long-chain (3R)-3-hydroxyacyl-CoA dehydratase 3
1341	42180	4.2495e-06	0.0020877	91	464	1373	11064	cellular ketone metabolic process	EVM.TU.HIC_SCAFFOLD_15.1205	GO:0042180	Folate receptor beta
1342	42180	4.2495e-06	0.0020877	91	464	1373	11064	cellular ketone metabolic process	EVM.TU.HIC_SCAFFOLD_4.2181	GO:0042180	Phenylalanine--tRNA ligase, mitochondrial
1343	42180	4.2495e-06	0.0020877	91	464	1373	11064	cellular ketone metabolic process	EVM.TU.HIC_SCAFFOLD_1.157	GO:0042180	5'-AMP-activated protein kinase catalytic subunit alpha-2
1344	42180	4.2495e-06	0.0020877	91	464	1373	11064	cellular ketone metabolic process	EVM.TU.HIC_SCAFFOLD_30.1071	GO:0042180	Phosphoserine phosphatase
1345	42180	4.2495e-06	0.0020877	91	464	1373	11064	cellular ketone metabolic process	EVM.TU.HIC_SCAFFOLD_17.976	GO:0042180	Probable acyl-CoA dehydrogenase 6
1346	42180	4.2495e-06	0.0020877	91	464	1373	11064	cellular ketone metabolic process	EVM.TU.HIC_SCAFFOLD_15.1318	GO:0042180	Methylmalonic aciduria type A protein, mitochondrial
1347	42180	4.2495e-06	0.0020877	91	464	1373	11064	cellular ketone metabolic process	EVM.TU.HIC_SCAFFOLD_2.1428	GO:0042180	Dipeptidase 1
1348	42180	4.2495e-06	0.0020877	91	464	1373	11064	cellular ketone metabolic process	EVM.TU.HIC_SCAFFOLD_2.1027	GO:0042180	Adenosylhomocysteinase B
1349	42180	4.2495e-06	0.0020877	91	464	1373	11064	cellular ketone metabolic process	EVM.TU.HIC_SCAFFOLD_30.1342	GO:0042180	Isoaspartyl peptidase/L-asparaginase
1350	42180	4.2495e-06	0.0020877	91	464	1373	11064	cellular ketone metabolic process	EVM.TU.HIC_SCAFFOLD_35.1173	GO:0042180	Formimidoyltransferase-cyclodeaminase
1351	42180	4.2495e-06	0.0020877	91	464	1373	11064	cellular ketone metabolic process	EVM.TU.HIC_SCAFFOLD_35.1494	GO:0042180	NADPH:adrenodoxin oxidoreductase, mitochondrial
1352	42180	4.2495e-06	0.0020877	91	464	1373	11064	cellular ketone metabolic process	EVM.TU.HIC_SCAFFOLD_20.426	GO:0042180	Peroxiredoxin-4
1353	42180	4.2495e-06	0.0020877	91	464	1373	11064	cellular ketone metabolic process	EVM.TU.HIC_SCAFFOLD_4.744	GO:0042180	Gamma-butyrobetaine dioxygenase
1354	42180	4.2495e-06	0.0020877	91	464	1373	11064	cellular ketone metabolic process	EVM.TU.HIC_SCAFFOLD_1.403	GO:0042180	Asparagine synthetase domain-containing protein 1
1355	42180	4.2495e-06	0.0020877	91	464	1373	11064	cellular ketone metabolic process	EVM.TU.HIC_SCAFFOLD_6.226	GO:0042180	Hormone-sensitive lipase
1356	42180	4.2495e-06	0.0020877	91	464	1373	11064	cellular ketone metabolic process	EVM.TU.HIC_SCAFFOLD_17.1663	GO:0042180	Nicotinate-nucleotide pyrophosphorylase [carboxylating] (Fragment)
1357	42180	4.2495e-06	0.0020877	91	464	1373	11064	cellular ketone metabolic process	EVM.TU.HIC_SCAFFOLD_31.1208	GO:0042180	Enolase-phosphatase E1
1358	42180	4.2495e-06	0.0020877	91	464	1373	11064	cellular ketone metabolic process	EVM.TU.HIC_SCAFFOLD_30.451	GO:0042180	L-serine dehydratase/L-threonine deaminase
1359	42180	4.2495e-06	0.0020877	91	464	1373	11064	cellular ketone metabolic process	EVM.TU.HIC_SCAFFOLD_17.1544	GO:0042180	Decaprenyl-diphosphate synthase subunit 1
1360	42180	4.2495e-06	0.0020877	91	464	1373	11064	cellular ketone metabolic process	EVM.TU.HIC_SCAFFOLD_15.1052	GO:0042180	Amidophosphoribosyltransferase
1361	42180	4.2495e-06	0.0020877	91	464	1373	11064	cellular ketone metabolic process	EVM.TU.HIC_SCAFFOLD_2.608	GO:0042180	Alanine aminotransferase 2-like
1362	42180	4.2495e-06	0.0020877	91	464	1373	11064	cellular ketone metabolic process	EVM.TU.HIC_SCAFFOLD_5.1531	GO:0042180	Fumarylacetoacetase
1363	42180	4.2495e-06	0.0020877	91	464	1373	11064	cellular ketone metabolic process	EVM.TU.HIC_SCAFFOLD_10.1213	GO:0042180	Serum paraoxonase/arylesterase 1
1364	42180	4.2495e-06	0.0020877	91	464	1373	11064	cellular ketone metabolic process	EVM.TU.HIC_SCAFFOLD_17.754	GO:0042180	Alanyl-tRNA editing protein Aarsd1
1365	42180	4.2495e-06	0.0020877	91	464	1373	11064	cellular ketone metabolic process	EVM.TU.HIC_SCAFFOLD_2.364	GO:0042180	2,4-dienoyl-CoA reductase, mitochondrial
1366	42180	4.2495e-06	0.0020877	91	464	1373	11064	cellular ketone metabolic process	EVM.TU.HIC_SCAFFOLD_20.573	GO:0042180	Fatty-acid amide hydrolase 2
1367	42180	4.2495e-06	0.0020877	91	464	1373	11064	cellular ketone metabolic process	EVM.TU.HIC_SCAFFOLD_2.684	GO:0042180	Saccharopine dehydrogenase [NAD(+), L-lysine-forming]
1368	42180	4.2495e-06	0.0020877	91	464	1373	11064	cellular ketone metabolic process	EVM.TU.HIC_SCAFFOLD_20.134	GO:0042180	NADP-dependent malic enzyme, mitochondrial
1369	42180	4.2495e-06	0.0020877	91	464	1373	11064	cellular ketone metabolic process	EVM.TU.HIC_SCAFFOLD_30.1115	GO:0042180	Malate dehydrogenase, mitochondrial
1370	42180	4.2495e-06	0.0020877	91	464	1373	11064	cellular ketone metabolic process	EVM.TU.HIC_SCAFFOLD_2.2005	GO:0042180	Solute carrier family 22 member 5
1371	42180	4.2495e-06	0.0020877	91	464	1373	11064	cellular ketone metabolic process	EVM.TU.HIC_SCAFFOLD_30.1474	GO:0042180	Glutathione hydrolase 1 proenzyme
1372	42180	4.2495e-06	0.0020877	91	464	1373	11064	cellular ketone metabolic process	EVM.TU.HIC_SCAFFOLD_31.784	GO:0042180	N(G),N(G)-dimethylarginine dimethylaminohydrolase 1
1373	42180	4.2495e-06	0.0020877	91	464	1373	11064	cellular ketone metabolic process	EVM.TU.HIC_SCAFFOLD_2.727	GO:0042180	Acyl-lipid (8-3)-desaturase
1374	42180	4.2495e-06	0.0020877	91	464	1373	11064	cellular ketone metabolic process	EVM.TU.HIC_SCAFFOLD_2.1838	GO:0042180	Very-long-chain 3-oxoacyl-CoA reductase
1375	42180	4.2495e-06	0.0020877	91	464	1373	11064	cellular ketone metabolic process	EVM.TU.HIC_SCAFFOLD_10.324	GO:0042180	Succinate--CoA ligase [ADP/GDP-forming] subunit alpha, mitochondrial
1376	42180	4.2495e-06	0.0020877	91	464	1373	11064	cellular ketone metabolic process	EVM.TU.HIC_SCAFFOLD_30.83	GO:0042180	Beta-ureidopropionase
1377	42180	4.2495e-06	0.0020877	91	464	1373	11064	cellular ketone metabolic process	EVM.TU.HIC_SCAFFOLD_35.401	GO:0042180	Kynurenine formamidase
1378	42180	4.2495e-06	0.0020877	91	464	1373	11064	cellular ketone metabolic process	EVM.TU.HIC_SCAFFOLD_5.1480	GO:0042180	Omega-6 fatty acid desaturase, endoplasmic reticulum isozyme 1
1379	42180	4.2495e-06	0.0020877	91	464	1373	11064	cellular ketone metabolic process	EVM.TU.HIC_SCAFFOLD_11.396	GO:0042180	Hydroxyacyl-coenzyme A dehydrogenase, mitochondrial
1380	42180	4.2495e-06	0.0020877	91	464	1373	11064	cellular ketone metabolic process	EVM.TU.HIC_SCAFFOLD_1.572	GO:0042180	Cystathionine gamma-lyase
1381	42180	4.2495e-06	0.0020877	91	464	1373	11064	cellular ketone metabolic process	EVM.TU.HIC_SCAFFOLD_11.197	GO:0042180	Elongation of very long chain fatty acids protein 5
1382	42180	4.2495e-06	0.0020877	91	464	1373	11064	cellular ketone metabolic process	EVM.TU.HIC_SCAFFOLD_30.1095	GO:0042180	erine racemase
1383	42180	4.2495e-06	0.0020877	91	464	1373	11064	cellular ketone metabolic process	EVM.TU.HIC_SCAFFOLD_15.258	GO:0042180	Arginine--tRNA ligase, cytoplasmic
1384	42180	4.2495e-06	0.0020877	91	464	1373	11064	cellular ketone metabolic process	EVM.TU.HIC_SCAFFOLD_31.1653	GO:0042180	Cholesterol 24-hydroxylase
1385	42180	4.2495e-06	0.0020877	91	464	1373	11064	cellular ketone metabolic process	EVM.TU.HIC_SCAFFOLD_20.1660	GO:0042180	Prostaglandin F synthase
1386	42180	4.2495e-06	0.0020877	91	464	1373	11064	cellular ketone metabolic process	EVM.TU.HIC_SCAFFOLD_10.1502	GO:0042180	Arsenite methyltransferase
1387	42180	4.2495e-06	0.0020877	91	464	1373	11064	cellular ketone metabolic process	EVM.TU.HIC_SCAFFOLD_30.1448	GO:0042180	4-hydroxyphenylpyruvate dioxygenase
1388	42180	4.2495e-06	0.0020877	91	464	1373	11064	cellular ketone metabolic process	EVM.TU.HIC_SCAFFOLD_20.363	GO:0042180	Glutathione S-transferase omega-1
1389	42180	4.2495e-06	0.0020877	91	464	1373	11064	cellular ketone metabolic process	EVM.TU.HIC_SCAFFOLD_5.1606	GO:0042180	Betaine--homocysteine S-methyltransferase 1
1390	42180	4.2495e-06	0.0020877	91	464	1373	11064	cellular ketone metabolic process	EVM.TU.HIC_SCAFFOLD_20.561	GO:0042180	Ubiquinone biosynthesis O-methyltransferase, mitochondrial
1391	42180	4.2495e-06	0.0020877	91	464	1373	11064	cellular ketone metabolic process	EVM.TU.HIC_SCAFFOLD_31.2153	GO:0042180	L-asparaginase
1392	42180	4.2495e-06	0.0020877	91	464	1373	11064	cellular ketone metabolic process	EVM.TU.HIC_SCAFFOLD_20.364	GO:0042180	Glutathione S-transferase omega-1
1393	42180	4.2495e-06	0.0020877	91	464	1373	11064	cellular ketone metabolic process	EVM.TU.HIC_SCAFFOLD_2.453	GO:0042180	Enoyl-CoA delta isomerase 3
1394	42180	4.2495e-06	0.0020877	91	464	1373	11064	cellular ketone metabolic process	EVM.TU.HIC_SCAFFOLD_10.875	GO:0042180	Probable delta-1-pyrroline-5-carboxylate synthase
1395	42180	4.2495e-06	0.0020877	91	464	1373	11064	cellular ketone metabolic process	EVM.TU.HIC_SCAFFOLD_20.720	GO:0042180	Peroxisomal targeting signal 2 receptor
1396	42180	4.2495e-06	0.0020877	91	464	1373	11064	cellular ketone metabolic process	EVM.TU.HIC_SCAFFOLD_2.1920	GO:0042180	Methylthioribose-1-phosphate isomerase
1397	42180	4.2495e-06	0.0020877	91	464	1373	11064	cellular ketone metabolic process	EVM.TU.HIC_SCAFFOLD_21.446	GO:0042180	Selenide, water dikinase
1398	42180	4.2495e-06	0.0020877	91	464	1373	11064	cellular ketone metabolic process	EVM.TU.HIC_SCAFFOLD_35.1393	GO:0042180	Peroxisomal 2,4-dienoyl-CoA reductase
1399	42180	4.2495e-06	0.0020877	91	464	1373	11064	cellular ketone metabolic process	EVM.TU.HIC_SCAFFOLD_122.25	GO:0042180	Peroxisomal membrane protein PMP34
1400	42180	4.2495e-06	0.0020877	91	464	1373	11064	cellular ketone metabolic process	EVM.TU.HIC_SCAFFOLD_30.260	GO:0042180	Bleomycin hydrolase
1401	42180	4.2495e-06	0.0020877	91	464	1373	11064	cellular ketone metabolic process	EVM.TU.HIC_SCAFFOLD_20.527	GO:0042180	Pyrroline-5-carboxylate reductase 3
1402	42180	4.2495e-06	0.0020877	91	464	1373	11064	cellular ketone metabolic process	EVM.TU.HIC_SCAFFOLD_4.208	GO:0042180	Aminoacyl tRNA synthase complex-interacting multifunctional protein 1
1403	42180	4.2495e-06	0.0020877	91	464	1373	11064	cellular ketone metabolic process	EVM.TU.HIC_SCAFFOLD_2.610	GO:0042180	Alanine aminotransferase 2
1404	44249	4.619e-06	0.002118	335	2191	1373	11064	cellular biosynthetic process	EVM.TU.HIC_SCAFFOLD_189.9	GO:0044249	Werner syndrome ATP-dependent helicase
1405	44249	4.619e-06	0.002118	335	2191	1373	11064	cellular biosynthetic process	EVM.TU.HIC_SCAFFOLD_1.669	GO:0044249	28S ribosomal protein S21, mitochondrial
1406	44249	4.619e-06	0.002118	335	2191	1373	11064	cellular biosynthetic process	EVM.TU.HIC_SCAFFOLD_4.2230	GO:0044249	TIMELESS-interacting protein
1407	44249	4.619e-06	0.002118	335	2191	1373	11064	cellular biosynthetic process	EVM.TU.HIC_SCAFFOLD_17.1763	GO:0044249	Hypoxanthine-guanine phosphoribosyltransferase
1408	44249	4.619e-06	0.002118	335	2191	1373	11064	cellular biosynthetic process	EVM.TU.HIC_SCAFFOLD_11.220	GO:0044249	1,2-dihydroxy-3-keto-5-methylthiopentene dioxygenase
1409	44249	4.619e-06	0.002118	335	2191	1373	11064	cellular biosynthetic process	EVM.TU.HIC_SCAFFOLD_2.1010	GO:0044249	Regulation of nuclear pre-mRNA domain-containing protein 1B
1410	44249	4.619e-06	0.002118	335	2191	1373	11064	cellular biosynthetic process	EVM.TU.HIC_SCAFFOLD_20.151	GO:0044249	ATP synthase subunit O, mitochondrial
1411	44249	4.619e-06	0.002118	335	2191	1373	11064	cellular biosynthetic process	EVM.TU.HIC_SCAFFOLD_35.252	GO:0044249	Cationic amino acid transporter 2
1412	44249	4.619e-06	0.002118	335	2191	1373	11064	cellular biosynthetic process	EVM.TU.HIC_SCAFFOLD_6.1155	GO:0044249	Transcription factor Sox-14
1413	44249	4.619e-06	0.002118	335	2191	1373	11064	cellular biosynthetic process	EVM.TU.HIC_SCAFFOLD_20.277	GO:0044249	Mitochondrial genome maintenance exonuclease 1
1414	44249	4.619e-06	0.002118	335	2191	1373	11064	cellular biosynthetic process	EVM.TU.HIC_SCAFFOLD_20.1524	GO:0044249	Prostamide/prostaglandin F synthase
1415	44249	4.619e-06	0.002118	335	2191	1373	11064	cellular biosynthetic process	EVM.TU.HIC_SCAFFOLD_20.279	GO:0044249	S-adenosylmethionine decarboxylase proenzyme
1416	44249	4.619e-06	0.002118	335	2191	1373	11064	cellular biosynthetic process	EVM.TU.HIC_SCAFFOLD_10.549	GO:0044249	Mediator of RNA polymerase II transcription subunit 28
1417	44249	4.619e-06	0.002118	335	2191	1373	11064	cellular biosynthetic process	EVM.TU.HIC_SCAFFOLD_35.1020	GO:0044249	Phosphoribosyl pyrophosphate synthase-associated protein 2
1418	44249	4.619e-06	0.002118	335	2191	1373	11064	cellular biosynthetic process	EVM.TU.HIC_SCAFFOLD_35.1021	GO:0044249	Aminoacyl tRNA synthase complex-interacting multifunctional protein 2
1419	44249	4.619e-06	0.002118	335	2191	1373	11064	cellular biosynthetic process	EVM.TU.HIC_SCAFFOLD_21.14	GO:0044249	Cholesterol 24-hydroxylase
1420	44249	4.619e-06	0.002118	335	2191	1373	11064	cellular biosynthetic process	EVM.TU.HIC_SCAFFOLD_8.7	GO:0044249	Ubiquitin carboxyl-terminal hydrolase isozyme L5
1421	44249	4.619e-06	0.002118	335	2191	1373	11064	cellular biosynthetic process	EVM.TU.HIC_SCAFFOLD_2.105	GO:0044249	Activating signal cointegrator 1
1422	44249	4.619e-06	0.002118	335	2191	1373	11064	cellular biosynthetic process	EVM.TU.HIC_SCAFFOLD_4.634	GO:0044249	Polyamine-modulated factor 1
1423	44249	4.619e-06	0.002118	335	2191	1373	11064	cellular biosynthetic process	EVM.TU.HIC_SCAFFOLD_2.35	GO:0044249	Negative elongation factor D
1424	44249	4.619e-06	0.002118	335	2191	1373	11064	cellular biosynthetic process	EVM.TU.HIC_SCAFFOLD_35.1248	GO:0044249	Phosphatidylinositol N-acetylglucosaminyltransferase subunit Y
1425	44249	4.619e-06	0.002118	335	2191	1373	11064	cellular biosynthetic process	EVM.TU.HIC_SCAFFOLD_1.436	GO:0044249	Histone chaperone ASF1
1426	44249	4.619e-06	0.002118	335	2191	1373	11064	cellular biosynthetic process	EVM.TU.HIC_SCAFFOLD_30.202	GO:0044249	Density-regulated protein homolog
1427	44249	4.619e-06	0.002118	335	2191	1373	11064	cellular biosynthetic process	EVM.TU.HIC_SCAFFOLD_31.1918	GO:0044249	DNA helicase MCM8
1428	44249	4.619e-06	0.002118	335	2191	1373	11064	cellular biosynthetic process	EVM.TU.HIC_SCAFFOLD_21.1129	GO:0044249	Leukotriene A-4 hydrolase
1429	44249	4.619e-06	0.002118	335	2191	1373	11064	cellular biosynthetic process	EVM.TU.HIC_SCAFFOLD_1.1534	GO:0044249	Phosphatidylinositol 4-kinase alpha
1430	44249	4.619e-06	0.002118	335	2191	1373	11064	cellular biosynthetic process	EVM.TU.HIC_SCAFFOLD_6.378	GO:0044249	Proline-, glutamic acid- and leucine-rich protein 1
1431	44249	4.619e-06	0.002118	335	2191	1373	11064	cellular biosynthetic process	EVM.TU.HIC_SCAFFOLD_21.1368	GO:0044249	Uridine 5'-monophosphate synthase
1432	44249	4.619e-06	0.002118	335	2191	1373	11064	cellular biosynthetic process	EVM.TU.HIC_SCAFFOLD_6.257	GO:0044249	Upstream stimulatory factor 2
1433	44249	4.619e-06	0.002118	335	2191	1373	11064	cellular biosynthetic process	EVM.TU.HIC_SCAFFOLD_21.32	GO:0044249	Putative Dol-P-Glc:Glc(2)Man(9)GlcNAc(2)-PP-Dol alpha-1,2-glucosyltransferase
1434	44249	4.619e-06	0.002118	335	2191	1373	11064	cellular biosynthetic process	EVM.TU.HIC_SCAFFOLD_35.1925	GO:0044249	40S ribosomal protein S15a
1435	44249	4.619e-06	0.002118	335	2191	1373	11064	cellular biosynthetic process	EVM.TU.HIC_SCAFFOLD_1.552	GO:0044249	Diphthine methyl ester synthase
1436	44249	4.619e-06	0.002118	335	2191	1373	11064	cellular biosynthetic process	EVM.TU.HIC_SCAFFOLD_30.328	GO:0044249	Inosine-uridine preferring nucleoside hydrolase
1437	44249	4.619e-06	0.002118	335	2191	1373	11064	cellular biosynthetic process	EVM.TU.HIC_SCAFFOLD_15.478	GO:0044249	ATP-dependent DNA helicase hus2/rqh1
1438	44249	4.619e-06	0.002118	335	2191	1373	11064	cellular biosynthetic process	EVM.TU.HIC_SCAFFOLD_30.1071	GO:0044249	Phosphoserine phosphatase
1439	44249	4.619e-06	0.002118	335	2191	1373	11064	cellular biosynthetic process	EVM.TU.HIC_SCAFFOLD_17.1194	GO:0044249	Homeobox protein GBX-1
1440	44249	4.619e-06	0.002118	335	2191	1373	11064	cellular biosynthetic process	EVM.TU.HIC_SCAFFOLD_2.598	GO:0044249	Flavin-containing monooxygenase FMO GS-OX-like 1
1441	44249	4.619e-06	0.002118	335	2191	1373	11064	cellular biosynthetic process	EVM.TU.HIC_SCAFFOLD_17.1191	GO:0044249	Segmentation polarity homeobox protein engrailed
1442	44249	4.619e-06	0.002118	335	2191	1373	11064	cellular biosynthetic process	EVM.TU.HIC_SCAFFOLD_2.112	GO:0044249	Transcription and mRNA export factor ENY2
1443	44249	4.619e-06	0.002118	335	2191	1373	11064	cellular biosynthetic process	EVM.TU.HIC_SCAFFOLD_20.1759	GO:0044249	50S ribosomal protein L9
1444	44249	4.619e-06	0.002118	335	2191	1373	11064	cellular biosynthetic process	EVM.TU.HIC_SCAFFOLD_35.1494	GO:0044249	NADPH:adrenodoxin oxidoreductase, mitochondrial
1445	44249	4.619e-06	0.002118	335	2191	1373	11064	cellular biosynthetic process	EVM.TU.HIC_SCAFFOLD_20.1879	GO:0044249	28S ribosomal protein S22, mitochondrial
1446	44249	4.619e-06	0.002118	335	2191	1373	11064	cellular biosynthetic process	EVM.TU.HIC_SCAFFOLD_20.701	GO:0044249	60S ribosomal protein L13a
1447	44249	4.619e-06	0.002118	335	2191	1373	11064	cellular biosynthetic process	EVM.TU.HIC_SCAFFOLD_4.503	GO:0044249	Transcriptional protein SWT1
1448	44249	4.619e-06	0.002118	335	2191	1373	11064	cellular biosynthetic process	EVM.TU.HIC_SCAFFOLD_4.744	GO:0044249	Gamma-butyrobetaine dioxygenase
1449	44249	4.619e-06	0.002118	335	2191	1373	11064	cellular biosynthetic process	EVM.TU.HIC_SCAFFOLD_2.116	GO:0044249	Calcium-responsive transactivator
1450	44249	4.619e-06	0.002118	335	2191	1373	11064	cellular biosynthetic process	EVM.TU.HIC_SCAFFOLD_1.1424	GO:0044249	Transcription factor RFX3
1451	44249	4.619e-06	0.002118	335	2191	1373	11064	cellular biosynthetic process	EVM.TU.HIC_SCAFFOLD_21.41	GO:0044249	MICOS complex subunit Mic19
1452	44249	4.619e-06	0.002118	335	2191	1373	11064	cellular biosynthetic process	EVM.TU.HIC_SCAFFOLD_17.1663	GO:0044249	Nicotinate-nucleotide pyrophosphorylase [carboxylating] (Fragment)
1453	44249	4.619e-06	0.002118	335	2191	1373	11064	cellular biosynthetic process	EVM.TU.HIC_SCAFFOLD_1.1425	GO:0044249	Dolichyl pyrophosphate Man9GlcNAc2 alpha-1,3-glucosyltransferase
1454	44249	4.619e-06	0.002118	335	2191	1373	11064	cellular biosynthetic process	EVM.TU.HIC_SCAFFOLD_31.1208	GO:0044249	Enolase-phosphatase E1
1455	44249	4.619e-06	0.002118	335	2191	1373	11064	cellular biosynthetic process	EVM.TU.HIC_SCAFFOLD_30.451	GO:0044249	L-serine dehydratase/L-threonine deaminase
1456	44249	4.619e-06	0.002118	335	2191	1373	11064	cellular biosynthetic process	EVM.TU.HIC_SCAFFOLD_17.1544	GO:0044249	Decaprenyl-diphosphate synthase subunit 1
1457	44249	4.619e-06	0.002118	335	2191	1373	11064	cellular biosynthetic process	EVM.TU.HIC_SCAFFOLD_15.1052	GO:0044249	Amidophosphoribosyltransferase
1458	44249	4.619e-06	0.002118	335	2191	1373	11064	cellular biosynthetic process	EVM.TU.HIC_SCAFFOLD_35.1718	GO:0044249	Cytosolic Fe-S cluster assembly factor NUBP1 homolog
1459	44249	4.619e-06	0.002118	335	2191	1373	11064	cellular biosynthetic process	EVM.TU.HIC_SCAFFOLD_5.667	GO:0044249	Zinc finger protein 862
1460	44249	4.619e-06	0.002118	335	2191	1373	11064	cellular biosynthetic process	EVM.TU.HIC_SCAFFOLD_10.1779	GO:0044249	Nucleoside diphosphate kinase homolog 5
1461	44249	4.619e-06	0.002118	335	2191	1373	11064	cellular biosynthetic process	EVM.TU.HIC_SCAFFOLD_10.1658	GO:0044249	Proprotein convertase subtilisin/kexin type 5
1462	44249	4.619e-06	0.002118	335	2191	1373	11064	cellular biosynthetic process	EVM.TU.HIC_SCAFFOLD_20.1784	GO:0044249	39S ribosomal protein L47, mitochondrial
1463	44249	4.619e-06	0.002118	335	2191	1373	11064	cellular biosynthetic process	EVM.TU.HIC_SCAFFOLD_17.677	GO:0044249	Zinc finger protein 665
1464	44249	4.619e-06	0.002118	335	2191	1373	11064	cellular biosynthetic process	EVM.TU.HIC_SCAFFOLD_31.1694	GO:0044249	3-oxo-5-alpha-steroid 4-dehydrogenase 1
1465	44249	4.619e-06	0.002118	335	2191	1373	11064	cellular biosynthetic process	EVM.TU.HIC_SCAFFOLD_17.430	GO:0044249	Deoxyguanosine kinase
1466	44249	4.619e-06	0.002118	335	2191	1373	11064	cellular biosynthetic process	EVM.TU.HIC_SCAFFOLD_5.71	GO:0044249	40S ribosomal protein S29
1467	44249	4.619e-06	0.002118	335	2191	1373	11064	cellular biosynthetic process	EVM.TU.HIC_SCAFFOLD_2.1598	GO:0044249	60S ribosomal protein L12
1468	44249	4.619e-06	0.002118	335	2191	1373	11064	cellular biosynthetic process	EVM.TU.HIC_SCAFFOLD_2.240	GO:0044249	Dolichyl-diphosphooligosaccharide--protein glycosyltransferase subunit DAD1
1469	44249	4.619e-06	0.002118	335	2191	1373	11064	cellular biosynthetic process	EVM.TU.HIC_SCAFFOLD_10.329	GO:0044249	THAP domain-containing protein 11
1470	44249	4.619e-06	0.002118	335	2191	1373	11064	cellular biosynthetic process	EVM.TU.HIC_SCAFFOLD_4.1963	GO:0044249	Transcription initiation factor IIA subunit 1
1471	44249	4.619e-06	0.002118	335	2191	1373	11064	cellular biosynthetic process	EVM.TU.HIC_SCAFFOLD_30.105	GO:0044249	LIM/homeobox protein Lhx1
1472	44249	4.619e-06	0.002118	335	2191	1373	11064	cellular biosynthetic process	EVM.TU.HIC_SCAFFOLD_17.1652	GO:0044249	50S ribosomal protein L16
1473	44249	4.619e-06	0.002118	335	2191	1373	11064	cellular biosynthetic process	EVM.TU.HIC_SCAFFOLD_21.53	GO:0044249	Zinc finger protein 341
1474	44249	4.619e-06	0.002118	335	2191	1373	11064	cellular biosynthetic process	EVM.TU.HIC_SCAFFOLD_2.1001	GO:0044249	N-acetylglucosamine-1-phosphodiester alpha-N-acetylglucosaminidase
1475	44249	4.619e-06	0.002118	335	2191	1373	11064	cellular biosynthetic process	EVM.TU.HIC_SCAFFOLD_5.432	GO:0044249	Zinc finger protein 658
1476	44249	4.619e-06	0.002118	335	2191	1373	11064	cellular biosynthetic process	EVM.TU.HIC_SCAFFOLD_6.1503	GO:0044249	60S ribosomal protein L35a
1477	44249	4.619e-06	0.002118	335	2191	1373	11064	cellular biosynthetic process	EVM.TU.HIC_SCAFFOLD_10.1665	GO:0044249	CCR4-NOT transcription complex subunit 6
1478	44249	4.619e-06	0.002118	335	2191	1373	11064	cellular biosynthetic process	EVM.TU.HIC_SCAFFOLD_6.230	GO:0044249	Putative glycerol kinase 5
1479	44249	4.619e-06	0.002118	335	2191	1373	11064	cellular biosynthetic process	EVM.TU.HIC_SCAFFOLD_1.572	GO:0044249	Cystathionine gamma-lyase
1480	44249	4.619e-06	0.002118	335	2191	1373	11064	cellular biosynthetic process	EVM.TU.HIC_SCAFFOLD_30.1095	GO:0044249	erine racemase
1481	44249	4.619e-06	0.002118	335	2191	1373	11064	cellular biosynthetic process	EVM.TU.HIC_SCAFFOLD_15.1502	GO:0044249	Protein-serine O-palmitoleoyltransferase porcupine
1482	44249	4.619e-06	0.002118	335	2191	1373	11064	cellular biosynthetic process	EVM.TU.HIC_SCAFFOLD_20.1660	GO:0044249	Prostaglandin F synthase
1483	44249	4.619e-06	0.002118	335	2191	1373	11064	cellular biosynthetic process	EVM.TU.HIC_SCAFFOLD_31.376	GO:0044249	Mediator of RNA polymerase II transcription subunit 9
1484	44249	4.619e-06	0.002118	335	2191	1373	11064	cellular biosynthetic process	EVM.TU.HIC_SCAFFOLD_2.375	GO:0044249	DNA replication complex GINS protein PSF2
1485	44249	4.619e-06	0.002118	335	2191	1373	11064	cellular biosynthetic process	EVM.TU.HIC_SCAFFOLD_2.1920	GO:0044249	Methylthioribose-1-phosphate isomerase
1486	44249	4.619e-06	0.002118	335	2191	1373	11064	cellular biosynthetic process	EVM.TU.HIC_SCAFFOLD_15.1618	GO:0044249	COMM domain-containing protein 6
1487	44249	4.619e-06	0.002118	335	2191	1373	11064	cellular biosynthetic process	EVM.TU.HIC_SCAFFOLD_20.247	GO:0044249	Probable 28S ribosomal protein S6, mitochondrial
1488	44249	4.619e-06	0.002118	335	2191	1373	11064	cellular biosynthetic process	EVM.TU.HIC_SCAFFOLD_20.369	GO:0044249	Palmitoyltransferase ZDHHC16
1489	44249	4.619e-06	0.002118	335	2191	1373	11064	cellular biosynthetic process	EVM.TU.HIC_SCAFFOLD_15.58	GO:0044249	Dapdiamide synthesis protein DdaC
1490	44249	4.619e-06	0.002118	335	2191	1373	11064	cellular biosynthetic process	EVM.TU.HIC_SCAFFOLD_17.1648	GO:0044249	Homeobox protein rough
1491	44249	4.619e-06	0.002118	335	2191	1373	11064	cellular biosynthetic process	EVM.TU.HIC_SCAFFOLD_30.511	GO:0044249	Galactoside 3(4)-L-fucosyltransferase
1492	44249	4.619e-06	0.002118	335	2191	1373	11064	cellular biosynthetic process	EVM.TU.HIC_SCAFFOLD_35.1458	GO:0044249	Centromere protein X
1493	44249	4.619e-06	0.002118	335	2191	1373	11064	cellular biosynthetic process	EVM.TU.HIC_SCAFFOLD_1.1446	GO:0044249	Hydroxyproline O-galactosyltransferase GALT3
1494	44249	4.619e-06	0.002118	335	2191	1373	11064	cellular biosynthetic process	EVM.TU.HIC_SCAFFOLD_5.245	GO:0044249	Neurogenic differentiation factor 1
1495	44249	4.619e-06	0.002118	335	2191	1373	11064	cellular biosynthetic process	EVM.TU.HIC_SCAFFOLD_1.465	GO:0044249	NADH dehydrogenase [ubiquinone] 1 alpha subcomplex subunit 7
1496	44249	4.619e-06	0.002118	335	2191	1373	11064	cellular biosynthetic process	EVM.TU.HIC_SCAFFOLD_5.922	GO:0044249	Ubiquitin-conjugating enzyme E2 G2
1497	44249	4.619e-06	0.002118	335	2191	1373	11064	cellular biosynthetic process	EVM.TU.HIC_SCAFFOLD_20.471	GO:0044249	Malonyl-CoA decarboxylase, mitochondrial
1498	44249	4.619e-06	0.002118	335	2191	1373	11064	cellular biosynthetic process	EVM.TU.HIC_SCAFFOLD_2.147	GO:0044249	GMP reductase 2
1499	44249	4.619e-06	0.002118	335	2191	1373	11064	cellular biosynthetic process	EVM.TU.HIC_SCAFFOLD_10.1365	GO:0044249	Protein O-mannose kinase
1500	44249	4.619e-06	0.002118	335	2191	1373	11064	cellular biosynthetic process	EVM.TU.HIC_SCAFFOLD_10.2331	GO:0044249	Glycine amidinotransferase, mitochondrial
1501	44249	4.619e-06	0.002118	335	2191	1373	11064	cellular biosynthetic process	EVM.TU.HIC_SCAFFOLD_2.141	GO:0044249	5-oxoprolinase
1502	44249	4.619e-06	0.002118	335	2191	1373	11064	cellular biosynthetic process	EVM.TU.HIC_SCAFFOLD_10.467	GO:0044249	Protein farnesyltransferase/geranylgeranyltransferase type-1 subunit alpha
1503	44249	4.619e-06	0.002118	335	2191	1373	11064	cellular biosynthetic process	EVM.TU.HIC_SCAFFOLD_4.1850	GO:0044249	Protein SMG5
1504	44249	4.619e-06	0.002118	335	2191	1373	11064	cellular biosynthetic process	EVM.TU.HIC_SCAFFOLD_21.1326	GO:0044249	DDB1- and CUL4-associated factor 1
1505	44249	4.619e-06	0.002118	335	2191	1373	11064	cellular biosynthetic process	EVM.TU.HIC_SCAFFOLD_1.912	GO:0044249	Werner syndrome ATP-dependent helicase
1506	44249	4.619e-06	0.002118	335	2191	1373	11064	cellular biosynthetic process	EVM.TU.HIC_SCAFFOLD_35.229	GO:0044249	Xylosyltransferase 2
1507	44249	4.619e-06	0.002118	335	2191	1373	11064	cellular biosynthetic process	EVM.TU.HIC_SCAFFOLD_6.179	GO:0044249	Ubiquinone/menaquinone biosynthesis C-methyltransferase UbiE
1508	44249	4.619e-06	0.002118	335	2191	1373	11064	cellular biosynthetic process	EVM.TU.HIC_SCAFFOLD_15.1167	GO:0044249	60S ribosomal protein L31
1509	44249	4.619e-06	0.002118	335	2191	1373	11064	cellular biosynthetic process	EVM.TU.HIC_SCAFFOLD_10.1367	GO:0044249	Glycerol-3-phosphate acyltransferase 1, mitochondrial
1510	44249	4.619e-06	0.002118	335	2191	1373	11064	cellular biosynthetic process	EVM.TU.HIC_SCAFFOLD_15.276	GO:0044249	ATP-dependent DNA helicase RecQ
1511	44249	4.619e-06	0.002118	335	2191	1373	11064	cellular biosynthetic process	EVM.TU.HIC_SCAFFOLD_35.463	GO:0044249	Transcription initiation factor TFIID subunit 11
1512	44249	4.619e-06	0.002118	335	2191	1373	11064	cellular biosynthetic process	EVM.TU.HIC_SCAFFOLD_11.31	GO:0044249	60S ribosomal protein L30
1513	44249	4.619e-06	0.002118	335	2191	1373	11064	cellular biosynthetic process	EVM.TU.HIC_SCAFFOLD_20.585	GO:0044249	Transcription initiation factor TFIID subunit 12
1514	44249	4.619e-06	0.002118	335	2191	1373	11064	cellular biosynthetic process	EVM.TU.HIC_SCAFFOLD_20.1559	GO:0044249	Mediator of RNA polymerase II transcription subunit 18
1515	44249	4.619e-06	0.002118	335	2191	1373	11064	cellular biosynthetic process	EVM.TU.HIC_SCAFFOLD_2.715	GO:0044249	Chromosome transmission fidelity protein 8 homolog
1516	44249	4.619e-06	0.002118	335	2191	1373	11064	cellular biosynthetic process	EVM.TU.HIC_SCAFFOLD_20.228	GO:0044249	Elongation factor Ts, mitochondrial
1517	44249	4.619e-06	0.002118	335	2191	1373	11064	cellular biosynthetic process	EVM.TU.HIC_SCAFFOLD_17.11	GO:0044249	Zygotic DNA replication licensing factor mcm6-B
1518	44249	4.619e-06	0.002118	335	2191	1373	11064	cellular biosynthetic process	EVM.TU.HIC_SCAFFOLD_2.714	GO:0044249	Ataxin-3
1519	44249	4.619e-06	0.002118	335	2191	1373	11064	cellular biosynthetic process	EVM.TU.HIC_SCAFFOLD_21.1451	GO:0044249	Putative 28S ribosomal protein S25, mitochondrial
1520	44249	4.619e-06	0.002118	335	2191	1373	11064	cellular biosynthetic process	EVM.TU.HIC_SCAFFOLD_4.1641	GO:0044249	Bloom syndrome protein
1521	44249	4.619e-06	0.002118	335	2191	1373	11064	cellular biosynthetic process	EVM.TU.HIC_SCAFFOLD_11.964	GO:0044249	DNA-directed RNA polymerase II subunit RPB3
1522	44249	4.619e-06	0.002118	335	2191	1373	11064	cellular biosynthetic process	EVM.TU.HIC_SCAFFOLD_11.36	GO:0044249	TATA box-binding protein-associated factor RNA polymerase I subunit A
1523	44249	4.619e-06	0.002118	335	2191	1373	11064	cellular biosynthetic process	EVM.TU.HIC_SCAFFOLD_1.485	GO:0044249	Krueppel-like factor 12
1524	44249	4.619e-06	0.002118	335	2191	1373	11064	cellular biosynthetic process	EVM.TU.HIC_SCAFFOLD_11.37	GO:0044249	Dolichyl-diphosphooligosaccharide--protein glycosyltransferase subunit 2
1525	44249	4.619e-06	0.002118	335	2191	1373	11064	cellular biosynthetic process	EVM.TU.HIC_SCAFFOLD_15.943	GO:0044249	Probable dolichyl pyrophosphate Glc1Man9GlcNAc2 alpha-1,3-glucosyltransferase
1526	44249	4.619e-06	0.002118	335	2191	1373	11064	cellular biosynthetic process	EVM.TU.HIC_SCAFFOLD_15.269	GO:0044249	40S ribosomal protein S3-A
1527	44249	4.619e-06	0.002118	335	2191	1373	11064	cellular biosynthetic process	EVM.TU.HIC_SCAFFOLD_15.814	GO:0044249	Phosphoglucomutase-2
1528	44249	4.619e-06	0.002118	335	2191	1373	11064	cellular biosynthetic process	EVM.TU.HIC_SCAFFOLD_31.1890	GO:0044249	Spermatogenesis-defective protein 39 homolog
1529	44249	4.619e-06	0.002118	335	2191	1373	11064	cellular biosynthetic process	EVM.TU.HIC_SCAFFOLD_17.754	GO:0044249	Alanyl-tRNA editing protein Aarsd1
1530	44249	4.619e-06	0.002118	335	2191	1373	11064	cellular biosynthetic process	EVM.TU.HIC_SCAFFOLD_31.2068	GO:0044249	Serum response factor
1531	44249	4.619e-06	0.002118	335	2191	1373	11064	cellular biosynthetic process	EVM.TU.HIC_SCAFFOLD_20.332	GO:0044249	Transcription factor Sox-14
1532	44249	4.619e-06	0.002118	335	2191	1373	11064	cellular biosynthetic process	EVM.TU.HIC_SCAFFOLD_10.1343	GO:0044249	ATP synthase F(0) complex subunit B1, mitochondrial
1533	44249	4.619e-06	0.002118	335	2191	1373	11064	cellular biosynthetic process	EVM.TU.HIC_SCAFFOLD_4.452	GO:0044249	28S ribosomal protein S18b, mitochondrial
1534	44249	4.619e-06	0.002118	335	2191	1373	11064	cellular biosynthetic process	EVM.TU.HIC_SCAFFOLD_6.1499	GO:0044249	Mediator of RNA polymerase II transcription subunit 4
1535	44249	4.619e-06	0.002118	335	2191	1373	11064	cellular biosynthetic process	EVM.TU.HIC_SCAFFOLD_20.456	GO:0044249	Chromatin modification-related protein MEAF6
1536	44249	4.619e-06	0.002118	335	2191	1373	11064	cellular biosynthetic process	EVM.TU.HIC_SCAFFOLD_11.44	GO:0044249	Phosducin-like protein 3
1537	44249	4.619e-06	0.002118	335	2191	1373	11064	cellular biosynthetic process	EVM.TU.HIC_SCAFFOLD_4.699	GO:0044249	Lysine-specific demethylase 8
1538	44249	4.619e-06	0.002118	335	2191	1373	11064	cellular biosynthetic process	EVM.TU.HIC_SCAFFOLD_2.727	GO:0044249	Acyl-lipid (8-3)-desaturase
1539	44249	4.619e-06	0.002118	335	2191	1373	11064	cellular biosynthetic process	EVM.TU.HIC_SCAFFOLD_4.455	GO:0044249	Endothelial differentiation-related factor 1
1540	44249	4.619e-06	0.002118	335	2191	1373	11064	cellular biosynthetic process	EVM.TU.HIC_SCAFFOLD_35.1243	GO:0044249	CCR4-NOT transcription complex subunit 3
1541	44249	4.619e-06	0.002118	335	2191	1373	11064	cellular biosynthetic process	EVM.TU.HIC_SCAFFOLD_15.491	GO:0044249	D-inositol 3-phosphate glycosyltransferase 1
1542	44249	4.619e-06	0.002118	335	2191	1373	11064	cellular biosynthetic process	EVM.TU.HIC_SCAFFOLD_30.785	GO:0044249	Probable serine incorporator
1543	44249	4.619e-06	0.002118	335	2191	1373	11064	cellular biosynthetic process	EVM.TU.HIC_SCAFFOLD_4.1630	GO:0044249	30S ribosomal protein S11, chloroplastic
1544	44249	4.619e-06	0.002118	335	2191	1373	11064	cellular biosynthetic process	EVM.TU.HIC_SCAFFOLD_21.1305	GO:0044249	Mannose-1-phosphate guanyltransferase beta
1545	44249	4.619e-06	0.002118	335	2191	1373	11064	cellular biosynthetic process	EVM.TU.HIC_SCAFFOLD_30.1330	GO:0044249	Lipopolysaccharide-induced tumor necrosis factor-alpha factor homolog
1546	44249	4.619e-06	0.002118	335	2191	1373	11064	cellular biosynthetic process	EVM.TU.HIC_SCAFFOLD_35.321	GO:0044249	Acyl-CoA synthetase short-chain family member 3, mitochondrial
1547	44249	4.619e-06	0.002118	335	2191	1373	11064	cellular biosynthetic process	EVM.TU.HIC_SCAFFOLD_35.441	GO:0044249	40S ribosomal protein S16
1548	44249	4.619e-06	0.002118	335	2191	1373	11064	cellular biosynthetic process	EVM.TU.HIC_SCAFFOLD_15.258	GO:0044249	Arginine--tRNA ligase, cytoplasmic
1549	44249	4.619e-06	0.002118	335	2191	1373	11064	cellular biosynthetic process	EVM.TU.HIC_SCAFFOLD_31.1653	GO:0044249	Cholesterol 24-hydroxylase
1550	44249	4.619e-06	0.002118	335	2191	1373	11064	cellular biosynthetic process	EVM.TU.HIC_SCAFFOLD_30.1569	GO:0044249	Galactose-3-O-sulfotransferase 3
1551	44249	4.619e-06	0.002118	335	2191	1373	11064	cellular biosynthetic process	EVM.TU.HIC_SCAFFOLD_5.1606	GO:0044249	Betaine--homocysteine S-methyltransferase 1
1552	44249	4.619e-06	0.002118	335	2191	1373	11064	cellular biosynthetic process	EVM.TU.HIC_SCAFFOLD_20.561	GO:0044249	Ubiquinone biosynthesis O-methyltransferase, mitochondrial
1553	44249	4.619e-06	0.002118	335	2191	1373	11064	cellular biosynthetic process	EVM.TU.HIC_SCAFFOLD_11.390	GO:0044249	General transcription factor IIH subunit 5
1554	44249	4.619e-06	0.002118	335	2191	1373	11064	cellular biosynthetic process	EVM.TU.HIC_SCAFFOLD_10.1474	GO:0044249	DNA-directed RNA polymerase II subunit RPB2
1555	44249	4.619e-06	0.002118	335	2191	1373	11064	cellular biosynthetic process	EVM.TU.HIC_SCAFFOLD_11.57	GO:0044249	DNA-directed RNA polymerase III subunit RPC10
1556	44249	4.619e-06	0.002118	335	2191	1373	11064	cellular biosynthetic process	EVM.TU.HIC_SCAFFOLD_10.1595	GO:0044249	Oligosaccharyltransferase complex subunit OSTC
1557	44249	4.619e-06	0.002118	335	2191	1373	11064	cellular biosynthetic process	EVM.TU.HIC_SCAFFOLD_4.78	GO:0044249	HMG box-containing protein 1
1558	44249	4.619e-06	0.002118	335	2191	1373	11064	cellular biosynthetic process	EVM.TU.HIC_SCAFFOLD_4.208	GO:0044249	Aminoacyl tRNA synthase complex-interacting multifunctional protein 1
1559	44249	4.619e-06	0.002118	335	2191	1373	11064	cellular biosynthetic process	EVM.TU.HIC_SCAFFOLD_35.532	GO:0044249	Elongation of very long chain fatty acids protein 4
1560	44249	4.619e-06	0.002118	335	2191	1373	11064	cellular biosynthetic process	EVM.TU.HIC_SCAFFOLD_30.155	GO:0044249	Elongin-B
1561	44249	4.619e-06	0.002118	335	2191	1373	11064	cellular biosynthetic process	EVM.TU.HIC_SCAFFOLD_15.1476	GO:0044249	Nucleoside diphosphate kinase B
1562	44249	4.619e-06	0.002118	335	2191	1373	11064	cellular biosynthetic process	EVM.TU.HIC_SCAFFOLD_1.142	GO:0044249	Histone-arginine methyltransferase CARM1
1563	44249	4.619e-06	0.002118	335	2191	1373	11064	cellular biosynthetic process	EVM.TU.HIC_SCAFFOLD_20.1370	GO:0044249	Uromodulin
1564	44249	4.619e-06	0.002118	335	2191	1373	11064	cellular biosynthetic process	EVM.TU.HIC_SCAFFOLD_1.145	GO:0044249	Eukaryotic translation initiation factor 2D
1565	44249	4.619e-06	0.002118	335	2191	1373	11064	cellular biosynthetic process	EVM.TU.HIC_SCAFFOLD_15.1479	GO:0044249	Nucleoside diphosphate kinase A2
1566	44249	4.619e-06	0.002118	335	2191	1373	11064	cellular biosynthetic process	EVM.TU.HIC_SCAFFOLD_27.85	GO:0044249	Protein LIGHT-DEPENDENT SHORT HYPOCOTYLS 10
1567	44249	4.619e-06	0.002118	335	2191	1373	11064	cellular biosynthetic process	EVM.TU.SC0A5M3_2_HRSCAF_2.7	GO:0044249	ATP synthase subunit gamma, mitochondrial
1568	44249	4.619e-06	0.002118	335	2191	1373	11064	cellular biosynthetic process	EVM.TU.HIC_SCAFFOLD_1.390	GO:0044249	Phosphoglucomutase-1
1569	44249	4.619e-06	0.002118	335	2191	1373	11064	cellular biosynthetic process	EVM.TU.HIC_SCAFFOLD_31.764	GO:0044249	39S ribosomal protein L30, mitochondrial
1570	44249	4.619e-06	0.002118	335	2191	1373	11064	cellular biosynthetic process	EVM.TU.HIC_SCAFFOLD_30.1331	GO:0044249	40S ribosomal protein S12
1571	44249	4.619e-06	0.002118	335	2191	1373	11064	cellular biosynthetic process	EVM.TU.HIC_SCAFFOLD_17.374	GO:0044249	D-inositol 3-phosphate glycosyltransferase
1572	44249	4.619e-06	0.002118	335	2191	1373	11064	cellular biosynthetic process	EVM.TU.HIC_SCAFFOLD_4.41	GO:0044249	60S ribosomal protein L7a
1573	44249	4.619e-06	0.002118	335	2191	1373	11064	cellular biosynthetic process	EVM.TU.HIC_SCAFFOLD_4.479	GO:0044249	Deoxynucleotidyltransferase terminal-interacting protein 2
1574	44249	4.619e-06	0.002118	335	2191	1373	11064	cellular biosynthetic process	EVM.TU.HIC_SCAFFOLD_30.150	GO:0044249	CDP-diacylglycerol--inositol 3-phosphatidyltransferase
1575	44249	4.619e-06	0.002118	335	2191	1373	11064	cellular biosynthetic process	EVM.TU.HIC_SCAFFOLD_30.152	GO:0044249	Phosphatidylserine decarboxylase proenzyme, mitochondrial
1576	44249	4.619e-06	0.002118	335	2191	1373	11064	cellular biosynthetic process	EVM.TU.HIC_SCAFFOLD_1.1240	GO:0044249	T-cell acute lymphocytic leukemia protein 1
1577	44249	4.619e-06	0.002118	335	2191	1373	11064	cellular biosynthetic process	EVM.TU.HIC_SCAFFOLD_17.370	GO:0044249	D-inositol 3-phosphate glycosyltransferase
1578	44249	4.619e-06	0.002118	335	2191	1373	11064	cellular biosynthetic process	EVM.TU.HIC_SCAFFOLD_30.169	GO:0044249	2-methoxy-6-polyprenyl-1,4-benzoquinol methylase, mitochondrial
1579	44249	4.619e-06	0.002118	335	2191	1373	11064	cellular biosynthetic process	EVM.TU.HIC_SCAFFOLD_11.1335	GO:0044249	Bifunctional heparan sulfate N-deacetylase/N-sulfotransferase 4
1580	44249	4.619e-06	0.002118	335	2191	1373	11064	cellular biosynthetic process	EVM.TU.HIC_SCAFFOLD_1.1379	GO:0044249	S-adenosylmethionine synthase isoform type-1
1581	44249	4.619e-06	0.002118	335	2191	1373	11064	cellular biosynthetic process	EVM.TU.HIC_SCAFFOLD_30.166	GO:0044249	Complement component 1 Q subcomponent-binding protein, mitochondrial
1582	44249	4.619e-06	0.002118	335	2191	1373	11064	cellular biosynthetic process	EVM.TU.HIC_SCAFFOLD_35.307	GO:0044249	Methylthioribulose-1-phosphate dehydratase
1583	44249	4.619e-06	0.002118	335	2191	1373	11064	cellular biosynthetic process	EVM.TU.HIC_SCAFFOLD_1.153	GO:0044249	ATP-binding cassette sub-family D member 3
1584	44249	4.619e-06	0.002118	335	2191	1373	11064	cellular biosynthetic process	EVM.TU.HIC_SCAFFOLD_15.752	GO:0044249	ATP-dependent DNA helicase Q5
1585	44249	4.619e-06	0.002118	335	2191	1373	11064	cellular biosynthetic process	EVM.TU.HIC_SCAFFOLD_31.1757	GO:0044249	Very-long-chain (3R)-3-hydroxyacyl-CoA dehydratase 3
1586	44249	4.619e-06	0.002118	335	2191	1373	11064	cellular biosynthetic process	EVM.TU.HIC_SCAFFOLD_4.2181	GO:0044249	Phenylalanine--tRNA ligase, mitochondrial
1587	44249	4.619e-06	0.002118	335	2191	1373	11064	cellular biosynthetic process	EVM.TU.HIC_SCAFFOLD_1.157	GO:0044249	5'-AMP-activated protein kinase catalytic subunit alpha-2
1588	44249	4.619e-06	0.002118	335	2191	1373	11064	cellular biosynthetic process	EVM.TU.HIC_SCAFFOLD_31.2047	GO:0044249	DNA-directed RNA polymerase III subunit RPC6
1589	44249	4.619e-06	0.002118	335	2191	1373	11064	cellular biosynthetic process	EVM.TU.HIC_SCAFFOLD_2.1780	GO:0044249	PAX-interacting protein 1
1590	44249	4.619e-06	0.002118	335	2191	1373	11064	cellular biosynthetic process	EVM.TU.HIC_SCAFFOLD_10.1601	GO:0044249	Copine-1
1591	44249	4.619e-06	0.002118	335	2191	1373	11064	cellular biosynthetic process	EVM.TU.HIC_SCAFFOLD_30.1348	GO:0044249	Ribonucleoside-diphosphate reductase subunit M2
1592	44249	4.619e-06	0.002118	335	2191	1373	11064	cellular biosynthetic process	EVM.TU.HIC_SCAFFOLD_5.1700	GO:0044249	COMM domain-containing protein 7
1593	44249	4.619e-06	0.002118	335	2191	1373	11064	cellular biosynthetic process	EVM.TU.HIC_SCAFFOLD_21.108	GO:0044249	Formate-dependent phosphoribosylglycinamide formyltransferase
1594	44249	4.619e-06	0.002118	335	2191	1373	11064	cellular biosynthetic process	EVM.TU.HIC_SCAFFOLD_4.100	GO:0044249	Phosphatidylinositol N-acetylglucosaminyltransferase subunit C
1595	44249	4.619e-06	0.002118	335	2191	1373	11064	cellular biosynthetic process	EVM.TU.HIC_SCAFFOLD_1.161	GO:0044249	General transcription factor 3C polypeptide 3
1596	44249	4.619e-06	0.002118	335	2191	1373	11064	cellular biosynthetic process	EVM.TU.HIC_SCAFFOLD_35.1096	GO:0044249	Paired box protein Pax-1 (Fragment)
1597	44249	4.619e-06	0.002118	335	2191	1373	11064	cellular biosynthetic process	EVM.TU.HIC_SCAFFOLD_20.306	GO:0044249	Dystrophin
1598	44249	4.619e-06	0.002118	335	2191	1373	11064	cellular biosynthetic process	EVM.TU.HIC_SCAFFOLD_5.23	GO:0044249	Heat shock cognate 71 kDa protein
1599	44249	4.619e-06	0.002118	335	2191	1373	11064	cellular biosynthetic process	EVM.TU.HIC_SCAFFOLD_21.342	GO:0044249	Segmentation polarity homeobox protein engrailed
1600	44249	4.619e-06	0.002118	335	2191	1373	11064	cellular biosynthetic process	EVM.TU.HIC_SCAFFOLD_4.106	GO:0044249	Hydroxyethylthiazole kinase
1601	44249	4.619e-06	0.002118	335	2191	1373	11064	cellular biosynthetic process	EVM.TU.HIC_SCAFFOLD_11.886	GO:0044249	Ribose-phosphate pyrophosphokinase 4
1602	44249	4.619e-06	0.002118	335	2191	1373	11064	cellular biosynthetic process	EVM.TU.HIC_SCAFFOLD_30.37	GO:0044249	Eukaryotic translation initiation factor 4H
1603	44249	4.619e-06	0.002118	335	2191	1373	11064	cellular biosynthetic process	EVM.TU.HIC_SCAFFOLD_30.612	GO:0044249	Alpha-ketoglutarate-dependent dioxygenase alkB homolog 4
1604	44249	4.619e-06	0.002118	335	2191	1373	11064	cellular biosynthetic process	EVM.TU.HIC_SCAFFOLD_4.1684	GO:0044249	Forkhead box protein D4
1605	44249	4.619e-06	0.002118	335	2191	1373	11064	cellular biosynthetic process	EVM.TU.HIC_SCAFFOLD_5.260	GO:0044249	39S ribosomal protein L10, mitochondrial
1606	44249	4.619e-06	0.002118	335	2191	1373	11064	cellular biosynthetic process	EVM.TU.HIC_SCAFFOLD_30.36	GO:0044249	Mediator of RNA polymerase II transcription subunit 31
1607	44249	4.619e-06	0.002118	335	2191	1373	11064	cellular biosynthetic process	EVM.TU.HIC_SCAFFOLD_17.1940	GO:0044249	ax-like protein X
1608	44249	4.619e-06	0.002118	335	2191	1373	11064	cellular biosynthetic process	EVM.TU.HIC_SCAFFOLD_2.2047	GO:0044249	40S ribosomal protein S14
1609	44249	4.619e-06	0.002118	335	2191	1373	11064	cellular biosynthetic process	EVM.TU.HIC_SCAFFOLD_30.1241	GO:0044249	Eukaryotic translation elongation factor 1 epsilon-1
1610	44249	4.619e-06	0.002118	335	2191	1373	11064	cellular biosynthetic process	EVM.TU.HIC_SCAFFOLD_30.1240	GO:0044249	Polycomb protein Asx
1611	44249	4.619e-06	0.002118	335	2191	1373	11064	cellular biosynthetic process	EVM.TU.HIC_SCAFFOLD_10.2228	GO:0044249	60S ribosomal protein L4-B
1612	44249	4.619e-06	0.002118	335	2191	1373	11064	cellular biosynthetic process	EVM.TU.HIC_SCAFFOLD_2.1759	GO:0044249	Transcription factor SOX-14
1613	44249	4.619e-06	0.002118	335	2191	1373	11064	cellular biosynthetic process	EVM.TU.HIC_SCAFFOLD_17.279	GO:0044249	50S ribosomal protein L2
1614	44249	4.619e-06	0.002118	335	2191	1373	11064	cellular biosynthetic process	EVM.TU.HIC_SCAFFOLD_31.2023	GO:0044249	39S ribosomal protein L4, mitochondrial
1615	44249	4.619e-06	0.002118	335	2191	1373	11064	cellular biosynthetic process	EVM.TU.HIC_SCAFFOLD_4.255	GO:0044249	Surfeit locus protein 1
1616	44249	4.619e-06	0.002118	335	2191	1373	11064	cellular biosynthetic process	EVM.TU.HIC_SCAFFOLD_31.545	GO:0044249	Mediator of RNA polymerase II transcription subunit 17
1617	44249	4.619e-06	0.002118	335	2191	1373	11064	cellular biosynthetic process	EVM.TU.HIC_SCAFFOLD_30.1474	GO:0044249	Glutathione hydrolase 1 proenzyme
1618	44249	4.619e-06	0.002118	335	2191	1373	11064	cellular biosynthetic process	EVM.TU.HIC_SCAFFOLD_31.784	GO:0044249	N(G),N(G)-dimethylarginine dimethylaminohydrolase 1
1619	44249	4.619e-06	0.002118	335	2191	1373	11064	cellular biosynthetic process	EVM.TU.HIC_SCAFFOLD_10.725	GO:0044249	Zinc finger MYM-type protein 2
1620	44249	4.619e-06	0.002118	335	2191	1373	11064	cellular biosynthetic process	EVM.TU.HIC_SCAFFOLD_35.59	GO:0044249	Myc proto-oncogene protein
1621	44249	4.619e-06	0.002118	335	2191	1373	11064	cellular biosynthetic process	EVM.TU.HIC_SCAFFOLD_17.65	GO:0044249	ATP synthase F(0) complex subunit C2, mitochondrial
1622	44249	4.619e-06	0.002118	335	2191	1373	11064	cellular biosynthetic process	EVM.TU.HIC_SCAFFOLD_30.43	GO:0044249	Elongator complex protein 3
1623	44249	4.619e-06	0.002118	335	2191	1373	11064	cellular biosynthetic process	EVM.TU.HIC_SCAFFOLD_30.296	GO:0044249	Inositol monophosphatase 3
1624	44249	4.619e-06	0.002118	335	2191	1373	11064	cellular biosynthetic process	EVM.TU.HIC_SCAFFOLD_10.168	GO:0044249	L-seryl-tRNA(Sec) kinase
1625	44249	4.619e-06	0.002118	335	2191	1373	11064	cellular biosynthetic process	EVM.TU.HIC_SCAFFOLD_1.1157	GO:0044249	Cell cycle checkpoint protein RAD17
1626	44249	4.619e-06	0.002118	335	2191	1373	11064	cellular biosynthetic process	EVM.TU.HIC_SCAFFOLD_35.522	GO:0044249	Bromodomain testis-specific protein
1627	44249	4.619e-06	0.002118	335	2191	1373	11064	cellular biosynthetic process	EVM.TU.HIC_SCAFFOLD_5.1480	GO:0044249	Omega-6 fatty acid desaturase, endoplasmic reticulum isozyme 1
1628	44249	4.619e-06	0.002118	335	2191	1373	11064	cellular biosynthetic process	EVM.TU.HIC_SCAFFOLD_31.1978	GO:0044249	Chromobox protein homolog 8
1629	44249	4.619e-06	0.002118	335	2191	1373	11064	cellular biosynthetic process	EVM.TU.SC0A5M3_66_HRSCAF_114.2	GO:0044249	LINE-1 retrotransposable element ORF2 protein
1630	44249	4.619e-06	0.002118	335	2191	1373	11064	cellular biosynthetic process	EVM.TU.HIC_SCAFFOLD_11.197	GO:0044249	Elongation of very long chain fatty acids protein 5
1631	44249	4.619e-06	0.002118	335	2191	1373	11064	cellular biosynthetic process	EVM.TU.HIC_SCAFFOLD_5.1483	GO:0044249	Bone morphogenetic protein receptor type-1B
1632	44249	4.619e-06	0.002118	335	2191	1373	11064	cellular biosynthetic process	EVM.TU.HIC_SCAFFOLD_31.2025	GO:0044249	DNA-directed RNA polymerase II subunit RPB7
1633	44249	4.619e-06	0.002118	335	2191	1373	11064	cellular biosynthetic process	EVM.TU.HIC_SCAFFOLD_30.505	GO:0044249	Serine/threonine-protein kinase Chk2
1634	44249	4.619e-06	0.002118	335	2191	1373	11064	cellular biosynthetic process	EVM.TU.HIC_SCAFFOLD_35.41	GO:0044249	60S ribosomal protein L27a
1635	44249	4.619e-06	0.002118	335	2191	1373	11064	cellular biosynthetic process	EVM.TU.HIC_SCAFFOLD_30.1248	GO:0044249	Transcription elongation factor A protein 2
1636	44249	4.619e-06	0.002118	335	2191	1373	11064	cellular biosynthetic process	EVM.TU.HIC_SCAFFOLD_20.640	GO:0044249	Superoxide dismutase [Cu-Zn]
1637	44249	4.619e-06	0.002118	335	2191	1373	11064	cellular biosynthetic process	EVM.TU.HIC_SCAFFOLD_6.1225	GO:0044249	Activating signal cointegrator 1 complex subunit 2
1638	44249	4.619e-06	0.002118	335	2191	1373	11064	cellular biosynthetic process	EVM.TU.HIC_SCAFFOLD_35.46	GO:0044249	COMM domain-containing protein 9
1639	44249	4.619e-06	0.002118	335	2191	1373	11064	cellular biosynthetic process	EVM.TU.HIC_SCAFFOLD_35.47	GO:0044249	Isopentenyl-diphosphate Delta-isomerase 1
1640	44249	4.619e-06	0.002118	335	2191	1373	11064	cellular biosynthetic process	EVM.TU.HIC_SCAFFOLD_21.446	GO:0044249	Selenide, water dikinase
1641	44249	4.619e-06	0.002118	335	2191	1373	11064	cellular biosynthetic process	EVM.TU.HIC_SCAFFOLD_21.326	GO:0044249	G/T mismatch-specific thymine DNA glycosylase
1642	44249	4.619e-06	0.002118	335	2191	1373	11064	cellular biosynthetic process	EVM.TU.HIC_SCAFFOLD_19.16	GO:0044249	Neurogenic differentiation factor 1
1643	44249	4.619e-06	0.002118	335	2191	1373	11064	cellular biosynthetic process	EVM.TU.HIC_SCAFFOLD_17.76	GO:0044249	60S ribosomal protein L27
1644	44249	4.619e-06	0.002118	335	2191	1373	11064	cellular biosynthetic process	EVM.TU.HIC_SCAFFOLD_20.527	GO:0044249	Pyrroline-5-carboxylate reductase 3
1645	44249	4.619e-06	0.002118	335	2191	1373	11064	cellular biosynthetic process	EVM.TU.HIC_SCAFFOLD_11.92	GO:0044249	50S ribosomal protein L1
1646	44249	4.619e-06	0.002118	335	2191	1373	11064	cellular biosynthetic process	EVM.TU.HIC_SCAFFOLD_11.1364	GO:0044249	ATPase inhibitor, mitochondrial
1647	44249	4.619e-06	0.002118	335	2191	1373	11064	cellular biosynthetic process	EVM.TU.HIC_SCAFFOLD_10.398	GO:0044249	Phosphoethanolamine N-methyltransferase 1
1648	44249	4.619e-06	0.002118	335	2191	1373	11064	cellular biosynthetic process	EVM.TU.HIC_SCAFFOLD_11.1125	GO:0044249	Mediator of RNA polymerase II transcription subunit 30
1649	44249	4.619e-06	0.002118	335	2191	1373	11064	cellular biosynthetic process	EVM.TU.HIC_SCAFFOLD_4.2313	GO:0044249	PCNA-associated factor
1650	44249	4.619e-06	0.002118	335	2191	1373	11064	cellular biosynthetic process	EVM.TU.HIC_SCAFFOLD_31.1829	GO:0044249	General transcription factor IIE subunit 2
1651	44249	4.619e-06	0.002118	335	2191	1373	11064	cellular biosynthetic process	EVM.TU.HIC_SCAFFOLD_35.1733	GO:0044249	Ribonuclease H2 subunit A
1652	44249	4.619e-06	0.002118	335	2191	1373	11064	cellular biosynthetic process	EVM.TU.HIC_SCAFFOLD_35.730	GO:0044249	Zinc finger protein 862
1653	44249	4.619e-06	0.002118	335	2191	1373	11064	cellular biosynthetic process	EVM.TU.HIC_SCAFFOLD_20.1171	GO:0044249	Triosephosphate isomerase
1654	44249	4.619e-06	0.002118	335	2191	1373	11064	cellular biosynthetic process	EVM.TU.HIC_SCAFFOLD_2.2023	GO:0044249	Sex-determining region Y protein
1655	44249	4.619e-06	0.002118	335	2191	1373	11064	cellular biosynthetic process	EVM.TU.HIC_SCAFFOLD_10.1510	GO:0044249	Polycomb group RING finger protein 1
1656	44249	4.619e-06	0.002118	335	2191	1373	11064	cellular biosynthetic process	EVM.TU.HIC_SCAFFOLD_19.7	GO:0044249	Demethyl-4-deoxygadusol synthase
1657	44249	4.619e-06	0.002118	335	2191	1373	11064	cellular biosynthetic process	EVM.TU.HIC_SCAFFOLD_5.889	GO:0044249	Werner syndrome ATP-dependent helicase
1658	44249	4.619e-06	0.002118	335	2191	1373	11064	cellular biosynthetic process	EVM.TU.HIC_SCAFFOLD_17.214	GO:0044249	NGFI-A-binding protein 2
1659	44249	4.619e-06	0.002118	335	2191	1373	11064	cellular biosynthetic process	EVM.TU.HIC_SCAFFOLD_20.197	GO:0044249	RecQ-mediated genome instability protein 1
1660	44249	4.619e-06	0.002118	335	2191	1373	11064	cellular biosynthetic process	EVM.TU.HIC_SCAFFOLD_2.1734	GO:0044249	39S ribosomal protein L13, mitochondrial
1661	44249	4.619e-06	0.002118	335	2191	1373	11064	cellular biosynthetic process	EVM.TU.HIC_SCAFFOLD_35.1180	GO:0044249	Protein ecdysoneless homolog
1662	44249	4.619e-06	0.002118	335	2191	1373	11064	cellular biosynthetic process	EVM.TU.HIC_SCAFFOLD_10.2051	GO:0044249	Regulatory protein AfsR
1663	44249	4.619e-06	0.002118	335	2191	1373	11064	cellular biosynthetic process	EVM.TU.HIC_SCAFFOLD_10.501	GO:0044249	Homeobox protein not2
1664	44249	4.619e-06	0.002118	335	2191	1373	11064	cellular biosynthetic process	EVM.TU.HIC_SCAFFOLD_30.1015	GO:0044249	THO complex subunit 1
1665	44249	4.619e-06	0.002118	335	2191	1373	11064	cellular biosynthetic process	EVM.TU.HIC_SCAFFOLD_1.194	GO:0044249	DNA-directed RNA polymerases I, II, and III subunit RPABC2
1666	44249	4.619e-06	0.002118	335	2191	1373	11064	cellular biosynthetic process	EVM.TU.HIC_SCAFFOLD_20.759	GO:0044249	Cyclin-dependent kinase 8
1667	44249	4.619e-06	0.002118	335	2191	1373	11064	cellular biosynthetic process	EVM.TU.HIC_SCAFFOLD_4.714	GO:0044249	Dolichol phosphate-mannose biosynthesis regulatory protein
1668	44249	4.619e-06	0.002118	335	2191	1373	11064	cellular biosynthetic process	EVM.TU.HIC_SCAFFOLD_11.1254	GO:0044249	60S ribosomal protein L7
1669	44249	4.619e-06	0.002118	335	2191	1373	11064	cellular biosynthetic process	EVM.TU.HIC_SCAFFOLD_6.1194	GO:0044249	(DL)-glycerol-3-phosphatase 2
1670	44249	4.619e-06	0.002118	335	2191	1373	11064	cellular biosynthetic process	EVM.TU.HIC_SCAFFOLD_2.426	GO:0044249	Transcription factor MafB
1671	44249	4.619e-06	0.002118	335	2191	1373	11064	cellular biosynthetic process	EVM.TU.HIC_SCAFFOLD_21.1062	GO:0044249	HMG box-containing protein 1
1672	44249	4.619e-06	0.002118	335	2191	1373	11064	cellular biosynthetic process	EVM.TU.HIC_SCAFFOLD_17.2008	GO:0044249	Polycomb complex protein BMI-1
1673	44249	4.619e-06	0.002118	335	2191	1373	11064	cellular biosynthetic process	EVM.TU.HIC_SCAFFOLD_4.1576	GO:0044249	LINE-1 retrotransposable element ORF2 protein
1674	44249	4.619e-06	0.002118	335	2191	1373	11064	cellular biosynthetic process	EVM.TU.HIC_SCAFFOLD_2.77	GO:0044249	Glycoprotein-N-acetylgalactosamine 3-beta-galactosyltransferase 1
1675	44249	4.619e-06	0.002118	335	2191	1373	11064	cellular biosynthetic process	EVM.TU.HIC_SCAFFOLD_30.484	GO:0044249	SWI/SNF-related matrix-associated actin-dependent regulator of chromatin subfamily B member 1
1676	44249	4.619e-06	0.002118	335	2191	1373	11064	cellular biosynthetic process	EVM.TU.HIC_SCAFFOLD_4.1450	GO:0044249	40S ribosomal protein S15
1677	44249	4.619e-06	0.002118	335	2191	1373	11064	cellular biosynthetic process	EVM.TU.HIC_SCAFFOLD_30.366	GO:0044249	General transcription factor IIH subunit 3
1678	44249	4.619e-06	0.002118	335	2191	1373	11064	cellular biosynthetic process	EVM.TU.HIC_SCAFFOLD_2.1861	GO:0044249	40S ribosomal protein S11
1679	44249	4.619e-06	0.002118	335	2191	1373	11064	cellular biosynthetic process	EVM.TU.HIC_SCAFFOLD_2.2034	GO:0044249	UDP-N-acetylhexosamine pyrophosphorylase-like protein 1
1680	44249	4.619e-06	0.002118	335	2191	1373	11064	cellular biosynthetic process	EVM.TU.HIC_SCAFFOLD_30.1272	GO:0044249	Ethanolaminephosphotransferase 1
1681	44249	4.619e-06	0.002118	335	2191	1373	11064	cellular biosynthetic process	EVM.TU.HIC_SCAFFOLD_15.1205	GO:0044249	Folate receptor beta
1682	44249	4.619e-06	0.002118	335	2191	1373	11064	cellular biosynthetic process	EVM.TU.HIC_SCAFFOLD_30.1150	GO:0044249	Glutathione gamma-glutamylcysteinyltransferase
1683	44249	4.619e-06	0.002118	335	2191	1373	11064	cellular biosynthetic process	EVM.TU.HIC_SCAFFOLD_31.270	GO:0044249	39S ribosomal protein L49, mitochondrial
1684	44249	4.619e-06	0.002118	335	2191	1373	11064	cellular biosynthetic process	EVM.TU.HIC_SCAFFOLD_31.156	GO:0044249	Probable 28S ribosomal protein S10, mitochondrial
1685	44249	4.619e-06	0.002118	335	2191	1373	11064	cellular biosynthetic process	EVM.TU.HIC_SCAFFOLD_15.1318	GO:0044249	Methylmalonic aciduria type A protein, mitochondrial
1686	44249	4.619e-06	0.002118	335	2191	1373	11064	cellular biosynthetic process	EVM.TU.HIC_SCAFFOLD_2.675	GO:0044249	GDP-mannose 4,6 dehydratase
1687	44249	4.619e-06	0.002118	335	2191	1373	11064	cellular biosynthetic process	EVM.TU.HIC_SCAFFOLD_31.2010	GO:0044249	TAF6-like RNA polymerase II p300/CBP-associated factor-associated factor 65 kDa subunit 6L
1688	44249	4.619e-06	0.002118	335	2191	1373	11064	cellular biosynthetic process	EVM.TU.HIC_SCAFFOLD_31.1045	GO:0044249	LINE-1 retrotransposable element ORF2 protein
1689	44249	4.619e-06	0.002118	335	2191	1373	11064	cellular biosynthetic process	EVM.TU.HIC_SCAFFOLD_6.1643	GO:0044249	BRCA2-interacting transcriptional repressor EMSY
1690	44249	4.619e-06	0.002118	335	2191	1373	11064	cellular biosynthetic process	EVM.TU.HIC_SCAFFOLD_31.157	GO:0044249	DPH4 homolog
1691	44249	4.619e-06	0.002118	335	2191	1373	11064	cellular biosynthetic process	EVM.TU.HIC_SCAFFOLD_21.425	GO:0044249	TATA box-binding protein-associated factor RNA polymerase I subunit C
1692	44249	4.619e-06	0.002118	335	2191	1373	11064	cellular biosynthetic process	EVM.TU.HIC_SCAFFOLD_20.1838	GO:0044249	2-phosphoxylose phosphatase 1
1693	44249	4.619e-06	0.002118	335	2191	1373	11064	cellular biosynthetic process	EVM.TU.HIC_SCAFFOLD_2.678	GO:0044249	DNA replication licensing factor MCM4
1694	44249	4.619e-06	0.002118	335	2191	1373	11064	cellular biosynthetic process	EVM.TU.HIC_SCAFFOLD_2.434	GO:0044249	uncharacterized protein LOC110054863
1695	44249	4.619e-06	0.002118	335	2191	1373	11064	cellular biosynthetic process	EVM.TU.HIC_SCAFFOLD_19.31	GO:0044249	Neurogenic differentiation factor 1
1696	44249	4.619e-06	0.002118	335	2191	1373	11064	cellular biosynthetic process	EVM.TU.HIC_SCAFFOLD_1.403	GO:0044249	Asparagine synthetase domain-containing protein 1
1697	44249	4.619e-06	0.002118	335	2191	1373	11064	cellular biosynthetic process	EVM.TU.HIC_SCAFFOLD_1.404	GO:0044249	Putative histone-lysine N-methyltransferase PRDM6
1698	44249	4.619e-06	0.002118	335	2191	1373	11064	cellular biosynthetic process	EVM.TU.HIC_SCAFFOLD_17.2158	GO:0044249	Pyridoxine-5'-phosphate oxidase
1699	44249	4.619e-06	0.002118	335	2191	1373	11064	cellular biosynthetic process	EVM.TU.HIC_SCAFFOLD_17.1741	GO:0044249	snRNA-activating protein complex subunit 1
1700	44249	4.619e-06	0.002118	335	2191	1373	11064	cellular biosynthetic process	EVM.TU.HIC_SCAFFOLD_20.2046	GO:0044249	Dolichyl-diphosphooligosaccharide--protein glycosyltransferase 48 kDa subunit
1701	44249	4.619e-06	0.002118	335	2191	1373	11064	cellular biosynthetic process	EVM.TU.HIC_SCAFFOLD_30.1160	GO:0044249	Transcriptional regulator Myc-1
1702	44249	4.619e-06	0.002118	335	2191	1373	11064	cellular biosynthetic process	EVM.TU.HIC_SCAFFOLD_5.864	GO:0044249	POU domain, class 3, transcription factor 3-A
1703	44249	4.619e-06	0.002118	335	2191	1373	11064	cellular biosynthetic process	EVM.TU.HIC_SCAFFOLD_10.2032	GO:0044249	GPI ethanolamine phosphate transferase 1
1704	44249	4.619e-06	0.002118	335	2191	1373	11064	cellular biosynthetic process	EVM.TU.HIC_SCAFFOLD_10.1184	GO:0044249	Deoxyuridine 5'-triphosphate nucleotidohydrolase, mitochondrial
1705	44249	4.619e-06	0.002118	335	2191	1373	11064	cellular biosynthetic process	EVM.TU.HIC_SCAFFOLD_15.658	GO:0044249	Cytidine deaminase
1706	44249	4.619e-06	0.002118	335	2191	1373	11064	cellular biosynthetic process	EVM.TU.HIC_SCAFFOLD_2.684	GO:0044249	Saccharopine dehydrogenase [NAD(+), L-lysine-forming]
1707	44249	4.619e-06	0.002118	335	2191	1373	11064	cellular biosynthetic process	EVM.TU.HIC_SCAFFOLD_2.1830	GO:0044249	Putative diacyglycerol O-acyltransferase Rv1760
1708	44249	4.619e-06	0.002118	335	2191	1373	11064	cellular biosynthetic process	EVM.TU.HIC_SCAFFOLD_20.1866	GO:0044249	Lactosylceramide 1,3-N-acetyl-beta-D-glucosaminyltransferase
1709	44249	4.619e-06	0.002118	335	2191	1373	11064	cellular biosynthetic process	EVM.TU.HIC_SCAFFOLD_21.1043	GO:0044249	Transcription factor HES-4-A
1710	44249	4.619e-06	0.002118	335	2191	1373	11064	cellular biosynthetic process	EVM.TU.HIC_SCAFFOLD_30.251	GO:0044249	Ubiquitin recognition factor in ER-associated degradation protein 1
1711	44249	4.619e-06	0.002118	335	2191	1373	11064	cellular biosynthetic process	EVM.TU.HIC_SCAFFOLD_31.53	GO:0044249	COMM domain-containing protein 1
1712	44249	4.619e-06	0.002118	335	2191	1373	11064	cellular biosynthetic process	EVM.TU.HIC_SCAFFOLD_11.1275	GO:0044249	Uromodulin
1713	44249	4.619e-06	0.002118	335	2191	1373	11064	cellular biosynthetic process	EVM.TU.HIC_SCAFFOLD_2.1838	GO:0044249	Very-long-chain 3-oxoacyl-CoA reductase
1714	44249	4.619e-06	0.002118	335	2191	1373	11064	cellular biosynthetic process	EVM.TU.HIC_SCAFFOLD_31.50	GO:0044249	Zinc finger protein 143
1715	44249	4.619e-06	0.002118	335	2191	1373	11064	cellular biosynthetic process	EVM.TU.HIC_SCAFFOLD_2.48	GO:0044249	Protein arginine N-methyltransferase 5
1716	44249	4.619e-06	0.002118	335	2191	1373	11064	cellular biosynthetic process	EVM.TU.HIC_SCAFFOLD_30.83	GO:0044249	Beta-ureidopropionase
1717	44249	4.619e-06	0.002118	335	2191	1373	11064	cellular biosynthetic process	EVM.TU.HIC_SCAFFOLD_30.490	GO:0044249	RNA-binding protein EWS
1718	44249	4.619e-06	0.002118	335	2191	1373	11064	cellular biosynthetic process	EVM.TU.HIC_SCAFFOLD_35.1401	GO:0044249	PHD finger-like domain-containing protein 5A
1719	44249	4.619e-06	0.002118	335	2191	1373	11064	cellular biosynthetic process	EVM.TU.HIC_SCAFFOLD_17.1738	GO:0044249	Actin-binding Rho-activating protein
1720	44249	4.619e-06	0.002118	335	2191	1373	11064	cellular biosynthetic process	EVM.TU.HIC_SCAFFOLD_17.2029	GO:0044249	COMM domain-containing protein 3
1721	44249	4.619e-06	0.002118	335	2191	1373	11064	cellular biosynthetic process	EVM.TU.HIC_SCAFFOLD_17.1856	GO:0044249	Capsule biosynthesis protein CapA
1722	44249	4.619e-06	0.002118	335	2191	1373	11064	cellular biosynthetic process	EVM.TU.HIC_SCAFFOLD_11.316	GO:0044249	Putative tyrosinase-like protein tyr-3
1723	44249	4.619e-06	0.002118	335	2191	1373	11064	cellular biosynthetic process	EVM.TU.HIC_SCAFFOLD_11.315	GO:0044249	Geranylgeranyl pyrophosphate synthase
1724	44249	4.619e-06	0.002118	335	2191	1373	11064	cellular biosynthetic process	EVM.TU.HIC_SCAFFOLD_6.1429	GO:0044249	FAD synthase
1725	44249	4.619e-06	0.002118	335	2191	1373	11064	cellular biosynthetic process	EVM.TU.HIC_SCAFFOLD_30.1051	GO:0044249	Transcription elongation factor SPT4
1726	44249	4.619e-06	0.002118	335	2191	1373	11064	cellular biosynthetic process	EVM.TU.HIC_SCAFFOLD_15.1545	GO:0044249	Alpha-(1,3)-fucosyltransferase 10
1727	44249	4.619e-06	0.002118	335	2191	1373	11064	cellular biosynthetic process	EVM.TU.HIC_SCAFFOLD_11.432	GO:0044249	Elongator complex protein 6
1728	44249	4.619e-06	0.002118	335	2191	1373	11064	cellular biosynthetic process	EVM.TU.HIC_SCAFFOLD_2.1966	GO:0044249	Set1/Ash2 histone methyltransferase complex subunit ASH2
1729	44249	4.619e-06	0.002118	335	2191	1373	11064	cellular biosynthetic process	EVM.TU.HIC_SCAFFOLD_10.877	GO:0044249	LINE-1 retrotransposable element ORF2 protein
1730	44249	4.619e-06	0.002118	335	2191	1373	11064	cellular biosynthetic process	EVM.TU.HIC_SCAFFOLD_2.1968	GO:0044249	Tyrosine-protein kinase BAZ1B
1731	44249	4.619e-06	0.002118	335	2191	1373	11064	cellular biosynthetic process	EVM.TU.HIC_SCAFFOLD_20.287	GO:0044249	Interleukin-1 receptor-associated kinase 1-binding protein 1
1732	44249	4.619e-06	0.002118	335	2191	1373	11064	cellular biosynthetic process	EVM.TU.HIC_SCAFFOLD_10.875	GO:0044249	Probable delta-1-pyrroline-5-carboxylate synthase
1733	44249	4.619e-06	0.002118	335	2191	1373	11064	cellular biosynthetic process	EVM.TU.HIC_SCAFFOLD_5.1569	GO:0044249	JmjC domain-containing protein 5
1734	44249	4.619e-06	0.002118	335	2191	1373	11064	cellular biosynthetic process	EVM.TU.HIC_SCAFFOLD_20.720	GO:0044249	Peroxisomal targeting signal 2 receptor
1735	44249	4.619e-06	0.002118	335	2191	1373	11064	cellular biosynthetic process	EVM.TU.HIC_SCAFFOLD_20.843	GO:0044249	Chromodomain-helicase-DNA-binding protein 5
1736	44249	4.619e-06	0.002118	335	2191	1373	11064	cellular biosynthetic process	EVM.TU.HIC_SCAFFOLD_20.1979	GO:0044249	Xylosyltransferase oxt
1737	44249	4.619e-06	0.002118	335	2191	1373	11064	cellular biosynthetic process	EVM.TU.HIC_SCAFFOLD_4.1910	GO:0044249	Survival motor neuron protein
1738	44249	4.619e-06	0.002118	335	2191	1373	11064	cellular biosynthetic process	EVM.TU.HIC_SCAFFOLD_35.719	GO:0044249	28S ribosomal protein S24-A, mitochondrial
1739	16491	5.8173e-06	0.0025007	109	585	1373	11064	oxidoreductase activity	EVM.TU.HIC_SCAFFOLD_1.1520	GO:0016491	Nucleoredoxin-like protein 2
1740	16491	5.8173e-06	0.0025007	109	585	1373	11064	oxidoreductase activity	EVM.TU.HIC_SCAFFOLD_4.2510	GO:0016491	Steroid 17-alpha-hydroxylase/17,20 lyase
1741	16491	5.8173e-06	0.0025007	109	585	1373	11064	oxidoreductase activity	EVM.TU.HIC_SCAFFOLD_5.1674	GO:0016491	Arginine-hydroxylase NDUFAF5, mitochondrial
1742	16491	5.8173e-06	0.0025007	109	585	1373	11064	oxidoreductase activity	EVM.TU.HIC_SCAFFOLD_17.1881	GO:0016491	Cytochrome c oxidase subunit NDUFA4
1743	16491	5.8173e-06	0.0025007	109	585	1373	11064	oxidoreductase activity	EVM.TU.HIC_SCAFFOLD_17.1001	GO:0016491	Probable prolyl 4-hydroxylase 3
1744	16491	5.8173e-06	0.0025007	109	585	1373	11064	oxidoreductase activity	EVM.TU.HIC_SCAFFOLD_11.220	GO:0016491	1,2-dihydroxy-3-keto-5-methylthiopentene dioxygenase
1745	16491	5.8173e-06	0.0025007	109	585	1373	11064	oxidoreductase activity	EVM.TU.HIC_SCAFFOLD_15.364	GO:0016491	Glutaredoxin-C8
1746	16491	5.8173e-06	0.0025007	109	585	1373	11064	oxidoreductase activity	EVM.TU.HIC_SCAFFOLD_15.123	GO:0016491	Dehydrogenase/reductase SDR family member on chromosome X
1747	16491	5.8173e-06	0.0025007	109	585	1373	11064	oxidoreductase activity	EVM.TU.HIC_SCAFFOLD_31.1981	GO:0016491	Alpha-ketoglutarate-dependent dioxygenase alkB homolog 6
1748	16491	5.8173e-06	0.0025007	109	585	1373	11064	oxidoreductase activity	EVM.TU.HIC_SCAFFOLD_31.243	GO:0016491	Lamin-B receptor
1749	16491	5.8173e-06	0.0025007	109	585	1373	11064	oxidoreductase activity	EVM.TU.HIC_SCAFFOLD_20.155	GO:0016491	Quinone oxidoreductase-like protein 1
1750	16491	5.8173e-06	0.0025007	109	585	1373	11064	oxidoreductase activity	EVM.TU.HIC_SCAFFOLD_20.432	GO:0016491	SH3 domain-binding glutamic acid-rich-like protein 3
1751	16491	5.8173e-06	0.0025007	109	585	1373	11064	oxidoreductase activity	EVM.TU.HIC_SCAFFOLD_20.1524	GO:0016491	Prostamide/prostaglandin F synthase
1752	16491	5.8173e-06	0.0025007	109	585	1373	11064	oxidoreductase activity	EVM.TU.HIC_SCAFFOLD_11.1292	GO:0016491	Aldehyde dehydrogenase family 8 member A1
1753	16491	5.8173e-06	0.0025007	109	585	1373	11064	oxidoreductase activity	EVM.TU.HIC_SCAFFOLD_21.14	GO:0016491	Cholesterol 24-hydroxylase
1754	16491	5.8173e-06	0.0025007	109	585	1373	11064	oxidoreductase activity	EVM.TU.HIC_SCAFFOLD_2.228	GO:0016491	Dehydrogenase/reductase SDR family member 4 (Fragment)
1755	16491	5.8173e-06	0.0025007	109	585	1373	11064	oxidoreductase activity	EVM.TU.HIC_SCAFFOLD_35.1388	GO:0016491	Short-chain dehydrogenase/reductase family 42E member 1
1756	16491	5.8173e-06	0.0025007	109	585	1373	11064	oxidoreductase activity	EVM.TU.HIC_SCAFFOLD_30.1219	GO:0016491	D-aspartate oxidase
1757	16491	5.8173e-06	0.0025007	109	585	1373	11064	oxidoreductase activity	EVM.TU.HIC_SCAFFOLD_35.1008	GO:0016491	FAD-linked sulfhydryl oxidase ALR
1758	16491	5.8173e-06	0.0025007	109	585	1373	11064	oxidoreductase activity	EVM.TU.HIC_SCAFFOLD_31.1879	GO:0016491	D-beta-hydroxybutyrate dehydrogenase, mitochondrial
1759	16491	5.8173e-06	0.0025007	109	585	1373	11064	oxidoreductase activity	EVM.TU.HIC_SCAFFOLD_4.1010	GO:0016491	Quinone oxidoreductase
1760	16491	5.8173e-06	0.0025007	109	585	1373	11064	oxidoreductase activity	EVM.TU.HIC_SCAFFOLD_30.1348	GO:0016491	Ribonucleoside-diphosphate reductase subunit M2
1761	16491	5.8173e-06	0.0025007	109	585	1373	11064	oxidoreductase activity	EVM.TU.HIC_SCAFFOLD_31.199	GO:0016491	All-trans-retinyl ester 13-cis isomerohydrolase
1762	16491	5.8173e-06	0.0025007	109	585	1373	11064	oxidoreductase activity	EVM.TU.HIC_SCAFFOLD_2.598	GO:0016491	Flavin-containing monooxygenase FMO GS-OX-like 1
1763	16491	5.8173e-06	0.0025007	109	585	1373	11064	oxidoreductase activity	EVM.TU.HIC_SCAFFOLD_10.2387	GO:0016491	Thioredoxin, mitochondrial
1764	16491	5.8173e-06	0.0025007	109	585	1373	11064	oxidoreductase activity	EVM.TU.HIC_SCAFFOLD_2.350	GO:0016491	NADH dehydrogenase [ubiquinone] flavoprotein 2, mitochondrial
1765	16491	5.8173e-06	0.0025007	109	585	1373	11064	oxidoreductase activity	EVM.TU.HIC_SCAFFOLD_20.425	GO:0016491	Alcohol dehydrogenase [NADP(+)] A
1766	16491	5.8173e-06	0.0025007	109	585	1373	11064	oxidoreductase activity	EVM.TU.HIC_SCAFFOLD_35.1494	GO:0016491	NADPH:adrenodoxin oxidoreductase, mitochondrial
1767	16491	5.8173e-06	0.0025007	109	585	1373	11064	oxidoreductase activity	EVM.TU.HIC_SCAFFOLD_20.426	GO:0016491	Peroxiredoxin-4
1768	16491	5.8173e-06	0.0025007	109	585	1373	11064	oxidoreductase activity	EVM.TU.HIC_SCAFFOLD_4.224	GO:0016491	Type I iodothyronine deiodinase
1769	16491	5.8173e-06	0.0025007	109	585	1373	11064	oxidoreductase activity	EVM.TU.HIC_SCAFFOLD_17.1902	GO:0016491	Cytochrome P450 3A24
1770	16491	5.8173e-06	0.0025007	109	585	1373	11064	oxidoreductase activity	EVM.TU.HIC_SCAFFOLD_4.744	GO:0016491	Gamma-butyrobetaine dioxygenase
1771	16491	5.8173e-06	0.0025007	109	585	1373	11064	oxidoreductase activity	EVM.TU.HIC_SCAFFOLD_2.1949	GO:0016491	GDH/6PGL endoplasmic bifunctional protein
1772	16491	5.8173e-06	0.0025007	109	585	1373	11064	oxidoreductase activity	EVM.TU.HIC_SCAFFOLD_6.228	GO:0016491	NADH dehydrogenase [ubiquinone] iron-sulfur protein 2, mitochondrial
1773	16491	5.8173e-06	0.0025007	109	585	1373	11064	oxidoreductase activity	EVM.TU.HIC_SCAFFOLD_30.612	GO:0016491	Alpha-ketoglutarate-dependent dioxygenase alkB homolog 4
1774	16491	5.8173e-06	0.0025007	109	585	1373	11064	oxidoreductase activity	EVM.TU.HIC_SCAFFOLD_6.340	GO:0016491	Glutathione reductase, mitochondrial
1775	16491	5.8173e-06	0.0025007	109	585	1373	11064	oxidoreductase activity	EVM.TU.HIC_SCAFFOLD_17.2073	GO:0016491	Phytanoyl-CoA dioxygenase domain-containing protein 1
1776	16491	5.8173e-06	0.0025007	109	585	1373	11064	oxidoreductase activity	EVM.TU.HIC_SCAFFOLD_31.2015	GO:0016491	Multidrug resistance-associated protein 4
1777	16491	5.8173e-06	0.0025007	109	585	1373	11064	oxidoreductase activity	EVM.TU.HIC_SCAFFOLD_30.1239	GO:0016491	Cytochrome c oxidase subunit 6C
1778	16491	5.8173e-06	0.0025007	109	585	1373	11064	oxidoreductase activity	EVM.TU.HIC_SCAFFOLD_17.313	GO:0016491	Amine oxidase [flavin-containing] A
1779	16491	5.8173e-06	0.0025007	109	585	1373	11064	oxidoreductase activity	EVM.TU.HIC_SCAFFOLD_2.364	GO:0016491	2,4-dienoyl-CoA reductase, mitochondrial
1780	16491	5.8173e-06	0.0025007	109	585	1373	11064	oxidoreductase activity	EVM.TU.HIC_SCAFFOLD_20.134	GO:0016491	NADP-dependent malic enzyme, mitochondrial
1781	16491	5.8173e-06	0.0025007	109	585	1373	11064	oxidoreductase activity	EVM.TU.HIC_SCAFFOLD_31.1694	GO:0016491	3-oxo-5-alpha-steroid 4-dehydrogenase 1
1782	16491	5.8173e-06	0.0025007	109	585	1373	11064	oxidoreductase activity	EVM.TU.HIC_SCAFFOLD_30.1115	GO:0016491	Malate dehydrogenase, mitochondrial
1783	16491	5.8173e-06	0.0025007	109	585	1373	11064	oxidoreductase activity	EVM.TU.HIC_SCAFFOLD_4.255	GO:0016491	Surfeit locus protein 1
1784	16491	5.8173e-06	0.0025007	109	585	1373	11064	oxidoreductase activity	EVM.TU.HIC_SCAFFOLD_17.1017	GO:0016491	Cytochrome P450 20A1
1785	16491	5.8173e-06	0.0025007	109	585	1373	11064	oxidoreductase activity	EVM.TU.HIC_SCAFFOLD_5.1480	GO:0016491	Omega-6 fatty acid desaturase, endoplasmic reticulum isozyme 1
1786	16491	5.8173e-06	0.0025007	109	585	1373	11064	oxidoreductase activity	EVM.TU.HIC_SCAFFOLD_30.501	GO:0016491	NADH dehydrogenase [ubiquinone] iron-sulfur protein 8, mitochondrial
1787	16491	5.8173e-06	0.0025007	109	585	1373	11064	oxidoreductase activity	EVM.TU.HIC_SCAFFOLD_4.2365	GO:0016491	Cytochrome c oxidase subunit 5A, mitochondrial
1788	16491	5.8173e-06	0.0025007	109	585	1373	11064	oxidoreductase activity	EVM.TU.HIC_SCAFFOLD_2.938	GO:0016491	Gamma-interferon-inducible lysosomal thiol reductase
1789	16491	5.8173e-06	0.0025007	109	585	1373	11064	oxidoreductase activity	EVM.TU.HIC_SCAFFOLD_20.1660	GO:0016491	Prostaglandin F synthase
1790	16491	5.8173e-06	0.0025007	109	585	1373	11064	oxidoreductase activity	EVM.TU.HIC_SCAFFOLD_20.363	GO:0016491	Glutathione S-transferase omega-1
1791	16491	5.8173e-06	0.0025007	109	585	1373	11064	oxidoreductase activity	EVM.TU.HIC_SCAFFOLD_20.364	GO:0016491	Glutathione S-transferase omega-1
1792	16491	5.8173e-06	0.0025007	109	585	1373	11064	oxidoreductase activity	EVM.TU.HIC_SCAFFOLD_20.640	GO:0016491	Superoxide dismutase [Cu-Zn]
1793	16491	5.8173e-06	0.0025007	109	585	1373	11064	oxidoreductase activity	EVM.TU.HIC_SCAFFOLD_17.79	GO:0016491	Nucleic acid dioxygenase ALKBH1
1794	16491	5.8173e-06	0.0025007	109	585	1373	11064	oxidoreductase activity	EVM.TU.HIC_SCAFFOLD_35.1393	GO:0016491	Peroxisomal 2,4-dienoyl-CoA reductase
1795	16491	5.8173e-06	0.0025007	109	585	1373	11064	oxidoreductase activity	EVM.TU.HIC_SCAFFOLD_15.58	GO:0016491	Dapdiamide synthesis protein DdaC
1796	16491	5.8173e-06	0.0025007	109	585	1373	11064	oxidoreductase activity	EVM.TU.HIC_SCAFFOLD_20.527	GO:0016491	Pyrroline-5-carboxylate reductase 3
1797	16491	5.8173e-06	0.0025007	109	585	1373	11064	oxidoreductase activity	EVM.TU.HIC_SCAFFOLD_6.119	GO:0016491	Histone demethylase UTY
1798	16491	5.8173e-06	0.0025007	109	585	1373	11064	oxidoreductase activity	EVM.TU.HIC_SCAFFOLD_4.645	GO:0016491	NADH dehydrogenase [ubiquinone] iron-sulfur protein 7, mitochondrial
1799	16491	5.8173e-06	0.0025007	109	585	1373	11064	oxidoreductase activity	EVM.TU.HIC_SCAFFOLD_4.2159	GO:0016491	tRNA wybutosine-synthesizing protein 5
1800	16491	5.8173e-06	0.0025007	109	585	1373	11064	oxidoreductase activity	EVM.TU.HIC_SCAFFOLD_15.1151	GO:0016491	Amine oxidase [flavin-containing]
1801	16491	5.8173e-06	0.0025007	109	585	1373	11064	oxidoreductase activity	EVM.TU.HIC_SCAFFOLD_5.1631	GO:0016491	Acyl-CoA dehydrogenase family member 11
1802	16491	5.8173e-06	0.0025007	109	585	1373	11064	oxidoreductase activity	EVM.TU.HIC_SCAFFOLD_1.465	GO:0016491	NADH dehydrogenase [ubiquinone] 1 alpha subcomplex subunit 7
1803	16491	5.8173e-06	0.0025007	109	585	1373	11064	oxidoreductase activity	EVM.TU.HIC_SCAFFOLD_2.1459	GO:0016491	Isocitrate dehydrogenase [NADP] cytoplasmic
1804	16491	5.8173e-06	0.0025007	109	585	1373	11064	oxidoreductase activity	EVM.TU.HIC_SCAFFOLD_2.147	GO:0016491	GMP reductase 2
1805	16491	5.8173e-06	0.0025007	109	585	1373	11064	oxidoreductase activity	EVM.TU.HIC_SCAFFOLD_6.1355	GO:0016491	Soma ferritin
1806	16491	5.8173e-06	0.0025007	109	585	1373	11064	oxidoreductase activity	EVM.TU.HIC_SCAFFOLD_20.234	GO:0016491	2-oxoisovalerate dehydrogenase subunit beta, mitochondrial
1807	16491	5.8173e-06	0.0025007	109	585	1373	11064	oxidoreductase activity	EVM.TU.HIC_SCAFFOLD_20.1449	GO:0016491	DBH-like monooxygenase protein 2 homolog
1808	16491	5.8173e-06	0.0025007	109	585	1373	11064	oxidoreductase activity	EVM.TU.HIC_SCAFFOLD_10.463	GO:0016491	4-hydroxyphenylpyruvate dioxygenase-like protein
1809	16491	5.8173e-06	0.0025007	109	585	1373	11064	oxidoreductase activity	EVM.TU.HIC_SCAFFOLD_35.1187	GO:0016491	Multidrug resistance-associated protein 4
1810	16491	5.8173e-06	0.0025007	109	585	1373	11064	oxidoreductase activity	EVM.TU.HIC_SCAFFOLD_2.305	GO:0016491	Transmembrane prolyl 4-hydroxylase
1811	16491	5.8173e-06	0.0025007	109	585	1373	11064	oxidoreductase activity	EVM.TU.HIC_SCAFFOLD_2.79	GO:0016491	Biliverdin reductase A
1812	16491	5.8173e-06	0.0025007	109	585	1373	11064	oxidoreductase activity	EVM.TU.HIC_SCAFFOLD_30.368	GO:0016491	Vitamin K epoxide reductase complex subunit 1
1813	16491	5.8173e-06	0.0025007	109	585	1373	11064	oxidoreductase activity	EVM.TU.HIC_SCAFFOLD_10.1929	GO:0016491	Coagulation factor VIII
1814	16491	5.8173e-06	0.0025007	109	585	1373	11064	oxidoreductase activity	EVM.TU.HIC_SCAFFOLD_17.976	GO:0016491	Probable acyl-CoA dehydrogenase 6
1815	16491	5.8173e-06	0.0025007	109	585	1373	11064	oxidoreductase activity	EVM.TU.HIC_SCAFFOLD_20.461	GO:0016491	NADPH oxidase 3
1816	16491	5.8173e-06	0.0025007	109	585	1373	11064	oxidoreductase activity	EVM.TU.HIC_SCAFFOLD_6.1368	GO:0016491	Dimethylaniline monooxygenase [N-oxide-forming] 5
1817	16491	5.8173e-06	0.0025007	109	585	1373	11064	oxidoreductase activity	EVM.TU.HIC_SCAFFOLD_4.1977	GO:0016491	NADH dehydrogenase [ubiquinone] 1 alpha subcomplex subunit 9, mitochondrial
1818	16491	5.8173e-06	0.0025007	109	585	1373	11064	oxidoreductase activity	EVM.TU.HIC_SCAFFOLD_2.951	GO:0016491	Epimerase family protein SDR39U1
1819	16491	5.8173e-06	0.0025007	109	585	1373	11064	oxidoreductase activity	EVM.TU.HIC_SCAFFOLD_30.653	GO:0016491	Thioredoxin domain-containing protein 17
1820	16491	5.8173e-06	0.0025007	109	585	1373	11064	oxidoreductase activity	EVM.TU.HIC_SCAFFOLD_4.738	GO:0016491	Aldehyde dehydrogenase family 9 member A1-A
1821	16491	5.8173e-06	0.0025007	109	585	1373	11064	oxidoreductase activity	EVM.TU.HIC_SCAFFOLD_17.2158	GO:0016491	Pyridoxine-5'-phosphate oxidase
1822	16491	5.8173e-06	0.0025007	109	585	1373	11064	oxidoreductase activity	EVM.TU.HIC_SCAFFOLD_35.437	GO:0016491	Prostaglandin reductase-3
1823	16491	5.8173e-06	0.0025007	109	585	1373	11064	oxidoreductase activity	EVM.TU.HIC_SCAFFOLD_15.304	GO:0016491	3-hydroxyacyl-CoA dehydrogenase type-2
1824	16491	5.8173e-06	0.0025007	109	585	1373	11064	oxidoreductase activity	EVM.TU.HIC_SCAFFOLD_1.245	GO:0016491	Hydroxysteroid dehydrogenase-like protein 2
1825	16491	5.8173e-06	0.0025007	109	585	1373	11064	oxidoreductase activity	EVM.TU.HIC_SCAFFOLD_15.305	GO:0016491	Dehydrogenase FUM7
1826	16491	5.8173e-06	0.0025007	109	585	1373	11064	oxidoreductase activity	EVM.TU.HIC_SCAFFOLD_17.106	GO:0016491	Cytochrome P450 3A41
1827	16491	5.8173e-06	0.0025007	109	585	1373	11064	oxidoreductase activity	EVM.TU.HIC_SCAFFOLD_15.1648	GO:0016491	Type I iodothyronine deiodinase
1828	16491	5.8173e-06	0.0025007	109	585	1373	11064	oxidoreductase activity	EVM.TU.HIC_SCAFFOLD_2.684	GO:0016491	Saccharopine dehydrogenase [NAD(+), L-lysine-forming]
1829	16491	5.8173e-06	0.0025007	109	585	1373	11064	oxidoreductase activity	EVM.TU.HIC_SCAFFOLD_10.1585	GO:0016491	UPF0676 protein C1494.01
1830	16491	5.8173e-06	0.0025007	109	585	1373	11064	oxidoreductase activity	EVM.TU.HIC_SCAFFOLD_21.378	GO:0016491	tRNA-dihydrouridine(20a/20b) synthase [NAD(P)+]-like
1831	16491	5.8173e-06	0.0025007	109	585	1373	11064	oxidoreductase activity	EVM.TU.HIC_SCAFFOLD_4.699	GO:0016491	Lysine-specific demethylase 8
1832	16491	5.8173e-06	0.0025007	109	585	1373	11064	oxidoreductase activity	EVM.TU.HIC_SCAFFOLD_2.727	GO:0016491	Acyl-lipid (8-3)-desaturase
1833	16491	5.8173e-06	0.0025007	109	585	1373	11064	oxidoreductase activity	EVM.TU.HIC_SCAFFOLD_10.242	GO:0016491	Isocitrate dehydrogenase [NAD] subunit beta, mitochondrial
1834	16491	5.8173e-06	0.0025007	109	585	1373	11064	oxidoreductase activity	EVM.TU.HIC_SCAFFOLD_2.1838	GO:0016491	Very-long-chain 3-oxoacyl-CoA reductase
1835	16491	5.8173e-06	0.0025007	109	585	1373	11064	oxidoreductase activity	EVM.TU.HIC_SCAFFOLD_11.316	GO:0016491	Putative tyrosinase-like protein tyr-3
1836	16491	5.8173e-06	0.0025007	109	585	1373	11064	oxidoreductase activity	EVM.TU.HIC_SCAFFOLD_6.279	GO:0016491	Succinate dehydrogenase cytochrome b560 subunit, mitochondrial
1837	16491	5.8173e-06	0.0025007	109	585	1373	11064	oxidoreductase activity	EVM.TU.HIC_SCAFFOLD_2.739	GO:0016491	Cytochrome b-c1 complex subunit Rieske, mitochondrial
1838	16491	5.8173e-06	0.0025007	109	585	1373	11064	oxidoreductase activity	EVM.TU.HIC_SCAFFOLD_11.396	GO:0016491	Hydroxyacyl-coenzyme A dehydrogenase, mitochondrial
1839	16491	5.8173e-06	0.0025007	109	585	1373	11064	oxidoreductase activity	EVM.TU.HIC_SCAFFOLD_31.1652	GO:0016491	Cholesterol 24-hydroxylase
1840	16491	5.8173e-06	0.0025007	109	585	1373	11064	oxidoreductase activity	EVM.TU.HIC_SCAFFOLD_2.1282	GO:0016491	Pyridine nucleotide-disulfide oxidoreductase domain-containing protein 1
1841	16491	5.8173e-06	0.0025007	109	585	1373	11064	oxidoreductase activity	EVM.TU.HIC_SCAFFOLD_31.1653	GO:0016491	Cholesterol 24-hydroxylase
1842	16491	5.8173e-06	0.0025007	109	585	1373	11064	oxidoreductase activity	EVM.TU.HIC_SCAFFOLD_30.1448	GO:0016491	4-hydroxyphenylpyruvate dioxygenase
1843	16491	5.8173e-06	0.0025007	109	585	1373	11064	oxidoreductase activity	EVM.TU.HIC_SCAFFOLD_10.875	GO:0016491	Probable delta-1-pyrroline-5-carboxylate synthase
1844	16491	5.8173e-06	0.0025007	109	585	1373	11064	oxidoreductase activity	EVM.TU.HIC_SCAFFOLD_4.1919	GO:0016491	Oxidoreductase HTATIP2
1845	16491	5.8173e-06	0.0025007	109	585	1373	11064	oxidoreductase activity	EVM.TU.HIC_SCAFFOLD_5.1569	GO:0016491	JmjC domain-containing protein 5
1846	16491	5.8173e-06	0.0025007	109	585	1373	11064	oxidoreductase activity	EVM.TU.HIC_SCAFFOLD_21.488	GO:0016491	Cholesterol oxidase
1847	16491	5.8173e-06	0.0025007	109	585	1373	11064	oxidoreductase activity	EVM.TU.HIC_SCAFFOLD_35.1199	GO:0016491	Retinol dehydrogenase 11
1848	31967	1.2209e-05	0.0049398	117	648	1373	11064	organelle envelope	EVM.TU.HIC_SCAFFOLD_17.1006	GO:0031967	Centrosomal protein of 70 kDa
1849	31967	1.2209e-05	0.0049398	117	648	1373	11064	organelle envelope	EVM.TU.HIC_SCAFFOLD_1.669	GO:0031967	28S ribosomal protein S21, mitochondrial
1850	31967	1.2209e-05	0.0049398	117	648	1373	11064	organelle envelope	EVM.TU.HIC_SCAFFOLD_5.1674	GO:0031967	Arginine-hydroxylase NDUFAF5, mitochondrial
1851	31967	1.2209e-05	0.0049398	117	648	1373	11064	organelle envelope	EVM.TU.HIC_SCAFFOLD_43.6	GO:0031967	Deoxyribonuclease-1
1852	31967	1.2209e-05	0.0049398	117	648	1373	11064	organelle envelope	EVM.TU.HIC_SCAFFOLD_15.1476	GO:0031967	Nucleoside diphosphate kinase B
1853	31967	1.2209e-05	0.0049398	117	648	1373	11064	organelle envelope	EVM.TU.HIC_SCAFFOLD_10.1555	GO:0031967	Germ cell-less protein-like 1
1854	31967	1.2209e-05	0.0049398	117	648	1373	11064	organelle envelope	EVM.TU.HIC_SCAFFOLD_17.1881	GO:0031967	Cytochrome c oxidase subunit NDUFA4
1855	31967	1.2209e-05	0.0049398	117	648	1373	11064	organelle envelope	EVM.TU.HIC_SCAFFOLD_1.147	GO:0031967	Fizzy-related protein homolog
1856	31967	1.2209e-05	0.0049398	117	648	1373	11064	organelle envelope	EVM.TU.HIC_SCAFFOLD_20.151	GO:0031967	ATP synthase subunit O, mitochondrial
1857	31967	1.2209e-05	0.0049398	117	648	1373	11064	organelle envelope	EVM.TU.SC0A5M3_2_HRSCAF_2.7	GO:0031967	ATP synthase subunit gamma, mitochondrial
1858	31967	1.2209e-05	0.0049398	117	648	1373	11064	organelle envelope	EVM.TU.HIC_SCAFFOLD_31.243	GO:0031967	Lamin-B receptor
1859	31967	1.2209e-05	0.0049398	117	648	1373	11064	organelle envelope	EVM.TU.HIC_SCAFFOLD_2.581	GO:0031967	NADH dehydrogenase [ubiquinone] iron-sulfur protein 6, mitochondrial
1860	31967	1.2209e-05	0.0049398	117	648	1373	11064	organelle envelope	EVM.TU.HIC_SCAFFOLD_30.150	GO:0031967	CDP-diacylglycerol--inositol 3-phosphatidyltransferase
1861	31967	1.2209e-05	0.0049398	117	648	1373	11064	organelle envelope	EVM.TU.HIC_SCAFFOLD_30.152	GO:0031967	Phosphatidylserine decarboxylase proenzyme, mitochondrial
1862	31967	1.2209e-05	0.0049398	117	648	1373	11064	organelle envelope	EVM.TU.HIC_SCAFFOLD_2.987	GO:0031967	NADH dehydrogenase (ubiquinone) complex I, assembly factor 6
1863	31967	1.2209e-05	0.0049398	117	648	1373	11064	organelle envelope	EVM.TU.SC0A5M3_2_HRSCAF_2.5	GO:0031967	S-adenosylmethionine mitochondrial carrier protein
1864	31967	1.2209e-05	0.0049398	117	648	1373	11064	organelle envelope	EVM.TU.HIC_SCAFFOLD_30.169	GO:0031967	2-methoxy-6-polyprenyl-1,4-benzoquinol methylase, mitochondrial
1865	31967	1.2209e-05	0.0049398	117	648	1373	11064	organelle envelope	EVM.TU.HIC_SCAFFOLD_1.1411	GO:0031967	Creatine kinase S-type, mitochondrial
1866	31967	1.2209e-05	0.0049398	117	648	1373	11064	organelle envelope	EVM.TU.HIC_SCAFFOLD_35.1008	GO:0031967	FAD-linked sulfhydryl oxidase ALR
1867	31967	1.2209e-05	0.0049398	117	648	1373	11064	organelle envelope	EVM.TU.HIC_SCAFFOLD_1.64	GO:0031967	Mitochondrial ribosome-associated GTPase 1
1868	31967	1.2209e-05	0.0049398	117	648	1373	11064	organelle envelope	EVM.TU.HIC_SCAFFOLD_31.1879	GO:0031967	D-beta-hydroxybutyrate dehydrogenase, mitochondrial
1869	31967	1.2209e-05	0.0049398	117	648	1373	11064	organelle envelope	EVM.TU.HIC_SCAFFOLD_30.563	GO:0031967	Mitochondrial fission process protein 1
1870	31967	1.2209e-05	0.0049398	117	648	1373	11064	organelle envelope	EVM.TU.HIC_SCAFFOLD_35.1805	GO:0031967	Transmembrane protein 11-B, mitochondrial
1871	31967	1.2209e-05	0.0049398	117	648	1373	11064	organelle envelope	EVM.TU.HIC_SCAFFOLD_4.1130	GO:0031967	Solute carrier family 25 member 46
1872	31967	1.2209e-05	0.0049398	117	648	1373	11064	organelle envelope	EVM.TU.HIC_SCAFFOLD_10.1688	GO:0031967	Solute carrier family 25 member 44
1873	31967	1.2209e-05	0.0049398	117	648	1373	11064	organelle envelope	EVM.TU.HIC_SCAFFOLD_1.153	GO:0031967	ATP-binding cassette sub-family D member 3
1874	31967	1.2209e-05	0.0049398	117	648	1373	11064	organelle envelope	EVM.TU.HIC_SCAFFOLD_31.1757	GO:0031967	Very-long-chain (3R)-3-hydroxyacyl-CoA dehydratase 3
1875	31967	1.2209e-05	0.0049398	117	648	1373	11064	organelle envelope	EVM.TU.HIC_SCAFFOLD_10.1601	GO:0031967	Copine-1
1876	31967	1.2209e-05	0.0049398	117	648	1373	11064	organelle envelope	EVM.TU.HIC_SCAFFOLD_2.630	GO:0031967	NAD-dependent protein deacylase sirtuin-5, mitochondrial
1877	31967	1.2209e-05	0.0049398	117	648	1373	11064	organelle envelope	EVM.TU.HIC_SCAFFOLD_30.1225	GO:0031967	Mitochondrial chaperone BCS1
1878	31967	1.2209e-05	0.0049398	117	648	1373	11064	organelle envelope	EVM.TU.HIC_SCAFFOLD_2.112	GO:0031967	Transcription and mRNA export factor ENY2
1879	31967	1.2209e-05	0.0049398	117	648	1373	11064	organelle envelope	EVM.TU.HIC_SCAFFOLD_1.161	GO:0031967	General transcription factor 3C polypeptide 3
1880	31967	1.2209e-05	0.0049398	117	648	1373	11064	organelle envelope	EVM.TU.HIC_SCAFFOLD_2.350	GO:0031967	NADH dehydrogenase [ubiquinone] flavoprotein 2, mitochondrial
1881	31967	1.2209e-05	0.0049398	117	648	1373	11064	organelle envelope	EVM.TU.HIC_SCAFFOLD_20.1879	GO:0031967	28S ribosomal protein S22, mitochondrial
1882	31967	1.2209e-05	0.0049398	117	648	1373	11064	organelle envelope	EVM.TU.HIC_SCAFFOLD_17.1907	GO:0031967	Nuclear envelope integral membrane protein 1
1883	31967	1.2209e-05	0.0049398	117	648	1373	11064	organelle envelope	EVM.TU.HIC_SCAFFOLD_35.1015	GO:0031967	Serine/threonine-protein phosphatase PP1-beta
1884	31967	1.2209e-05	0.0049398	117	648	1373	11064	organelle envelope	EVM.TU.HIC_SCAFFOLD_6.228	GO:0031967	NADH dehydrogenase [ubiquinone] iron-sulfur protein 2, mitochondrial
1885	31967	1.2209e-05	0.0049398	117	648	1373	11064	organelle envelope	EVM.TU.HIC_SCAFFOLD_5.261	GO:0031967	NADH dehydrogenase [ubiquinone] 1 beta subcomplex subunit 3
1886	31967	1.2209e-05	0.0049398	117	648	1373	11064	organelle envelope	EVM.TU.HIC_SCAFFOLD_21.41	GO:0031967	MICOS complex subunit Mic19
1887	31967	1.2209e-05	0.0049398	117	648	1373	11064	organelle envelope	EVM.TU.HIC_SCAFFOLD_17.1940	GO:0031967	ax-like protein X
1888	31967	1.2209e-05	0.0049398	117	648	1373	11064	organelle envelope	EVM.TU.HIC_SCAFFOLD_35.1839	GO:0031967	Complex III assembly factor LYRM7
1889	31967	1.2209e-05	0.0049398	117	648	1373	11064	organelle envelope	EVM.TU.HIC_SCAFFOLD_5.1652	GO:0031967	1-phosphatidylinositol 4,5-bisphosphate phosphodiesterase beta-1
1890	31967	1.2209e-05	0.0049398	117	648	1373	11064	organelle envelope	EVM.TU.HIC_SCAFFOLD_10.1655	GO:0031967	Transportin-3
1891	31967	1.2209e-05	0.0049398	117	648	1373	11064	organelle envelope	EVM.TU.HIC_SCAFFOLD_17.2078	GO:0031967	Biogenesis of lysosome-related organelles complex 1 subunit 1
1892	31967	1.2209e-05	0.0049398	117	648	1373	11064	organelle envelope	EVM.TU.HIC_SCAFFOLD_20.1784	GO:0031967	39S ribosomal protein L47, mitochondrial
1893	31967	1.2209e-05	0.0049398	117	648	1373	11064	organelle envelope	EVM.TU.HIC_SCAFFOLD_30.1239	GO:0031967	Cytochrome c oxidase subunit 6C
1894	31967	1.2209e-05	0.0049398	117	648	1373	11064	organelle envelope	EVM.TU.HIC_SCAFFOLD_17.313	GO:0031967	Amine oxidase [flavin-containing] A
1895	31967	1.2209e-05	0.0049398	117	648	1373	11064	organelle envelope	EVM.TU.HIC_SCAFFOLD_31.386	GO:0031967	Mitochondrial import receptor subunit TOM20 homolog
1896	31967	1.2209e-05	0.0049398	117	648	1373	11064	organelle envelope	EVM.TU.HIC_SCAFFOLD_2.122	GO:0031967	NADH dehydrogenase [ubiquinone] 1 beta subcomplex subunit 9
1897	31967	1.2209e-05	0.0049398	117	648	1373	11064	organelle envelope	EVM.TU.HIC_SCAFFOLD_30.1115	GO:0031967	Malate dehydrogenase, mitochondrial
1898	31967	1.2209e-05	0.0049398	117	648	1373	11064	organelle envelope	EVM.TU.HIC_SCAFFOLD_4.255	GO:0031967	Surfeit locus protein 1
1899	31967	1.2209e-05	0.0049398	117	648	1373	11064	organelle envelope	EVM.TU.HIC_SCAFFOLD_21.6	GO:0031967	Importin subunit alpha-9
1900	31967	1.2209e-05	0.0049398	117	648	1373	11064	organelle envelope	EVM.TU.HIC_SCAFFOLD_17.65	GO:0031967	ATP synthase F(0) complex subunit C2, mitochondrial
1901	31967	1.2209e-05	0.0049398	117	648	1373	11064	organelle envelope	EVM.TU.HIC_SCAFFOLD_10.324	GO:0031967	Succinate--CoA ligase [ADP/GDP-forming] subunit alpha, mitochondrial
1902	31967	1.2209e-05	0.0049398	117	648	1373	11064	organelle envelope	EVM.TU.HIC_SCAFFOLD_4.535	GO:0031967	Endophilin-B1
1903	31967	1.2209e-05	0.0049398	117	648	1373	11064	organelle envelope	EVM.TU.HIC_SCAFFOLD_30.501	GO:0031967	NADH dehydrogenase [ubiquinone] iron-sulfur protein 8, mitochondrial
1904	31967	1.2209e-05	0.0049398	117	648	1373	11064	organelle envelope	EVM.TU.HIC_SCAFFOLD_4.2365	GO:0031967	Cytochrome c oxidase subunit 5A, mitochondrial
1905	31967	1.2209e-05	0.0049398	117	648	1373	11064	organelle envelope	EVM.TU.HIC_SCAFFOLD_5.273	GO:0031967	PRELI domain-containing protein 1, mitochondrial
1906	31967	1.2209e-05	0.0049398	117	648	1373	11064	organelle envelope	EVM.TU.HIC_SCAFFOLD_17.1896	GO:0031967	NADH dehydrogenase [ubiquinone] 1 alpha subcomplex subunit 8
1907	31967	1.2209e-05	0.0049398	117	648	1373	11064	organelle envelope	EVM.TU.HIC_SCAFFOLD_17.1895	GO:0031967	Ubiquitin carboxyl-terminal hydrolase MINDY-3
1908	31967	1.2209e-05	0.0049398	117	648	1373	11064	organelle envelope	EVM.TU.HIC_SCAFFOLD_31.1855	GO:0031967	GTP cyclohydrolase 1 feedback regulatory protein
1909	31967	1.2209e-05	0.0049398	117	648	1373	11064	organelle envelope	EVM.TU.HIC_SCAFFOLD_11.231	GO:0031967	Oncoprotein-induced transcript 3 protein
1910	31967	1.2209e-05	0.0049398	117	648	1373	11064	organelle envelope	EVM.TU.HIC_SCAFFOLD_31.130	GO:0031967	Mitochondrial import inner membrane translocase subunit Tim9
1911	31967	1.2209e-05	0.0049398	117	648	1373	11064	organelle envelope	EVM.TU.HIC_SCAFFOLD_31.1211	GO:0031967	Cytochrome c oxidase assembly factor 6 homolog
1912	31967	1.2209e-05	0.0049398	117	648	1373	11064	organelle envelope	EVM.TU.HIC_SCAFFOLD_2.499	GO:0031967	Interferon-inducible GTPase 1
1913	31967	1.2209e-05	0.0049398	117	648	1373	11064	organelle envelope	EVM.TU.HIC_SCAFFOLD_17.201	GO:0031967	Deoxyribonuclease-1
1914	31967	1.2209e-05	0.0049398	117	648	1373	11064	organelle envelope	EVM.TU.HIC_SCAFFOLD_4.882	GO:0031967	Sigma non-opioid intracellular receptor 1
1915	31967	1.2209e-05	0.0049398	117	648	1373	11064	organelle envelope	EVM.TU.HIC_SCAFFOLD_122.25	GO:0031967	Peroxisomal membrane protein PMP34
1916	31967	1.2209e-05	0.0049398	117	648	1373	11064	organelle envelope	EVM.TU.HIC_SCAFFOLD_1.49	GO:0031967	Cytochrome c oxidase assembly factor 7
1917	31967	1.2209e-05	0.0049398	117	648	1373	11064	organelle envelope	EVM.TU.HIC_SCAFFOLD_11.1364	GO:0031967	ATPase inhibitor, mitochondrial
1918	31967	1.2209e-05	0.0049398	117	648	1373	11064	organelle envelope	EVM.TU.HIC_SCAFFOLD_4.645	GO:0031967	NADH dehydrogenase [ubiquinone] iron-sulfur protein 7, mitochondrial
1919	31967	1.2209e-05	0.0049398	117	648	1373	11064	organelle envelope	EVM.TU.HIC_SCAFFOLD_15.1151	GO:0031967	Amine oxidase [flavin-containing]
1920	31967	1.2209e-05	0.0049398	117	648	1373	11064	organelle envelope	EVM.TU.HIC_SCAFFOLD_5.1631	GO:0031967	Acyl-CoA dehydrogenase family member 11
1921	31967	1.2209e-05	0.0049398	117	648	1373	11064	organelle envelope	EVM.TU.HIC_SCAFFOLD_5.247	GO:0031967	Nuclear pore complex protein Nup160
1922	31967	1.2209e-05	0.0049398	117	648	1373	11064	organelle envelope	EVM.TU.HIC_SCAFFOLD_1.465	GO:0031967	NADH dehydrogenase [ubiquinone] 1 alpha subcomplex subunit 7
1923	31967	1.2209e-05	0.0049398	117	648	1373	11064	organelle envelope	EVM.TU.HIC_SCAFFOLD_20.1693	GO:0031967	Transmembrane protein 177
1924	31967	1.2209e-05	0.0049398	117	648	1373	11064	organelle envelope	EVM.TU.HIC_SCAFFOLD_10.625	GO:0031967	MAD2L1-binding protein
1925	31967	1.2209e-05	0.0049398	117	648	1373	11064	organelle envelope	EVM.TU.HIC_SCAFFOLD_4.150	GO:0031967	Mitochondrial import inner membrane translocase subunit TIM14
1926	31967	1.2209e-05	0.0049398	117	648	1373	11064	organelle envelope	EVM.TU.HIC_SCAFFOLD_10.2331	GO:0031967	Glycine amidinotransferase, mitochondrial
1927	31967	1.2209e-05	0.0049398	117	648	1373	11064	organelle envelope	EVM.TU.HIC_SCAFFOLD_21.1101	GO:0031967	Mitochondrial inner membrane protease subunit 2
1928	31967	1.2209e-05	0.0049398	117	648	1373	11064	organelle envelope	EVM.TU.HIC_SCAFFOLD_6.24	GO:0031967	Mitochondrial fission 1 protein
1929	31967	1.2209e-05	0.0049398	117	648	1373	11064	organelle envelope	EVM.TU.HIC_SCAFFOLD_31.968	GO:0031967	Cytochrome c oxidase protein 20 homolog
1930	31967	1.2209e-05	0.0049398	117	648	1373	11064	organelle envelope	EVM.TU.HIC_SCAFFOLD_1.239	GO:0031967	Nucleolar complex protein 4 homolog
1931	31967	1.2209e-05	0.0049398	117	648	1373	11064	organelle envelope	EVM.TU.HIC_SCAFFOLD_10.170	GO:0031967	RHOMBOID-like protein 12, mitochondrial
1932	31967	1.2209e-05	0.0049398	117	648	1373	11064	organelle envelope	EVM.TU.HIC_SCAFFOLD_10.58	GO:0031967	Sideroflexin-2
1933	31967	1.2209e-05	0.0049398	117	648	1373	11064	organelle envelope	EVM.TU.HIC_SCAFFOLD_30.409	GO:0031967	Protein spinster homolog 1
1934	31967	1.2209e-05	0.0049398	117	648	1373	11064	organelle envelope	EVM.TU.HIC_SCAFFOLD_5.1620	GO:0031967	ATP-binding cassette sub-family G member 2
1935	31967	1.2209e-05	0.0049398	117	648	1373	11064	organelle envelope	EVM.TU.HIC_SCAFFOLD_156.2	GO:0031967	Growth hormone-inducible transmembrane protein
1936	31967	1.2209e-05	0.0049398	117	648	1373	11064	organelle envelope	EVM.TU.HIC_SCAFFOLD_10.1367	GO:0031967	Glycerol-3-phosphate acyltransferase 1, mitochondrial
1937	31967	1.2209e-05	0.0049398	117	648	1373	11064	organelle envelope	EVM.TU.HIC_SCAFFOLD_31.152	GO:0031967	Retinol dehydrogenase 13
1938	31967	1.2209e-05	0.0049398	117	648	1373	11064	organelle envelope	EVM.TU.HIC_SCAFFOLD_17.19	GO:0031967	Small ubiquitin-related modifier 1
1939	31967	1.2209e-05	0.0049398	117	648	1373	11064	organelle envelope	EVM.TU.HIC_SCAFFOLD_11.34	GO:0031967	Solute carrier family 22 member 18
1940	31967	1.2209e-05	0.0049398	117	648	1373	11064	organelle envelope	EVM.TU.HIC_SCAFFOLD_20.1834	GO:0031967	Eukaryotic translation initiation factor 5A-1
1941	31967	1.2209e-05	0.0049398	117	648	1373	11064	organelle envelope	EVM.TU.HIC_SCAFFOLD_20.1679	GO:0031967	Germinal-center associated nuclear protein
1942	31967	1.2209e-05	0.0049398	117	648	1373	11064	organelle envelope	EVM.TU.HIC_SCAFFOLD_37.1	GO:0031967	Ras-related protein Rab-32
1943	31967	1.2209e-05	0.0049398	117	648	1373	11064	organelle envelope	EVM.TU.HIC_SCAFFOLD_2.714	GO:0031967	Ataxin-3
1944	31967	1.2209e-05	0.0049398	117	648	1373	11064	organelle envelope	EVM.TU.HIC_SCAFFOLD_4.1977	GO:0031967	NADH dehydrogenase [ubiquinone] 1 alpha subcomplex subunit 9, mitochondrial
1945	31967	1.2209e-05	0.0049398	117	648	1373	11064	organelle envelope	EVM.TU.HIC_SCAFFOLD_30.1308	GO:0031967	mRNA export factor
1946	31967	1.2209e-05	0.0049398	117	648	1373	11064	organelle envelope	EVM.TU.SC0A5M3_252_HRSCAF_417.63	GO:0031967	Cytochrome c oxidase assembly protein COX19
1947	31967	1.2209e-05	0.0049398	117	648	1373	11064	organelle envelope	EVM.TU.HIC_SCAFFOLD_31.1882	GO:0031967	Complex I intermediate-associated protein 30, mitochondrial
1948	31967	1.2209e-05	0.0049398	117	648	1373	11064	organelle envelope	EVM.TU.HIC_SCAFFOLD_35.156	GO:0031967	Probable 3-beta-hydroxysteroid-Delta(8),Delta(7)-isomerase
1949	31967	1.2209e-05	0.0049398	117	648	1373	11064	organelle envelope	EVM.TU.HIC_SCAFFOLD_35.550	GO:0031967	Importin-7
1950	31967	1.2209e-05	0.0049398	117	648	1373	11064	organelle envelope	EVM.TU.HIC_SCAFFOLD_15.269	GO:0031967	40S ribosomal protein S3-A
1951	31967	1.2209e-05	0.0049398	117	648	1373	11064	organelle envelope	EVM.TU.HIC_SCAFFOLD_30.814	GO:0031967	Mitochondrial import inner membrane translocase subunit Tim10-A
1952	31967	1.2209e-05	0.0049398	117	648	1373	11064	organelle envelope	EVM.TU.HIC_SCAFFOLD_15.1411	GO:0031967	Transmembrane protein 33
1953	31967	1.2209e-05	0.0049398	117	648	1373	11064	organelle envelope	EVM.TU.HIC_SCAFFOLD_31.2065	GO:0031967	E3 ubiquitin-protein ligase FANCL
1954	31967	1.2209e-05	0.0049398	117	648	1373	11064	organelle envelope	EVM.TU.HIC_SCAFFOLD_10.1343	GO:0031967	ATP synthase F(0) complex subunit B1, mitochondrial
1955	31967	1.2209e-05	0.0049398	117	648	1373	11064	organelle envelope	EVM.TU.HIC_SCAFFOLD_30.494	GO:0031967	Mitochondrial import inner membrane translocase subunit Tim22
1956	31967	1.2209e-05	0.0049398	117	648	1373	11064	organelle envelope	EVM.TU.HIC_SCAFFOLD_6.279	GO:0031967	Succinate dehydrogenase cytochrome b560 subunit, mitochondrial
1957	31967	1.2209e-05	0.0049398	117	648	1373	11064	organelle envelope	EVM.TU.HIC_SCAFFOLD_2.739	GO:0031967	Cytochrome b-c1 complex subunit Rieske, mitochondrial
1958	31967	1.2209e-05	0.0049398	117	648	1373	11064	organelle envelope	EVM.TU.HIC_SCAFFOLD_11.396	GO:0031967	Hydroxyacyl-coenzyme A dehydrogenase, mitochondrial
1959	31967	1.2209e-05	0.0049398	117	648	1373	11064	organelle envelope	EVM.TU.HIC_SCAFFOLD_20.561	GO:0031967	Ubiquinone biosynthesis O-methyltransferase, mitochondrial
1960	31967	1.2209e-05	0.0049398	117	648	1373	11064	organelle envelope	EVM.TU.HIC_SCAFFOLD_4.1919	GO:0031967	Oxidoreductase HTATIP2
1961	31967	1.2209e-05	0.0049398	117	648	1373	11064	organelle envelope	EVM.TU.HIC_SCAFFOLD_11.3	GO:0031967	Mitochondrial import inner membrane translocase subunit Tim29
1962	31967	1.2209e-05	0.0049398	117	648	1373	11064	organelle envelope	EVM.TU.HIC_SCAFFOLD_21.124	GO:0031967	Mitochondrial-processing peptidase subunit beta
1963	31967	1.2209e-05	0.0049398	117	648	1373	11064	organelle envelope	EVM.TU.HIC_SCAFFOLD_11.1285	GO:0031967	Nucleoporin-like protein 2
1964	31967	1.2209e-05	0.0049398	117	648	1373	11064	organelle envelope	EVM.TU.HIC_SCAFFOLD_20.608	GO:0031967	Transmembrane protein 177
1965	31975	1.4131e-05	0.0053997	117	650	1373	11064	envelope	EVM.TU.HIC_SCAFFOLD_17.1006	GO:0031975	Centrosomal protein of 70 kDa
1966	31975	1.4131e-05	0.0053997	117	650	1373	11064	envelope	EVM.TU.HIC_SCAFFOLD_1.669	GO:0031975	28S ribosomal protein S21, mitochondrial
1967	31975	1.4131e-05	0.0053997	117	650	1373	11064	envelope	EVM.TU.HIC_SCAFFOLD_5.1674	GO:0031975	Arginine-hydroxylase NDUFAF5, mitochondrial
1968	31975	1.4131e-05	0.0053997	117	650	1373	11064	envelope	EVM.TU.HIC_SCAFFOLD_43.6	GO:0031975	Deoxyribonuclease-1
1969	31975	1.4131e-05	0.0053997	117	650	1373	11064	envelope	EVM.TU.HIC_SCAFFOLD_15.1476	GO:0031975	Nucleoside diphosphate kinase B
1970	31975	1.4131e-05	0.0053997	117	650	1373	11064	envelope	EVM.TU.HIC_SCAFFOLD_10.1555	GO:0031975	Germ cell-less protein-like 1
1971	31975	1.4131e-05	0.0053997	117	650	1373	11064	envelope	EVM.TU.HIC_SCAFFOLD_17.1881	GO:0031975	Cytochrome c oxidase subunit NDUFA4
1972	31975	1.4131e-05	0.0053997	117	650	1373	11064	envelope	EVM.TU.HIC_SCAFFOLD_1.147	GO:0031975	Fizzy-related protein homolog
1973	31975	1.4131e-05	0.0053997	117	650	1373	11064	envelope	EVM.TU.HIC_SCAFFOLD_20.151	GO:0031975	ATP synthase subunit O, mitochondrial
1974	31975	1.4131e-05	0.0053997	117	650	1373	11064	envelope	EVM.TU.SC0A5M3_2_HRSCAF_2.7	GO:0031975	ATP synthase subunit gamma, mitochondrial
1975	31975	1.4131e-05	0.0053997	117	650	1373	11064	envelope	EVM.TU.HIC_SCAFFOLD_31.243	GO:0031975	Lamin-B receptor
1976	31975	1.4131e-05	0.0053997	117	650	1373	11064	envelope	EVM.TU.HIC_SCAFFOLD_2.581	GO:0031975	NADH dehydrogenase [ubiquinone] iron-sulfur protein 6, mitochondrial
1977	31975	1.4131e-05	0.0053997	117	650	1373	11064	envelope	EVM.TU.HIC_SCAFFOLD_30.150	GO:0031975	CDP-diacylglycerol--inositol 3-phosphatidyltransferase
1978	31975	1.4131e-05	0.0053997	117	650	1373	11064	envelope	EVM.TU.HIC_SCAFFOLD_30.152	GO:0031975	Phosphatidylserine decarboxylase proenzyme, mitochondrial
1979	31975	1.4131e-05	0.0053997	117	650	1373	11064	envelope	EVM.TU.HIC_SCAFFOLD_2.987	GO:0031975	NADH dehydrogenase (ubiquinone) complex I, assembly factor 6
1980	31975	1.4131e-05	0.0053997	117	650	1373	11064	envelope	EVM.TU.SC0A5M3_2_HRSCAF_2.5	GO:0031975	S-adenosylmethionine mitochondrial carrier protein
1981	31975	1.4131e-05	0.0053997	117	650	1373	11064	envelope	EVM.TU.HIC_SCAFFOLD_30.169	GO:0031975	2-methoxy-6-polyprenyl-1,4-benzoquinol methylase, mitochondrial
1982	31975	1.4131e-05	0.0053997	117	650	1373	11064	envelope	EVM.TU.HIC_SCAFFOLD_1.1411	GO:0031975	Creatine kinase S-type, mitochondrial
1983	31975	1.4131e-05	0.0053997	117	650	1373	11064	envelope	EVM.TU.HIC_SCAFFOLD_35.1008	GO:0031975	FAD-linked sulfhydryl oxidase ALR
1984	31975	1.4131e-05	0.0053997	117	650	1373	11064	envelope	EVM.TU.HIC_SCAFFOLD_1.64	GO:0031975	Mitochondrial ribosome-associated GTPase 1
1985	31975	1.4131e-05	0.0053997	117	650	1373	11064	envelope	EVM.TU.HIC_SCAFFOLD_31.1879	GO:0031975	D-beta-hydroxybutyrate dehydrogenase, mitochondrial
1986	31975	1.4131e-05	0.0053997	117	650	1373	11064	envelope	EVM.TU.HIC_SCAFFOLD_30.563	GO:0031975	Mitochondrial fission process protein 1
1987	31975	1.4131e-05	0.0053997	117	650	1373	11064	envelope	EVM.TU.HIC_SCAFFOLD_35.1805	GO:0031975	Transmembrane protein 11-B, mitochondrial
1988	31975	1.4131e-05	0.0053997	117	650	1373	11064	envelope	EVM.TU.HIC_SCAFFOLD_4.1130	GO:0031975	Solute carrier family 25 member 46
1989	31975	1.4131e-05	0.0053997	117	650	1373	11064	envelope	EVM.TU.HIC_SCAFFOLD_10.1688	GO:0031975	Solute carrier family 25 member 44
1990	31975	1.4131e-05	0.0053997	117	650	1373	11064	envelope	EVM.TU.HIC_SCAFFOLD_1.153	GO:0031975	ATP-binding cassette sub-family D member 3
1991	31975	1.4131e-05	0.0053997	117	650	1373	11064	envelope	EVM.TU.HIC_SCAFFOLD_31.1757	GO:0031975	Very-long-chain (3R)-3-hydroxyacyl-CoA dehydratase 3
1992	31975	1.4131e-05	0.0053997	117	650	1373	11064	envelope	EVM.TU.HIC_SCAFFOLD_10.1601	GO:0031975	Copine-1
1993	31975	1.4131e-05	0.0053997	117	650	1373	11064	envelope	EVM.TU.HIC_SCAFFOLD_2.630	GO:0031975	NAD-dependent protein deacylase sirtuin-5, mitochondrial
1994	31975	1.4131e-05	0.0053997	117	650	1373	11064	envelope	EVM.TU.HIC_SCAFFOLD_30.1225	GO:0031975	Mitochondrial chaperone BCS1
1995	31975	1.4131e-05	0.0053997	117	650	1373	11064	envelope	EVM.TU.HIC_SCAFFOLD_2.112	GO:0031975	Transcription and mRNA export factor ENY2
1996	31975	1.4131e-05	0.0053997	117	650	1373	11064	envelope	EVM.TU.HIC_SCAFFOLD_1.161	GO:0031975	General transcription factor 3C polypeptide 3
1997	31975	1.4131e-05	0.0053997	117	650	1373	11064	envelope	EVM.TU.HIC_SCAFFOLD_2.350	GO:0031975	NADH dehydrogenase [ubiquinone] flavoprotein 2, mitochondrial
1998	31975	1.4131e-05	0.0053997	117	650	1373	11064	envelope	EVM.TU.HIC_SCAFFOLD_20.1879	GO:0031975	28S ribosomal protein S22, mitochondrial
1999	31975	1.4131e-05	0.0053997	117	650	1373	11064	envelope	EVM.TU.HIC_SCAFFOLD_17.1907	GO:0031975	Nuclear envelope integral membrane protein 1
[truncated: 1,573 more rows]

## Sheet: blue_go
	GO.ID	p.value	corr.p.value	x	n	X	N	Description	Genes.in.test.set
1	31224	3.923e-13	1.7673e-09	478	2769	1456	11064	intrinsic to membrane	EVM.TU.HIC_SCAFFOLD_1.425|EVM.TU.HIC_SCAFFOLD_10.1318|EVM.TU.HIC_SCAFFOLD_1.544|EVM.TU.HIC_SCAFFOLD_2.102|EVM.TU.HIC_SCAFFOLD_10.1321|EVM.TU.HIC_SCAFFOLD_2.340|EVM.TU.HIC_SCAFFOLD_10.544|EVM.TU.HIC_SCAFFOLD_35.1024|EVM.TU.HIC_SCAFFOLD_11.1176|EVM.TU.HIC_SCAFFOLD_2.225|EVM.TU.HIC_SCAFFOLD_4.2118|EVM.TU.HIC_SCAFFOLD_4.2117|EVM.TU.HIC_SCAFFOLD_35.148|EVM.TU.HIC_SCAFFOLD_4.2464|EVM.TU.HIC_SCAFFOLD_10…
2	16021	4.9705e-13	1.7673e-09	471	2724	1456	11064	integral to membrane	EVM.TU.HIC_SCAFFOLD_1.425|EVM.TU.HIC_SCAFFOLD_10.1318|EVM.TU.HIC_SCAFFOLD_1.544|EVM.TU.HIC_SCAFFOLD_2.102|EVM.TU.HIC_SCAFFOLD_10.1321|EVM.TU.HIC_SCAFFOLD_2.340|EVM.TU.HIC_SCAFFOLD_10.544|EVM.TU.HIC_SCAFFOLD_35.1024|EVM.TU.HIC_SCAFFOLD_11.1176|EVM.TU.HIC_SCAFFOLD_2.225|EVM.TU.HIC_SCAFFOLD_4.2118|EVM.TU.HIC_SCAFFOLD_4.2117|EVM.TU.HIC_SCAFFOLD_35.148|EVM.TU.HIC_SCAFFOLD_4.2464|EVM.TU.HIC_SCAFFOLD_10…
3	44425	1.2084e-12	2.8644e-09	605	3688	1456	11064	membrane part	EVM.TU.HIC_SCAFFOLD_1.425|EVM.TU.HIC_SCAFFOLD_17.1882|EVM.TU.HIC_SCAFFOLD_4.1142|EVM.TU.HIC_SCAFFOLD_10.1318|EVM.TU.HIC_SCAFFOLD_11.222|EVM.TU.HIC_SCAFFOLD_1.544|EVM.TU.HIC_SCAFFOLD_2.102|EVM.TU.HIC_SCAFFOLD_10.1321|EVM.TU.HIC_SCAFFOLD_2.340|EVM.TU.HIC_SCAFFOLD_20.278|EVM.TU.HIC_SCAFFOLD_35.1386|EVM.TU.HIC_SCAFFOLD_10.544|EVM.TU.HIC_SCAFFOLD_35.1024|EVM.TU.HIC_SCAFFOLD_11.1176|EVM.TU.HIC_SCAFFOLD…
4	4872	7.8889e-12	1.4024e-08	146	646	1456	11064	receptor activity	EVM.TU.HIC_SCAFFOLD_1.1487|EVM.TU.HIC_SCAFFOLD_1.425|EVM.TU.HIC_SCAFFOLD_17.1765|EVM.TU.HIC_SCAFFOLD_35.415|EVM.TU.HIC_SCAFFOLD_5.440|EVM.TU.HIC_SCAFFOLD_6.1437|EVM.TU.HIC_SCAFFOLD_10.1318|EVM.TU.HIC_SCAFFOLD_10.1714|EVM.TU.HIC_SCAFFOLD_5.1551|EVM.TU.HIC_SCAFFOLD_11.741|EVM.TU.HIC_SCAFFOLD_15.1510|EVM.TU.HIC_SCAFFOLD_10.1321|EVM.TU.HIC_SCAFFOLD_12.35|EVM.TU.HIC_SCAFFOLD_11.1176|EVM.TU.HIC_SCAFFOL…
5	16020	3.0064e-11	4.2758e-08	739	4733	1456	11064	membrane	EVM.TU.HIC_SCAFFOLD_1.425|EVM.TU.HIC_SCAFFOLD_17.1882|EVM.TU.HIC_SCAFFOLD_1.308|EVM.TU.HIC_SCAFFOLD_4.1142|EVM.TU.HIC_SCAFFOLD_10.1318|EVM.TU.HIC_SCAFFOLD_11.222|EVM.TU.HIC_SCAFFOLD_20.392|EVM.TU.HIC_SCAFFOLD_1.544|EVM.TU.HIC_SCAFFOLD_10.1680|EVM.TU.HIC_SCAFFOLD_10.427|EVM.TU.HIC_SCAFFOLD_2.102|EVM.TU.HIC_SCAFFOLD_2.222|EVM.TU.HIC_SCAFFOLD_10.1442|EVM.TU.HIC_SCAFFOLD_10.1321|EVM.TU.HIC_SCAFFOLD_2…
6	4930	7.2914e-11	8.6415e-08	85	321	1456	11064	G-protein coupled receptor activity	EVM.TU.HIC_SCAFFOLD_1.425|EVM.TU.HIC_SCAFFOLD_17.1765|EVM.TU.HIC_SCAFFOLD_10.1318|EVM.TU.HIC_SCAFFOLD_10.1714|EVM.TU.HIC_SCAFFOLD_5.1551|EVM.TU.HIC_SCAFFOLD_31.2236|EVM.TU.HIC_SCAFFOLD_5.1638|EVM.TU.HIC_SCAFFOLD_2.1737|EVM.TU.HIC_SCAFFOLD_10.1321|EVM.TU.HIC_SCAFFOLD_15.1705|EVM.TU.HIC_SCAFFOLD_30.1254|EVM.TU.HIC_SCAFFOLD_10.341|EVM.TU.HIC_SCAFFOLD_35.1621|EVM.TU.HIC_SCAFFOLD_10.1407|EVM.TU.HIC_SC…
7	4888	9.7333e-11	9.8876e-08	127	556	1456	11064	transmembrane receptor activity	EVM.TU.HIC_SCAFFOLD_1.1487|EVM.TU.HIC_SCAFFOLD_1.425|EVM.TU.HIC_SCAFFOLD_17.1765|EVM.TU.HIC_SCAFFOLD_35.415|EVM.TU.HIC_SCAFFOLD_6.1437|EVM.TU.HIC_SCAFFOLD_10.1318|EVM.TU.HIC_SCAFFOLD_10.1714|EVM.TU.HIC_SCAFFOLD_5.1551|EVM.TU.HIC_SCAFFOLD_11.741|EVM.TU.HIC_SCAFFOLD_15.1510|EVM.TU.HIC_SCAFFOLD_10.1321|EVM.TU.HIC_SCAFFOLD_12.35|EVM.TU.HIC_SCAFFOLD_35.1665|EVM.TU.HIC_SCAFFOLD_35.148|EVM.TU.HIC_SCAFFO…
8	5886	2.8357e-09	2.5206e-06	410	2443	1456	11064	plasma membrane	EVM.TU.HIC_SCAFFOLD_1.425|EVM.TU.HIC_SCAFFOLD_10.1318|EVM.TU.HIC_SCAFFOLD_2.102|EVM.TU.HIC_SCAFFOLD_2.222|EVM.TU.HIC_SCAFFOLD_10.1442|EVM.TU.HIC_SCAFFOLD_10.1321|EVM.TU.HIC_SCAFFOLD_2.340|EVM.TU.HIC_SCAFFOLD_35.1386|EVM.TU.HIC_SCAFFOLD_35.1024|EVM.TU.HIC_SCAFFOLD_11.1176|EVM.TU.HIC_SCAFFOLD_2.225|EVM.TU.HIC_SCAFFOLD_4.2118|EVM.TU.HIC_SCAFFOLD_4.2117|EVM.TU.HIC_SCAFFOLD_35.148|EVM.TU.HIC_SCAFFOLD_…
9	5509	1.5104e-08	1.1934e-05	130	618	1456	11064	calcium ion binding	EVM.TU.HIC_SCAFFOLD_31.1908|EVM.TU.HIC_SCAFFOLD_11.868|EVM.TU.HIC_SCAFFOLD_1.1525|EVM.TU.HIC_SCAFFOLD_15.246|EVM.TU.HIC_SCAFFOLD_31.360|EVM.TU.HIC_SCAFFOLD_15.1512|EVM.TU.HIC_SCAFFOLD_1.389|EVM.TU.HIC_SCAFFOLD_2.1934|EVM.TU.HIC_SCAFFOLD_35.1260|EVM.TU.HIC_SCAFFOLD_11.1176|EVM.TU.HIC_SCAFFOLD_4.2118|EVM.TU.HIC_SCAFFOLD_35.1664|EVM.TU.HIC_SCAFFOLD_1.1485|EVM.TU.HIC_SCAFFOLD_11.854|EVM.TU.HIC_SCAFFO…
10	7631	2.7169e-08	1.932e-05	21	44	1456	11064	feeding behavior	EVM.TU.HIC_SCAFFOLD_1.425|EVM.TU.HIC_SCAFFOLD_10.1418|EVM.TU.HIC_SCAFFOLD_21.1358|EVM.TU.HIC_SCAFFOLD_11.273|EVM.TU.HIC_SCAFFOLD_15.103|EVM.TU.HIC_SCAFFOLD_10.1444|EVM.TU.HIC_SCAFFOLD_10.1421|EVM.TU.HIC_SCAFFOLD_31.1647|EVM.TU.HIC_SCAFFOLD_30.779|EVM.TU.HIC_SCAFFOLD_10.1746|EVM.TU.HIC_SCAFFOLD_10.1537|EVM.TU.HIC_SCAFFOLD_31.2236|EVM.TU.HIC_SCAFFOLD_15.930|EVM.TU.HIC_SCAFFOLD_15.248|EVM.TU.HIC_SCA…
11	7166	5.768e-08	3.7288e-05	193	1028	1456	11064	cell surface receptor linked signaling pathway	EVM.TU.HIC_SCAFFOLD_1.425|EVM.TU.HIC_SCAFFOLD_17.1765|EVM.TU.HIC_SCAFFOLD_2.904|EVM.TU.SC0A5M3_288_HRSCAF_475.2|EVM.TU.HIC_SCAFFOLD_15.1510|EVM.TU.HIC_SCAFFOLD_31.121|EVM.TU.HIC_SCAFFOLD_10.1442|EVM.TU.HIC_SCAFFOLD_2.225|EVM.TU.HIC_SCAFFOLD_35.1807|EVM.TU.HIC_SCAFFOLD_10.1444|EVM.TU.HIC_SCAFFOLD_5.456|EVM.TU.HIC_SCAFFOLD_20.63|EVM.TU.HIC_SCAFFOLD_4.191|EVM.TU.HIC_SCAFFOLD_35.385|EVM.TU.HIC_SCAFFO…
12	4871	2.4191e-07	0.00013233	157	816	1456	11064	signal transducer activity	EVM.TU.HIC_SCAFFOLD_1.1487|EVM.TU.HIC_SCAFFOLD_1.425|EVM.TU.HIC_SCAFFOLD_17.1765|EVM.TU.HIC_SCAFFOLD_35.415|EVM.TU.HIC_SCAFFOLD_5.440|EVM.TU.HIC_SCAFFOLD_6.1437|EVM.TU.HIC_SCAFFOLD_10.1318|EVM.TU.HIC_SCAFFOLD_10.1714|EVM.TU.HIC_SCAFFOLD_5.1551|EVM.TU.HIC_SCAFFOLD_11.741|EVM.TU.HIC_SCAFFOLD_15.1510|EVM.TU.HIC_SCAFFOLD_17.257|EVM.TU.HIC_SCAFFOLD_10.1321|EVM.TU.HIC_SCAFFOLD_12.35|EVM.TU.HIC_SCAFFOLD…
13	60089	2.4191e-07	0.00013233	157	816	1456	11064	molecular transducer activity	EVM.TU.HIC_SCAFFOLD_1.1487|EVM.TU.HIC_SCAFFOLD_1.425|EVM.TU.HIC_SCAFFOLD_17.1765|EVM.TU.HIC_SCAFFOLD_35.415|EVM.TU.HIC_SCAFFOLD_5.440|EVM.TU.HIC_SCAFFOLD_6.1437|EVM.TU.HIC_SCAFFOLD_10.1318|EVM.TU.HIC_SCAFFOLD_10.1714|EVM.TU.HIC_SCAFFOLD_5.1551|EVM.TU.HIC_SCAFFOLD_11.741|EVM.TU.HIC_SCAFFOLD_15.1510|EVM.TU.HIC_SCAFFOLD_17.257|EVM.TU.HIC_SCAFFOLD_10.1321|EVM.TU.HIC_SCAFFOLD_12.35|EVM.TU.HIC_SCAFFOLD…
14	7186	4.2039e-07	0.00021353	71	301	1456	11064	G-protein coupled receptor protein signaling pathway	EVM.TU.HIC_SCAFFOLD_1.425|EVM.TU.HIC_SCAFFOLD_17.1765|EVM.TU.HIC_SCAFFOLD_45.6|EVM.TU.HIC_SCAFFOLD_10.1714|EVM.TU.HIC_SCAFFOLD_20.1175|EVM.TU.HIC_SCAFFOLD_31.2236|EVM.TU.HIC_SCAFFOLD_2.1737|EVM.TU.HIC_SCAFFOLD_10.1442|EVM.TU.HIC_SCAFFOLD_15.1705|EVM.TU.HIC_SCAFFOLD_30.1254|EVM.TU.HIC_SCAFFOLD_10.341|EVM.TU.HIC_SCAFFOLD_35.1621|EVM.TU.HIC_SCAFFOLD_10.1407|EVM.TU.HIC_SCAFFOLD_1.394|EVM.TU.HIC_SCAFF…
15	42755	2.4214e-06	0.0011479	10	15	1456	11064	eating behavior	EVM.TU.HIC_SCAFFOLD_10.1418|EVM.TU.HIC_SCAFFOLD_31.1650|EVM.TU.HIC_SCAFFOLD_10.804|EVM.TU.HIC_SCAFFOLD_10.573|EVM.TU.HIC_SCAFFOLD_20.108|EVM.TU.HIC_SCAFFOLD_31.1647|EVM.TU.HIC_SCAFFOLD_10.1746|EVM.TU.HIC_SCAFFOLD_10.1537|EVM.TU.HIC_SCAFFOLD_10.574|EVM.TU.HIC_SCAFFOLD_15.248
16	44459	2.6778e-06	0.0011703	263	1555	1456	11064	plasma membrane part	EVM.TU.HIC_SCAFFOLD_1.425|EVM.TU.HIC_SCAFFOLD_2.904|EVM.TU.HIC_SCAFFOLD_5.440|EVM.TU.SC0A5M3_288_HRSCAF_475.2|EVM.TU.HIC_SCAFFOLD_10.1318|EVM.TU.HIC_SCAFFOLD_15.1512|EVM.TU.HIC_SCAFFOLD_5.1551|EVM.TU.HIC_SCAFFOLD_15.1510|EVM.TU.HIC_SCAFFOLD_2.102|EVM.TU.HIC_SCAFFOLD_31.121|EVM.TU.HIC_SCAFFOLD_10.1321|EVM.TU.HIC_SCAFFOLD_2.340|EVM.TU.HIC_SCAFFOLD_21.13|EVM.TU.HIC_SCAFFOLD_35.1386|EVM.TU.HIC_SCAFFO…
17	50923	3.1083e-06	0.0011703	8	10	1456	11064	regulation of negative chemotaxis	EVM.TU.SC0A5M3_351_HRSCAF_607.4|EVM.TU.HIC_SCAFFOLD_15.802|EVM.TU.HIC_SCAFFOLD_11.847|EVM.TU.HIC_SCAFFOLD_11.1283|EVM.TU.SC0A5M3_288_HRSCAF_475.2|EVM.TU.SC0A5M3_207_HRSCAF_351.2|EVM.TU.HIC_SCAFFOLD_197.1|EVM.TU.HIC_SCAFFOLD_6.1419
18	35385	3.1083e-06	0.0011703	8	10	1456	11064	Roundabout signaling pathway	EVM.TU.SC0A5M3_351_HRSCAF_607.4|EVM.TU.HIC_SCAFFOLD_11.847|EVM.TU.HIC_SCAFFOLD_11.1283|EVM.TU.SC0A5M3_288_HRSCAF_475.2|EVM.TU.HIC_SCAFFOLD_11.1065|EVM.TU.SC0A5M3_207_HRSCAF_351.2|EVM.TU.HIC_SCAFFOLD_197.1|EVM.TU.HIC_SCAFFOLD_6.1419
19	50793	3.1269e-06	0.0011703	178	987	1456	11064	regulation of developmental process	EVM.TU.HIC_SCAFFOLD_1.1487|EVM.TU.HIC_SCAFFOLD_17.1765|EVM.TU.HIC_SCAFFOLD_6.126|EVM.TU.HIC_SCAFFOLD_11.868|EVM.TU.HIC_SCAFFOLD_1.51|EVM.TU.HIC_SCAFFOLD_35.415|EVM.TU.HIC_SCAFFOLD_4.1142|EVM.TU.SC0A5M3_288_HRSCAF_475.2|EVM.TU.HIC_SCAFFOLD_6.1437|EVM.TU.HIC_SCAFFOLD_10.1835|EVM.TU.HIC_SCAFFOLD_5.205|EVM.TU.HIC_SCAFFOLD_17.128|EVM.TU.HIC_SCAFFOLD_11.982|EVM.TU.HIC_SCAFFOLD_15.1510|EVM.TU.HIC_SCAFFO…
20	8528	4.8773e-06	0.001659	30	98	1456	11064	peptide receptor activity, G-protein coupled	EVM.TU.HIC_SCAFFOLD_1.425|EVM.TU.HIC_SCAFFOLD_21.1358|EVM.TU.HIC_SCAFFOLD_15.100|EVM.TU.HIC_SCAFFOLD_15.1011|EVM.TU.HIC_SCAFFOLD_10.1318|EVM.TU.HIC_SCAFFOLD_30.779|EVM.TU.HIC_SCAFFOLD_5.1551|EVM.TU.HIC_SCAFFOLD_31.2236|EVM.TU.HIC_SCAFFOLD_17.631|EVM.TU.HIC_SCAFFOLD_10.1321|EVM.TU.HIC_SCAFFOLD_6.1655|EVM.TU.HIC_SCAFFOLD_30.1254|EVM.TU.HIC_SCAFFOLD_21.1288|EVM.TU.HIC_SCAFFOLD_35.1320|EVM.TU.HIC_SCA…
21	40013	4.8994e-06	0.001659	24	70	1456	11064	negative regulation of locomotion	EVM.TU.SC0A5M3_351_HRSCAF_607.4|EVM.TU.HIC_SCAFFOLD_4.1035|EVM.TU.HIC_SCAFFOLD_11.868|EVM.TU.HIC_SCAFFOLD_1.1525|EVM.TU.HIC_SCAFFOLD_11.847|EVM.TU.SC0A5M3_288_HRSCAF_475.2|EVM.TU.HIC_SCAFFOLD_15.103|EVM.TU.HIC_SCAFFOLD_31.1689|EVM.TU.HIC_SCAFFOLD_15.320|EVM.TU.HIC_SCAFFOLD_31.1647|EVM.TU.HIC_SCAFFOLD_197.1|EVM.TU.HIC_SCAFFOLD_6.1419|EVM.TU.HIC_SCAFFOLD_35.36_EVM.TU.HIC_SCAFFOLD_35.37|EVM.TU.HIC_S…
22	31226	7.3061e-06	0.0022728	133	707	1456	11064	intrinsic to plasma membrane	EVM.TU.HIC_SCAFFOLD_1.1487|EVM.TU.HIC_SCAFFOLD_1.425|EVM.TU.HIC_SCAFFOLD_10.382|EVM.TU.HIC_SCAFFOLD_5.440|EVM.TU.HIC_SCAFFOLD_31.1864|EVM.TU.HIC_SCAFFOLD_10.1318|EVM.TU.HIC_SCAFFOLD_5.1551|EVM.TU.HIC_SCAFFOLD_15.1510|EVM.TU.HIC_SCAFFOLD_20.791|EVM.TU.HIC_SCAFFOLD_2.102|EVM.TU.HIC_SCAFFOLD_20.430|EVM.TU.HIC_SCAFFOLD_6.1552|EVM.TU.HIC_SCAFFOLD_10.1321|EVM.TU.HIC_SCAFFOLD_2.340|EVM.TU.HIC_SCAFFOLD_3…
23	7610	7.529e-06	0.0022728	75	348	1456	11064	behavior	EVM.TU.HIC_SCAFFOLD_1.425|EVM.TU.HIC_SCAFFOLD_4.717|EVM.TU.HIC_SCAFFOLD_1.51|EVM.TU.SC0A5M3_288_HRSCAF_475.2|EVM.TU.HIC_SCAFFOLD_6.1437|EVM.TU.HIC_SCAFFOLD_20.1175|EVM.TU.HIC_SCAFFOLD_10.1636|EVM.TU.HIC_SCAFFOLD_31.2236|EVM.TU.HIC_SCAFFOLD_15.248|EVM.TU.HIC_SCAFFOLD_10.2250|EVM.TU.HIC_SCAFFOLD_30.1254|EVM.TU.HIC_SCAFFOLD_4.2117|EVM.TU.HIC_SCAFFOLD_4.828|EVM.TU.HIC_SCAFFOLD_35.423|EVM.TU.HIC_SCAFF…
24	1653	7.6709e-06	0.0022728	30	100	1456	11064	peptide receptor activity	EVM.TU.HIC_SCAFFOLD_1.425|EVM.TU.HIC_SCAFFOLD_21.1358|EVM.TU.HIC_SCAFFOLD_15.100|EVM.TU.HIC_SCAFFOLD_15.1011|EVM.TU.HIC_SCAFFOLD_10.1318|EVM.TU.HIC_SCAFFOLD_30.779|EVM.TU.HIC_SCAFFOLD_5.1551|EVM.TU.HIC_SCAFFOLD_31.2236|EVM.TU.HIC_SCAFFOLD_17.631|EVM.TU.HIC_SCAFFOLD_10.1321|EVM.TU.HIC_SCAFFOLD_6.1655|EVM.TU.HIC_SCAFFOLD_30.1254|EVM.TU.HIC_SCAFFOLD_21.1288|EVM.TU.HIC_SCAFFOLD_35.1320|EVM.TU.HIC_SCA…
25	22603	1.1159e-05	0.003174	87	424	1456	11064	regulation of anatomical structure morphogenesis	EVM.TU.HIC_SCAFFOLD_1.1487|EVM.TU.HIC_SCAFFOLD_4.2312|EVM.TU.HIC_SCAFFOLD_11.868|EVM.TU.HIC_SCAFFOLD_1.51|EVM.TU.HIC_SCAFFOLD_35.415|EVM.TU.HIC_SCAFFOLD_4.1142|EVM.TU.SC0A5M3_288_HRSCAF_475.2|EVM.TU.HIC_SCAFFOLD_6.1437|EVM.TU.HIC_SCAFFOLD_15.320|EVM.TU.HIC_SCAFFOLD_20.96|EVM.TU.HIC_SCAFFOLD_1.342|EVM.TU.HIC_SCAFFOLD_10.1597|EVM.TU.HIC_SCAFFOLD_5.205|EVM.TU.HIC_SCAFFOLD_11.982|EVM.TU.HIC_SCAFFOLD_…
26	22410	1.304e-05	0.0034344	14	31	1456	11064	circadian sleep/wake cycle process	EVM.TU.HIC_SCAFFOLD_1.425|EVM.TU.HIC_SCAFFOLD_21.1358|EVM.TU.HIC_SCAFFOLD_10.1444|EVM.TU.HIC_SCAFFOLD_10.1421|EVM.TU.HIC_SCAFFOLD_31.1647|EVM.TU.HIC_SCAFFOLD_35.244|EVM.TU.HIC_SCAFFOLD_31.2236|EVM.TU.HIC_SCAFFOLD_15.930|EVM.TU.HIC_SCAFFOLD_10.805|EVM.TU.HIC_SCAFFOLD_6.1545|EVM.TU.HIC_SCAFFOLD_30.1254|EVM.TU.HIC_SCAFFOLD_10.573|EVM.TU.HIC_SCAFFOLD_6.1010|EVM.TU.HIC_SCAFFOLD_10.574
27	42745	1.304e-05	0.0034344	14	31	1456	11064	circadian sleep/wake cycle	EVM.TU.HIC_SCAFFOLD_1.425|EVM.TU.HIC_SCAFFOLD_21.1358|EVM.TU.HIC_SCAFFOLD_10.1444|EVM.TU.HIC_SCAFFOLD_10.1421|EVM.TU.HIC_SCAFFOLD_31.1647|EVM.TU.HIC_SCAFFOLD_35.244|EVM.TU.HIC_SCAFFOLD_31.2236|EVM.TU.HIC_SCAFFOLD_15.930|EVM.TU.HIC_SCAFFOLD_10.805|EVM.TU.HIC_SCAFFOLD_6.1545|EVM.TU.HIC_SCAFFOLD_30.1254|EVM.TU.HIC_SCAFFOLD_10.573|EVM.TU.HIC_SCAFFOLD_6.1010|EVM.TU.HIC_SCAFFOLD_10.574
28	50801	1.3617e-05	0.0034581	86	420	1456	11064	ion homeostasis	EVM.TU.HIC_SCAFFOLD_1.425|EVM.TU.HIC_SCAFFOLD_11.1247|EVM.TU.HIC_SCAFFOLD_17.1567|EVM.TU.HIC_SCAFFOLD_17.1765|EVM.TU.HIC_SCAFFOLD_10.382|EVM.TU.HIC_SCAFFOLD_21.1457|EVM.TU.HIC_SCAFFOLD_31.1864|EVM.TU.HIC_SCAFFOLD_15.320|EVM.TU.HIC_SCAFFOLD_1.585|EVM.TU.HIC_SCAFFOLD_5.205|EVM.TU.HIC_SCAFFOLD_5.369|EVM.TU.HIC_SCAFFOLD_31.2236|EVM.TU.HIC_SCAFFOLD_4.152|EVM.TU.HIC_SCAFFOLD_2.1899|EVM.TU.HIC_SCAFFOLD_…
29	42221	1.4629e-05	0.0035872	220	1294	1456	11064	response to chemical stimulus	EVM.TU.HIC_SCAFFOLD_1.425|EVM.TU.HIC_SCAFFOLD_17.1765|EVM.TU.HIC_SCAFFOLD_1.1525|EVM.TU.HIC_SCAFFOLD_4.1142|EVM.TU.HIC_SCAFFOLD_17.1642|EVM.TU.HIC_SCAFFOLD_5.440|EVM.TU.SC0A5M3_288_HRSCAF_475.2|EVM.TU.HIC_SCAFFOLD_20.54|EVM.TU.HIC_SCAFFOLD_10.1318|EVM.TU.HIC_SCAFFOLD_5.205|EVM.TU.HIC_SCAFFOLD_5.1551|EVM.TU.HIC_SCAFFOLD_10.1321|EVM.TU.HIC_SCAFFOLD_21.13|EVM.TU.HIC_SCAFFOLD_20.714|EVM.TU.HIC_SCAFFO…
30	50925	1.9051e-05	0.0045158	7	9	1456	11064	negative regulation of negative chemotaxis	EVM.TU.SC0A5M3_351_HRSCAF_607.4|EVM.TU.HIC_SCAFFOLD_11.847|EVM.TU.HIC_SCAFFOLD_11.1283|EVM.TU.SC0A5M3_288_HRSCAF_475.2|EVM.TU.SC0A5M3_207_HRSCAF_351.2|EVM.TU.HIC_SCAFFOLD_197.1|EVM.TU.HIC_SCAFFOLD_6.1419
31	8038	2.1101e-05	0.0048403	15	36	1456	11064	neuron recognition	EVM.TU.SC0A5M3_351_HRSCAF_607.4|EVM.TU.HIC_SCAFFOLD_2.2081|EVM.TU.HIC_SCAFFOLD_4.1352|EVM.TU.HIC_SCAFFOLD_11.847|EVM.TU.HIC_SCAFFOLD_6.561|EVM.TU.SC0A5M3_288_HRSCAF_475.2|EVM.TU.HIC_SCAFFOLD_197.1|EVM.TU.HIC_SCAFFOLD_15.1127|EVM.TU.HIC_SCAFFOLD_6.1419|EVM.TU.HIC_SCAFFOLD_17.502|EVM.TU.HIC_SCAFFOLD_35.385|EVM.TU.HIC_SCAFFOLD_6.1641|EVM.TU.HIC_SCAFFOLD_11.1283|EVM.TU.HIC_SCAFFOLD_11.1065|EVM.TU.SC0…
32	50795	2.2178e-05	0.0048896	29	100	1456	11064	regulation of behavior	EVM.TU.HIC_SCAFFOLD_1.425|EVM.TU.HIC_SCAFFOLD_17.1944|EVM.TU.HIC_SCAFFOLD_2.2081|EVM.TU.HIC_SCAFFOLD_21.1358|EVM.TU.HIC_SCAFFOLD_11.847|EVM.TU.SC0A5M3_288_HRSCAF_475.2|EVM.TU.HIC_SCAFFOLD_15.103|EVM.TU.HIC_SCAFFOLD_31.1647|EVM.TU.HIC_SCAFFOLD_6.1419|EVM.TU.HIC_SCAFFOLD_31.2236|EVM.TU.HIC_SCAFFOLD_17.631|EVM.TU.HIC_SCAFFOLD_10.805|EVM.TU.HIC_SCAFFOLD_30.1254|EVM.TU.SC0A5M3_207_HRSCAF_351.2|EVM.TU.…
33	5887	2.2691e-05	0.0048896	127	684	1456	11064	integral to plasma membrane	EVM.TU.HIC_SCAFFOLD_1.1487|EVM.TU.HIC_SCAFFOLD_1.425|EVM.TU.HIC_SCAFFOLD_10.382|EVM.TU.HIC_SCAFFOLD_31.1864|EVM.TU.HIC_SCAFFOLD_10.1318|EVM.TU.HIC_SCAFFOLD_5.1551|EVM.TU.HIC_SCAFFOLD_15.1510|EVM.TU.HIC_SCAFFOLD_20.791|EVM.TU.HIC_SCAFFOLD_2.102|EVM.TU.HIC_SCAFFOLD_20.430|EVM.TU.HIC_SCAFFOLD_6.1552|EVM.TU.HIC_SCAFFOLD_10.1321|EVM.TU.HIC_SCAFFOLD_2.340|EVM.TU.HIC_SCAFFOLD_35.35|EVM.TU.HIC_SCAFFOLD_4…
34	15295	3.1983e-05	0.0066545	6	7	1456	11064	solute:hydrogen symporter activity	EVM.TU.HIC_SCAFFOLD_20.791|EVM.TU.HIC_SCAFFOLD_21.171|EVM.TU.HIC_SCAFFOLD_1.84|EVM.TU.HIC_SCAFFOLD_30.1189|EVM.TU.HIC_SCAFFOLD_35.1730|EVM.TU.HIC_SCAFFOLD_1.214
35	23033	3.2753e-05	0.0066545	271	1661	1456	11064	signaling pathway	EVM.TU.HIC_SCAFFOLD_1.425|EVM.TU.HIC_SCAFFOLD_17.1765|EVM.TU.HIC_SCAFFOLD_1.51|EVM.TU.HIC_SCAFFOLD_4.1142|EVM.TU.HIC_SCAFFOLD_2.904|EVM.TU.HIC_SCAFFOLD_5.440|EVM.TU.HIC_SCAFFOLD_15.245|EVM.TU.SC0A5M3_288_HRSCAF_475.2|EVM.TU.HIC_SCAFFOLD_15.1510|EVM.TU.HIC_SCAFFOLD_2.1932|EVM.TU.HIC_SCAFFOLD_31.121|EVM.TU.HIC_SCAFFOLD_31.1111|EVM.TU.HIC_SCAFFOLD_10.1442|EVM.TU.HIC_SCAFFOLD_2.1818|EVM.TU.HIC_SCAFFO…
36	51239	3.3871e-05	0.0066905	210	1242	1456	11064	regulation of multicellular organismal process	EVM.TU.HIC_SCAFFOLD_1.425|EVM.TU.HIC_SCAFFOLD_17.1765|EVM.TU.HIC_SCAFFOLD_1.51|EVM.TU.HIC_SCAFFOLD_5.440|EVM.TU.SC0A5M3_288_HRSCAF_475.2|EVM.TU.HIC_SCAFFOLD_5.205|EVM.TU.HIC_SCAFFOLD_2.1932|EVM.TU.HIC_SCAFFOLD_10.546|EVM.TU.HIC_SCAFFOLD_31.121|EVM.TU.HIC_SCAFFOLD_2.340|EVM.TU.HIC_SCAFFOLD_4.2118|EVM.TU.HIC_SCAFFOLD_4.2117|EVM.TU.HIC_SCAFFOLD_35.148|EVM.TU.HIC_SCAFFOLD_4.2464|EVM.TU.HIC_SCAFFOLD_3…
37	23052	4.0272e-05	0.0077399	335	2115	1456	11064	signaling	EVM.TU.HIC_SCAFFOLD_26.34|EVM.TU.HIC_SCAFFOLD_1.425|EVM.TU.HIC_SCAFFOLD_17.1765|EVM.TU.HIC_SCAFFOLD_1.51|EVM.TU.HIC_SCAFFOLD_4.1142|EVM.TU.HIC_SCAFFOLD_2.904|EVM.TU.HIC_SCAFFOLD_5.440|EVM.TU.HIC_SCAFFOLD_15.245|EVM.TU.SC0A5M3_288_HRSCAF_475.2|EVM.TU.HIC_SCAFFOLD_15.1510|EVM.TU.HIC_SCAFFOLD_2.1932|EVM.TU.HIC_SCAFFOLD_31.121|EVM.TU.HIC_SCAFFOLD_2.222|EVM.TU.HIC_SCAFFOLD_31.1111|EVM.TU.HIC_SCAFFOLD_…
38	48878	4.3324e-05	0.0079261	99	514	1456	11064	chemical homeostasis	EVM.TU.HIC_SCAFFOLD_1.425|EVM.TU.HIC_SCAFFOLD_17.1765|EVM.TU.HIC_SCAFFOLD_10.382|EVM.TU.HIC_SCAFFOLD_31.1864|EVM.TU.HIC_SCAFFOLD_5.205|EVM.TU.HIC_SCAFFOLD_2.1899|EVM.TU.HIC_SCAFFOLD_6.1552|EVM.TU.HIC_SCAFFOLD_17.257|EVM.TU.HIC_SCAFFOLD_2.340|EVM.TU.HIC_SCAFFOLD_10.2014|EVM.TU.HIC_SCAFFOLD_20.556|EVM.TU.HIC_SCAFFOLD_4.1308|EVM.TU.HIC_SCAFFOLD_31.1191|EVM.TU.HIC_SCAFFOLD_1.394|EVM.TU.HIC_SCAFFOLD_1…
39	14070	4.347e-05	0.0079261	33	124	1456	11064	response to organic cyclic substance	EVM.TU.HIC_SCAFFOLD_4.2457|EVM.TU.HIC_SCAFFOLD_21.272|EVM.TU.HIC_SCAFFOLD_1.1525|EVM.TU.HIC_SCAFFOLD_31.1647|EVM.TU.HIC_SCAFFOLD_10.1537|EVM.TU.HIC_SCAFFOLD_15.1649|EVM.TU.HIC_SCAFFOLD_6.1650|EVM.TU.HIC_SCAFFOLD_20.451|EVM.TU.HIC_SCAFFOLD_17.631|EVM.TU.HIC_SCAFFOLD_17.257|EVM.TU.HIC_SCAFFOLD_20.1822|EVM.TU.HIC_SCAFFOLD_20.337|EVM.TU.HIC_SCAFFOLD_20.338|EVM.TU.HIC_SCAFFOLD_20.339|EVM.TU.HIC_SCAFFO…
40	42749	4.5665e-05	0.0080183	13	30	1456	11064	regulation of circadian sleep/wake cycle	EVM.TU.HIC_SCAFFOLD_1.425|EVM.TU.HIC_SCAFFOLD_21.1358|EVM.TU.HIC_SCAFFOLD_10.1444|EVM.TU.HIC_SCAFFOLD_10.1421|EVM.TU.HIC_SCAFFOLD_31.1647|EVM.TU.HIC_SCAFFOLD_31.2236|EVM.TU.HIC_SCAFFOLD_15.930|EVM.TU.HIC_SCAFFOLD_10.805|EVM.TU.HIC_SCAFFOLD_6.1545|EVM.TU.HIC_SCAFFOLD_30.1254|EVM.TU.HIC_SCAFFOLD_10.573|EVM.TU.HIC_SCAFFOLD_6.1010|EVM.TU.HIC_SCAFFOLD_10.574
41	51960	4.7326e-05	0.0080183	82	409	1456	11064	regulation of nervous system development	EVM.TU.HIC_SCAFFOLD_4.958|EVM.TU.HIC_SCAFFOLD_1.51|EVM.TU.HIC_SCAFFOLD_35.415|EVM.TU.HIC_SCAFFOLD_35.1618|EVM.TU.SC0A5M3_288_HRSCAF_475.2|EVM.TU.HIC_SCAFFOLD_6.1437|EVM.TU.HIC_SCAFFOLD_1.342|EVM.TU.HIC_SCAFFOLD_10.1597|EVM.TU.HIC_SCAFFOLD_2.1932|EVM.TU.HIC_SCAFFOLD_15.1705|EVM.TU.HIC_SCAFFOLD_30.1418|EVM.TU.HIC_SCAFFOLD_4.2117|EVM.TU.HIC_SCAFFOLD_35.1665|EVM.TU.SC0A5M3_351_HRSCAF_607.4|EVM.TU.HIC…
42	43279	4.7359e-05	0.0080183	20	60	1456	11064	response to alkaloid	EVM.TU.HIC_SCAFFOLD_4.2457|EVM.TU.HIC_SCAFFOLD_1.417|EVM.TU.HIC_SCAFFOLD_11.273|EVM.TU.HIC_SCAFFOLD_15.1585|EVM.TU.HIC_SCAFFOLD_31.1647|EVM.TU.SC0A5M3_3_HRSCAF_3.3|EVM.TU.HIC_SCAFFOLD_5.1704|EVM.TU.HIC_SCAFFOLD_15.1649|EVM.TU.HIC_SCAFFOLD_30.1304|EVM.TU.HIC_SCAFFOLD_2.1825|EVM.TU.HIC_SCAFFOLD_17.631|EVM.TU.HIC_SCAFFOLD_17.257|EVM.TU.HIC_SCAFFOLD_10.573|EVM.TU.HIC_SCAFFOLD_20.326|EVM.TU.SC0A5M3_3_…
43	8227	4.9895e-05	0.0082512	25	84	1456	11064	G-protein coupled amine receptor activity	EVM.TU.HIC_SCAFFOLD_4.2137|EVM.TU.HIC_SCAFFOLD_10.1714|EVM.TU.HIC_SCAFFOLD_31.540|EVM.TU.HIC_SCAFFOLD_2.1737|EVM.TU.HIC_SCAFFOLD_20.454|EVM.TU.HIC_SCAFFOLD_10.805|EVM.TU.HIC_SCAFFOLD_2.1796|EVM.TU.HIC_SCAFFOLD_2.1436|EVM.TU.HIC_SCAFFOLD_31.543|EVM.TU.HIC_SCAFFOLD_15.1705|EVM.TU.HIC_SCAFFOLD_10.341|EVM.TU.HIC_SCAFFOLD_2.568|EVM.TU.HIC_SCAFFOLD_2.1716|EVM.TU.HIC_SCAFFOLD_6.1010|EVM.TU.HIC_SCAFFOLD_…
44	22604	5.3673e-05	0.0086743	55	248	1456	11064	regulation of cell morphogenesis	EVM.TU.HIC_SCAFFOLD_4.2312|EVM.TU.HIC_SCAFFOLD_4.1142|EVM.TU.SC0A5M3_288_HRSCAF_475.2|EVM.TU.HIC_SCAFFOLD_6.1437|EVM.TU.HIC_SCAFFOLD_15.320|EVM.TU.HIC_SCAFFOLD_1.342|EVM.TU.HIC_SCAFFOLD_11.982|EVM.TU.HIC_SCAFFOLD_15.515|EVM.TU.HIC_SCAFFOLD_10.1486|EVM.TU.HIC_SCAFFOLD_30.1532|EVM.TU.HIC_SCAFFOLD_4.794|EVM.TU.SC0A5M3_351_HRSCAF_607.4|EVM.TU.HIC_SCAFFOLD_4.191|EVM.TU.HIC_SCAFFOLD_2.1581|EVM.TU.HIC_S…
45	21889	5.532e-05	0.0087419	9	16	1456	11064	olfactory bulb interneuron differentiation	EVM.TU.SC0A5M3_351_HRSCAF_607.4|EVM.TU.HIC_SCAFFOLD_35.415|EVM.TU.HIC_SCAFFOLD_31.2053|EVM.TU.HIC_SCAFFOLD_11.847|EVM.TU.HIC_SCAFFOLD_11.1283|EVM.TU.SC0A5M3_288_HRSCAF_475.2|EVM.TU.SC0A5M3_207_HRSCAF_351.2|EVM.TU.HIC_SCAFFOLD_197.1|EVM.TU.HIC_SCAFFOLD_6.1419
46	50919	6.1441e-05	0.008884	8	13	1456	11064	negative chemotaxis	EVM.TU.HIC_SCAFFOLD_15.802|EVM.TU.HIC_SCAFFOLD_11.847|EVM.TU.HIC_SCAFFOLD_11.1283|EVM.TU.SC0A5M3_288_HRSCAF_475.2|EVM.TU.HIC_SCAFFOLD_6.1437|EVM.TU.SC0A5M3_207_HRSCAF_351.2|EVM.TU.HIC_SCAFFOLD_197.1|EVM.TU.HIC_SCAFFOLD_17.502
47	48521	6.1441e-05	0.008884	8	13	1456	11064	negative regulation of behavior	EVM.TU.SC0A5M3_351_HRSCAF_607.4|EVM.TU.HIC_SCAFFOLD_11.847|EVM.TU.HIC_SCAFFOLD_11.1283|EVM.TU.SC0A5M3_288_HRSCAF_475.2|EVM.TU.SC0A5M3_207_HRSCAF_351.2|EVM.TU.HIC_SCAFFOLD_197.1|EVM.TU.HIC_SCAFFOLD_6.1419|EVM.TU.HIC_SCAFFOLD_6.1010
48	16198	6.1441e-05	0.008884	8	13	1456	11064	axon choice point recognition	EVM.TU.SC0A5M3_351_HRSCAF_607.4|EVM.TU.HIC_SCAFFOLD_11.847|EVM.TU.HIC_SCAFFOLD_11.1283|EVM.TU.SC0A5M3_288_HRSCAF_475.2|EVM.TU.HIC_SCAFFOLD_11.1065|EVM.TU.SC0A5M3_207_HRSCAF_351.2|EVM.TU.HIC_SCAFFOLD_197.1|EVM.TU.HIC_SCAFFOLD_6.1419
49	16199	6.1441e-05	0.008884	8	13	1456	11064	axon midline choice point recognition	EVM.TU.SC0A5M3_351_HRSCAF_607.4|EVM.TU.HIC_SCAFFOLD_11.847|EVM.TU.HIC_SCAFFOLD_11.1283|EVM.TU.SC0A5M3_288_HRSCAF_475.2|EVM.TU.HIC_SCAFFOLD_11.1065|EVM.TU.SC0A5M3_207_HRSCAF_351.2|EVM.TU.HIC_SCAFFOLD_197.1|EVM.TU.HIC_SCAFFOLD_6.1419
50	30814	6.2467e-05	0.008884	38	153	1456	11064	regulation of cAMP metabolic process	EVM.TU.HIC_SCAFFOLD_17.1765|EVM.TU.HIC_SCAFFOLD_10.1418|EVM.TU.HIC_SCAFFOLD_15.100|EVM.TU.HIC_SCAFFOLD_31.1647|EVM.TU.HIC_SCAFFOLD_10.1714|EVM.TU.HIC_SCAFFOLD_5.205|EVM.TU.HIC_SCAFFOLD_30.779|EVM.TU.HIC_SCAFFOLD_1.366|EVM.TU.HIC_SCAFFOLD_5.1551|EVM.TU.HIC_SCAFFOLD_31.540|EVM.TU.HIC_SCAFFOLD_2.1737|EVM.TU.HIC_SCAFFOLD_10.2073|EVM.TU.HIC_SCAFFOLD_10.804|EVM.TU.HIC_SCAFFOLD_2.1796|EVM.TU.HIC_SCAFFOL…

## Sheet: blue_go_genes
	GO.ID	pvalue_GO	corr.p.value	x	n	X	N	Description	Genes.in.test.set	GO.ID_FULL	Gene.Annotation
1	31224	3.923e-13	1.7673e-09	478	2769	1456	11064	intrinsic to membrane	EVM.TU.HIC_SCAFFOLD_1.425	GO:0031224	Orexin receptor type 1
2	31224	3.923e-13	1.7673e-09	478	2769	1456	11064	intrinsic to membrane	EVM.TU.HIC_SCAFFOLD_10.1318	GO:0031224	QRFP-like peptide receptor
3	31224	3.923e-13	1.7673e-09	478	2769	1456	11064	intrinsic to membrane	EVM.TU.HIC_SCAFFOLD_1.544	GO:0031224	RAB6A-GEF complex partner protein 1
4	31224	3.923e-13	1.7673e-09	478	2769	1456	11064	intrinsic to membrane	EVM.TU.HIC_SCAFFOLD_2.102	GO:0031224	Riboflavin transporter 2
5	31224	3.923e-13	1.7673e-09	478	2769	1456	11064	intrinsic to membrane	EVM.TU.HIC_SCAFFOLD_10.1321	GO:0031224	QRFP-like peptide receptor
6	31224	3.923e-13	1.7673e-09	478	2769	1456	11064	intrinsic to membrane	EVM.TU.HIC_SCAFFOLD_2.340	GO:0031224	Ankyrin-2
7	31224	3.923e-13	1.7673e-09	478	2769	1456	11064	intrinsic to membrane	EVM.TU.HIC_SCAFFOLD_10.544	GO:0031224	HIG1 domain family member 2A, mitochondrial
8	31224	3.923e-13	1.7673e-09	478	2769	1456	11064	intrinsic to membrane	EVM.TU.HIC_SCAFFOLD_35.1024	GO:0031224	UPF0505 protein C16orf62
9	31224	3.923e-13	1.7673e-09	478	2769	1456	11064	intrinsic to membrane	EVM.TU.HIC_SCAFFOLD_11.1176	GO:0031224	Neurogenic locus notch homolog protein 1
10	31224	3.923e-13	1.7673e-09	478	2769	1456	11064	intrinsic to membrane	EVM.TU.HIC_SCAFFOLD_2.225	GO:0031224	Transient receptor potential cation channel subfamily A member 1
11	31224	3.923e-13	1.7673e-09	478	2769	1456	11064	intrinsic to membrane	EVM.TU.HIC_SCAFFOLD_4.2118	GO:0031224	Synaptotagmin-7
12	31224	3.923e-13	1.7673e-09	478	2769	1456	11064	intrinsic to membrane	EVM.TU.HIC_SCAFFOLD_4.2117	GO:0031224	Synaptotagmin-4
13	31224	3.923e-13	1.7673e-09	478	2769	1456	11064	intrinsic to membrane	EVM.TU.HIC_SCAFFOLD_35.148	GO:0031224	Toll-like receptor 6
14	31224	3.923e-13	1.7673e-09	478	2769	1456	11064	intrinsic to membrane	EVM.TU.HIC_SCAFFOLD_4.2464	GO:0031224	Beta-2 adrenergic receptor
15	31224	3.923e-13	1.7673e-09	478	2769	1456	11064	intrinsic to membrane	EVM.TU.HIC_SCAFFOLD_10.1444	GO:0031224	Orexin receptor type 1
16	31224	3.923e-13	1.7673e-09	478	2769	1456	11064	intrinsic to membrane	EVM.TU.HIC_SCAFFOLD_31.2208	GO:0031224	Polycystic kidney disease protein 1-like 2
17	31224	3.923e-13	1.7673e-09	478	2769	1456	11064	intrinsic to membrane	EVM.TU.HIC_SCAFFOLD_10.1564	GO:0031224	Mitochondrial uncoupling protein 2
18	31224	3.923e-13	1.7673e-09	478	2769	1456	11064	intrinsic to membrane	EVM.TU.HIC_SCAFFOLD_35.145	GO:0031224	Toll-like receptor 2
19	31224	3.923e-13	1.7673e-09	478	2769	1456	11064	intrinsic to membrane	EVM.TU.HIC_SCAFFOLD_10.1449	GO:0031224	Bombesin receptor subtype-3
20	31224	3.923e-13	1.7673e-09	478	2769	1456	11064	intrinsic to membrane	EVM.TU.HIC_SCAFFOLD_20.2057	GO:0031224	Putative ammonium transporter 3
21	31224	3.923e-13	1.7673e-09	478	2769	1456	11064	intrinsic to membrane	EVM.TU.HIC_SCAFFOLD_4.191	GO:0031224	Low-density lipoprotein receptor-related protein 4
22	31224	3.923e-13	1.7673e-09	478	2769	1456	11064	intrinsic to membrane	EVM.TU.HIC_SCAFFOLD_35.385	GO:0031224	Cadherin EGF LAG seven-pass G-type receptor 3
23	31224	3.923e-13	1.7673e-09	478	2769	1456	11064	intrinsic to membrane	EVM.TU.HIC_SCAFFOLD_20.141	GO:0031224	Frizzled-10
24	31224	3.923e-13	1.7673e-09	478	2769	1456	11064	intrinsic to membrane	EVM.TU.HIC_SCAFFOLD_2.233	GO:0031224	E3 ubiquitin-protein ligase AMFR
25	31224	3.923e-13	1.7673e-09	478	2769	1456	11064	intrinsic to membrane	EVM.TU.HIC_SCAFFOLD_10.1452	GO:0031224	Cyclic AMP-responsive element-binding protein 3-like protein 2
26	31224	3.923e-13	1.7673e-09	478	2769	1456	11064	intrinsic to membrane	EVM.TU.HIC_SCAFFOLD_35.1491	GO:0031224	Inward rectifier potassium channel 4
27	31224	3.923e-13	1.7673e-09	478	2769	1456	11064	intrinsic to membrane	EVM.TU.HIC_SCAFFOLD_11.1065	GO:0031224	Roundabout homolog 3
28	31224	3.923e-13	1.7673e-09	478	2769	1456	11064	intrinsic to membrane	EVM.TU.HIC_SCAFFOLD_35.1499	GO:0031224	Speract receptor
29	31224	3.923e-13	1.7673e-09	478	2769	1456	11064	intrinsic to membrane	EVM.TU.HIC_SCAFFOLD_35.478	GO:0031224	Disrupted in renal carcinoma protein 2 homolog
30	31224	3.923e-13	1.7673e-09	478	2769	1456	11064	intrinsic to membrane	EVM.TU.HIC_SCAFFOLD_4.2137	GO:0031224	Alpha-1A adrenergic receptor
31	31224	3.923e-13	1.7673e-09	478	2769	1456	11064	intrinsic to membrane	EVM.TU.HIC_SCAFFOLD_10.1418	GO:0031224	Adenosine receptor A2a
32	31224	3.923e-13	1.7673e-09	478	2769	1456	11064	intrinsic to membrane	EVM.TU.HIC_SCAFFOLD_21.171	GO:0031224	Major facilitator superfamily domain-containing protein 3
33	31224	3.923e-13	1.7673e-09	478	2769	1456	11064	intrinsic to membrane	EVM.TU.HIC_SCAFFOLD_1.32	GO:0031224	Transmembrane prolyl 4-hydroxylase
34	31224	3.923e-13	1.7673e-09	478	2769	1456	11064	intrinsic to membrane	EVM.TU.HIC_SCAFFOLD_17.1783	GO:0031224	Integrin alpha-9
35	31224	3.923e-13	1.7673e-09	478	2769	1456	11064	intrinsic to membrane	EVM.TU.HIC_SCAFFOLD_17.1785	GO:0031224	Integrin alpha-8
36	31224	3.923e-13	1.7673e-09	478	2769	1456	11064	intrinsic to membrane	EVM.TU.HIC_SCAFFOLD_31.1200	GO:0031224	Transmembrane protein 229B
37	31224	3.923e-13	1.7673e-09	478	2769	1456	11064	intrinsic to membrane	EVM.TU.HIC_SCAFFOLD_10.1537	GO:0031224	Carnitine O-palmitoyltransferase 1, liver isoform
38	31224	3.923e-13	1.7673e-09	478	2769	1456	11064	intrinsic to membrane	EVM.TU.HIC_SCAFFOLD_10.1535	GO:0031224	Short transient receptor potential channel 7
39	31224	3.923e-13	1.7673e-09	478	2769	1456	11064	intrinsic to membrane	EVM.TU.HIC_SCAFFOLD_17.435	GO:0031224	Probable glycosyltransferase STELLO1
40	31224	3.923e-13	1.7673e-09	478	2769	1456	11064	intrinsic to membrane	EVM.TU.HIC_SCAFFOLD_17.311	GO:0031224	Tetraspanin-31
41	31224	3.923e-13	1.7673e-09	478	2769	1456	11064	intrinsic to membrane	EVM.TU.HIC_SCAFFOLD_20.376	GO:0031224	Mucin-like protein (Fragment)
42	31224	3.923e-13	1.7673e-09	478	2769	1456	11064	intrinsic to membrane	EVM.TU.HIC_SCAFFOLD_17.554	GO:0031224	Glucose-dependent insulinotropic receptor
43	31224	3.923e-13	1.7673e-09	478	2769	1456	11064	intrinsic to membrane	EVM.TU.HIC_SCAFFOLD_17.672	GO:0031224	GPI mannosyltransferase 4
44	31224	3.923e-13	1.7673e-09	478	2769	1456	11064	intrinsic to membrane	EVM.TU.HIC_SCAFFOLD_17.552	GO:0031224	Rhodopsin
45	31224	3.923e-13	1.7673e-09	478	2769	1456	11064	intrinsic to membrane	EVM.TU.HIC_SCAFFOLD_21.298	GO:0031224	Potassium voltage-gated channel subfamily D member 3
46	31224	3.923e-13	1.7673e-09	478	2769	1456	11064	intrinsic to membrane	EVM.TU.HIC_SCAFFOLD_30.1515	GO:0031224	Glutathione hydrolase 1 proenzyme
47	31224	3.923e-13	1.7673e-09	478	2769	1456	11064	intrinsic to membrane	EVM.TU.HIC_SCAFFOLD_35.125	GO:0031224	Transmembrane protein 41B
48	31224	3.923e-13	1.7673e-09	478	2769	1456	11064	intrinsic to membrane	EVM.TU.HIC_SCAFFOLD_4.1035	GO:0031224	Disabled homolog 2-interacting protein
49	31224	3.923e-13	1.7673e-09	478	2769	1456	11064	intrinsic to membrane	EVM.TU.HIC_SCAFFOLD_4.2364	GO:0031224	Leucine-rich repeats and immunoglobulin-like domains protein 3
50	31224	3.923e-13	1.7673e-09	478	2769	1456	11064	intrinsic to membrane	EVM.TU.HIC_SCAFFOLD_4.2243	GO:0031224	Chondroitin sulfate synthase 1
51	31224	3.923e-13	1.7673e-09	478	2769	1456	11064	intrinsic to membrane	EVM.TU.HIC_SCAFFOLD_4.1031	GO:0031224	Protein odr-4 homolog
52	31224	3.923e-13	1.7673e-09	478	2769	1456	11064	intrinsic to membrane	EVM.TU.HIC_SCAFFOLD_11.352	GO:0031224	Vesicle transport through interaction with t-SNAREs homolog 1A
53	31224	3.923e-13	1.7673e-09	478	2769	1456	11064	intrinsic to membrane	EVM.TU.HIC_SCAFFOLD_11.473	GO:0031224	Calcium-activated potassium channel subunit alpha-1
54	31224	3.923e-13	1.7673e-09	478	2769	1456	11064	intrinsic to membrane	EVM.TU.HIC_SCAFFOLD_10.1421	GO:0031224	Orexin receptor type 2
55	31224	3.923e-13	1.7673e-09	478	2769	1456	11064	intrinsic to membrane	EVM.TU.HIC_SCAFFOLD_35.364	GO:0031224	Netrin receptor UNC5C
56	31224	3.923e-13	1.7673e-09	478	2769	1456	11064	intrinsic to membrane	EVM.TU.HIC_SCAFFOLD_1.213	GO:0031224	Extracellular calcium-sensing receptor
57	31224	3.923e-13	1.7673e-09	478	2769	1456	11064	intrinsic to membrane	EVM.TU.HIC_SCAFFOLD_1.214	GO:0031224	Acetyl-coenzyme A transporter 1
58	31224	3.923e-13	1.7673e-09	478	2769	1456	11064	intrinsic to membrane	EVM.TU.HIC_SCAFFOLD_17.445	GO:0031224	Solute carrier family 23 member 1
59	31224	3.923e-13	1.7673e-09	478	2769	1456	11064	intrinsic to membrane	EVM.TU.HIC_SCAFFOLD_20.484	GO:0031224	Putative potassium channel protein YugO
60	31224	3.923e-13	1.7673e-09	478	2769	1456	11064	intrinsic to membrane	EVM.TU.HIC_SCAFFOLD_10.316	GO:0031224	E3 ubiquitin-protein ligase RNF103
61	31224	3.923e-13	1.7673e-09	478	2769	1456	11064	intrinsic to membrane	EVM.TU.HIC_SCAFFOLD_15.54	GO:0031224	Carbohydrate sulfotransferase 11
62	31224	3.923e-13	1.7673e-09	478	2769	1456	11064	intrinsic to membrane	EVM.TU.HIC_SCAFFOLD_11.1080	GO:0031224	Sodium/potassium-transporting ATPase subunit beta-1-interacting protein 1
63	31224	3.923e-13	1.7673e-09	478	2769	1456	11064	intrinsic to membrane	EVM.TU.HIC_SCAFFOLD_10.1672	GO:0031224	Protogenin
64	31224	3.923e-13	1.7673e-09	478	2769	1456	11064	intrinsic to membrane	EVM.TU.HIC_SCAFFOLD_17.561	GO:0031224	Low affinity immunoglobulin epsilon Fc receptor
65	31224	3.923e-13	1.7673e-09	478	2769	1456	11064	intrinsic to membrane	EVM.TU.HIC_SCAFFOLD_10.1670	GO:0031224	Protogenin
66	31224	3.923e-13	1.7673e-09	478	2769	1456	11064	intrinsic to membrane	EVM.TU.HIC_SCAFFOLD_1.106	GO:0031224	Anti-sigma-I factor RsgI6
67	31224	3.923e-13	1.7673e-09	478	2769	1456	11064	intrinsic to membrane	EVM.TU.HIC_SCAFFOLD_17.1567	GO:0031224	Protein lifeguard 1
68	31224	3.923e-13	1.7673e-09	478	2769	1456	11064	intrinsic to membrane	EVM.TU.HIC_SCAFFOLD_126.5	GO:0031224	Protein APCDD1
69	31224	3.923e-13	1.7673e-09	478	2769	1456	11064	intrinsic to membrane	EVM.TU.HIC_SCAFFOLD_4.2278	GO:0031224	Alkaline ceramidase
70	31224	3.923e-13	1.7673e-09	478	2769	1456	11064	intrinsic to membrane	EVM.TU.HIC_SCAFFOLD_4.2276	GO:0031224	Coadhesin (Fragment)
71	31224	3.923e-13	1.7673e-09	478	2769	1456	11064	intrinsic to membrane	EVM.TU.HIC_SCAFFOLD_1.342	GO:0031224	Receptor-type tyrosine-protein phosphatase delta
72	31224	3.923e-13	1.7673e-09	478	2769	1456	11064	intrinsic to membrane	EVM.TU.HIC_SCAFFOLD_1.585	GO:0031224	Zinc transporter 7
73	31224	3.923e-13	1.7673e-09	478	2769	1456	11064	intrinsic to membrane	EVM.TU.HIC_SCAFFOLD_30.1414	GO:0031224	E3 ubiquitin-protein ligase RNF144B
74	31224	3.923e-13	1.7673e-09	478	2769	1456	11064	intrinsic to membrane	EVM.TU.HIC_SCAFFOLD_2.265	GO:0031224	Polycystic kidney disease protein 1-like 2
75	31224	3.923e-13	1.7673e-09	478	2769	1456	11064	intrinsic to membrane	EVM.TU.HIC_SCAFFOLD_11.1090	GO:0031224	Discoidin, CUB and LCCL domain-containing protein 2
76	31224	3.923e-13	1.7673e-09	478	2769	1456	11064	intrinsic to membrane	EVM.TU.HIC_SCAFFOLD_15.65	GO:0031224	E3 ubiquitin-protein ligase MARCH8
77	31224	3.923e-13	1.7673e-09	478	2769	1456	11064	intrinsic to membrane	EVM.TU.HIC_SCAFFOLD_10.1363	GO:0031224	Receptor expression-enhancing protein 2
78	31224	3.923e-13	1.7673e-09	478	2769	1456	11064	intrinsic to membrane	EVM.TU.HIC_SCAFFOLD_10.1242	GO:0031224	Proline-rich transmembrane protein 1
79	31224	3.923e-13	1.7673e-09	478	2769	1456	11064	intrinsic to membrane	EVM.TU.HIC_SCAFFOLD_10.341	GO:0031224	Octopamine receptor beta-2R
80	31224	3.923e-13	1.7673e-09	478	2769	1456	11064	intrinsic to membrane	EVM.TU.HIC_SCAFFOLD_10.588	GO:0031224	Translocon-associated protein subunit alpha
81	31224	3.923e-13	1.7673e-09	478	2769	1456	11064	intrinsic to membrane	EVM.TU.HIC_SCAFFOLD_21.276	GO:0031224	Complex I assembly factor TIMMDC1, mitochondrial
82	31224	3.923e-13	1.7673e-09	478	2769	1456	11064	intrinsic to membrane	EVM.TU.HIC_SCAFFOLD_10.464	GO:0031224	Sideroflexin-1
83	31224	3.923e-13	1.7673e-09	478	2769	1456	11064	intrinsic to membrane	EVM.TU.HIC_SCAFFOLD_10.690	GO:0031224	Synaptobrevin homolog YKT6
84	31224	3.923e-13	1.7673e-09	478	2769	1456	11064	intrinsic to membrane	EVM.TU.HIC_SCAFFOLD_15.1042	GO:0031224	Alpha-1,3-mannosyl-glycoprotein 4-beta-N-acetylglucosaminyltransferase B
85	31224	3.923e-13	1.7673e-09	478	2769	1456	11064	intrinsic to membrane	EVM.TU.HIC_SCAFFOLD_52.5	GO:0031224	UbiA prenyltransferase domain-containing protein 1
86	31224	3.923e-13	1.7673e-09	478	2769	1456	11064	intrinsic to membrane	EVM.TU.HIC_SCAFFOLD_10.1369	GO:0031224	Potassium voltage-gated channel protein Shal
87	31224	3.923e-13	1.7673e-09	478	2769	1456	11064	intrinsic to membrane	EVM.TU.HIC_SCAFFOLD_17.1551	GO:0031224	Polycystic kidney disease protein 1-like 2
88	31224	3.923e-13	1.7673e-09	478	2769	1456	11064	intrinsic to membrane	EVM.TU.HIC_SCAFFOLD_15.832	GO:0031224	Sodium/hydrogen exchanger 9B2
89	31224	3.923e-13	1.7673e-09	478	2769	1456	11064	intrinsic to membrane	EVM.TU.HIC_SCAFFOLD_10.1251	GO:0031224	Proline-rich transmembrane protein 1
90	31224	3.923e-13	1.7673e-09	478	2769	1456	11064	intrinsic to membrane	EVM.TU.HIC_SCAFFOLD_15.79	GO:0031224	Probable phospholipid-transporting ATPase VD
91	31224	3.923e-13	1.7673e-09	478	2769	1456	11064	intrinsic to membrane	EVM.TU.HIC_SCAFFOLD_30.1304	GO:0031224	Adhesion G protein-coupled receptor L3
92	31224	3.923e-13	1.7673e-09	478	2769	1456	11064	intrinsic to membrane	EVM.TU.HIC_SCAFFOLD_17.743	GO:0031224	Discoidin domain-containing receptor 2
93	31224	3.923e-13	1.7673e-09	478	2769	1456	11064	intrinsic to membrane	EVM.TU.HIC_SCAFFOLD_10.1491	GO:0031224	Trace amine-associated receptor 8b
94	31224	3.923e-13	1.7673e-09	478	2769	1456	11064	intrinsic to membrane	EVM.TU.HIC_SCAFFOLD_30.1302	GO:0031224	Adhesion G-protein coupled receptor D1
95	31224	3.923e-13	1.7673e-09	478	2769	1456	11064	intrinsic to membrane	EVM.TU.HIC_SCAFFOLD_10.1012	GO:0031224	Fibroblast growth factor receptor 3
96	31224	3.923e-13	1.7673e-09	478	2769	1456	11064	intrinsic to membrane	EVM.TU.HIC_SCAFFOLD_20.103	GO:0031224	QRFP-like peptide receptor
97	31224	3.923e-13	1.7673e-09	478	2769	1456	11064	intrinsic to membrane	EVM.TU.HIC_SCAFFOLD_10.1374	GO:0031224	Vesicular glutamate transporter 2
98	31224	3.923e-13	1.7673e-09	478	2769	1456	11064	intrinsic to membrane	EVM.TU.HIC_SCAFFOLD_10.573	GO:0031224	Adenosine receptor A2a
99	31224	3.923e-13	1.7673e-09	478	2769	1456	11064	intrinsic to membrane	EVM.TU.HIC_SCAFFOLD_10.572	GO:0031224	Beta-4C adrenergic receptor
100	31224	3.923e-13	1.7673e-09	478	2769	1456	11064	intrinsic to membrane	EVM.TU.HIC_SCAFFOLD_10.693	GO:0031224	Major facilitator superfamily domain-containing protein 10
101	31224	3.923e-13	1.7673e-09	478	2769	1456	11064	intrinsic to membrane	EVM.TU.HIC_SCAFFOLD_20.108	GO:0031224	Neuromedin-U receptor 2
102	31224	3.923e-13	1.7673e-09	478	2769	1456	11064	intrinsic to membrane	EVM.TU.HIC_SCAFFOLD_10.574	GO:0031224	Adenosine receptor A2a
103	31224	3.923e-13	1.7673e-09	478	2769	1456	11064	intrinsic to membrane	EVM.TU.HIC_SCAFFOLD_5.1292	GO:0031224	ABC transporter C family member 3
104	31224	3.923e-13	1.7673e-09	478	2769	1456	11064	intrinsic to membrane	EVM.TU.HIC_SCAFFOLD_2.2081	GO:0031224	Ephrin-B2a
105	31224	3.923e-13	1.7673e-09	478	2769	1456	11064	intrinsic to membrane	EVM.TU.HIC_SCAFFOLD_10.1698	GO:0031224	Putative neutral sphingomyelinase
106	31224	3.923e-13	1.7673e-09	478	2769	1456	11064	intrinsic to membrane	EVM.TU.HIC_SCAFFOLD_31.1524	GO:0031224	Sperm receptor for egg jelly
107	31224	3.923e-13	1.7673e-09	478	2769	1456	11064	intrinsic to membrane	EVM.TU.HIC_SCAFFOLD_15.1011	GO:0031224	Tachykinin-like peptides receptor 99D
108	31224	3.923e-13	1.7673e-09	478	2769	1456	11064	intrinsic to membrane	EVM.TU.HIC_SCAFFOLD_31.1647	GO:0031224	Adenosine receptor A2a
109	31224	3.923e-13	1.7673e-09	478	2769	1456	11064	intrinsic to membrane	EVM.TU.HIC_SCAFFOLD_1.487	GO:0031224	Carboxypeptidase D
110	31224	3.923e-13	1.7673e-09	478	2769	1456	11064	intrinsic to membrane	EVM.TU.HIC_SCAFFOLD_10.1339	GO:0031224	Protein BTN1
111	31224	3.923e-13	1.7673e-09	478	2769	1456	11064	intrinsic to membrane	EVM.TU.HIC_SCAFFOLD_1.366	GO:0031224	cAMP-specific 3',5'-cyclic phosphodiesterase 4D
112	31224	3.923e-13	1.7673e-09	478	2769	1456	11064	intrinsic to membrane	EVM.TU.HIC_SCAFFOLD_17.502	GO:0031224	Semaphorin-5A
113	31224	3.923e-13	1.7673e-09	478	2769	1456	11064	intrinsic to membrane	EVM.TU.HIC_SCAFFOLD_35.36_EVM.TU.HIC_SCAFFOLD_35.37	GO:0031224	Oxysterol-binding protein-related protein 8
114	31224	3.923e-13	1.7673e-09	478	2769	1456	11064	intrinsic to membrane	EVM.TU.HIC_SCAFFOLD_10.1579	GO:0031224	Ferric-chelate reductase 1
115	31224	3.923e-13	1.7673e-09	478	2769	1456	11064	intrinsic to membrane	EVM.TU.HIC_SCAFFOLD_20.451	GO:0031224	Alkaline phosphatase, tissue-nonspecific isozyme
116	31224	3.923e-13	1.7673e-09	478	2769	1456	11064	intrinsic to membrane	EVM.TU.HIC_SCAFFOLD_17.631	GO:0031224	Neuromedin-K receptor
117	31224	3.923e-13	1.7673e-09	478	2769	1456	11064	intrinsic to membrane	EVM.TU.HIC_SCAFFOLD_31.1650	GO:0031224	Platelet glycoprotein 4
118	31224	3.923e-13	1.7673e-09	478	2769	1456	11064	intrinsic to membrane	EVM.TU.HIC_SCAFFOLD_20.454	GO:0031224	Alpha-1A adrenergic receptor
119	31224	3.923e-13	1.7673e-09	478	2769	1456	11064	intrinsic to membrane	EVM.TU.HIC_SCAFFOLD_20.337	GO:0031224	Transient receptor potential cation channel subfamily A member 1
120	31224	3.923e-13	1.7673e-09	478	2769	1456	11064	intrinsic to membrane	EVM.TU.HIC_SCAFFOLD_20.338	GO:0031224	Transient receptor potential cation channel subfamily A member 1
121	31224	3.923e-13	1.7673e-09	478	2769	1456	11064	intrinsic to membrane	EVM.TU.HIC_SCAFFOLD_20.339	GO:0031224	Transient receptor potential cation channel subfamily A member 1
122	31224	3.923e-13	1.7673e-09	478	2769	1456	11064	intrinsic to membrane	EVM.TU.HIC_SCAFFOLD_10.483	GO:0031224	Uromodulin
123	31224	3.923e-13	1.7673e-09	478	2769	1456	11064	intrinsic to membrane	EVM.TU.HIC_SCAFFOLD_35.1367	GO:0031224	Reticulon-4 receptor
124	31224	3.923e-13	1.7673e-09	478	2769	1456	11064	intrinsic to membrane	EVM.TU.HIC_SCAFFOLD_5.1161	GO:0031224	Sentrin-specific protease 2
125	31224	3.923e-13	1.7673e-09	478	2769	1456	11064	intrinsic to membrane	EVM.TU.HIC_SCAFFOLD_31.1538	GO:0031224	Beta-1,3-galactosyltransferase 1
126	31224	3.923e-13	1.7673e-09	478	2769	1456	11064	intrinsic to membrane	EVM.TU.HIC_SCAFFOLD_35.327	GO:0031224	Beta-1 adrenergic receptor
127	31224	3.923e-13	1.7673e-09	478	2769	1456	11064	intrinsic to membrane	EVM.TU.HIC_SCAFFOLD_35.568	GO:0031224	Lysoplasmalogenase-like protein TMEM86A
128	31224	3.923e-13	1.7673e-09	478	2769	1456	11064	intrinsic to membrane	EVM.TU.HIC_SCAFFOLD_11.273	GO:0031224	5-hydroxytryptamine receptor 1B
129	31224	3.923e-13	1.7673e-09	478	2769	1456	11064	intrinsic to membrane	EVM.TU.HIC_SCAFFOLD_31.1651	GO:0031224	Cholesterol 24-hydroxylase
130	31224	3.923e-13	1.7673e-09	478	2769	1456	11064	intrinsic to membrane	EVM.TU.HIC_SCAFFOLD_15.932	GO:0031224	Mitochondrial ornithine transporter 1
131	31224	3.923e-13	1.7673e-09	478	2769	1456	11064	intrinsic to membrane	EVM.TU.HIC_SCAFFOLD_15.930	GO:0031224	Orexin receptor type 2
132	31224	3.923e-13	1.7673e-09	478	2769	1456	11064	intrinsic to membrane	EVM.TU.HIC_SCAFFOLD_20.562	GO:0031224	Dehydrodolichyl diphosphate synthase complex subunit nus1
133	31224	3.923e-13	1.7673e-09	478	2769	1456	11064	intrinsic to membrane	EVM.TU.HIC_SCAFFOLD_15.802	GO:0031224	Plexin-A4
134	31224	3.923e-13	1.7673e-09	478	2769	1456	11064	intrinsic to membrane	EVM.TU.HIC_SCAFFOLD_20.563	GO:0031224	ATP-binding cassette sub-family B member 7, mitochondrial
135	31224	3.923e-13	1.7673e-09	478	2769	1456	11064	intrinsic to membrane	EVM.TU.HIC_SCAFFOLD_2.173	GO:0031224	Trace amine-associated receptor 7e
136	31224	3.923e-13	1.7673e-09	478	2769	1456	11064	intrinsic to membrane	EVM.TU.HIC_SCAFFOLD_20.326	GO:0031224	Transient receptor potential cation channel subfamily A member 1
137	31224	3.923e-13	1.7673e-09	478	2769	1456	11064	intrinsic to membrane	EVM.TU.HIC_SCAFFOLD_20.329	GO:0031224	Transient receptor potential cation channel subfamily A member 1
138	31224	3.923e-13	1.7673e-09	478	2769	1456	11064	intrinsic to membrane	EVM.TU.HIC_SCAFFOLD_10.357	GO:0031224	Dopamine beta-hydroxylase
139	31224	3.923e-13	1.7673e-09	478	2769	1456	11064	intrinsic to membrane	EVM.TU.HIC_SCAFFOLD_10.1718	GO:0031224	Exostosin-2
140	31224	3.923e-13	1.7673e-09	478	2769	1456	11064	intrinsic to membrane	EVM.TU.HIC_SCAFFOLD_5.17	GO:0031224	Golgi SNAP receptor complex member 2
141	31224	3.923e-13	1.7673e-09	478	2769	1456	11064	intrinsic to membrane	EVM.TU.HIC_SCAFFOLD_17.1922	GO:0031224	Collagen alpha-1(XVII) chain
142	31224	3.923e-13	1.7673e-09	478	2769	1456	11064	intrinsic to membrane	EVM.TU.HIC_SCAFFOLD_35.653	GO:0031224	Putative serine/threonine-protein kinase/receptor R826
143	31224	3.923e-13	1.7673e-09	478	2769	1456	11064	intrinsic to membrane	EVM.TU.HIC_SCAFFOLD_10.382	GO:0031224	Two pore potassium channel protein sup-9
144	31224	3.923e-13	1.7673e-09	478	2769	1456	11064	intrinsic to membrane	EVM.TU.HIC_SCAFFOLD_35.1539	GO:0031224	Serine/threonine-protein kinase/endoribonuclease IRE2
145	31224	3.923e-13	1.7673e-09	478	2769	1456	11064	intrinsic to membrane	EVM.TU.HIC_SCAFFOLD_30.157	GO:0031224	Protein dispatched homolog 1
146	31224	3.923e-13	1.7673e-09	478	2769	1456	11064	intrinsic to membrane	EVM.TU.HIC_SCAFFOLD_35.415	GO:0031224	Fibroblast growth factor receptor 1
147	31224	3.923e-13	1.7673e-09	478	2769	1456	11064	intrinsic to membrane	EVM.TU.HIC_SCAFFOLD_35.28	GO:0031224	ABC transporter C family member 1
148	31224	3.923e-13	1.7673e-09	478	2769	1456	11064	intrinsic to membrane	EVM.TU.HIC_SCAFFOLD_6.1437	GO:0031224	Tyrosine-protein kinase RYK
149	31224	3.923e-13	1.7673e-09	478	2769	1456	11064	intrinsic to membrane	EVM.TU.HIC_SCAFFOLD_10.1835	GO:0031224	Transmembrane protein 79
150	31224	3.923e-13	1.7673e-09	478	2769	1456	11064	intrinsic to membrane	EVM.TU.HIC_SCAFFOLD_10.1714	GO:0031224	Octopamine receptor beta-2R
151	31224	3.923e-13	1.7673e-09	478	2769	1456	11064	intrinsic to membrane	EVM.TU.HIC_SCAFFOLD_15.1235	GO:0031224	Mitochondrial carnitine/acylcarnitine carrier protein
152	31224	3.923e-13	1.7673e-09	478	2769	1456	11064	intrinsic to membrane	EVM.TU.HIC_SCAFFOLD_20.791	GO:0031224	Acetyl-coenzyme A transporter 1
153	31224	3.923e-13	1.7673e-09	478	2769	1456	11064	intrinsic to membrane	EVM.TU.HIC_SCAFFOLD_20.550	GO:0031224	1-acyl-sn-glycerol-3-phosphate acyltransferase delta
154	31224	3.923e-13	1.7673e-09	478	2769	1456	11064	intrinsic to membrane	EVM.TU.HIC_SCAFFOLD_20.430	GO:0031224	Solute carrier organic anion transporter family member 4A1
155	31224	3.923e-13	1.7673e-09	478	2769	1456	11064	intrinsic to membrane	EVM.TU.HIC_SCAFFOLD_11.61	GO:0031224	Membrane-bound O-acyltransferase domain-containing protein 2
156	31224	3.923e-13	1.7673e-09	478	2769	1456	11064	intrinsic to membrane	EVM.TU.HIC_SCAFFOLD_6.1552	GO:0031224	Potassium voltage-gated channel subfamily A member 1
157	31224	3.923e-13	1.7673e-09	478	2769	1456	11064	intrinsic to membrane	EVM.TU.HIC_SCAFFOLD_35.35	GO:0031224	Monocarboxylate transporter 10
158	31224	3.923e-13	1.7673e-09	478	2769	1456	11064	intrinsic to membrane	EVM.TU.HIC_SCAFFOLD_4.1308	GO:0031224	Zinc transporter 5
159	31224	3.923e-13	1.7673e-09	478	2769	1456	11064	intrinsic to membrane	EVM.TU.HIC_SCAFFOLD_10.262	GO:0031224	Myoferlin
160	31224	3.923e-13	1.7673e-09	478	2769	1456	11064	intrinsic to membrane	EVM.TU.HIC_SCAFFOLD_35.1664	GO:0031224	Polycystic kidney disease protein 1-like 2
161	31224	3.923e-13	1.7673e-09	478	2769	1456	11064	intrinsic to membrane	EVM.TU.HIC_SCAFFOLD_35.1665	GO:0031224	Muscle, skeletal receptor tyrosine protein kinase
162	31224	3.923e-13	1.7673e-09	478	2769	1456	11064	intrinsic to membrane	EVM.TU.HIC_SCAFFOLD_10.1968	GO:0031224	Synaptotagmin-7
163	31224	3.923e-13	1.7673e-09	478	2769	1456	11064	intrinsic to membrane	EVM.TU.HIC_SCAFFOLD_4.1892	GO:0031224	Synaptotagmin-3
164	31224	3.923e-13	1.7673e-09	478	2769	1456	11064	intrinsic to membrane	EVM.TU.HIC_SCAFFOLD_10.1963	GO:0031224	Synaptotagmin-10
165	31224	3.923e-13	1.7673e-09	478	2769	1456	11064	intrinsic to membrane	EVM.TU.HIC_SCAFFOLD_11.177	GO:0031224	Syndecan-2-B
166	31224	3.923e-13	1.7673e-09	478	2769	1456	11064	intrinsic to membrane	EVM.TU.HIC_SCAFFOLD_6.1447	GO:0031224	Bacterial dynamin-like protein
167	31224	3.923e-13	1.7673e-09	478	2769	1456	11064	intrinsic to membrane	EVM.TU.HIC_SCAFFOLD_4.461	GO:0031224	Protein spinster homolog 2
168	31224	3.923e-13	1.7673e-09	478	2769	1456	11064	intrinsic to membrane	EVM.TU.HIC_SCAFFOLD_20.788	GO:0031224	Neuropeptide FF receptor 2
169	31224	3.923e-13	1.7673e-09	478	2769	1456	11064	intrinsic to membrane	EVM.TU.HIC_SCAFFOLD_21.346	GO:0031224	Neutrophil cytosol factor 2
170	31224	3.923e-13	1.7673e-09	478	2769	1456	11064	intrinsic to membrane	EVM.TU.HIC_SCAFFOLD_17.380	GO:0031224	Protein dif-1
171	31224	3.923e-13	1.7673e-09	478	2769	1456	11064	intrinsic to membrane	EVM.TU.HIC_SCAFFOLD_21.102	GO:0031224	Transient receptor potential cation channel subfamily V member 6
172	31224	3.923e-13	1.7673e-09	478	2769	1456	11064	intrinsic to membrane	EVM.TU.HIC_SCAFFOLD_4.223	GO:0031224	Thyroxine 5-deiodinase (Fragment)
173	31224	3.923e-13	1.7673e-09	478	2769	1456	11064	intrinsic to membrane	EVM.TU.HIC_SCAFFOLD_21.221	GO:0031224	Fibronectin type III domain-containing protein
174	31224	3.923e-13	1.7673e-09	478	2769	1456	11064	intrinsic to membrane	EVM.TU.HIC_SCAFFOLD_10.378	GO:0031224	Two pore potassium channel protein sup-9
175	31224	3.923e-13	1.7673e-09	478	2769	1456	11064	intrinsic to membrane	EVM.TU.HIC_SCAFFOLD_2.753	GO:0031224	Eukaryotic translation initiation factor 2-alpha kinase 3
176	31224	3.923e-13	1.7673e-09	478	2769	1456	11064	intrinsic to membrane	EVM.TU.HIC_SCAFFOLD_4.1897	GO:0031224	Peroxisomal membrane protein 11A
177	31224	3.923e-13	1.7673e-09	478	2769	1456	11064	intrinsic to membrane	EVM.TU.HIC_SCAFFOLD_17.1821	GO:0031224	Fibroblast growth factor receptor 2
178	31224	3.923e-13	1.7673e-09	478	2769	1456	11064	intrinsic to membrane	EVM.TU.HIC_SCAFFOLD_11.1103	GO:0031224	Protocadherin Fat 4
179	31224	3.923e-13	1.7673e-09	478	2769	1456	11064	intrinsic to membrane	EVM.TU.HIC_SCAFFOLD_35.510	GO:0031224	Sodium/hydrogen exchanger 10
180	31224	3.923e-13	1.7673e-09	478	2769	1456	11064	intrinsic to membrane	EVM.TU.HIC_SCAFFOLD_11.1106	GO:0031224	DnaJ homolog subfamily B member 12
181	31224	3.923e-13	1.7673e-09	478	2769	1456	11064	intrinsic to membrane	EVM.TU.HIC_SCAFFOLD_2.86	GO:0031224	Protein FAM69C
182	31224	3.923e-13	1.7673e-09	478	2769	1456	11064	intrinsic to membrane	EVM.TU.HIC_SCAFFOLD_29.4	GO:0031224	N-acetylglucosaminyl-phosphatidylinositol de-N-acetylase
183	31224	3.923e-13	1.7673e-09	478	2769	1456	11064	intrinsic to membrane	EVM.TU.HIC_SCAFFOLD_15.1207	GO:0031224	Adhesion G protein-coupled receptor L3
184	31224	3.923e-13	1.7673e-09	478	2769	1456	11064	intrinsic to membrane	EVM.TU.HIC_SCAFFOLD_17.157	GO:0031224	Major facilitator superfamily domain-containing protein 12
185	31224	3.923e-13	1.7673e-09	478	2769	1456	11064	intrinsic to membrane	EVM.TU.HIC_SCAFFOLD_4.370	GO:0031224	2-hydroxyacylsphingosine 1-beta-galactosyltransferase
186	31224	3.923e-13	1.7673e-09	478	2769	1456	11064	intrinsic to membrane	EVM.TU.HIC_SCAFFOLD_4.131	GO:0031224	Xenotropic and polytropic retrovirus receptor 1 homolog
187	31224	3.923e-13	1.7673e-09	478	2769	1456	11064	intrinsic to membrane	EVM.TU.HIC_SCAFFOLD_4.256	GO:0031224	Zinc transporter SLC39A7
188	31224	3.923e-13	1.7673e-09	478	2769	1456	11064	intrinsic to membrane	EVM.TU.HIC_SCAFFOLD_35.1320	GO:0031224	Bombesin receptor subtype-3
189	31224	3.923e-13	1.7673e-09	478	2769	1456	11064	intrinsic to membrane	EVM.TU.HIC_SCAFFOLD_4.139	GO:0031224	Protein SCAI
190	31224	3.923e-13	1.7673e-09	478	2769	1456	11064	intrinsic to membrane	EVM.TU.HIC_SCAFFOLD_11.1235	GO:0031224	Adhesion G protein-coupled receptor L2
191	31224	3.923e-13	1.7673e-09	478	2769	1456	11064	intrinsic to membrane	EVM.TU.HIC_SCAFFOLD_35.1424	GO:0031224	Transient receptor potential cation channel subfamily A member 1
192	31224	3.923e-13	1.7673e-09	478	2769	1456	11064	intrinsic to membrane	EVM.TU.HIC_SCAFFOLD_35.521	GO:0031224	Tumor protein p53-inducible protein 11
193	31224	3.923e-13	1.7673e-09	478	2769	1456	11064	intrinsic to membrane	EVM.TU.HIC_SCAFFOLD_5.274	GO:0031224	Transmembrane protein 163
194	31224	3.923e-13	1.7673e-09	478	2769	1456	11064	intrinsic to membrane	EVM.TU.HIC_SCAFFOLD_2.2058	GO:0031224	Molybdate-anion transporter
195	31224	3.923e-13	1.7673e-09	478	2769	1456	11064	intrinsic to membrane	EVM.TU.HIC_SCAFFOLD_15.1585	GO:0031224	Neuronal acetylcholine receptor subunit beta-3
196	31224	3.923e-13	1.7673e-09	478	2769	1456	11064	intrinsic to membrane	EVM.TU.HIC_SCAFFOLD_10.1940	GO:0031224	Mitochondrial carrier homolog 2
197	31224	3.923e-13	1.7673e-09	478	2769	1456	11064	intrinsic to membrane	EVM.TU.HIC_SCAFFOLD_15.1464	GO:0031224	Octopamine receptor beta-2R
198	31224	3.923e-13	1.7673e-09	478	2769	1456	11064	intrinsic to membrane	EVM.TU.HIC_SCAFFOLD_2.532	GO:0031224	Nose resistant to fluoxetine protein 6
199	31224	3.923e-13	1.7673e-09	478	2769	1456	11064	intrinsic to membrane	EVM.TU.HIC_SCAFFOLD_11.95	GO:0031224	Transmembrane protein 205
200	31224	3.923e-13	1.7673e-09	478	2769	1456	11064	intrinsic to membrane	EVM.TU.HIC_SCAFFOLD_31.2034	GO:0031224	Cleft lip and palate transmembrane protein 1 homolog
201	31224	3.923e-13	1.7673e-09	478	2769	1456	11064	intrinsic to membrane	EVM.TU.HIC_SCAFFOLD_21.328	GO:0031224	Protein rolling stone
202	31224	3.923e-13	1.7673e-09	478	2769	1456	11064	intrinsic to membrane	EVM.TU.HIC_SCAFFOLD_4.121	GO:0031224	Short transient receptor potential channel 5
203	31224	3.923e-13	1.7673e-09	478	2769	1456	11064	intrinsic to membrane	EVM.TU.HIC_SCAFFOLD_17.165	GO:0031224	Polycystic kidney disease protein 1-like 2
204	31224	3.923e-13	1.7673e-09	478	2769	1456	11064	intrinsic to membrane	EVM.TU.HIC_SCAFFOLD_10.154	GO:0031224	Neurogenic locus notch homolog protein 1
205	31224	3.923e-13	1.7673e-09	478	2769	1456	11064	intrinsic to membrane	EVM.TU.HIC_SCAFFOLD_10.395	GO:0031224	Transmembrane and TPR repeat-containing protein 1
206	31224	3.923e-13	1.7673e-09	478	2769	1456	11064	intrinsic to membrane	EVM.TU.HIC_SCAFFOLD_17.281	GO:0031224	Potassium/sodium hyperpolarization-activated cyclic nucleotide-gated channel 2
207	31224	3.923e-13	1.7673e-09	478	2769	1456	11064	intrinsic to membrane	EVM.TU.HIC_SCAFFOLD_70.1	GO:0031224	Contactin-associated protein-like 5
208	31224	3.923e-13	1.7673e-09	478	2769	1456	11064	intrinsic to membrane	EVM.TU.HIC_SCAFFOLD_11.1245	GO:0031224	Protein BTN1
209	31224	3.923e-13	1.7673e-09	478	2769	1456	11064	intrinsic to membrane	EVM.TU.HIC_SCAFFOLD_2.896	GO:0031224	N-acetyllactosaminide beta-1,3-N-acetylglucosaminyltransferase 4
210	31224	3.923e-13	1.7673e-09	478	2769	1456	11064	intrinsic to membrane	EVM.TU.HIC_SCAFFOLD_35.1676	GO:0031224	Protocadherin Fat 4
211	31224	3.923e-13	1.7673e-09	478	2769	1456	11064	intrinsic to membrane	EVM.TU.HIC_SCAFFOLD_11.1247	GO:0031224	Protein BTN1
212	31224	3.923e-13	1.7673e-09	478	2769	1456	11064	intrinsic to membrane	EVM.TU.HIC_SCAFFOLD_30.474	GO:0031224	Membrane-associated phosphatidylinositol transfer protein 2
213	31224	3.923e-13	1.7673e-09	478	2769	1456	11064	intrinsic to membrane	EVM.TU.HIC_SCAFFOLD_35.1618	GO:0031224	Monocyte to macrophage differentiation factor
214	31224	3.923e-13	1.7673e-09	478	2769	1456	11064	intrinsic to membrane	EVM.TU.HIC_SCAFFOLD_1.92	GO:0031224	Alpha-1,3/1,6-mannosyltransferase ALG2
215	31224	3.923e-13	1.7673e-09	478	2769	1456	11064	intrinsic to membrane	EVM.TU.HIC_SCAFFOLD_15.320	GO:0031224	Dystroglycan
216	31224	3.923e-13	1.7673e-09	478	2769	1456	11064	intrinsic to membrane	EVM.TU.HIC_SCAFFOLD_15.203	GO:0031224	Nucleoporin p58/p45
217	31224	3.923e-13	1.7673e-09	478	2769	1456	11064	intrinsic to membrane	EVM.TU.HIC_SCAFFOLD_31.2236	GO:0031224	Orexin receptor type 2
218	31224	3.923e-13	1.7673e-09	478	2769	1456	11064	intrinsic to membrane	EVM.TU.HIC_SCAFFOLD_31.160	GO:0031224	Tyrosine-protein kinase receptor torso
219	31224	3.923e-13	1.7673e-09	478	2769	1456	11064	intrinsic to membrane	EVM.TU.HIC_SCAFFOLD_31.281	GO:0031224	Sodium channel protein 1 brain
220	31224	3.923e-13	1.7673e-09	478	2769	1456	11064	intrinsic to membrane	EVM.TU.HIC_SCAFFOLD_20.751	GO:0031224	Polycystic kidney disease protein 1-like 2
221	31224	3.923e-13	1.7673e-09	478	2769	1456	11064	intrinsic to membrane	EVM.TU.HIC_SCAFFOLD_20.872	GO:0031224	Galactose-3-O-sulfotransferase 3
222	31224	3.923e-13	1.7673e-09	478	2769	1456	11064	intrinsic to membrane	EVM.TU.HIC_SCAFFOLD_17.695	GO:0031224	Pituitary tumor-transforming gene 1 protein-interacting protein
223	31224	3.923e-13	1.7673e-09	478	2769	1456	11064	intrinsic to membrane	EVM.TU.HIC_SCAFFOLD_11.1253	GO:0031224	Mitochondrial uncoupling protein 4
224	31224	3.923e-13	1.7673e-09	478	2769	1456	11064	intrinsic to membrane	EVM.TU.HIC_SCAFFOLD_17.1956	GO:0031224	Deleted in malignant brain tumors 1 protein
225	31224	3.923e-13	1.7673e-09	478	2769	1456	11064	intrinsic to membrane	EVM.TU.HIC_SCAFFOLD_2.666	GO:0031224	Protein O-linked-mannose beta-1,4-N-acetylglucosaminyltransferase 2
226	31224	3.923e-13	1.7673e-09	478	2769	1456	11064	intrinsic to membrane	EVM.TU.HIC_SCAFFOLD_35.1621	GO:0031224	Somatostatin receptor type 4
227	31224	3.923e-13	1.7673e-09	478	2769	1456	11064	intrinsic to membrane	EVM.TU.HIC_SCAFFOLD_35.1842	GO:0031224	SUN domain-containing protein 2
228	31224	3.923e-13	1.7673e-09	478	2769	1456	11064	intrinsic to membrane	EVM.TU.SC0A5M3_351_HRSCAF_607.4	GO:0031224	Roundabout homolog 2
229	31224	3.923e-13	1.7673e-09	478	2769	1456	11064	intrinsic to membrane	EVM.TU.HIC_SCAFFOLD_10.1407	GO:0031224	Beta-2 adrenergic receptor
230	31224	3.923e-13	1.7673e-09	478	2769	1456	11064	intrinsic to membrane	EVM.TU.HIC_SCAFFOLD_10.1885	GO:0031224	LHFPL tetraspan subfamily member 2a protein
231	31224	3.923e-13	1.7673e-09	478	2769	1456	11064	intrinsic to membrane	EVM.TU.HIC_SCAFFOLD_10.1762	GO:0031224	Melanocortin receptor 5
232	31224	3.923e-13	1.7673e-09	478	2769	1456	11064	intrinsic to membrane	EVM.TU.HIC_SCAFFOLD_17.102	GO:0031224	Protocadherin-like protein
233	31224	3.923e-13	1.7673e-09	478	2769	1456	11064	intrinsic to membrane	EVM.TU.HIC_SCAFFOLD_6.1641	GO:0031224	Neurexin-4
234	31224	3.923e-13	1.7673e-09	478	2769	1456	11064	intrinsic to membrane	EVM.TU.HIC_SCAFFOLD_21.307	GO:0031224	Glutamate-gated chloride channel subunit beta
235	31224	3.923e-13	1.7673e-09	478	2769	1456	11064	intrinsic to membrane	EVM.TU.HIC_SCAFFOLD_10.1892	GO:0031224	Transmembrane emp24 domain-containing protein 3
236	31224	3.923e-13	1.7673e-09	478	2769	1456	11064	intrinsic to membrane	EVM.TU.HIC_SCAFFOLD_11.1262	GO:0031224	Probable N-acetyltransferase CML2
237	31224	3.923e-13	1.7673e-09	478	2769	1456	11064	intrinsic to membrane	EVM.TU.HIC_SCAFFOLD_30.240	GO:0031224	Syntaxin-7
238	31224	3.923e-13	1.7673e-09	478	2769	1456	11064	intrinsic to membrane	EVM.TU.HIC_SCAFFOLD_17.1946	GO:0031224	HIG1 domain family member 1C
239	31224	3.923e-13	1.7673e-09	478	2769	1456	11064	intrinsic to membrane	EVM.TU.HIC_SCAFFOLD_35.1730	GO:0031224	Proton-coupled amino acid transporter 1
240	31224	3.923e-13	1.7673e-09	478	2769	1456	11064	intrinsic to membrane	EVM.TU.HIC_SCAFFOLD_17.1947	GO:0031224	RYamide receptor
241	31224	3.923e-13	1.7673e-09	478	2769	1456	11064	intrinsic to membrane	EVM.TU.HIC_SCAFFOLD_4.1126	GO:0031224	GPI ethanolamine phosphate transferase 3
242	31224	3.923e-13	1.7673e-09	478	2769	1456	11064	intrinsic to membrane	EVM.TU.HIC_SCAFFOLD_4.2457	GO:0031224	Protein sidekick-1
243	31224	3.923e-13	1.7673e-09	478	2769	1456	11064	intrinsic to membrane	EVM.TU.HIC_SCAFFOLD_2.43	GO:0031224	Transmembrane protein with metallophosphoesterase domain
244	31224	3.923e-13	1.7673e-09	478	2769	1456	11064	intrinsic to membrane	EVM.TU.HIC_SCAFFOLD_15.421	GO:0031224	Dolichyl-phosphate beta-glucosyltransferase
245	31224	3.923e-13	1.7673e-09	478	2769	1456	11064	intrinsic to membrane	EVM.TU.HIC_SCAFFOLD_2.1036	GO:0031224	Sperm receptor for egg jelly
246	31224	3.923e-13	1.7673e-09	478	2769	1456	11064	intrinsic to membrane	EVM.TU.HIC_SCAFFOLD_15.668	GO:0031224	Zinc transporter 9
247	31224	3.923e-13	1.7673e-09	478	2769	1456	11064	intrinsic to membrane	EVM.TU.HIC_SCAFFOLD_6.1419	GO:0031224	Roundabout homolog 2
248	31224	3.923e-13	1.7673e-09	478	2769	1456	11064	intrinsic to membrane	EVM.TU.HIC_SCAFFOLD_10.1976	GO:0031224	Synaptotagmin 1
249	31224	3.923e-13	1.7673e-09	478	2769	1456	11064	intrinsic to membrane	EVM.TU.HIC_SCAFFOLD_10.1975	GO:0031224	Synaptotagmin-C
250	31224	3.923e-13	1.7673e-09	478	2769	1456	11064	intrinsic to membrane	EVM.TU.SC0A5M3_436_HRSCAF_819.6	GO:0031224	C-type lectin domain family 4 member M
251	31224	3.923e-13	1.7673e-09	478	2769	1456	11064	intrinsic to membrane	EVM.TU.HIC_SCAFFOLD_15.1647	GO:0031224	Thyroxine 5-deiodinase (Fragment)
252	31224	3.923e-13	1.7673e-09	478	2769	1456	11064	intrinsic to membrane	EVM.TU.HIC_SCAFFOLD_15.1405	GO:0031224	Protein transport protein Sec61 subunit alpha isoform 2
253	31224	3.923e-13	1.7673e-09	478	2769	1456	11064	intrinsic to membrane	EVM.TU.HIC_SCAFFOLD_15.1767	GO:0031224	RING finger protein 121
254	31224	3.923e-13	1.7673e-09	478	2769	1456	11064	intrinsic to membrane	EVM.TU.HIC_SCAFFOLD_10.1860	GO:0031224	Receptor-type tyrosine-protein phosphatase F
255	31224	3.923e-13	1.7673e-09	478	2769	1456	11064	intrinsic to membrane	EVM.TU.HIC_SCAFFOLD_11.1390	GO:0031224	Epidermal retinol dehydrogenase 2
256	31224	3.923e-13	1.7673e-09	478	2769	1456	11064	intrinsic to membrane	EVM.TU.HIC_SCAFFOLD_17.110	GO:0031224	Polypeptide N-acetylgalactosaminyltransferase 11
257	31224	3.923e-13	1.7673e-09	478	2769	1456	11064	intrinsic to membrane	EVM.TU.HIC_SCAFFOLD_6.1655	GO:0031224	RYamide receptor
258	31224	3.923e-13	1.7673e-09	478	2769	1456	11064	intrinsic to membrane	EVM.TU.HIC_SCAFFOLD_11.1271	GO:0031224	Amino acid transporter AVT1I
259	31224	3.923e-13	1.7673e-09	478	2769	1456	11064	intrinsic to membrane	EVM.TU.HIC_SCAFFOLD_20.975	GO:0031224	Galactosylceramide sulfotransferase
260	31224	3.923e-13	1.7673e-09	478	2769	1456	11064	intrinsic to membrane	EVM.TU.HIC_SCAFFOLD_21.1288	GO:0031224	Neuropeptide FF receptor 2
261	31224	3.923e-13	1.7673e-09	478	2769	1456	11064	intrinsic to membrane	EVM.TU.HIC_SCAFFOLD_30.493	GO:0031224	Derlin-2
262	31224	3.923e-13	1.7673e-09	478	2769	1456	11064	intrinsic to membrane	EVM.TU.HIC_SCAFFOLD_2.568	GO:0031224	D(5)-like dopamine receptor
263	31224	3.923e-13	1.7673e-09	478	2769	1456	11064	intrinsic to membrane	EVM.TU.HIC_SCAFFOLD_11.1035	GO:0031224	Adhesion G protein-coupled receptor L3
264	31224	3.923e-13	1.7673e-09	478	2769	1456	11064	intrinsic to membrane	EVM.TU.HIC_SCAFFOLD_11.1039	GO:0031224	Melatonin receptor type 1C
265	31224	3.923e-13	1.7673e-09	478	2769	1456	11064	intrinsic to membrane	EVM.TU.HIC_SCAFFOLD_1.417	GO:0031224	Adhesion G protein-coupled receptor L3
266	31224	3.923e-13	1.7673e-09	478	2769	1456	11064	intrinsic to membrane	EVM.TU.HIC_SCAFFOLD_1.84	GO:0031224	UDP-N-acetylglucosamine transporter
267	31224	3.923e-13	1.7673e-09	478	2769	1456	11064	intrinsic to membrane	EVM.TU.HIC_SCAFFOLD_35.601	GO:0031224	Transmembrane protein 186
268	31224	3.923e-13	1.7673e-09	478	2769	1456	11064	intrinsic to membrane	EVM.TU.HIC_SCAFFOLD_1.1516	GO:0031224	Potassium voltage-gated channel subfamily C member 1
269	31224	3.923e-13	1.7673e-09	478	2769	1456	11064	intrinsic to membrane	EVM.TU.HIC_SCAFFOLD_10.1746	GO:0031224	Carnitine O-palmitoyltransferase 1, liver isoform
270	31224	3.923e-13	1.7673e-09	478	2769	1456	11064	intrinsic to membrane	EVM.TU.HIC_SCAFFOLD_1.895	GO:0031224	Putative ferric-chelate reductase 1
271	31224	3.923e-13	1.7673e-09	478	2769	1456	11064	intrinsic to membrane	EVM.TU.HIC_SCAFFOLD_6.1662	GO:0031224	2-acylglycerol O-acyltransferase 1
272	31224	3.923e-13	1.7673e-09	478	2769	1456	11064	intrinsic to membrane	EVM.TU.HIC_SCAFFOLD_2.451	GO:0031224	Probable sodium/metabolite cotransporter BASS4, chloroplastic
273	31224	3.923e-13	1.7673e-09	478	2769	1456	11064	intrinsic to membrane	EVM.TU.HIC_SCAFFOLD_17.483	GO:0031224	Ceramide synthase 6
274	31224	3.923e-13	1.7673e-09	478	2769	1456	11064	intrinsic to membrane	EVM.TU.HIC_SCAFFOLD_6.1545	GO:0031224	Potassium voltage-gated channel protein Shaker
275	31224	3.923e-13	1.7673e-09	478	2769	1456	11064	intrinsic to membrane	EVM.TU.HIC_SCAFFOLD_11.1283	GO:0031224	Roundabout homolog 1
276	31224	3.923e-13	1.7673e-09	478	2769	1456	11064	intrinsic to membrane	EVM.TU.HIC_SCAFFOLD_10.197	GO:0031224	Fibroblast growth factor receptor 3
277	31224	3.923e-13	1.7673e-09	478	2769	1456	11064	intrinsic to membrane	EVM.TU.HIC_SCAFFOLD_11.1286	GO:0031224	Cytochrome b-245 heavy chain
278	31224	3.923e-13	1.7673e-09	478	2769	1456	11064	intrinsic to membrane	EVM.TU.HIC_SCAFFOLD_17.1846	GO:0031224	Transmembrane protease serine 9
279	31224	3.923e-13	1.7673e-09	478	2769	1456	11064	intrinsic to membrane	EVM.TU.HIC_SCAFFOLD_31.1908	GO:0031224	Mucin-like protein (Fragment)
280	31224	3.923e-13	1.7673e-09	478	2769	1456	11064	intrinsic to membrane	EVM.TU.HIC_SCAFFOLD_6.364	GO:0031224	Presenilins-associated rhomboid-like protein, mitochondrial
281	31224	3.923e-13	1.7673e-09	478	2769	1456	11064	intrinsic to membrane	EVM.TU.HIC_SCAFFOLD_2.904	GO:0031224	Transmembrane protein 231
282	31224	3.923e-13	1.7673e-09	478	2769	1456	11064	intrinsic to membrane	EVM.TU.HIC_SCAFFOLD_5.440	GO:0031224	Toll-like receptor 2 type-1
283	31224	3.923e-13	1.7673e-09	478	2769	1456	11064	intrinsic to membrane	EVM.TU.SC0A5M3_288_HRSCAF_475.2	GO:0031224	Roundabout homolog 1
284	31224	3.923e-13	1.7673e-09	478	2769	1456	11064	intrinsic to membrane	EVM.TU.HIC_SCAFFOLD_5.1551	GO:0031224	Neuropeptide FF receptor 2
285	31224	3.923e-13	1.7673e-09	478	2769	1456	11064	intrinsic to membrane	EVM.TU.HIC_SCAFFOLD_15.1510	GO:0031224	Fibroblast growth factor receptor 3
286	31224	3.923e-13	1.7673e-09	478	2769	1456	11064	intrinsic to membrane	EVM.TU.HIC_SCAFFOLD_5.1678	GO:0031224	Major facilitator superfamily domain-containing protein 8
287	31224	3.923e-13	1.7673e-09	478	2769	1456	11064	intrinsic to membrane	EVM.TU.HIC_SCAFFOLD_4.871	GO:0031224	Surfeit locus protein 4 homolog
288	31224	3.923e-13	1.7673e-09	478	2769	1456	11064	intrinsic to membrane	EVM.TU.HIC_SCAFFOLD_15.594	GO:0031224	Major facilitator superfamily domain-containing protein 12
289	31224	3.923e-13	1.7673e-09	478	2769	1456	11064	intrinsic to membrane	EVM.TU.HIC_SCAFFOLD_5.456	GO:0031224	C-type lectin domain family 4 member E
290	31224	3.923e-13	1.7673e-09	478	2769	1456	11064	intrinsic to membrane	EVM.TU.HIC_SCAFFOLD_20.1630	GO:0031224	Membrane progestin receptor gamma-A
291	31224	3.923e-13	1.7673e-09	478	2769	1456	11064	intrinsic to membrane	EVM.TU.HIC_SCAFFOLD_2.1026	GO:0031224	Metallophosphoesterase 1
292	31224	3.923e-13	1.7673e-09	478	2769	1456	11064	intrinsic to membrane	EVM.TU.HIC_SCAFFOLD_12.7	GO:0031224	C-type lectin domain family 4 member M
293	31224	3.923e-13	1.7673e-09	478	2769	1456	11064	intrinsic to membrane	EVM.TU.HIC_SCAFFOLD_30.1189	GO:0031224	Solute carrier family 2, facilitated glucose transporter member 12
294	31224	3.923e-13	1.7673e-09	478	2769	1456	11064	intrinsic to membrane	EVM.TU.HIC_SCAFFOLD_20.1756	GO:0031224	Selenoprotein K
295	31224	3.923e-13	1.7673e-09	478	2769	1456	11064	intrinsic to membrane	EVM.TU.HIC_SCAFFOLD_4.1817	GO:0031224	Sodium channel protein 1 brain
296	31224	3.923e-13	1.7673e-09	478	2769	1456	11064	intrinsic to membrane	EVM.TU.HIC_SCAFFOLD_21.1013	GO:0031224	Protein btn-1
297	31224	3.923e-13	1.7673e-09	478	2769	1456	11064	intrinsic to membrane	EVM.TU.HIC_SCAFFOLD_4.740	GO:0031224	High affinity copper uptake protein 1
298	31224	3.923e-13	1.7673e-09	478	2769	1456	11064	intrinsic to membrane	EVM.TU.HIC_SCAFFOLD_20.828	GO:0031224	Protein C3orf33
299	31224	3.923e-13	1.7673e-09	478	2769	1456	11064	intrinsic to membrane	EVM.TU.HIC_SCAFFOLD_30.457	GO:0031224	Aspartate beta-hydroxylase domain-containing protein 2
300	31224	3.923e-13	1.7673e-09	478	2769	1456	11064	intrinsic to membrane	EVM.TU.HIC_SCAFFOLD_21.1358	GO:0031224	Orexin receptor type 1
301	31224	3.923e-13	1.7673e-09	478	2769	1456	11064	intrinsic to membrane	EVM.TU.HIC_SCAFFOLD_15.103	GO:0031224	Growth hormone secretagogue receptor type 1
302	31224	3.923e-13	1.7673e-09	478	2769	1456	11064	intrinsic to membrane	EVM.TU.HIC_SCAFFOLD_15.100	GO:0031224	Neuropeptide FF receptor 2
303	31224	3.923e-13	1.7673e-09	478	2769	1456	11064	intrinsic to membrane	EVM.TU.HIC_SCAFFOLD_10.2073	GO:0031224	Adhesion G-protein coupled receptor D1
304	31224	3.923e-13	1.7673e-09	478	2769	1456	11064	intrinsic to membrane	EVM.TU.HIC_SCAFFOLD_20.1549	GO:0031224	Chloride channel protein 2
305	31224	3.923e-13	1.7673e-09	478	2769	1456	11064	intrinsic to membrane	EVM.TU.HIC_SCAFFOLD_4.411	GO:0031224	Calcium channel flower homolog
306	31224	3.923e-13	1.7673e-09	478	2769	1456	11064	intrinsic to membrane	EVM.TU.HIC_SCAFFOLD_20.813	GO:0031224	Lysophospholipid acyltransferase 5
307	31224	3.923e-13	1.7673e-09	478	2769	1456	11064	intrinsic to membrane	EVM.TU.HIC_SCAFFOLD_10.2193	GO:0031224	Gamma-aminobutyric acid receptor subunit beta
308	31224	3.923e-13	1.7673e-09	478	2769	1456	11064	intrinsic to membrane	EVM.TU.HIC_SCAFFOLD_4.537	GO:0031224	CUB and sushi domain-containing protein 3
309	31224	3.923e-13	1.7673e-09	478	2769	1456	11064	intrinsic to membrane	EVM.TU.HIC_SCAFFOLD_4.899	GO:0031224	Pancreatic secretory granule membrane major glycoprotein GP3
310	31224	3.923e-13	1.7673e-09	478	2769	1456	11064	intrinsic to membrane	EVM.TU.HIC_SCAFFOLD_20.817	GO:0031224	Epidermal retinol dehydrogenase 2
311	31224	3.923e-13	1.7673e-09	478	2769	1456	11064	intrinsic to membrane	EVM.TU.HIC_SCAFFOLD_1.1434	GO:0031224	Phospholipase D3
312	31224	3.923e-13	1.7673e-09	478	2769	1456	11064	intrinsic to membrane	EVM.TU.HIC_SCAFFOLD_4.528	GO:0031224	Stomatin-4
313	31224	3.923e-13	1.7673e-09	478	2769	1456	11064	intrinsic to membrane	EVM.TU.HIC_SCAFFOLD_30.464	GO:0031224	Protein ZINC INDUCED FACILITATOR 1
314	31224	3.923e-13	1.7673e-09	478	2769	1456	11064	intrinsic to membrane	EVM.TU.HIC_SCAFFOLD_17.2182	GO:0031224	Tricarboxylate transport protein, mitochondrial
315	31224	3.923e-13	1.7673e-09	478	2769	1456	11064	intrinsic to membrane	EVM.TU.HIC_SCAFFOLD_4.522	GO:0031224	Mechanosensory protein 2
316	31224	3.923e-13	1.7673e-09	478	2769	1456	11064	intrinsic to membrane	EVM.TU.HIC_SCAFFOLD_4.1957	GO:0031224	uncharacterized calcium-binding protein At1g02270-like
317	31224	3.923e-13	1.7673e-09	478	2769	1456	11064	intrinsic to membrane	EVM.TU.HIC_SCAFFOLD_6.57	GO:0031224	Proto-oncogene tyrosine-protein kinase receptor Ret
318	31224	3.923e-13	1.7673e-09	478	2769	1456	11064	intrinsic to membrane	EVM.TU.HIC_SCAFFOLD_6.59	GO:0031224	Neural cell adhesion molecule 1
319	31224	3.923e-13	1.7673e-09	478	2769	1456	11064	intrinsic to membrane	EVM.TU.HIC_SCAFFOLD_6.1062	GO:0031224	Tetraspanin-7
320	31224	3.923e-13	1.7673e-09	478	2769	1456	11064	intrinsic to membrane	EVM.TU.HIC_SCAFFOLD_30.510	GO:0031224	Alpha-(1,3)-fucosyltransferase 6
321	31224	3.923e-13	1.7673e-09	478	2769	1456	11064	intrinsic to membrane	EVM.TU.HIC_SCAFFOLD_21.63	GO:0031224	Protein SEC13 homolog
322	31224	3.923e-13	1.7673e-09	478	2769	1456	11064	intrinsic to membrane	EVM.TU.HIC_SCAFFOLD_2.706	GO:0031224	Protocadherin-like protein
323	31224	3.923e-13	1.7673e-09	478	2769	1456	11064	intrinsic to membrane	EVM.TU.HIC_SCAFFOLD_30.630	GO:0031224	Glycoprotein 3-alpha-L-fucosyltransferase A
324	31224	3.923e-13	1.7673e-09	478	2769	1456	11064	intrinsic to membrane	EVM.TU.HIC_SCAFFOLD_2.949	GO:0031224	Transmembrane prolyl 4-hydroxylase
325	31224	3.923e-13	1.7673e-09	478	2769	1456	11064	intrinsic to membrane	EVM.TU.HIC_SCAFFOLD_30.518	GO:0031224	Galactoside 3(4)-L-fucosyltransferase
326	31224	3.923e-13	1.7673e-09	478	2769	1456	11064	intrinsic to membrane	EVM.TU.HIC_SCAFFOLD_5.128	GO:0031224	Protein O-linked-mannose beta-1,2-N-acetylglucosaminyltransferase 1
327	31224	3.923e-13	1.7673e-09	478	2769	1456	11064	intrinsic to membrane	EVM.TU.HIC_SCAFFOLD_5.369	GO:0031224	Solute carrier family 35 member G1
328	31224	3.923e-13	1.7673e-09	478	2769	1456	11064	intrinsic to membrane	EVM.TU.HIC_SCAFFOLD_5.129	GO:0031224	Protein O-linked-mannose beta-1,2-N-acetylglucosaminyltransferase 1
329	31224	3.923e-13	1.7673e-09	478	2769	1456	11064	intrinsic to membrane	EVM.TU.HIC_SCAFFOLD_4.790	GO:0031224	Monocarboxylate transporter 10
330	31224	3.923e-13	1.7673e-09	478	2769	1456	11064	intrinsic to membrane	EVM.TU.HIC_SCAFFOLD_5.1638	GO:0031224	Frizzled-1
331	31224	3.923e-13	1.7673e-09	478	2769	1456	11064	intrinsic to membrane	EVM.TU.HIC_SCAFFOLD_31.2087	GO:0031224	Mucin-like protein (Fragment)
332	31224	3.923e-13	1.7673e-09	478	2769	1456	11064	intrinsic to membrane	EVM.TU.HIC_SCAFFOLD_20.1563	GO:0031224	Protein RER1
333	31224	3.923e-13	1.7673e-09	478	2769	1456	11064	intrinsic to membrane	EVM.TU.HIC_SCAFFOLD_31.686	GO:0031224	Carbohydrate sulfotransferase 5
334	31224	3.923e-13	1.7673e-09	478	2769	1456	11064	intrinsic to membrane	EVM.TU.HIC_SCAFFOLD_2.1457	GO:0031224	DnaJ homolog subfamily C member 25
335	31224	3.923e-13	1.7673e-09	478	2769	1456	11064	intrinsic to membrane	EVM.TU.HIC_SCAFFOLD_15.1705	GO:0031224	Octopamine receptor beta-2R
336	31224	3.923e-13	1.7673e-09	478	2769	1456	11064	intrinsic to membrane	EVM.TU.HIC_SCAFFOLD_2.1699	GO:0031224	Beta-1,3-galactosyltransferase 4
337	31224	3.923e-13	1.7673e-09	478	2769	1456	11064	intrinsic to membrane	EVM.TU.HIC_SCAFFOLD_11.937	GO:0031224	Glutamate receptor 2
338	31224	3.923e-13	1.7673e-09	478	2769	1456	11064	intrinsic to membrane	EVM.TU.HIC_SCAFFOLD_31.327	GO:0031224	Sodium/hydrogen exchanger 9
339	31224	3.923e-13	1.7673e-09	478	2769	1456	11064	intrinsic to membrane	EVM.TU.HIC_SCAFFOLD_30.643	GO:0031224	DBH-like monooxygenase protein 2 homolog
340	31224	3.923e-13	1.7673e-09	478	2769	1456	11064	intrinsic to membrane	EVM.TU.HIC_SCAFFOLD_21.1206	GO:0031224	Probable glycoprotein hormone G-protein coupled receptor
341	31224	3.923e-13	1.7673e-09	478	2769	1456	11064	intrinsic to membrane	EVM.TU.HIC_SCAFFOLD_5.131	GO:0031224	Protein O-linked-mannose beta-1,2-N-acetylglucosaminyltransferase 1
342	31224	3.923e-13	1.7673e-09	478	2769	1456	11064	intrinsic to membrane	EVM.TU.HIC_SCAFFOLD_21.1204	GO:0031224	Battenin
343	31224	3.923e-13	1.7673e-09	478	2769	1456	11064	intrinsic to membrane	EVM.TU.HIC_SCAFFOLD_21.1443	GO:0031224	VWFA and cache domain-containing protein 1
344	31224	3.923e-13	1.7673e-09	478	2769	1456	11064	intrinsic to membrane	EVM.TU.HIC_SCAFFOLD_10.57	GO:0031224	BCL2/adenovirus E1B 19 kDa protein-interacting protein 3
345	31224	3.923e-13	1.7673e-09	478	2769	1456	11064	intrinsic to membrane	EVM.TU.HIC_SCAFFOLD_2.1585	GO:0031224	Synaptotagmin-15
346	31224	3.923e-13	1.7673e-09	478	2769	1456	11064	intrinsic to membrane	EVM.TU.HIC_SCAFFOLD_6.292	GO:0031224	Transmembrane and TPR repeat-containing protein 4
347	31224	3.923e-13	1.7673e-09	478	2769	1456	11064	intrinsic to membrane	EVM.TU.SC0A5M3_3_HRSCAF_3.3	GO:0031224	Adhesion G protein-coupled receptor L3
348	31224	3.923e-13	1.7673e-09	478	2769	1456	11064	intrinsic to membrane	EVM.TU.SC0A5M3_279_HRSCAF_462.2	GO:0031224	Contactin-5
349	31224	3.923e-13	1.7673e-09	478	2769	1456	11064	intrinsic to membrane	EVM.TU.HIC_SCAFFOLD_4.661	GO:0031224	Bcl-2-related ovarian killer protein
350	31224	3.923e-13	1.7673e-09	478	2769	1456	11064	intrinsic to membrane	EVM.TU.HIC_SCAFFOLD_6.1488	GO:0031224	Beta-2 adrenergic receptor
351	31224	3.923e-13	1.7673e-09	478	2769	1456	11064	intrinsic to membrane	EVM.TU.HIC_SCAFFOLD_11.32	GO:0031224	MAGUK p55 subfamily member 5-A
352	31224	3.923e-13	1.7673e-09	478	2769	1456	11064	intrinsic to membrane	EVM.TU.HIC_SCAFFOLD_6.1249	GO:0031224	Stretch-activated cation channel MID1
353	31224	3.923e-13	1.7673e-09	478	2769	1456	11064	intrinsic to membrane	EVM.TU.HIC_SCAFFOLD_31.2096	GO:0031224	Mucin-like protein (Fragment)
354	31224	3.923e-13	1.7673e-09	478	2769	1456	11064	intrinsic to membrane	EVM.TU.HIC_SCAFFOLD_17.184	GO:0031224	UPF0658 Golgi apparatus membrane protein C23H3.04
355	31224	3.923e-13	1.7673e-09	478	2769	1456	11064	intrinsic to membrane	EVM.TU.HIC_SCAFFOLD_17.185	GO:0031224	Chondroitin sulfate synthase 2
356	31224	3.923e-13	1.7673e-09	478	2769	1456	11064	intrinsic to membrane	EVM.TU.HIC_SCAFFOLD_4.785	GO:0031224	Monocarboxylate transporter 13
357	31224	3.923e-13	1.7673e-09	478	2769	1456	11064	intrinsic to membrane	EVM.TU.HIC_SCAFFOLD_6.1241	GO:0031224	Cyclic AMP receptor-like protein A
358	31224	3.923e-13	1.7673e-09	478	2769	1456	11064	intrinsic to membrane	EVM.TU.HIC_SCAFFOLD_6.148	GO:0031224	Beta-1,4-N-acetylgalactosaminyltransferase 3
359	31224	3.923e-13	1.7673e-09	478	2769	1456	11064	intrinsic to membrane	EVM.TU.HIC_SCAFFOLD_6.147	GO:0031224	Zinc transporter ZIP14
360	31224	3.923e-13	1.7673e-09	478	2769	1456	11064	intrinsic to membrane	EVM.TU.HIC_SCAFFOLD_6.145	GO:0031224	Alpha-1,3-mannosyl-glycoprotein 4-beta-N-acetylglucosaminyltransferase C
361	31224	3.923e-13	1.7673e-09	478	2769	1456	11064	intrinsic to membrane	EVM.TU.HIC_SCAFFOLD_11.847	GO:0031224	Roundabout homolog 1
362	31224	3.923e-13	1.7673e-09	478	2769	1456	11064	intrinsic to membrane	EVM.TU.HIC_SCAFFOLD_30.779	GO:0031224	Neuropeptide Y receptor type 2
363	31224	3.923e-13	1.7673e-09	478	2769	1456	11064	intrinsic to membrane	EVM.TU.HIC_SCAFFOLD_11.41	GO:0031224	Microsomal glutathione S-transferase 1
364	31224	3.923e-13	1.7673e-09	478	2769	1456	11064	intrinsic to membrane	EVM.TU.HIC_SCAFFOLD_20.1464	GO:0031224	Membrane metallo-endopeptidase-like 1
365	31224	3.923e-13	1.7673e-09	478	2769	1456	11064	intrinsic to membrane	EVM.TU.HIC_SCAFFOLD_35.10	GO:0031224	Tetraspanin-9
366	31224	3.923e-13	1.7673e-09	478	2769	1456	11064	intrinsic to membrane	EVM.TU.HIC_SCAFFOLD_31.347	GO:0031224	Monocarboxylate transporter 12
367	31224	3.923e-13	1.7673e-09	478	2769	1456	11064	intrinsic to membrane	EVM.TU.HIC_SCAFFOLD_10.805	GO:0031224	Octopamine receptor Oamb
368	31224	3.923e-13	1.7673e-09	478	2769	1456	11064	intrinsic to membrane	EVM.TU.HIC_SCAFFOLD_31.346	GO:0031224	Monocarboxylate transporter 10
369	31224	3.923e-13	1.7673e-09	478	2769	1456	11064	intrinsic to membrane	EVM.TU.HIC_SCAFFOLD_2.1554	GO:0031224	Beta-1,4-N-acetylgalactosaminyltransferase 3
370	31224	3.923e-13	1.7673e-09	478	2769	1456	11064	intrinsic to membrane	EVM.TU.HIC_SCAFFOLD_10.804	GO:0031224	Adenosine receptor A2a
371	31224	3.923e-13	1.7673e-09	478	2769	1456	11064	intrinsic to membrane	EVM.TU.HIC_SCAFFOLD_2.1796	GO:0031224	Octopamine receptor beta-2R
372	31224	3.923e-13	1.7673e-09	478	2769	1456	11064	intrinsic to membrane	EVM.TU.HIC_SCAFFOLD_2.1436	GO:0031224	Beta-1 adrenergic receptor
373	31224	3.923e-13	1.7673e-09	478	2769	1456	11064	intrinsic to membrane	EVM.TU.SC0A5M3_252_HRSCAF_417.38	GO:0031224	Gamma-secretase subunit APH-1A
374	31224	3.923e-13	1.7673e-09	478	2769	1456	11064	intrinsic to membrane	EVM.TU.HIC_SCAFFOLD_21.1441	GO:0031224	VWFA and cache domain-containing protein 1
375	31224	3.923e-13	1.7673e-09	478	2769	1456	11064	intrinsic to membrane	EVM.TU.HIC_SCAFFOLD_6.1010	GO:0031224	Dopamine receptor 2
376	31224	3.923e-13	1.7673e-09	478	2769	1456	11064	intrinsic to membrane	EVM.TU.HIC_SCAFFOLD_11.833	GO:0031224	Neurogenic locus Notch protein
377	31224	3.923e-13	1.7673e-09	478	2769	1456	11064	intrinsic to membrane	EVM.TU.HIC_SCAFFOLD_21.97	GO:0031224	Putative calcium-activated potassium channel subunit beta
378	31224	3.923e-13	1.7673e-09	478	2769	1456	11064	intrinsic to membrane	EVM.TU.HIC_SCAFFOLD_15.134	GO:0031224	Probable sphingosine-1-phosphate phosphatase
379	31224	3.923e-13	1.7673e-09	478	2769	1456	11064	intrinsic to membrane	EVM.TU.HIC_SCAFFOLD_5.117	GO:0031224	Melanocyte-stimulating hormone receptor
380	31224	3.923e-13	1.7673e-09	478	2769	1456	11064	intrinsic to membrane	EVM.TU.HIC_SCAFFOLD_197.1	GO:0031224	Roundabout homolog 1
381	31224	3.923e-13	1.7673e-09	478	2769	1456	11064	intrinsic to membrane	EVM.TU.HIC_SCAFFOLD_30.427	GO:0031224	Synaptic vesicle 2-related protein
382	31224	3.923e-13	1.7673e-09	478	2769	1456	11064	intrinsic to membrane	EVM.TU.HIC_SCAFFOLD_20.1575	GO:0031224	Endothelin-converting enzyme 1
383	31224	3.923e-13	1.7673e-09	478	2769	1456	11064	intrinsic to membrane	EVM.TU.HIC_SCAFFOLD_31.2199	GO:0031224	Polycystic kidney disease protein 1-like 3
384	31224	3.923e-13	1.7673e-09	478	2769	1456	11064	intrinsic to membrane	EVM.TU.HIC_SCAFFOLD_20.1699	GO:0031224	Adhesion G-protein coupled receptor G6
385	31224	3.923e-13	1.7673e-09	478	2769	1456	11064	intrinsic to membrane	EVM.TU.HIC_SCAFFOLD_2.1565	GO:0031224	Solute carrier family 17 member 9
386	31224	3.923e-13	1.7673e-09	478	2769	1456	11064	intrinsic to membrane	EVM.TU.HIC_SCAFFOLD_6.1389	GO:0031224	N-acetyl-beta-glucosaminyl-glycoprotein 4-beta-N-acetylgalactosaminyltransferase 1
387	31224	3.923e-13	1.7673e-09	478	2769	1456	11064	intrinsic to membrane	EVM.TU.HIC_SCAFFOLD_21.922	GO:0031224	Protocadherin Fat 4
388	31224	3.923e-13	1.7673e-09	478	2769	1456	11064	intrinsic to membrane	EVM.TU.HIC_SCAFFOLD_11.54	GO:0031224	Metabotropic glutamate receptor 2
389	31224	3.923e-13	1.7673e-09	478	2769	1456	11064	intrinsic to membrane	EVM.TU.HIC_SCAFFOLD_4.560	GO:0031224	CUB and sushi domain-containing protein 3
390	31224	3.923e-13	1.7673e-09	478	2769	1456	11064	intrinsic to membrane	EVM.TU.HIC_SCAFFOLD_31.339	GO:0031224	Monocarboxylate transporter 10
391	31224	3.923e-13	1.7673e-09	478	2769	1456	11064	intrinsic to membrane	EVM.TU.HIC_SCAFFOLD_4.202	GO:0031224	Membrane protein FAM174
392	31224	3.923e-13	1.7673e-09	478	2769	1456	11064	intrinsic to membrane	EVM.TU.HIC_SCAFFOLD_6.1141	GO:0031224	Calcium homeostasis modulator protein 6
393	31224	3.923e-13	1.7673e-09	478	2769	1456	11064	intrinsic to membrane	EVM.TU.HIC_SCAFFOLD_1.1487	GO:0031224	Angiopoietin-1 receptor
394	31224	3.923e-13	1.7673e-09	478	2769	1456	11064	intrinsic to membrane	EVM.TU.HIC_SCAFFOLD_31.1864	GO:0031224	Calcium-activated potassium channel subunit beta-3
395	31224	3.923e-13	1.7673e-09	478	2769	1456	11064	intrinsic to membrane	EVM.TU.HIC_SCAFFOLD_1.144	GO:0031224	Phosphatidylinositol-glycan biosynthesis class W protein
396	31224	3.923e-13	1.7673e-09	478	2769	1456	11064	intrinsic to membrane	EVM.TU.HIC_SCAFFOLD_11.741	GO:0031224	Fibroblast growth factor receptor
397	31224	3.923e-13	1.7673e-09	478	2769	1456	11064	intrinsic to membrane	EVM.TU.HIC_SCAFFOLD_2.1899	GO:0031224	Calcium uniporter protein, mitochondrial
398	31224	3.923e-13	1.7673e-09	478	2769	1456	11064	intrinsic to membrane	EVM.TU.HIC_SCAFFOLD_10.2250	GO:0031224	Transient receptor potential cation channel subfamily A member 1
399	31224	3.923e-13	1.7673e-09	478	2769	1456	11064	intrinsic to membrane	EVM.TU.HIC_SCAFFOLD_31.765	GO:0031224	Polypeptide N-acetylgalactosaminyltransferase 2
400	31224	3.923e-13	1.7673e-09	478	2769	1456	11064	intrinsic to membrane	EVM.TU.HIC_SCAFFOLD_2.1774	GO:0031224	L-gulonolactone oxidase
[truncated: 5,976 more rows]

## Sheet: brown_go
	GO.ID	p.value	corr.p.value	x	n	X	N	Description	Genes.in.test.set
[truncated: 12 more rows]

## Sheet: brown_go_genes
	GO.ID	pvalue_GO	corr.p.value	x	n	X	N	Description	Genes.in.test.set	GO.ID_FULL	Gene.Annotation
[truncated: 4,665 more rows]

[truncated: 12 more sheets: cyan_go, cyan_go_genes, darkgreen_go, darkgreen_go_genes, greenyellow_go, greenyellow_go_genes, lightcyan_go, lightcyan_go_genes, midnightblue_go, midnightblue_go_genes, purple_go, purple_go_genes]
