# Supplementary material for: Different disease inoculations cause common responses of the host immune system and prokaryotic component of the microbiome in Acropora palmata
Source: PLoS One. 2023 May 25;18(5):e0286293. doi: 10.1371/journal.pone.0286293 (PMC10212133; doi:10.1371/journal.pone.0286293)
Supplement: S7 File — (XLSX) [file pone.0286293.s018.xlsx]

## Sheet: black
	ID	Description	GeneRatio	BgRatio	pvalue	p.adjust	qvalue	geneID	Count
ko03010	ko03010	Ribosome	34/490	143/13543	7.4428e-19	2.62731e-16	2.13099e-16	K02970/K02930/K02868/K02937/K02908/K02885/K02863/K02910/K02985/K02940/K02878/K02886/K02901/K02870/K02871/K02949/K02955/K02939/K02990/K02872/K02951/K02946/K02926/K02907/K02957/K02900/K02960/K02958/K02948/K02936/K02864/K02980/K02917/K02938	34
ko04714	ko04714	Thermogenesis	35/490	188/13543	8.31688e-16	1.46793e-13	1.19063e-13	K07198/K03951/K18180/K03964/K02127/K03948/K03952/K02270/K03954/K02128/K03965/K03943/K03939/K00411/K18163/K02137/K05692/K02268/K11648/K03941/K18179/K18159/K18184/K08266/K03953/K03878/K02264/K03940/K18162/K03959/K04143/K07188/K00236/K02136/K18183	35
ko05012	ko05012	Parkinson disease	35/490	209/13543	2.40107e-14	2.82526e-12	2.29155e-12	K03951/K03964/K02127/K08669/K04515/K03671/K08860/K02739/K00274/K03948/K03952/K02270/K03954/K02128/K03965/K03943/K03939/K00411/K05687/K02137/K02183/K04565/K03037/K07374/K02268/K03941/K14717/K03953/K03878/K02264/K03940/K03959/K04555/K00236/K02136	35
ko04142	ko04142	Lysosome	25/490	108/13543	6.65735e-14	5.87511e-12	4.76526e-12	K03661/K01052/K12382/K12400/K12309/K01363/K01217/K14379/K03662/K02155/K01444/K01197/K12311/K01125/K01132/K01365/K19363/K13443/K01206/K06497/K01204/K12398/K12389/K12402/K06528	25
ko05022	ko05022	Pathways of neurodegeneration - multiple diseases	46/490	368/13543	1.48537e-13	1.04867e-11	8.50567e-12	K03951/K03964/K02127/K08669/K04515/K08334/K08860/K02739/K08683/K00444/K03948/K03952/K02270/K03954/K02128/K10424/K03965/K03943/K03939/K11863/K00411/K05687/K02137/K02183/K21421/K04565/K03037/K07374/K02268/K13098/K03941/K10411/K17889/K02157/K03953/K04368/K03878/K02264/K00914/K03940/K20719/K05858/K03959/K04555/K00236/K02136	46
ko05014	ko05014	Amyotrophic lateral sclerosis	39/490	280/13543	3.70084e-13	2.00305e-11	1.62466e-11	K03951/K03964/K02127/K08334/K08860/K02739/K03948/K03952/K02270/K03954/K02128/K10424/K03965/K03943/K03939/K00411/K02137/K04565/K05759/K05692/K03037/K07374/K02268/K14298/K13098/K03941/K10411/K17889/K12881/K03953/K03878/K02264/K00914/K03940/K20719/K14303/K03959/K00236/K02136	39
ko05016	ko05016	Huntington disease	35/490	229/13543	3.97205e-13	2.00305e-11	1.62466e-11	K03014/K03951/K03964/K02127/K08334/K03011/K02739/K03948/K03952/K02270/K03954/K02128/K10424/K03965/K03943/K03939/K00411/K02137/K04565/K03037/K07374/K02268/K03941/K10411/K17889/K03015/K03953/K03878/K02264/K00914/K03940/K05858/K03959/K00236/K02136	35
ko05415	ko05415	Diabetic cardiomyopathy	28/490	160/13543	3.32283e-12	1.32942e-10	1.07829e-10	K03951/K03964/K02127/K04515/K03948/K03952/K02270/K03954/K02128/K03965/K03943/K03939/K00411/K02137/K21421/K02268/K03941/K06269/K03953/K03878/K02264/K03940/K17605/K05858/K03959/K00236/K00383/K02136	28
ko05010	ko05010	Alzheimer disease	39/490	300/13543	3.38947e-12	1.32942e-10	1.07829e-10	K03951/K03964/K02127/K08334/K08860/K06059/K02739/K08683/K00444/K03948/K03952/K02270/K03954/K02128/K03965/K04467/K03943/K03939/K00411/K02137/K02183/K21421/K03037/K07374/K02268/K03941/K17889/K02157/K14717/K03953/K04368/K03878/K02264/K00914/K03940/K05858/K03959/K00236/K02136	39
ko05208	ko05208	Chemical carcinogenesis - reactive oxygen species	27/490	175/13543	1.64881e-10	5.82029e-09	4.7208e-09	K03951/K03964/K02127/K07755/K03948/K03952/K02270/K03954/K02128/K03965/K04467/K03943/K03939/K00411/K02137/K00799/K04565/K02268/K03941/K03953/K04368/K03878/K02264/K03940/K03959/K00236/K02136	27
ko05020	ko05020	Prion disease	29/490	209/13543	4.6443e-10	1.4904e-08	1.20885e-08	K03951/K03964/K02127/K08860/K02739/K03948/K03952/K02270/K02599/K03954/K02128/K03965/K03943/K03939/K00411/K02137/K21421/K04565/K03037/K07374/K02268/K03941/K03953/K03878/K02264/K03940/K03959/K00236/K02136	29
ko04932	ko04932	Non-alcoholic fatty liver disease	20/490	127/13543	2.79518e-08	8.22249e-07	6.6692e-07	K07198/K03951/K03964/K08860/K03948/K03952/K09113/K02270/K03954/K03965/K03943/K03939/K00411/K02268/K03941/K03953/K02264/K03940/K03959/K00236	20
ko05171	ko05171	Coronavirus disease - COVID-19	26/490	219/13543	9.79145e-08	2.65876e-06	2.1565e-06	K02930/K12654/K02868/K02937/K02908/K02885/K06059/K02910/K02985/K02940/K02901/K04467/K02870/K02949/K02955/K21421/K02872/K02951/K02957/K02900/K02960/K02958/K02936/K02980/K02917/K02938	26
ko00190	ko00190	Oxidative phosphorylation	26/490	223/13543	1.41011e-07	3.5555e-06	2.88384e-06	K03661/K03951/K03964/K02127/K02153/K03662/K02155/K03948/K03952/K02270/K03954/K02128/K03965/K03943/K03939/K00411/K02137/K02268/K03941/K03953/K03878/K02264/K03940/K03959/K00236/K02136	26
ko00983	ko00983	Drug metabolism - other enzymes	9/490	32/13543	1.31703e-06	3.09942e-05	2.51392e-05	K01520/K00940/K01489/K00760/K00799/K13421/K10808/K01431/K00857	9
ko04723	ko04723	Retrograde endocannabinoid signaling	16/490	119/13543	5.8456e-06	0.000128969	0.000104605	K03951/K03964/K04546/K03948/K03952/K03954/K03965/K03943/K03939/K05175/K03941/K03953/K03878/K03940/K05858/K03959	16
ko04146	ko04146	Peroxisome	12/490	74/13543	1.25249e-05	0.000260076	0.000210946	K05677/K13354/K00031/K11147/K01578/K04565/K13341/K05678/K00649/K13237/K13355/K13345	12
ko03015	ko03015	mRNA surveillance pathway	11/490	63/13543	1.39333e-05	0.000273248	0.00022163	K12877/K13917/K14397/K14406/K14407/K13098/K11583/K13025/K06269/K12881/K11125	11
ko03022	ko03022	Basal transcription factors	8/490	36/13543	3.43141e-05	0.000624145	0.000506239	K10845/K03126/K03143/K03137/K03131/K03135/K03122/K02202	8
ko04145	ko04145	Phagosome	13/490	95/13543	3.603e-05	0.000624145	0.000506239	K03661/K02153/K03662/K02155/K04659/K01365/K10416/K21421/K05692/K07374/K00914/K05719/K06528	13
ko03040	ko03040	Spliceosome	15/490	123/13543	3.71304e-05	0.000624145	0.000506239	K11097/K12846/K12877/K11091/K12878/K10599/K13098/K11096/K13025/K12873/K12834/K12881/K11087/K12733/K12624	15
ko04140	ko04140	Autophagy - animal	14/490	110/13543	4.16208e-05	0.000667825	0.000541668	K07198/K07830/K08334/K08860/K01363/K07920/K01365/K17889/K08266/K04368/K11248/K00914/K06528/K08343	14
ko04110	ko04110	Cell cycle	14/490	111/13543	4.60815e-05	0.000707251	0.000573646	K03364/K12456/K06627/K03868/K02542/K02206/K06643/K04377/K06641/K02202/K02180/K21770/K08866/K02216	14
ko03013	ko03013	Nucleocytoplasmic transport	13/490	98/13543	5.02692e-05	0.000739376	0.000599703	K15436/K12877/K14321/K20724/K12160/K13176/K12878/K14298/K13025/K12881/K13175/K20223/K14303	13
ko04120	ko04120	Ubiquitin mediated proteolysis	15/490	133/13543	9.2339e-05	0.00130383	0.00105752	K03364/K10584/K10600/K12456/K10615/K03868/K04649/K06643/K10686/K10264/K03873/K10598/K10599/K10606/K04555	15
ko05131	ko05131	Shigellosis	19/490	205/13543	0.000165653	0.00224906	0.00182419	K08334/K05700/K12654/K03868/K06643/K04467/K10704/K05759/K05692/K05756/K17889/K05757/K17988/K05754/K00914/K05719/K18584/K05858/K11253	19
ko00510	ko00510	N-Glycan biosynthesis	8/490	45/13543	0.000183645	0.00240098	0.00194742	K03848/K01228/K12667/K03849/K12668/K12670/K03850/K09658	8
ko05132	ko05132	Salmonella infection	19/490	217/13543	0.0003438	0.00433433	0.00351555	K03671/K05749/K02985/K10424/K04467/K10416/K05759/K05692/K10419/K07955/K07374/K04377/K10418/K05756/K05757/K04368/K05754/K00914/K18584	19
ko04114	ko04114	Oocyte meiosis	10/490	80/13543	0.000595404	0.0072475	0.0058784	K04515/K10318/K12456/K03868/K02206/K08694/K02183/K06269/K04368/K21770	10
ko04115	ko04115	p53 signaling pathway	9/490	67/13543	0.000652688	0.00767996	0.00622916	K02206/K06643/K10148/K10808/K06641/K10147/K22744/K21770/K02216	9
ko04150	ko04150	mTOR signaling pathway	12/490	117/13543	0.00107402	0.0118477	0.00960962	K07198/K00444/K04370/K04467/K16344/K08266/K20406/K20398/K04368/K20399/K08272/K03259	12
ko04218	ko04218	Cellular senescence	12/490	117/13543	0.00107402	0.0118477	0.00960962	K07830/K06627/K02206/K06643/K02183/K04377/K06641/K06269/K09406/K04368/K21770/K02216	12
ko00062	ko00062	Fatty acid elongation	5/490	24/13543	0.00145918	0.0151932	0.0123231	K00022/K10251/K10703/K07511/K10250	5
ko04810	ko04810	Regulation of actin cytoskeleton	15/490	172/13543	0.00146336	0.0151932	0.0123231	K07830/K05700/K05749/K04358/K05759/K05692/K05756/K05765/K06269/K05757/K05768/K04368/K05754/K05719/K18584	15
ko04919	ko04919	Thyroid hormone signaling pathway	10/490	91/13543	0.00163262	0.0164662	0.0133556	K15143/K07754/K02599/K06643/K05692/K04377/K15133/K04368/K05858/K15146	10
ko00531	ko00531	Glycosaminoglycan degradation	4/490	15/13543	0.001681	0.0164831	0.0133693	K12309/K01217/K01197/K01132	4
ko04745	ko04745	Phototransduction - fly	4/490	18/13543	0.00345744	0.0326027	0.0264438	K04515/K02183/K05692/K05858	4
ko04070	ko04070	Phosphatidylinositol signaling system	7/490	55/13543	0.00350964	0.0326027	0.0264438	K00888/K13711/K01107/K02183/K15759/K00914/K05858	7
ko00480	ko00480	Glutathione metabolism	7/490	57/13543	0.00429852	0.0389071	0.0315573	K01255/K20838/K01469/K00031/K00799/K10808/K00383	7
ko05165	ko05165	Human papillomavirus infection	17/490	231/13543	0.00444003	0.0391833	0.0317813	K03661/K02153/K06627/K03662/K02155/K00444/K02206/K10389/K02599/K06643/K04467/K04659/K06054/K11583/K02157/K04368/K05719	17
ko04530	ko04530	Tight junction	10/490	106/13543	0.00501068	0.0431407	0.0349911	K06095/K07198/K12751/K05692/K07374/K05756/K05757/K05754/K05719/K18584	10

## Sheet: blue
	ID	Description	GeneRatio	BgRatio	pvalue	p.adjust	qvalue	geneID	Count
ko04151	ko04151	PI3K-Akt signaling pathway	32/438	263/13543	1.0191e-10	3.48939e-08	2.10039e-08	K07298/K04354/K05093/K09048/K05459/K04382/K04362/K05449/K06585/K06487/K05094/K06238/K18496/K04358/K04659/K01110/K05462/K01596/K06252/K21290/K09487/K13304/K06240/K06630/K16197/K04363/K18497/K08131/K08524/K06276/K07206/K16339	32
ko05200	ko05200	Pathways in cancer	41/438	417/13543	2.0054e-10	3.48939e-08	2.10039e-08	K04448/K06225/K04345/K05093/K05459/K04362/K06229/K00714/K00799/K02599/K04498/K00408/K00182/K05449/K09848/K06487/K05094/K18496/K04358/K04438/K01110/K02373/K02842/K16060/K04513/K08367/K09487/K06240/K02187/K08878/K04363/K18497/K02183/K08524/K09289/K03175/K08803/K08736/K08738/K09592/K04453	41
ko04141	ko04141	Protein processing in endoplasmic reticulum	21/438	144/13543	7.17063e-09	8.31794e-07	5.00686e-07	K10839/K13525/K14001/K06689/K13249/K09518/K14007/K10956/K07953/K16194/K10578/K09487/K14004/K10575/K13989/K08852/K09502/K04523/K09517/K09486/K09523	21
ko04510	ko04510	Focal adhesion	21/438	149/13543	1.335e-08	8.46168e-07	5.09339e-07	K04448/K05459/K05449/K06585/K06487/K06238/K12757/K05726/K04659/K04438/K01110/K16060/K06252/K04513/K06240/K05760/K04363/K08131/K06276/K05692/K05730	21
ko04140	ko04140	Autophagy - animal	18/438	110/13543	1.36386e-08	8.46168e-07	5.09339e-07	K07298/K04345/K04382/K15464/K21247/K01110/K21249/K08509/K07874/K19730/K08852/K06276/K03175/K08803/K08334/K07206/K01365/K08342	18
ko05012	ko05012	Parkinson disease	25/438	209/13543	1.68762e-08	8.46168e-07	5.09339e-07	K03671/K04345/K21278/K00234/K03942/K02261/K07374/K03948/K03033/K07375/K20858/K00235/K03061/K10578/K03962/K02187/K10575/K02271/K10407/K02183/K08852/K14713/K08738/K03038/K03063	25
ko05205	ko05205	Proteoglycans in cancer	22/438	165/13543	1.70206e-08	8.46168e-07	5.09339e-07	K06225/K04345/K05459/K04362/K07964/K00714/K16336/K00408/K00182/K06487/K16866/K02842/K04513/K05760/K02187/K18497/K06497/K12823/K06276/K05692/K05730/K01365	22
ko04144	ko04144	Endocytosis	22/438	169/13543	2.65276e-08	1.10976e-06	6.68007e-07	K05093/K11839/K12183/K12493/K07939/K12488/K04237/K05094/K12198/K07941/K06751/K04513/K12474/K07876/K04363/K12182/K03175/K11247/K19367/K12191/K12471/K12492	22
ko05165	ko05165	Human papillomavirus infection	26/438	231/13543	3.094e-08	1.10976e-06	6.68007e-07	K04345/K04354/K09048/K04382/K00714/K02599/K04498/K10587/K00408/K00182/K04237/K06585/K06487/K06238/K04659/K01110/K02146/K02373/K06751/K02842/K06252/K06240/K05760/K02187/K08131/K07206	26
ko05014	ko05014	Amyotrophic lateral sclerosis	29/438	280/13543	3.18898e-08	1.10976e-06	6.68007e-07	K12896/K13525/K17095/K00234/K03942/K14307/K02261/K07374/K03948/K03033/K07375/K20858/K10408/K00235/K03061/K03962/K14004/K02187/K02271/K10407/K07874/K19730/K08852/K05692/K04523/K08334/K08738/K03038/K03063	29
ko05010	ko05010	Alzheimer disease	30/438	300/13543	4.0798e-08	1.2907e-06	7.7692e-07	K00234/K21421/K00714/K03942/K00408/K00182/K02261/K07374/K03948/K03033/K07375/K20858/K02373/K02842/K00235/K03061/K03962/K02187/K02271/K10407/K19730/K02183/K08852/K08334/K14713/K08738/K03038/K04550/K03063/K06172	30
ko05016	ko05016	Huntington disease	25/438	229/13543	1.044e-07	3.02759e-06	1.82242e-06	K09048/K00234/K03942/K03009/K04498/K02261/K07374/K03948/K03033/K07375/K10408/K00235/K03061/K11831/K03962/K02187/K02271/K10407/K19730/K08852/K08334/K08738/K03038/K03006/K03063	25
ko04714	ko04714	Thermogenesis	22/438	188/13543	1.82184e-07	4.87694e-06	2.9356e-06	K04345/K09048/K08765/K07376/K04362/K00234/K03942/K01897/K15109/K02261/K18175/K03948/K11416/K00235/K04373/K03962/K08766/K01054/K02271/K12323/K05692/K07206	22
ko05020	ko05020	Prion disease	23/438	209/13543	2.94209e-07	7.3132e-06	4.40208e-06	K04345/K09048/K09203/K00234/K21421/K03942/K02599/K02261/K07374/K03948/K03033/K07375/K20858/K00235/K03061/K03962/K08010/K02187/K02271/K10407/K08738/K03038/K03063	23
ko05022	ko05022	Pathways of neurodegeneration - multiple diseases	32/438	368/13543	3.67973e-07	8.53698e-06	5.13871e-06	K13525/K00234/K21421/K00714/K03942/K00408/K00182/K02261/K07374/K03948/K03033/K07375/K20858/K10408/K02373/K02842/K00235/K03061/K10578/K03962/K02187/K10575/K02271/K10407/K07874/K19730/K02183/K08852/K08334/K08738/K03038/K03063	32
ko04152	ko04152	AMPK signaling pathway	14/438	85/13543	5.19073e-07	1.12898e-05	6.79576e-06	K07298/K04354/K09048/K08765/K05459/K04382/K00850/K08271/K01596/K07292/K06276/K19028/K07206/K03234	14
ko04810	ko04810	Regulation of actin cytoskeleton	19/438	172/13543	3.00946e-06	6.16055e-05	3.70826e-05	K05093/K04362/K06585/K06487/K05094/K12757/K18496/K04358/K05726/K04438/K04367/K04513/K05760/K04363/K18497/K05627/K05692/K05730/K05767	19
ko04120	ko04120	Ubiquitin mediated proteolysis	16/438	133/13543	6.06428e-06	0.000117243	7.05726e-05	K06689/K10587/K10573/K07868/K16060/K10144/K10585/K10578/K10576/K10264/K10575/K10599/K03175/K10579/K20217/K10260	16
ko04919	ko04919	Thyroid hormone signaling pathway	13/438	91/13543	6.84204e-06	0.000125317	7.5433e-05	K04345/K00850/K02599/K04498/K07754/K00408/K06487/K15156/K08524/K06276/K05692/K08187/K01562	13
ko05130	ko05130	Pathogenic Escherichia coli infection	17/438	152/13543	8.42992e-06	0.000146681	8.82923e-05	K04448/K14007/K07374/K10356/K06185/K07375/K07941/K02373/K12793/K10358/K04513/K02187/K07874/K05627/K05692/K03175/K08738	17
ko04310	ko04310	Wnt signaling pathway	15/438	122/13543	9.03859e-06	0.000149782	9.01594e-05	K04448/K04345/K00714/K04498/K00408/K00182/K02842/K22471/K19882/K04513/K04468/K16273/K04512/K04502/K05128	15
ko04145	ko04145	Phagosome	13/438	95/13543	1.10746e-05	0.000175181	0.000105448	K21421/K10956/K07374/K06487/K07375/K04659/K02146/K06751/K08010/K08488/K12182/K05692/K01365	13
ko04024	ko04024	cAMP signaling pathway	18/438	172/13543	1.16749e-05	0.000176646	0.00010633	K04448/K06225/K13293/K04345/K04265/K09048/K04498/K04578/K04955/K04160/K04513/K05673/K02183/K12323/K04218/K00232/K05869/K05730	18
ko04922	ko04922	Glucagon signaling pathway	10/438	57/13543	1.2493e-05	0.000181148	0.00010904	K04345/K09048/K08765/K00850/K04498/K07190/K01596/K00871/K02183/K19028	10
ko05418	ko05418	Fluid shear stress and atherosclerosis	13/438	99/13543	1.74593e-05	0.000243034	0.000146291	K04448/K03671/K21278/K16336/K00799/K06487/K04513/K09487/K08010/K02183/K05692/K09260/K01365	13
ko04015	ko04015	Rap1 signaling pathway	17/438	162/13543	1.96503e-05	0.000259013	0.000155909	K05093/K05459/K04362/K05449/K04237/K05094/K18496/K04358/K05726/K04438/K05462/K04513/K04363/K18497/K02183/K05692/K05730	17
ko04390	ko04390	Hippo signaling pathway	14/438	115/13543	2.00958e-05	0.000259013	0.000155909	K04354/K04382/K00714/K00408/K00182/K04237/K18496/K02842/K16060/K06630/K16197/K05692/K08959/K16687	14
ko04114	ko04114	Oocyte meiosis	11/438	80/13543	5.00887e-05	0.000622531	0.000374724	K06631/K04345/K05459/K04382/K02602/K04367/K04373/K06630/K16197/K02183/K02537	11
ko04657	ko04657	IL-17 signaling pathway	11/438	81/13543	5.63034e-05	0.000675641	0.000406692	K04448/K09848/K02373/K12793/K11859/K09487/K02187/K03175/K06855/K04502/K11849	11
ko04010	ko04010	MAPK signaling pathway	20/438	235/13543	7.91794e-05	0.000918481	0.000552867	K04448/K04345/K05093/K05459/K04362/K21278/K05449/K05094/K18496/K04358/K04438/K05462/K04373/K04468/K16342/K02187/K04363/K18497/K03175/K04453	20
ko04014	ko04014	Ras signaling pathway	17/438	182/13543	8.68223e-05	0.000974651	0.000586677	K04345/K05093/K05459/K04362/K01047/K05449/K05094/K18496/K04358/K07941/K05462/K04513/K16342/K04363/K18497/K02183/K17633	17
ko01524	ko01524	Platinum drug resistance	8/438	46/13543	9.94634e-05	0.00108166	0.000651093	K00799/K02373/K16060/K02187/K06276/K08736/K08738/K14686	8
ko04150	ko04150	mTOR signaling pathway	13/438	117/13543	0.000103159	0.00108786	0.00065482	K07298/K05459/K00714/K00408/K00182/K08271/K01110/K02842/K04373/K04513/K14004/K06276/K07206	13
ko05222	ko05222	Small cell lung cancer	10/438	74/13543	0.000127317	0.00130313	0.000784401	K09848/K06487/K01110/K16060/K06240/K02187/K08524/K03175/K08738/K04453	10
ko05224	ko05224	Breast cancer	12/438	105/13543	0.000144504	0.00143678	0.000864849	K04448/K05459/K04362/K00714/K02599/K00408/K00182/K18496/K04358/K01110/K02842/K18497	12
ko04530	ko04530	Tight junction	12/438	106/13543	0.000158281	0.00153005	0.000920989	K04448/K07298/K04345/K04354/K04382/K05747/K07374/K04237/K12757/K04513/K08367/K05692	12
ko05203	ko05203	Viral carcinogenesis	16/438	174/13543	0.000167205	0.00157263	0.000946622	K04448/K04345/K09048/K04498/K10587/K02146/K06751/K04513/K06630/K16197/K05760/K02187/K15306/K03124/K11594/K11252	16
ko03320	ko03320	PPAR signaling pathway	9/438	63/13543	0.000179105	0.00159817	0.000961995	K08765/K01897/K01596/K08766/K08524/K06276/K00232/K00249/K15013	9
ko04520	ko04520	Adherens junction	9/438	63/13543	0.000179105	0.00159817	0.000961995	K06085/K04362/K04498/K05747/K04237/K04513/K04468/K05627/K05692	9
ko05132	ko05132	Salmonella infection	18/438	217/13543	0.000245619	0.00213688	0.00128627	K04448/K03671/K07374/K20184/K12757/K07375/K07941/K02373/K16060/K12793/K10358/K04513/K09487/K02187/K10407/K05692/K03175/K08738	18
ko04360	ko04360	Axon guidance	13/438	128/13543	0.000255886	0.00216116	0.00130088	K06225/K00408/K06820/K04237/K12757/K06841/K05463/K05462/K07525/K04513/K06276/K06753/K05128	13
ko04215	ko04215	Apoptosis - multiple species	7/438	40/13543	0.000260829	0.00216116	0.00130088	K02373/K16060/K20009/K02187/K08334/K08738/K02561	7
ko05215	ko05215	Prostate cancer	10/438	81/13543	0.000272233	0.00219272	0.00131988	K05093/K09048/K05459/K04362/K04498/K01110/K09487/K04363/K06276/K09435	10
ko04391	ko04391	Hippo signaling pathway - fly	8/438	53/13543	0.000277241	0.00219272	0.00131988	K04354/K04382/K04237/K16669/K06630/K16197/K05692/K16687	8
ko04916	ko04916	Melanogenesis	9/438	67/13543	0.000288706	0.00223266	0.00134392	K04345/K09048/K00714/K04498/K00408/K00182/K02842/K00505/K02183	9
ko04020	ko04020	Calcium signaling pathway	16/438	185/13543	0.00033684	0.00254827	0.00153389	K04345/K05093/K04150/K04362/K07190/K05449/K05094/K18496/K04358/K04160/K20858/K00871/K04363/K18497/K02183/K05869	16
ko04928	ko04928	Parathyroid hormone synthesis, secretion and action	10/438	85/13543	0.000404331	0.00299377	0.00180206	K13293/K04345/K09048/K04362/K09203/K04513/K07763/K07997/K08524/K09260	10
ko04068	ko04068	FoxO signaling pathway	11/438	102/13543	0.000450706	0.00326762	0.0019669	K07298/K06631/K05459/K15464/K04498/K08863/K01110/K01596/K04468/K13304/K06276	11
ko04910	ko04910	Insulin signaling pathway	10/438	88/13543	0.00053517	0.0038008	0.00228784	K04345/K07190/K04438/K07189/K01596/K00871/K02183/K04739/K06276/K07206	10
ko00071	ko00071	Fatty acid degradation	8/438	59/13543	0.000585747	0.00392633	0.0023634	K08765/K09478/K01897/K00121/K08766/K00232/K00249/K15013	8
ko04361	ko04361	Axon regeneration	8/438	59/13543	0.000585747	0.00392633	0.0023634	K04345/K00901/K16336/K02599/K12035/K01110/K04513/K09442	8
ko05135	ko05135	Yersinia infection	12/438	122/13543	0.000586693	0.00392633	0.0023634	K04448/K05747/K05726/K04438/K07941/K04373/K04513/K05760/K05627/K05692/K03175/K05730	12
ko05417	ko05417	Lipid and atherosclerosis	14/438	159/13543	0.000652875	0.0042868	0.00258038	K04448/K10645/K21421/K04513/K09487/K08010/K02187/K02183/K08524/K08852/K06276/K03175/K08738/K05730	14
ko04130	ko04130	SNARE interactions in vesicular transport	6/438	35/13543	0.000808894	0.00521287	0.00313781	K08515/K08516/K08493/K08509/K08488/K08496	6
ko04932	ko04932	Non-alcoholic fatty liver disease	12/438	127/13543	0.00084082	0.0052291	0.00314758	K04448/K00234/K03942/K02261/K03948/K00235/K03962/K02187/K02271/K08524/K08852/K08738	12
ko04621	ko04621	NOD-like receptor signaling pathway	13/438	145/13543	0.000851406	0.0052291	0.00314758	K04448/K03671/K20915/K21421/K20858/K02373/K16060/K12793/K04513/K11859/K06630/K03175/K14216	13
ko04210	ko04210	Apoptosis	11/438	110/13543	0.00085649	0.0052291	0.00314758	K04448/K07374/K02373/K16060/K02311/K02187/K08852/K06276/K05692/K08738/K01365	11
ko05230	ko05230	Central carbon metabolism in cancer	7/438	49/13543	0.000935801	0.0056148	0.00337975	K05093/K04362/K00850/K05094/K01110/K11416/K04363	7
ko05160	ko05160	Hepatitis C	11/438	112/13543	0.000995267	0.00587039	0.0035336	K04354/K04382/K02373/K16194/K06630/K16197/K02187/K08524/K03175/K14216/K08738	11
ko05131	ko05131	Shigellosis	16/438	205/13543	0.00103389	0.00597071	0.00359398	K11253/K04448/K06689/K15464/K12757/K05726/K04438/K07941/K12793/K04513/K05760/K05692/K03175/K08334/K20121/K08738	16
ko05218	ko05218	Melanoma	7/438	50/13543	0.00105839	0.00597071	0.00359398	K05459/K04362/K18496/K04358/K01110/K04363/K18497	7
ko04270	ko04270	Vascular smooth muscle contraction	10/438	96/13543	0.00106375	0.00597071	0.00359398	K04345/K07376/K01047/K04936/K04513/K16342/K04938/K04939/K02183/K12323	10
ko04512	ko04512	ECM-receptor interaction	8/438	65/13543	0.00112638	0.00622193	0.0037452	K06265/K06585/K06487/K06238/K04659/K06252/K06240/K08131	8
ko04071	ko04071	Sphingolipid signaling pathway	9/438	82/13543	0.00129216	0.00702612	0.00422927	K04354/K04265/K04710/K04382/K12351/K01110/K04513/K06276/K01441	9
ko04013	ko04013	MAPK signaling pathway - fly	9/438	84/13543	0.00153384	0.00821192	0.00494305	K04448/K17383/K06689/K04382/K08892/K16197/K03175/K09260/K20232	9
ko04022	ko04022	cGMP-PKG signaling pathway	11/438	121/13543	0.00186948	0.00985727	0.00593344	K04265/K09048/K07376/K04936/K04513/K21290/K04938/K04939/K02183/K12323/K09260	11
ko04214	ko04214	Apoptosis - fly	7/438	56/13543	0.00208146	0.0108112	0.00650763	K04448/K09848/K20009/K03262/K03175/K08738/K02561	7
ko05202	ko05202	Transcriptional misregulation in cancer	13/438	162/13543	0.0023317	0.0119328	0.00718278	K11253/K11427/K05459/K15617/K15622/K16060/K08367/K08524/K12823/K09381/K04453/K06571/K09435	13
ko04722	ko04722	Neurotrophin signaling pathway	9/438	90/13543	0.00248332	0.0125246	0.007539	K04448/K04438/K04373/K04513/K06630/K02183/K06276/K03175/K05869	9
ko04670	ko04670	Leukocyte transendothelial migration	8/438	75/13543	0.00284531	0.0141453	0.00851455	K21421/K12757/K05726/K04513/K08010/K05760/K05692/K05730	8
ko05207	ko05207	Chemical carcinogenesis - receptor activation	11/438	129/13543	0.00309681	0.0151787	0.00913662	K04448/K04345/K09048/K00799/K04358/K04373/K09487/K17767/K18497/K08524/K00699	11
ko04668	ko04668	TNF signaling pathway	9/438	94/13543	0.00334076	0.0160407	0.00965546	K04448/K09048/K05449/K02373/K16060/K12793/K11859/K02187/K07763	9
ko04921	ko04921	Oxytocin signaling pathway	10/438	112/13543	0.00338206	0.0160407	0.00965546	K04448/K04345/K04513/K21290/K16342/K02183/K12323/K05692/K05869/K03234	10
ko05231	ko05231	Choline metabolism in cancer	7/438	61/13543	0.00341095	0.0160407	0.00965546	K04448/K00901/K05747/K16342/K04363/K06276/K07206	7
ko04923	ko04923	Regulation of lipolysis in adipocytes	6/438	47/13543	0.00386211	0.0177795	0.0107021	K04345/K04265/K07376/K13699/K01054/K12323	6
ko05163	ko05163	Human cytomegalovirus infection	14/438	192/13543	0.00388289	0.0177795	0.0107021	K04345/K09048/K06487/K05726/K04438/K02373/K06751/K04513/K05760/K02187/K04363/K02183/K07206/K08738	14
ko00564	ko00564	Glycerophospholipid metabolism	10/438	115/13543	0.00409044	0.0184867	0.0111278	K16860/K00901/K01047/K13517/K00006/K14286/K13523/K01517/K16342/K00649	10
ko05217	ko05217	Basal cell carcinoma	6/438	48/13543	0.00429603	0.0191663	0.0115369	K06225/K06229/K00714/K00408/K00182/K02842	6
ko05017	ko05017	Spinocerebellar ataxia	10/438	116/13543	0.00435098	0.0191663	0.0115369	K03033/K20858/K03061/K19730/K08852/K08334/K03124/K08738/K03038/K03063	10
ko04914	ko04914	Progesterone-mediated oocyte maturation	7/438	65/13543	0.00487567	0.0212092	0.0127665	K06631/K04345/K05459/K02602/K04367/K04373/K02537	7
ko04138	ko04138	Autophagy - yeast	8/438	82/13543	0.00494457	0.0212433	0.0127871	K04345/K04382/K08516/K08493/K20184/K08334/K07756/K08342	8
ko04971	ko04971	Gastric acid secretion	6/438	50/13543	0.00527034	0.0223668	0.0134634	K04345/K04150/K18245/K02183/K04218/K05692	6
ko04136	ko04136	Autophagy - other	4/438	23/13543	0.00586382	0.024293	0.0146228	K04382/K19730/K08334/K08342	4
ko04977	ko04977	Vitamin digestion and absorption	4/438	23/13543	0.00586382	0.024293	0.0146228	K14613/K14073/K14611/K14620	4
ko05206	ko05206	MicroRNAs in cancer	16/438	245/13543	0.00614086	0.0251414	0.0151335	K17383/K02163/K02599/K04498/K05094/K12035/K16866/K04438/K01110/K05462/K06252/K04513/K02187/K04363/K11592/K11430	16
ko04211	ko04211	Longevity regulating pathway	7/438	68/13543	0.0062523	0.0253	0.015229	K07298/K04345/K09048/K05459/K19730/K07206/K05869	7
ko04920	ko04920	Adipocytokine signaling pathway	6/438	53/13543	0.00702215	0.0280886	0.0169075	K07298/K08765/K01897/K01596/K08524/K15013	6
ko00250	ko00250	Alanine, aspartate and glutamate metabolism	7/438	70/13543	0.00731864	0.0289419	0.0174212	K14454/K00261/K18309/K01953/K00814/K00294/K00830	7
ko00982	ko00982	Drug metabolism - cytochrome P450	4/438	25/13543	0.00796171	0.0307731	0.0185234	K00799/K04097/K00121/K00699	4
ko04740	ko04740	Olfactory transduction	4/438	25/13543	0.00796171	0.0307731	0.0185234	K04345/K07376/K04257/K02183	4
ko05416	ko05416	Viral myocarditis	5/438	39/13543	0.00804699	0.0307731	0.0185234	K06265/K06751/K02187/K05692/K08738	5
ko05226	ko05226	Gastric cancer	9/438	108/13543	0.0082861	0.0313431	0.0188665	K05093/K00714/K00408/K00182/K18496/K04358/K02842/K18497/K08524	9
ko04070	ko04070	Phosphatidylinositol signaling system	6/438	55/13543	0.00840231	0.0314409	0.0189254	K00901/K01110/K01099/K02183/K19801/K07756	6
ko04341	ko04341	Hedgehog signaling pathway - fly	4/438	26/13543	0.00917358	0.0339536	0.0204379	K06225/K04345/K06229/K08958	4
ko05166	ko05166	Human T-cell leukemia virus 1 infection	13/438	191/13543	0.00926894	0.0339536	0.0204379	K04448/K04345/K09048/K09203/K04498/K01110/K00787/K06751/K15306/K07936/K04502/K09341/K02537	13
ko04964	ko04964	Proximal tubule bicarbonate reclamation	3/438	14/13543	0.00937409	0.0339811	0.0204544	K00261/K01596/K18245	3
ko04931	ko04931	Insulin resistance	7/438	74/13543	0.00984688	0.035327	0.0212646	K09048/K08765/K01110/K07189/K01596/K04373/K06276	7
ko05152	ko05152	Tuberculosis	10/438	131/13543	0.010059	0.0355671	0.0214091	K04043/K04498/K02146/K02373/K04513/K02187/K02183/K03175/K08738/K10049	10
ko05169	ko05169	Epstein-Barr virus infection	12/438	172/13543	0.0101182	0.0355671	0.0214091	K04448/K03033/K02373/K06751/K03061/K11859/K02187/K03175/K14216/K08738/K03038/K03063	12
ko05161	ko05161	Hepatitis B	10/438	132/13543	0.0105804	0.0368198	0.0221631	K04448/K09048/K04498/K02373/K16197/K02187/K03175/K08738/K14341/K11594	10
ko05208	ko05208	Chemical carcinogenesis - reactive oxygen species	12/438	175/13543	0.0115065	0.0396008	0.0238371	K04448/K00234/K03942/K00799/K02261/K03948/K01110/K00235/K03962/K08010/K02271/K06276	12
ko04550	ko04550	Signaling pathways regulating pluripotency of stem cells	9/438	114/13543	0.0116071	0.0396008	0.0238371	K05093/K05459/K04362/K00714/K00408/K00182/K05094/K02842/K18497	9
ko05145	ko05145	Toxoplasmosis	8/438	95/13543	0.0117537	0.0397114	0.0239037	K00461/K16060/K21290/K06240/K02187/K06276/K03175/K08738	8
ko04720	ko04720	Long-term potentiation	5/438	43/13543	0.0121133	0.0405329	0.0243982	K04345/K04498/K04373/K02183/K05869	5
ko04540	ko04540	Gap junction	6/438	60/13543	0.0126868	0.0420476	0.02531	K04345/K07376/K07374/K07375/K04363/K08959	6
ko04217	ko04217	Necroptosis	8/438	97/13543	0.0132226	0.0434101	0.0261301	K00261/K21421/K12198/K02373/K16060/K11859/K16342/K12191	8
ko05162	ko05162	Measles	9/438	117/13543	0.0135998	0.044231	0.0266242	K04448/K02373/K16194/K10144/K11859/K02187/K03175/K14216/K08738	9
ko04340	ko04340	Hedgehog signaling pathway	5/438	45/13543	0.0145908	0.0465834	0.0280402	K06225/K04345/K06229/K08959/K08958	5
ko04730	ko04730	Long-term depression	5/438	45/13543	0.0145908	0.0465834	0.0280402	K05459/K07376/K04382/K04578/K16342	5
ko04976	ko04976	Bile secretion	6/438	62/13543	0.0147656	0.0467131	0.0281183	K04345/K05673/K18245/K08524/K00699/K14341	6
ko05415	ko05415	Diabetic cardiomyopathy	11/438	160/13543	0.0149175	0.0467683	0.0281515	K00234/K21421/K03942/K02261/K03948/K01110/K00235/K03962/K08766/K08010/K02271	11
ko05031	ko05031	Amphetamine addiction	5/438	46/13543	0.015948	0.0495527	0.0298275	K04448/K04345/K09048/K02183/K05869	5

## Sheet: midnightblue
	ID	Description	GeneRatio	BgRatio	pvalue	p.adjust	qvalue	geneID	Count
ko05022	ko05022	Pathways of neurodegeneration - multiple diseases	48/306	368/13543	2.27615e-23	7.44301e-21	5.60652e-21	K00432/K03039/K03958/K10410/K03030/K00417/K04440/K06691/K05863/K02726/K03036/K02090/K03066/K11519/K02263/K00413/K07874/K02353/K02738/K04554/K08770/K12192/K02161/K02730/K02265/K00419/K03031/K04505/K02267/K04392/K10427/K10412/K03035/K02084/K02159/K08331/K17985/K02138/K02132/K04398/K02728/K02732/K02725/K09054/K02432/K03948/K03064/K04638	48
ko05014	ko05014	Amyotrophic lateral sclerosis	42/306	280/13543	6.80528e-23	1.11266e-20	8.38124e-21	K14312/K00432/K03039/K03958/K10410/K03030/K00417/K06691/K11407/K02726/K03036/K03066/K11519/K02263/K00413/K07874/K02738/K14305/K12192/K02161/K02730/K02265/K00419/K03031/K02267/K04392/K10427/K10412/K03035/K14295/K02084/K02159/K08331/K17985/K02138/K02132/K02728/K02732/K02725/K09054/K03948/K03064	42
ko05016	ko05016	Huntington disease	37/306	229/13543	2.14502e-21	2.33807e-19	1.76117e-19	K00432/K03039/K03958/K10410/K03030/K00417/K04440/K06691/K05863/K02726/K03036/K03066/K02263/K00413/K02738/K02730/K02265/K06067/K00419/K03031/K02267/K10427/K10412/K03035/K02084/K02159/K08331/K17985/K02138/K02132/K04398/K02728/K02732/K02725/K03948/K03064/K04638	37
ko05012	ko05012	Parkinson disease	32/306	209/13543	6.58639e-18	5.38437e-16	4.05583e-16	K03039/K03958/K03030/K00417/K04440/K06691/K05863/K02726/K03036/K03066/K02263/K00413/K02738/K04554/K08770/K02730/K02265/K00419/K03031/K14715/K02267/K03035/K02084/K02159/K02138/K02132/K02728/K02732/K02725/K09054/K03948/K03064	32
ko05010	ko05010	Alzheimer disease	37/306	300/13543	2.45201e-17	1.60361e-15	1.20794e-15	K03039/K03958/K03030/K00417/K04440/K06691/K05863/K02726/K03036/K02090/K03066/K02263/K00413/K02353/K02738/K02730/K02265/K00419/K03031/K04505/K14715/K02267/K03035/K02084/K08331/K17985/K02138/K02132/K04398/K02728/K02732/K02725/K09054/K02432/K06170/K03948/K03064	37
ko05020	ko05020	Prion disease	31/306	209/13543	5.6522e-17	3.08045e-15	2.32038e-15	K03039/K03958/K03030/K02599/K00417/K04440/K06691/K05863/K02726/K03036/K03066/K02263/K00413/K08009/K02738/K02730/K02265/K00419/K03031/K02267/K04392/K03035/K02084/K02159/K02138/K02132/K02728/K02732/K02725/K03948/K03064	31
ko03050	ko03050	Proteasome	15/306	49/13543	1.14477e-13	5.34771e-12	4.02821e-12	K03039/K03030/K06691/K02726/K03036/K03066/K02738/K02730/K03031/K03035/K02728/K02732/K02725/K06699/K03064	15
ko04141	ko04141	Protein processing in endoplasmic reticulum	22/306	144/13543	1.20642e-12	4.93125e-11	3.71451e-11	K08057/K14005/K14010/K04440/K09584/K03347/K07342/K09582/K14012/K11519/K09503/K04554/K02161/K06689/K10601/K14006/K14015/K02159/K09054/K09481/K14025/K12669	22
ko05017	ko05017	Spinocerebellar ataxia	19/306	116/13543	1.22357e-11	4.44563e-10	3.34871e-10	K03039/K03030/K04440/K06691/K05863/K02726/K03036/K03066/K08956/K02738/K02730/K03031/K03035/K08331/K17985/K02728/K02732/K02725/K03064	19
ko05169	ko05169	Epstein-Barr virus infection	20/306	172/13543	1.95424e-09	6.39037e-08	4.81361e-08	K08057/K03039/K03030/K04440/K06691/K19202/K03036/K03066/K02161/K06067/K03174/K03031/K04392/K04430/K03035/K02084/K02159/K04398/K10591/K03064	20
ko05415	ko05415	Diabetic cardiomyopathy	16/306	160/13543	6.75154e-07	2.00705e-05	1.51183e-05	K03958/K00417/K04440/K05863/K00898/K02263/K00413/K08009/K22138/K02265/K00419/K02267/K04392/K02138/K02132/K03948	16
ko04932	ko04932	Non-alcoholic fatty liver disease	14/306	127/13543	1.04965e-06	2.8603e-05	2.15455e-05	K03958/K00417/K04440/K02263/K00413/K04393/K02265/K00419/K02267/K04392/K02159/K04398/K04696/K03948	14
ko04144	ko04144	Endocytosis	16/306	169/13543	1.40834e-06	3.54251e-05	2.66843e-05	K00889/K12562/K07937/K12491/K19475/K18466/K12196/K04393/K12197/K12192/K07897/K12184/K01528/K10591/K12183/K12189	16
ko04217	ko04217	Necroptosis	12/306	97/13543	1.82993e-06	4.27418e-05	3.21957e-05	K04440/K05863/K12196/K11974/K12197/K12192/K02161/K12350/K00688/K02159/K04398/K00522	12
ko05208	ko05208	Chemical carcinogenesis - reactive oxygen species	16/306	175/13543	2.23566e-06	4.87375e-05	3.6712e-05	K03958/K00417/K04440/K05863/K02263/K00413/K08009/K02265/K00419/K02267/K04392/K04430/K02138/K02132/K09093/K03948	16
ko04510	ko04510	Focal adhesion	14/306	149/13543	7.04884e-06	0.000144061	0.000108515	K00889/K04440/K06272/K05449/K06585/K05726/K05700/K04393/K02161/K04353/K06277/K04437/K04392/K05734	14
ko05131	ko05131	Shigellosis	16/306	205/13543	1.69936e-05	0.000326876	0.000246222	K12366/K04440/K06272/K03347/K07937/K05726/K05700/K11974/K04393/K08770/K02161/K06689/K04392/K02159/K11253/K07368	16
ko04120	ko04120	Ubiquitin mediated proteolysis	12/306	133/13543	4.77464e-05	0.000867394	0.000653372	K10291/K03355/K03347/K10585/K10570/K04554/K08770/K06689/K10601/K10591/K04696/K10596	12
ko04330	ko04330	Notch signaling pathway	6/306	33/13543	8.38744e-05	0.00144352	0.00108735	K02599/K02353/K06067/K04505/K05948/K06170	6
ko05110	ko05110	Vibrio cholerae infection	7/306	49/13543	0.000106816	0.00174644	0.00131552	K02150/K05701/K07342/K07937/K09582/K10949/K09481	7
ko05132	ko05132	Salmonella infection	15/306	217/13543	0.000124458	0.00188778	0.00142198	K12366/K04440/K07937/K10419/K10089/K04393/K02161/K07897/K05752/K04437/K04392/K04430/K10427/K02159/K04398	15
ko04260	ko04260	Cardiac muscle contraction	8/306	67/13543	0.000127006	0.00188778	0.00142198	K00417/K02263/K00413/K02265/K00419/K05849/K02267/K01539	8
ko04142	ko04142	Lysosome	10/306	108/13543	0.000164116	0.0023333	0.00175758	K08568/K12389/K01186/K12391/K10089/K12350/K12387/K13443/K06129/K06497	10
ko04722	ko04722	Neurotrophin signaling pathway	9/306	90/13543	0.00019377	0.00264012	0.00198869	K04440/K04393/K02161/K04353/K06277/K02582/K04505/K04392/K02159	9
ko04215	ko04215	Apoptosis - multiple species	6/306	40/13543	0.000254533	0.00331117	0.00249417	K04440/K02161/K08731/K02084/K02159/K04398	6
ko05417	ko05417	Lipid and atherosclerosis	12/306	159/13543	0.000263273	0.00331117	0.00249417	K04440/K08009/K04393/K02161/K04353/K03174/K04392/K04430/K02084/K02159/K04398/K09054	12
ko04145	ko04145	Phagosome	9/306	95/13543	0.000292181	0.00353864	0.00266551	K08057/K02150/K07342/K08009/K10089/K07897/K04392/K08517/K09481	9
ko05100	ko05100	Bacterial invasion of epithelial cells	8/306	76/13543	0.000308076	0.00359789	0.00271015	K12366/K05691/K06272/K05726/K05700/K04393/K04392/K01528	8
ko04714	ko04714	Thermogenesis	13/306	188/13543	0.000347871	0.00381367	0.00287269	K03958/K00417/K02263/K00413/K02265/K00419/K02267/K02138/K02132/K11416/K03948/K02140/K01897	13
ko04361	ko04361	Axon regeneration	7/306	59/13543	0.000349878	0.00381367	0.00287269	K02599/K04440/K04459/K04505/K12035/K04392/K04430	7
ko05231	ko05231	Choline metabolism in cancer	7/306	61/13543	0.000430553	0.00454164	0.00342103	K00889/K04440/K08202/K04392/K15377/K14387/K00968	7
ko05130	ko05130	Pathogenic Escherichia coli infection	11/306	152/13543	0.000672141	0.00686844	0.00517371	K05701/K04440/K07937/K19475/K07874/K04393/K05752/K20352/K04392/K02159/K04398	11
ko04972	ko04972	Pancreatic secretion	7/306	69/13543	0.000913173	0.00904871	0.00681603	K14073/K04353/K01300/K01047/K04392/K01539/K01310	7
ko04670	ko04670	Leukocyte transendothelial migration	7/306	75/13543	0.00149758	0.0144032	0.0108493	K05691/K05726/K05700/K08009/K04393/K04353/K04392	7
ko03060	ko03060	Protein export	5/306	39/13543	0.00174775	0.016228	0.0122239	K13280/K07342/K12272/K12947/K09481	5
ko05135	ko05135	Yersinia infection	9/306	122/13543	0.00178657	0.016228	0.0122239	K12366/K00889/K04440/K19475/K05726/K04393/K05743/K04392/K04430	9
ko05165	ko05165	Human papillomavirus infection	13/306	231/13543	0.00231878	0.020493	0.0154365	K02150/K02599/K06585/K02353/K04393/K06067/K03174/K04505/K05948/K02159/K04398/K02432/K11583	13
ko04071	ko04071	Sphingolipid signaling pathway	7/306	82/13543	0.00250933	0.0215934	0.0162654	K04440/K02161/K12350/K04712/K04392/K02159/K11583	7
ko04530	ko04530	Tight junction	8/306	106/13543	0.00275353	0.0230873	0.0173907	K05701/K04440/K12751/K04393/K04353/K04392/K10591/K07839	8
ko05200	ko05200	Pathways in cancer	19/306	417/13543	0.00302062	0.0243845	0.0183679	K13769/K05691/K02599/K04440/K05449/K03347/K02353/K04393/K09292/K02161/K06067/K09848/K03174/K04392/K08731/K02084/K02159/K04398/K02432	19
ko05161	ko05161	Hepatitis B	9/306	132/13543	0.00305738	0.0243845	0.0183679	K04440/K16197/K02161/K03174/K04430/K08731/K02084/K02159/K04398	9
ko04210	ko04210	Apoptosis	8/306	110/13543	0.00346278	0.0269602	0.0203081	K08568/K04440/K02161/K02582/K08731/K02084/K02159/K04398	8
ko01524	ko01524	Platinum drug resistance	5/306	46/13543	0.00365968	0.0278306	0.0209636	K02161/K08731/K02084/K02159/K04398	5
ko05170	ko05170	Human immunodeficiency virus 1 infection	10/306	163/13543	0.00394253	0.0293002	0.0220706	K08057/K04440/K03347/K12391/K02161/K05743/K04392/K02159/K04398/K05734	10
ko05120	ko05120	Epithelial cell signaling in Helicobacter pylori infection	7/306	91/13543	0.00450047	0.0327034	0.0246341	K02150/K05701/K04440/K04393/K04392/K04430/K05728	7
ko05134	ko05134	Legionellosis	6/306	69/13543	0.00460504	0.0327358	0.0246585	K03231/K07937/K07874/K02084/K04398/K08517	6
ko00190	ko00190	Oxidative phosphorylation	12/306	223/13543	0.00482438	0.0335654	0.0252834	K03958/K02150/K00417/K02263/K00413/K02265/K00419/K02267/K02138/K02132/K03948/K02140	12
ko00514	ko00514	Other types of O-glycan biosynthesis	4/306	31/13543	0.00497007	0.0338586	0.0255043	K05948/K00728/K03691/K13667	4
ko00600	ko00600	Sphingolipid metabolism	5/306	50/13543	0.00525784	0.035088	0.0264304	K12352/K01186/K12353/K12350/K04712	5
ko04146	ko04146	Peroxisome	6/306	74/13543	0.00648165	0.04239	0.0319306	K11187/K13353/K00624/K13340/K13344/K01897	6
ko04933	ko04933	AGE-RAGE signaling pathway in diabetic complications	6/306	76/13543	0.00736905	0.0472486	0.0355905	K04440/K05449/K04393/K02161/K04392/K02159	6
ko04130	ko04130	SNARE interactions in vesicular transport	4/306	35/13543	0.00770764	0.0484692	0.0365099	K08495/K08489/K08498/K08517	4
ko04721	ko04721	Synaptic vesicle cycle	5/306	55/13543	0.0078806	0.0486218	0.0366248	K02150/K12302/K15290/K15296/K01528	5

## Sheet: darkturquoise
	ID	Description	GeneRatio	BgRatio	pvalue	p.adjust	qvalue	geneID	Count
ko00280	ko00280	Valine, leucine and isoleucine degradation	1984-06-01	69/13543	4.16881e-06	0.000883788	0.000715281	K00128/K00020/K07508/K07509/K07515/K01968	6
ko00062	ko00062	Fatty acid elongation	1984-04-01	24/13543	1.33124e-05	0.00141112	0.00114206	K07508/K07509/K07515/K01074	4
ko05416	ko05416	Viral myocarditis	1984-04-01	39/13543	9.60014e-05	0.0067841	0.00549061	K06265/K04399/K05692/K03260	4
ko04212	ko04212	Longevity regulating pathway - worm	1984-04-01	57/13543	0.000423578	0.0188069	0.0152211	K01358/K18463/K08341/K04374	4
ko00071	ko00071	Fatty acid degradation	1984-04-01	59/13543	0.000483474	0.0188069	0.0152211	K00128/K07508/K07509/K07515	4
ko04210	ko04210	Apoptosis	1984-05-01	110/13543	0.000598286	0.0188069	0.0152211	K04727/K04399/K03237/K05692/K04374	5
ko03015	ko03015	mRNA surveillance pathway	1984-04-01	63/13543	0.000620982	0.0188069	0.0152211	K14396/K11124/K14411/K12812	4
ko04138	ko04138	Autophagy - yeast	1984-04-01	82/13543	0.0016679	0.0384627	0.0311292	K08341/K06027/K03237/K12479	4
ko05014	ko05014	Amyotrophic lateral sclerosis	1984-07-01	280/13543	0.00174655	0.0384627	0.0311292	K14381/K03028/K04399/K10408/K03237/K05692/K04374	7
ko01212	ko01212	Fatty acid metabolism	1984-04-01	84/13543	0.00182281	0.0384627	0.0311292	K07508/K07509/K07515/K01074	4
ko04141	ko04141	Protein processing in endoplasmic reticulum	1984-05-01	144/13543	0.00199571	0.0384627	0.0311292	K07151/K10084/K03237/K05546/K04374	5

## Sheet: cyan
	ID	Description	GeneRatio	BgRatio	pvalue	p.adjust	qvalue	geneID	Count
ko03010	ko03010	Ribosome	20/93	143/13543	4.20515e-21	7.10671e-19	5.62163e-19	K02874/K02978/K02898/K02995/K02941/K02953/K02891/K02918/K02866/K02993/K02934/K02893/K02981/K02947/K02925/K02903/K02964/K02920/K02989/K02927	20
ko05171	ko05171	Coronavirus disease - COVID-19	20/93	219/13543	2.34921e-17	1.98508e-15	1.57026e-15	K02978/K02898/K02995/K02941/K02953/K04729/K02891/K02918/K02866/K02993/K02934/K02893/K02981/K02947/K02925/K02903/K02964/K02920/K02989/K02927	20
ko05012	ko05012	Parkinson disease	18/93	209/13543	3.1085e-15	1.75112e-13	1.38519e-13	K03671/K03956/K03963/K02736/K02272/K03946/K03949/K02133/K10881/K02183/K02729/K02266/K02734/K00415/K03966/K03937/K02735/K02927	18
ko05016	ko05016	Huntington disease	16/93	229/13543	3.17692e-12	1.34225e-10	1.06176e-10	K03956/K03963/K02736/K02272/K03946/K03949/K02133/K10881/K11826/K02729/K02266/K02734/K00415/K03966/K03937/K02735	16
ko05020	ko05020	Prion disease	15/93	209/13543	1.09749e-11	3.70953e-10	2.93435e-10	K03956/K03963/K02736/K02272/K03946/K03949/K02133/K10881/K02729/K02266/K02734/K00415/K03966/K03937/K02735	15
ko05014	ko05014	Amyotrophic lateral sclerosis	16/93	280/13543	6.63742e-11	1.86954e-09	1.47886e-09	K03956/K03963/K02736/K02272/K03946/K03949/K02133/K10881/K02729/K02266/K02734/K00415/K03966/K03937/K02735/K05759	16
ko05010	ko05010	Alzheimer disease	16/93	300/13543	1.8492e-10	4.46449e-09	3.53155e-09	K03956/K03963/K02736/K02272/K03946/K03949/K02133/K10881/K02183/K02729/K02266/K02734/K00415/K03966/K03937/K02735	16
ko05022	ko05022	Pathways of neurodegeneration - multiple diseases	17/93	368/13543	4.3634e-10	9.21769e-09	7.29148e-09	K03956/K03963/K02736/K02272/K03946/K03949/K02133/K10881/K02183/K02729/K02266/K02734/K00415/K03966/K03937/K02735/K02927	17
ko05415	ko05415	Diabetic cardiomyopathy	1993-11-01	160/13543	1.17338e-08	2.20335e-07	1.74292e-07	K03956/K03963/K02272/K03946/K03949/K02133/K02266/K00415/K03966/K03937/K00036	11
ko05208	ko05208	Chemical carcinogenesis - reactive oxygen species	1993-11-01	175/13543	2.98168e-08	5.03904e-07	3.98604e-07	K03956/K03963/K02272/K03946/K03949/K02133/K00079/K02266/K00415/K03966/K03937	11
ko04714	ko04714	Thermogenesis	1993-11-01	188/13543	6.2375e-08	9.58306e-07	7.5805e-07	K03956/K03963/K02272/K03946/K03949/K02133/K02266/K02130/K00415/K03966/K03937	11
ko04932	ko04932	Non-alcoholic fatty liver disease	1993-09-01	127/13543	2.08885e-07	2.9418e-06	2.32706e-06	K03956/K03963/K02272/K03946/K03949/K02266/K00415/K03966/K03937	9
ko00190	ko00190	Oxidative phosphorylation	1993-11-01	223/13543	3.51715e-07	4.5723e-06	3.61683e-06	K03956/K03963/K02272/K03946/K03949/K02133/K02266/K02130/K00415/K03966/K03937	11
ko03050	ko03050	Proteasome	1993-05-01	49/13543	2.05796e-05	0.000248425	0.000196512	K02736/K10881/K02729/K02734/K02735	5
ko04144	ko04144	Endocytosis	1993-07-01	169/13543	0.000160114	0.00175187	0.00138578	K12193/K05758/K07941/K11826/K12474/K18442/K12186	7
ko04723	ko04723	Retrograde endocannabinoid signaling	1993-06-01	119/13543	0.000165857	0.00175187	0.00138578	K03956/K03963/K03946/K03949/K03966/K03937	6
ko04142	ko04142	Lysosome	1993-05-01	108/13543	0.000875222	0.00870074	0.00688255	K12393/K12311/K01206/K06528/K12394	5
ko04260	ko04260	Cardiac muscle contraction	1993-04-01	67/13543	0.00114779	0.0107303	0.00848798	K02272/K02266/K00415/K01540	4
ko05017	ko05017	Spinocerebellar ataxia	1993-05-01	116/13543	0.00120636	0.0107303	0.00848798	K02736/K10881/K02729/K02734/K02735	5
ko03022	ko03022	Basal transcription factors	1993-03-01	36/13543	0.00189958	0.0160515	0.0126972	K03123/K03134/K14535	3
ko03018	ko03018	RNA degradation	1993-04-01	79/13543	0.00211358	0.0170093	0.0134549	K12598/K07573/K12581/K12606	4
ko05131	ko05131	Shigellosis	1993-06-01	205/13543	0.00285921	0.0219639	0.0173741	K05758/K04729/K07941/K12757/K05759/K02927	6
ko05132	ko05132	Salmonella infection	1993-06-01	217/13543	0.00378338	0.0277996	0.0219904	K03671/K05758/K04729/K07941/K12757/K05759	6
ko05170	ko05170	Human immunodeficiency virus 1 infection	1993-05-01	163/13543	0.00527107	0.0371171	0.0293608	K12393/K04729/K02183/K05765/K12394	5
ko00480	ko00480	Glutathione metabolism	1993-03-01	57/13543	0.00701801	0.0474418	0.0375279	K13299/K11205/K00036	3

## Sheet: yellow
	ID	Description	GeneRatio	BgRatio	pvalue	p.adjust	qvalue	geneID	Count
ko03010	ko03010	Ribosome	21/380	143/13543	4.94093e-10	1.59592e-07	1.32625e-07	K02892/K02888/K02865/K02942/K02915/K02889/K02984/K02894/K02873/K02974/K02877/K02987/K02969/K02913/K02977/K02992/K02867/K02880/K02962/K02868/K02976	21
ko05012	ko05012	Parkinson disease	21/380	209/13543	4.34217e-07	7.0126e-05	5.82764e-05	K02134/K02183/K08155/K03964/K08844/K14718/K04630/K14719/K09565/K03955/K07374/K03936/K04552/K02977/K14715/K03947/K11353/K05688/K02308/K02131/K00237	21
ko03410	ko03410	Base excision repair	9/380	43/13543	2.37633e-06	0.000255851	0.000212619	K10801/K10802/K04802/K03512/K10771/K10772/K10798/K10747/K10773	9
ko05208	ko05208	Chemical carcinogenesis - reactive oxygen species	16/380	175/13543	3.37789e-05	0.00144933	0.00120443	K02134/K00002/K03964/K03781/K00799/K09565/K01253/K03955/K04564/K03936/K01115/K03947/K04364/K11353/K02131/K00237	16
ko04146	ko04146	Peroxisome	10/380	74/13543	3.89674e-05	0.00144933	0.00120443	K03781/K01897/K04564/K05940/K13343/K12405/K00869/K13273/K00106/K13337	10
ko03030	ko03030	DNA replication	9/380	60/13543	4.08961e-05	0.00144933	0.00120443	K03111/K10756/K10740/K04802/K02540/K10747/K10745/K02320/K10755	9
ko03040	ko03040	Spliceosome	13/380	123/13543	4.10483e-05	0.00144933	0.00120443	K12623/K12626/K12857/K12897/K12825/K12830/K12893/K12890/K12845/K11086/K12621/K12836/K12883	13
ko05022	ko05022	Pathways of neurodegeneration - multiple diseases	25/380	368/13543	4.26782e-05	0.00144933	0.00120443	K02134/K02183/K03964/K08844/K03781/K07874/K09565/K03955/K05864/K07374/K10428/K03936/K02354/K04552/K03173/K02977/K03947/K19026/K11353/K05688/K02308/K00445/K01357/K02131/K00237	25
ko03420	ko03420	Nucleotide excision repair	8/380	47/13543	4.30522e-05	0.00144933	0.00120443	K10756/K10740/K04802/K10747/K03141/K10610/K10755/K10846	8
ko05171	ko05171	Coronavirus disease - COVID-19	18/380	219/13543	4.61601e-05	0.00144933	0.00120443	K02865/K02942/K02915/K02889/K02984/K02894/K02873/K02974/K02877/K02987/K02969/K02977/K12800/K02880/K02962/K01332/K02868/K02976	18
ko04142	ko04142	Lysosome	12/380	108/13543	4.93581e-05	0.00144933	0.00120443	K01565/K14410/K01074/K12373/K12384/K12403/K01205/K14379/K12392/K12383/K10532/K06528	12
ko03008	ko03008	Ribosome biogenesis in eukaryotes	10/380	82/13543	9.51038e-05	0.00255988	0.00212732	K11883/K03264/K14556/K14561/K14566/K12845/K18532/K14544/K13288/K14563	10
ko05014	ko05014	Amyotrophic lateral sclerosis	20/380	280/13543	0.000126917	0.00315339	0.00262055	K02134/K14315/K03964/K03781/K07874/K03955/K07374/K10428/K03936/K14316/K14311/K03173/K03947/K05692/K19026/K11353/K05688/K02308/K02131/K00237	20
ko05415	ko05415	Diabetic cardiomyopathy	14/380	160/13543	0.000165969	0.00382915	0.00318212	K02134/K03964/K00162/K09565/K03955/K06236/K03936/K00134/K00161/K22139/K03947/K11353/K02131/K00237	14
ko05016	ko05016	Huntington disease	17/380	229/13543	0.000256625	0.0054791	0.00455327	K02134/K03964/K09565/K03955/K07374/K04564/K10428/K03936/K03012/K03173/K11830/K03947/K11353/K02131/K03016/K00237/K05614	17
ko04714	ko04714	Thermogenesis	15/380	188/13543	0.00027141	0.0054791	0.00455327	K02134/K03964/K01897/K03955/K18178/K07208/K17797/K03936/K03947/K04364/K05692/K07207/K11353/K02131/K00237	15
ko05010	ko05010	Alzheimer disease	20/380	300/13543	0.000317117	0.00602523	0.00500711	K02134/K02183/K03964/K14718/K14719/K09565/K03955/K05864/K07374/K03936/K02354/K00134/K03173/K14715/K03947/K11353/K00445/K01357/K02131/K00237	20
ko03018	ko03018	RNA degradation	9/380	79/13543	0.000356484	0.00639691	0.005316	K03681/K12623/K12602/K12626/K11600/K01148/K12607/K12621/K03679	9
ko00531	ko00531	Glycosaminoglycan degradation	4/380	15/13543	0.000651442	0.011062	0.00919276	K01565/K12373/K01205/K10532	4
ko01523	ko01523	Antifolate resistance	5/380	26/13543	0.000684951	0.011062	0.00919276	K00287/K00602/K13649/K00600/K05665	5
ko03430	ko03430	Mismatch repair	6/380	44/13543	0.00134396	0.0201171	0.0167178	K03111/K10756/K10740/K04802/K10747/K10755	6
ko04550	ko04550	Signaling pathways regulating pluripotency of stem cells	10/380	114/13543	0.00137021	0.0201171	0.0167178	K11470/K16790/K09301/K11459/K02354/K15613/K04364/K09370/K00445/K01357	10
ko00510	ko00510	N-Glycan biosynthesis	6/380	45/13543	0.00151468	0.0212714	0.0176771	K07432/K00736/K01228/K00726/K12345/K07966	6
ko00983	ko00983	Drug metabolism - other enzymes	5/380	32/13543	0.00182668	0.0244671	0.0203327	K00799/K01464/K00857/K00106/K00569	5
ko04723	ko04723	Retrograde endocannabinoid signaling	10/380	119/13543	0.00189373	0.0244671	0.0203327	K03964/K04630/K15015/K03955/K03936/K04536/K13985/K04543/K03947/K11353	10
ko00980	ko00980	Metabolism of xenobiotics by cytochrome P450	5/380	34/13543	0.00241093	0.0280383	0.0233006	K00799/K04097/K01253/K15303/K15680	5
ko00020	ko00020	Citrate cycle (TCA cycle)	7/380	66/13543	0.00243057	0.0280383	0.0233006	K00162/K00030/K00161/K00627/K00025/K01679/K00237	7
ko00970	ko00970	Aminoacyl-tRNA biosynthesis	7/380	66/13543	0.00243057	0.0280383	0.0233006	K03341/K01875/K01870/K01874/K01886/K01866/K01868	7
ko05034	ko05034	Alcoholism	8/380	86/13543	0.00281464	0.0313493	0.026052	K11254/K11404/K02183/K08155/K04630/K04536/K04543/K04364	8
ko04144	ko04144	Endocytosis	12/380	169/13543	0.0029237	0.0314785	0.0261594	K07904/K13649/K12188/K12200/K11866/K19476/K18468/K01115/K12185/K18464/K17917/K12481	12

## Sheet: pink
	ID	Description	GeneRatio	BgRatio	pvalue	p.adjust	qvalue	geneID	Count
ko04977	ko04977	Vitamin digestion and absorption	1987-04-01	23/13543	1.28151e-05	0.00247332	0.00227974	K14616/K14617/K14613/K14611	4
ko05165	ko05165	Human papillomavirus infection	1987-08-01	231/13543	0.000116407	0.0112333	0.0103541	K02599/K05415/K07203/K04728/K03120/K02152/K03209/K02373	8
ko04391	ko04391	Hippo signaling pathway - fly	1987-04-01	53/13543	0.000365937	0.023542	0.0216994	K16674/K16669/K09448/K03209	4
ko05170	ko05170	Human immunodeficiency virus 1 infection	1987-06-01	163/13543	0.000626521	0.0302296	0.0278637	K12654/K05415/K07203/K04728/K11789/K02373	6
ko05206	ko05206	MicroRNAs in cancer	1987-07-01	245/13543	0.000994506	0.0383879	0.0353835	K02599/K11459/K12035/K07203/K04728/K11592/K07204	7

## Sheet: purple
	ID	Description	GeneRatio	BgRatio	pvalue	p.adjust	qvalue	geneID	Count
ko03040	ko03040	Spliceosome	39/898	123/13543	4.14119e-17	1.57779e-14	8.15161e-15	K11092/K12820/K12838/K12854/K12824/K12855/K12879/K12871/K12741/K12811/K12843/K12872/K12875/K12818/K12815/K12864/K12813/K12860/K12816/K12865/K12840/K12817/K11098/K12841/K12848/K12844/K06063/K12822/K11093/K12837/K12866/K12882/K03283/K09564/K12886/K12662/K12867/K12850/K12869	39
ko04144	ko04144	Endocytosis	42/898	169/13543	3.80851e-14	7.25521e-12	3.74837e-12	K12472/K04679/K07901/K13649/K01115/K06643/K05094/K18443/K18439/K06278/K18465/K19366/K10396/K12197/K12494/K11981/K12194/K07891/K12489/K12199/K06564/K04513/K12481/K12478/K12495/K12487/K00910/K12480/K18464/K12195/K12485/K18441/K03175/K11824/K04644/K03283/K19476/K04674/K12483/K22517/K18462/K04439	42
ko03008	ko03008	Ribosome biogenesis in eukaryotes	24/898	82/13543	3.11215e-10	3.95243e-08	2.04201e-08	K14570/K14555/K14573/K03097/K14539/K12618/K14567/K14538/K14537/K01164/K14574/K14571/K14290/K14557/K14521/K03539/K07179/K14536/K14559/K07178/K12619/K14523/K14569/K03685	24
ko03013	ko03013	Nucleocytoplasmic transport	26/898	98/13543	6.17889e-10	5.8854e-08	3.04067e-08	K18460/K14302/K14301/K12879/K14296/K14299/K12875/K14309/K14318/K14288/K13174/K09291/K18423/K14290/K18723/K14304/K10577/K12882/K14326/K14294/K13151/K14317/K14323/K14293/K14328/K14314	26
ko03018	ko03018	RNA degradation	22/898	79/13543	4.80519e-09	3.66156e-07	1.89173e-07	K01689/K12571/K12572/K12585/K12615/K10643/K12616/K03514/K12593/K12618/K12611/K12587/K14442/K00962/K12592/K12600/K12599/K12619/K01148/K12614/K12620/K12591	22
ko05132	ko05132	Salmonella infection	39/898	217/13543	9.4412e-09	5.99516e-07	3.09738e-07	K07375/K10414/K10413/K06111/K03094/K10426/K04491/K04729/K10415/K10396/K20180/K04467/K17923/K05750/K02580/K20181/K06083/K04513/K20179/K17388/K04371/K18423/K16576/K07195/K18441/K03175/K04377/K20182/K19984/K04431/K04456/K12805/K20282/K04409/K02373/K04721/K12800/K04398/K04397	39
ko04361	ko04361	Axon regeneration	18/898	59/13543	2.51154e-08	1.36699e-06	7.06252e-07	K10393/K06704/K04634/K11593/K00901/K12035/K08049/K12494/K04534/K05110/K04513/K04851/K04346/K02599/K04431/K04422/K05858/K19862	18
ko03460	ko03460	Fanconi anemia pathway	16/898	54/13543	2.36056e-07	1.12422e-05	5.80821e-06	K10484/K08775/K10889/K10605/K03510/K06054/K13960/K10858/K10898/K02350/K10891/K08991/K10897/K10882/K03509/K10849	16
ko05016	ko05016	Huntington disease	37/898	229/13543	3.81378e-07	1.6145e-05	8.34125e-06	K07375/K17589/K09048/K10408/K21246/K03010/K05208/K04634/K04533/K10426/K04498/K04958/K05863/K03934/K10396/K03129/K05200/K08333/K03960/K11352/K04559/K04560/K16576/K02727/K08334/K11143/K11824/K04644/K03008/K10409/K03950/K04431/K05858/K03935/K06693/K05614/K04398	37
ko05014	ko05014	Amyotrophic lateral sclerosis	42/898	280/13543	5.11015e-07	1.94697e-05	1.00589e-05	K07375/K17589/K07901/K10408/K21246/K10706/K14302/K05208/K14301/K10426/K14296/K12741/K03934/K10396/K14299/K10435/K14309/K04452/K08333/K22913/K07925/K14318/K03960/K11352/K05410/K09291/K13240/K16576/K02727/K18723/K14304/K08334/K11143/K12882/K10409/K03950/K14317/K02308/K04575/K03935/K06693/K14314	42
ko05200	ko05200	Pathways in cancer	55/898	417/13543	7.00371e-07	2.42583e-05	1.25329e-05	K06225/K10456/K04358/K04501/K01115/K04634/K04515/K06643/K05094/K22182/K08043/K03094/K04491/K06226/K09288/K08775/K08049/K04498/K11126/K09091/K11224/K04467/K06054/K05131/K02580/K07299/K05126/K03174/K08735/K04513/K11988/K04346/K17388/K09291/K04371/K09290/K03099/K03175/K04377/K10053/K02599/K08526/K08803/K04736/K04674/K05858/K04456/K09592/K12331/K06237/K00408/K02373/K06618/K04398/K04397	55
ko04261	ko04261	Adrenergic signaling in cardiomyocytes	21/898	99/13543	1.61268e-06	5.12025e-05	2.64536e-05	K09048/K04634/K21108/K04515/K08043/K04860/K04858/K08049/K05850/K10373/K04851/K04371/K06269/K09290/K05849/K21290/K17751/K04863/K05858/K04456/K01539	21
ko05022	ko05022	Pathways of neurodegeneration - multiple diseases	49/898	368/13543	2.16567e-06	6.34042e-05	3.27575e-05	K07375/K17589/K07901/K10408/K21246/K05208/K04558/K04634/K04515/K04533/K10426/K03178/K04958/K05863/K03934/K10396/K02580/K03097/K10435/K04452/K05200/K08333/K06030/K22913/K07925/K03960/K04851/K11352/K05410/K04371/K13240/K04559/K04560/K16576/K02727/K08334/K11143/K10409/K03950/K04431/K02308/K04575/K05858/K00408/K02373/K03935/K06693/K04398/K04397	49
ko03015	ko03015	mRNA surveillance pathway	16/898	63/13543	2.32981e-06	6.34042e-05	3.27575e-05	K03265/K14405/K14399/K14403/K12875/K00565/K06269/K06100/K18723/K08873/K14409/K12882/K14326/K14294/K14323/K14328	16
ko04024	ko04024	cAMP signaling pathway	29/898	172/13543	2.86549e-06	7.27835e-05	3.76033e-05	K06225/K09048/K05208/K01115/K21108/K04515/K04144/K08043/K10042/K08049/K04498/K05850/K04221/K04615/K02580/K05200/K04513/K04851/K00232/K17388/K04371/K06269/K18438/K18435/K12323/K04249/K04456/K04409/K01539	29
ko04921	ko04921	Oxytocin signaling pathway	22/898	112/13543	3.55052e-06	8.45467e-05	4.36807e-05	K04634/K04515/K08043/K04860/K04858/K08049/K04958/K04977/K04534/K04513/K08794/K04851/K17388/K04371/K06269/K04464/K07359/K12323/K21290/K04863/K05858/K00907	22
ko04022	ko04022	cGMP-PKG signaling pathway	23/898	121/13543	3.85452e-06	8.63866e-05	4.46313e-05	K09048/K04634/K16172/K08043/K08049/K04958/K05863/K05850/K04513/K04851/K04346/K17388/K04371/K06269/K18050/K05849/K12323/K21290/K17751/K05858/K04456/K00907/K01539	23
ko01524	ko01524	Platinum drug resistance	13/898	46/13543	5.73843e-06	0.000121463	6.27536e-05	K06643/K17686/K10605/K02350/K08735/K04371/K03164/K10847/K03509/K04456/K02373/K04398/K10849	13
ko04140	ko04140	Autophagy - animal	21/898	110/13543	9.38032e-06	0.0001881	9.71812e-05	K17589/K08342/K07901/K21246/K16172/K04958/K21245/K17907/K17606/K10435/K08333/K07925/K05410/K04371/K07359/K08334/K03175/K08803/K16196/K04456/K19330	21
ko04010	ko04010	MAPK signaling pathway	34/898	235/13543	1.35991e-05	0.000259064	0.000133844	K04358/K05094/K04860/K04858/K04729/K04467/K02580/K04452/K04428/K04851/K04346/K04442/K04371/K04464/K04429/K04461/K02583/K03099/K03175/K04377/K04349/K04352/K03283/K04431/K02308/K04863/K04422/K04674/K04456/K04420/K04460/K04406/K04409/K04439	34
ko05130	ko05130	Pathogenic Escherichia coli infection	25/898	152/13543	2.12016e-05	0.000384658	0.000198732	K07375/K06087/K10357/K04729/K12559/K04467/K05750/K02580/K06083/K04513/K10356/K04346/K17388/K04371/K10352/K18441/K03175/K12331/K04409/K02373/K04721/K19862/K12800/K04398/K04397	25
ko05165	ko05165	Human papillomavirus infection	33/898	231/13543	2.36336e-05	0.00040929	0.000211458	K09048/K06643/K16175/K04491/K04498/K11126/K09091/K06236/K06238/K06061/K04467/K06054/K04659/K05131/K02580/K03174/K06252/K14009/K05410/K04371/K02149/K03099/K06091/K06094/K02599/K04456/K06237/K00408/K12076/K02373/K11315/K06618/K04398	33
ko04621	ko04621	NOD-like receptor signaling pathway	24/898	145/13543	2.76855e-05	0.000458616	0.000236942	K20915/K12654/K04958/K20865/K04729/K04977/K04467/K20899/K05131/K02580/K10435/K06030/K03174/K04513/K17065/K05410/K04371/K03175/K05858/K12805/K11864/K02373/K12800/K04398	24
ko04391	ko04391	Hippo signaling pathway - fly	13/898	53/13543	3.0755e-05	0.000488235	0.000252245	K16175/K16685/K16669/K16673/K16682/K05628/K16684/K16686/K06091/K06094/K04377/K12076/K16680	13
ko04110	ko04110	Cell cycle	20/898	111/13543	3.66642e-05	0.000558763	0.000288683	K02603/K04501/K06632/K06634/K06643/K06670/K03094/K04498/K06636/K02604/K02212/K03351/K03354/K04377/K03359/K02605/K02213/K09392/K06618/K06671	20
ko04371	ko04371	Apelin signaling pathway	19/898	105/13543	5.36269e-05	0.000756735	0.000390964	K04501/K04634/K08043/K08049/K04958/K11406/K10435/K08333/K04371/K13240/K18050/K05849/K08334/K21290/K02991/K04674/K05858/K04456/K00907	19
ko04936	ko04936	Alcoholic liver disease	19/898	105/13543	5.36269e-05	0.000756735	0.000390964	K00128/K11411/K00507/K15728/K04491/K04729/K04467/K02580/K03174/K05410/K00232/K07359/K03175/K14085/K04431/K01332/K04456/K02373/K04398	19
ko04912	ko04912	GnRH signaling pathway	14/898	64/13543	6.06839e-05	0.000825735	0.000426612	K01115/K04634/K04515/K08043/K08049/K04958/K04428/K04851/K04371/K04464/K03099/K04431/K05858/K04420	14
ko04925	ko04925	Aldosterone synthesis and secretion	14/898	65/13543	7.26922e-05	0.000955025	0.00049341	K09048/K13806/K04634/K04515/K08043/K08049/K04958/K05850/K08794/K04851/K18050/K12323/K05858/K01539	14
ko04142	ko04142	Lysosome	19/898	108/13543	7.9832e-05	0.00101387	0.00052381	K12396/K12316/K01052/K01373/K12373/K01279/K01135/K01202/K06564/K01197/K12388/K01369/K12397/K04644/K10532/K01201/K01158/K12401/K12389	19
ko05205	ko05205	Proteoglycans in cancer	25/898	165/13543	8.59749e-05	0.00102356	0.000528816	K06225/K04515/K07964/K06643/K16865/K10380/K06226/K06278/K09593/K04958/K06236/K06255/K04513/K11988/K17388/K04371/K06269/K03099/K04377/K16848/K02991/K04456/K04409/K00408/K03685	25
ko04919	ko04919	Thyroid hormone signaling pathway	17/898	91/13543	8.66547e-05	0.00102356	0.000528816	K15167/K06643/K04498/K07299/K04371/K15164/K15159/K17751/K04377/K02599/K08526/K04650/K05858/K04456/K00408/K15162/K01539	17
ko05010	ko05010	Alzheimer disease	38/898	300/13543	8.86545e-05	0.00102356	0.000528816	K07375/K17589/K04524/K06704/K21246/K05208/K04634/K16172/K04958/K05863/K14716/K14718/K03934/K10396/K04467/K02580/K03097/K04452/K08333/K03960/K04851/K11352/K04371/K04532/K13240/K02727/K08334/K03950/K04431/K05858/K04456/K00408/K02373/K03935/K06693/K04398/K04397/K14720	38
ko04745	ko04745	Phototransduction - fly	7/898	18/13543	9.1654e-05	0.00102706	0.000530629	K13806/K04634/K04515/K04958/K13807/K00910/K05858	7
ko04623	ko04623	Cytosolic DNA-sensing pathway	12/898	53/13543	0.00014225	0.00152864	0.000789768	K12654/K17834/K03018/K04467/K22544/K02580/K03026/K05410/K14721/K12968/K03023/K01158	12
ko04934	ko04934	Cushing syndrome	20/898	122/13543	0.000144439	0.00152864	0.000789768	K09048/K04634/K09093/K04515/K08043/K04491/K08049/K04958/K13298/K04851/K04371/K22499/K00512/K14970/K09355/K05858/K14961/K09186/K00408/K06618	20
ko05166	ko05166	Human T-cell leukemia virus 1 infection	27/898	191/13543	0.000151868	0.00156383	0.000807944	K06752/K15304/K04501/K09048/K06271/K08043/K08049/K04498/K11126/K05863/K11224/K04467/K02580/K15305/K07299/K03351/K04371/K03354/K15307/K11304/K14290/K04377/K03359/K04674/K04456/K12076/K06618	27
ko04120	ko04120	Ubiquitin mediated proteolysis	21/898	133/13543	0.00017186	0.0016376	0.000846061	K10456/K06643/K03094/K10593/K03178/K10605/K03351/K10592/K10588/K10688/K03354/K10586/K03175/K10577/K10594/K10699/K03359/K10143/K10684/K10595/K22517	21
ko04270	ko04270	Vascular smooth muscle contraction	17/898	96/13543	0.000171927	0.0016376	0.000846061	K04634/K08043/K08049/K04958/K04513/K04851/K04346/K17388/K04371/K06269/K18050/K12323/K08447/K10352/K05858/K00907/K12331	17
ko04926	ko04926	Relaxin signaling pathway	17/898	96/13543	0.000171927	0.0016376	0.000846061	K09048/K08043/K08049/K04307/K06236/K02580/K04534/K04371/K13240/K03099/K06279/K04431/K04674/K05858/K04456/K06237/K04439	17
ko04910	ko04910	Insulin signaling pathway	16/898	88/13543	0.000192894	0.00177634	0.000917738	K05695/K00844/K16172/K03259/K07192/K04371/K06269/K01084/K03099/K07195/K04739/K00693/K06279/K02991/K04456/K22517	16
ko03420	ko03420	Nucleotide excision repair	11/898	47/13543	0.000195817	0.00177634	0.000917738	K03506/K06634/K10754/K10747/K02328/K02327/K10847/K03142/K02324/K10846/K10849	11
ko04150	ko04150	mTOR signaling pathway	19/898	117/13543	0.000238097	0.00210965	0.00108994	K20403/K16172/K15728/K20064/K20408/K20407/K04467/K14299/K03259/K04513/K10421/K13302/K04371/K20404/K02149/K03099/K02991/K04456/K00408	19
ko04138	ko04138	Autophagy - yeast	15/898	82/13543	0.000282789	0.0024487	0.00126511	K00654/K08342/K20195/K00915/K17907/K17606/K20180/K20181/K08333/K20179/K04464/K08334/K20182/K16196/K20178	15
ko05168	ko05168	Herpes simplex virus 1 infection	22/898	148/13543	0.000295395	0.00250101	0.00129214	K06752/K05855/K03754/K03240/K12654/K14966/K17834/K04729/K09228/K04467/K05131/K02580/K03174/K05410/K06269/K03175/K02308/K16196/K04456/K02373/K04398/K15409	22
ko05417	ko05417	Lipid and atherosclerosis	23/898	159/13543	0.00032587	0.00269905	0.00139446	K14462/K04515/K04958/K04729/K04467/K02580/K04452/K10645/K03174/K04513/K05410/K17388/K04371/K03175/K03283/K04431/K08526/K05858/K04456/K04721/K12800/K04398/K04397	23
ko04973	ko04973	Carbohydrate digestion and absorption	7/898	22/13543	0.000388566	0.00314986	0.00162736	K00844/K04851/K01084/K01229/K05858/K04456/K01539	7
ko04310	ko04310	Wnt signaling pathway	19/898	122/13543	0.000412098	0.00323735	0.00167256	K05122/K04501/K04507/K04515/K03094/K04491/K04498/K04511/K04499/K03097/K03213/K04513/K17388/K08399/K04377/K04497/K05858/K00408/K04508	19
ko04928	ko04928	Parathyroid hormone synthesis, secretion and action	15/898	85/13543	0.000423664	0.00323735	0.00167256	K09048/K01115/K04634/K08043/K08049/K04958/K14683/K07436/K04513/K04346/K04371/K08526/K05858/K12331/K04439	15
ko05161	ko05161	Hepatitis B	20/898	132/13543	0.000424849	0.00323735	0.00167256	K04501/K09048/K04498/K04729/K11224/K04467/K02580/K06255/K03174/K05410/K04371/K03099/K03175/K04377/K04431/K04674/K04456/K02373/K06618/K04398	20
ko04915	ko04915	Estrogen signaling pathway	14/898	77/13543	0.000476593	0.0034811	0.0017985	K09048/K04634/K08043/K08049/K04958/K04615/K04534/K04371/K03099/K09571/K06279/K03283/K05858/K04456	14
ko05034	ko05034	Alcoholism	15/898	86/13543	0.000482349	0.0034811	0.0017985	K09048/K05208/K04144/K11251/K11303/K11406/K11252/K04534/K04371/K06269/K07359/K03099/K11253/K06279/K11254	15
ko05131	ko05131	Shigellosis	27/898	205/13543	0.000484247	0.0034811	0.0017985	K06271/K12654/K00844/K06643/K03094/K16939/K17834/K04958/K04729/K04467/K02580/K10435/K08333/K04513/K05410/K17388/K04371/K18050/K11253/K08334/K18441/K03175/K17988/K05858/K04456/K12805/K12800	27
ko00510	ko00510	N-Glycan biosynthesis	10/898	45/13543	0.000592429	0.00417991	0.00215954	K03845/K01231/K13748/K07151/K03842/K00902/K09661/K00717/K00744/K03846	10
ko05225	ko05225	Hepatocellular carcinoma	18/898	116/13543	0.000605297	0.00419306	0.00216633	K10456/K04501/K22182/K04491/K09593/K11126/K11651/K11650/K11653/K11757/K04371/K03099/K04377/K06279/K04674/K04456/K00408/K06618	18
ko04724	ko04724	Glutamatergic synapse	15/898	88/13543	0.00062078	0.00422352	0.00218207	K05208/K01115/K04634/K08043/K08049/K04958/K04534/K05200/K05203/K04851/K04371/K00910/K15010/K05858/K05614	15
ko04218	ko04218	Cellular senescence	18/898	117/13543	0.00067206	0.00449219	0.00232087	K11411/K06643/K04958/K05863/K21774/K02580/K10752/K04851/K04371/K06269/K10994/K21773/K04377/K10866/K04674/K04456/K10865/K06618	18
ko05220	ko05220	Chronic myeloid leukemia	12/898	63/13543	0.000771642	0.00506889	0.00261882	K04501/K06643/K11224/K04467/K02580/K04371/K03099/K04377/K06279/K04674/K04456/K06618	12
ko04611	ko04611	Platelet activation	15/898	90/13543	0.00079168	0.00511237	0.00264129	K05855/K04634/K06271/K08043/K08049/K04958/K06236/K04513/K17388/K04371/K06269/K21290/K05858/K04456/K00907	15
ko04723	ko04723	Retrograde endocannabinoid signaling	18/898	119/13543	0.000824743	0.00513255	0.00265171	K13806/K04634/K08043/K08049/K04958/K03934/K04534/K05200/K03960/K04851/K11352/K05175/K13700/K04371/K15015/K03950/K05858/K03935	18
ko04070	ko04070	Phosphatidylinositol signaling system	11/898	55/13543	0.000827132	0.00513255	0.00265171	K13024/K21798/K00901/K00915/K04958/K00920/K00999/K01108/K01092/K05858/K00921	11
ko05207	ko05207	Chemical carcinogenesis - receptor activation	19/898	129/13543	0.000835218	0.00513255	0.00265171	K04358/K09048/K09093/K08043/K01253/K08049/K11224/K02580/K04851/K04371/K03099/K04377/K08526/K00699/K04456/K02213/K14293/K04439/K06618	19
ko05163	ko05163	Human cytomegalovirus infection	25/898	192/13543	0.000912139	0.00545691	0.00281929	K09048/K04634/K12654/K06643/K08043/K08049/K17834/K04958/K04467/K02580/K04534/K05134/K04513/K05410/K04346/K17388/K04371/K03099/K04377/K05858/K04456/K12331/K02373/K06618/K04398	25
ko04071	ko04071	Sphingolipid signaling pathway	14/898	82/13543	0.000916646	0.00545691	0.00281929	K00654/K01115/K04634/K02580/K18953/K04513/K04346/K17388/K04371/K18050/K12349/K05858/K04456/K05665	14
ko04935	ko04935	Growth hormone synthesis, secretion and action	15/898	92/13543	0.0010009	0.00586679	0.00303105	K09048/K04634/K16172/K08043/K08049/K04498/K04958/K11224/K04221/K04851/K04371/K03099/K06279/K05858/K04456	15
ko05202	ko05202	Transcriptional misregulation in cancer	22/898	162/13543	0.00103729	0.00598798	0.00309367	K15619/K08024/K11424/K06643/K15621/K15188/K02580/K04452/K11313/K02583/K14970/K11253/K04377/K10053/K09355/K13105/K08526/K04650/K04736/K15615/K00717/K09186	22
ko04212	ko04212	Longevity regulating pathway - worm	11/898	57/13543	0.00112985	0.00617317	0.00318934	K11411/K12824/K16172/K00507/K14966/K10798/K09414/K11204/K13356/K13113/K04456	11
ko04922	ko04922	Glucagon signaling pathway	11/898	57/13543	0.00112985	0.00617317	0.00318934	K09048/K11411/K04634/K04515/K04498/K04958/K07299/K01084/K00693/K05858/K04456	11
ko04330	ko04330	Notch signaling pathway	8/898	33/13543	0.00113418	0.00617317	0.00318934	K04498/K09091/K06061/K06054/K06058/K06063/K04497/K02599	8
ko04961	ko04961	Endocrine and other factor-regulated calcium reabsorption	8/898	33/13543	0.00113418	0.00617317	0.00318934	K04634/K08049/K05850/K05849/K11824/K04644/K05858/K01539	8
ko04013	ko04013	MAPK signaling pathway - fly	14/898	84/13543	0.00116993	0.00627808	0.00324354	K04428/K17536/K08892/K04371/K04461/K03099/K14290/K03175/K06279/K04352/K04497/K04431/K12380/K04508	14
ko01523	ko01523	Antifolate resistance	7/898	26/13543	0.00118687	0.00628053	0.00324481	K13649/K04467/K02580/K11787/K01307/K05665/K05667	7
ko04620	ko04620	Toll-like receptor signaling pathway	13/898	76/13543	0.00135564	0.00707533	0.00365544	K04729/K04467/K05131/K02580/K03174/K05410/K04371/K05398/K03175/K04431/K04456/K02373/K04398	13
ko05216	ko05216	Thyroid cancer	8/898	34/13543	0.00139823	0.00719899	0.00371933	K04491/K09288/K05126/K09291/K04371/K09290/K04377/K08526	8
ko03410	ko03410	Base excision repair	9/898	43/13543	0.00173354	0.00863896	0.00446328	K03506/K10798/K10776/K10803/K10747/K02328/K03652/K02327/K02324	9
ko04217	ko04217	Necroptosis	15/898	97/13543	0.00173634	0.00863896	0.00446328	K20703/K04515/K11251/K05863/K11224/K12197/K17595/K05131/K12194/K17065/K12195/K02373/K04721/K12800/K04398	15
ko04540	ko04540	Gap junction	11/898	60/13543	0.00175013	0.00863896	0.00446328	K07375/K04634/K04144/K08043/K08049/K04958/K04371/K04464/K03099/K05858/K04420	11
ko04012	ko04012	ErbB signaling pathway	12/898	69/13543	0.00176861	0.00863896	0.00446328	K04515/K09593/K11224/K04371/K03099/K04377/K06279/K04431/K04456/K04409/K22517/K19862	12
ko00513	ko00513	Various types of N-glycan biosynthesis	10/898	52/13543	0.00192828	0.00917231	0.00473884	K03845/K01231/K00753/K12373/K13748/K07151/K03842/K00717/K05529/K03846	10
ko05164	ko05164	Influenza A	18/898	128/13543	0.00193288	0.00917231	0.00473884	K15047/K06752/K04498/K05863/K04729/K04467/K05131/K02580/K03174/K05410/K04371/K14290/K12968/K04456/K02373/K04721/K12800/K04398	18
ko04713	ko04713	Circadian entrainment	13/898	79/13543	0.00195002	0.00917231	0.00473884	K05208/K04634/K04515/K08043/K08049/K04958/K04534/K05200/K04851/K04371/K13240/K16513/K05858	13
ko00531	ko00531	Glycosaminoglycan degradation	5/898	15/13543	0.00217359	0.0100331	0.00518358	K07964/K12373/K01135/K01197/K10532	5
ko04114	ko04114	Oocyte meiosis	13/898	80/13543	0.00219039	0.0100331	0.00518358	K04515/K08043/K03094/K08049/K04958/K06636/K11580/K11481/K03351/K04371/K06269/K03354/K03359	13
ko04918	ko04918	Thyroid hormone synthesis	10/898	53/13543	0.00223836	0.0100331	0.00518358	K09048/K04634/K08043/K08049/K04958/K15173/K04249/K05858/K01539/K17231	10
ko04920	ko04920	Adipocytokine signaling pathway	10/898	53/13543	0.00223836	0.0100331	0.00518358	K16172/K01897/K04467/K02580/K07299/K07359/K01084/K08526/K15013/K04456	10
ko04722	ko04722	Neurotrophin signaling pathway	14/898	90/13543	0.00230478	0.0100933	0.00521468	K04515/K16172/K09593/K02580/K12388/K04513/K04371/K04464/K02583/K03099/K03175/K06279/K04431/K04456	14
ko04725	ko04725	Cholinergic synapse	14/898	90/13543	0.00230478	0.0100933	0.00521468	K09048/K04634/K04515/K08043/K04930/K08049/K04958/K04534/K04851/K00623/K04371/K21290/K05858/K04456	14
ko00534	ko00534	Glycosaminoglycan biosynthesis - heparan sulfate / heparin	6/898	22/13543	0.00248493	0.0107586	0.00555839	K10158/K02577/K02366/K01793/K02514/K00734	6
ko03440	ko03440	Homologous recombination	12/898	72/13543	0.00256871	0.0109528	0.00565875	K10728/K08775/K10683/K10605/K08991/K10897/K10882/K02328/K02327/K10866/K10865/K11864	12
ko04622	ko04622	RIG-I-like receptor signaling pathway	10/898	54/13543	0.00258729	0.0109528	0.00565875	K12654/K12651/K04467/K02580/K03174/K05410/K03175/K12968/K02373/K04398	10
ko04520	ko04520	Adherens junction	11/898	63/13543	0.0026236	0.0109845	0.00567512	K05695/K04501/K04491/K04498/K03097/K06083/K04513/K04371/K16848/K04674/K06082	11
ko05031	ko05031	Amphetamine addiction	9/898	46/13543	0.00283368	0.0116596	0.00602389	K09048/K05208/K11411/K04515/K04144/K05200/K04851/K06269/K04560	9
ko05160	ko05160	Hepatitis C	16/898	112/13543	0.00286201	0.0116596	0.00602389	K06087/K06698/K04467/K05131/K02580/K03174/K05410/K04371/K03099/K03175/K04377/K16196/K04456/K02373/K06618/K04398	16
ko04068	ko04068	FoxO signaling pathway	15/898	102/13543	0.00287665	0.0116596	0.00602389	K04501/K11411/K06643/K16172/K04498/K04467/K13302/K04371/K01084/K03099/K11838/K15010/K04674/K04456/K04721	15
ko05032	ko05032	Morphine addiction	11/898	64/13543	0.00298268	0.0119621	0.00618018	K04144/K08043/K08049/K13298/K04615/K04534/K05175/K00910/K18438/K15015/K04439	11
ko04977	ko04977	Vitamin digestion and absorption	6/898	23/13543	0.00317601	0.0126048	0.0065122	K14616/K14462/K14620/K14621/K14611/K05665	6
ko04714	ko04714	Thermogenesis	23/898	188/13543	0.00324217	0.0127347	0.00657934	K09048/K08043/K01897/K08049/K11651/K11650/K03934/K17797/K18161/K11653/K02259/K03960/K11352/K18182/K15109/K03099/K18177/K02258/K12323/K16816/K02991/K03950/K03935	23
ko05206	ko05206	MicroRNAs in cancer	28/898	245/13543	0.00338468	0.0130124	0.00672278	K17387/K11411/K06643/K16865/K05094/K16172/K12035/K04498/K10373/K10605/K11406/K02580/K07436/K06252/K04513/K04371/K04464/K11592/K03099/K18050/K04377/K10577/K06279/K02599/K12886/K00558/K11430/K05665	28
ko04728	ko04728	Dopaminergic synapse	13/898	84/13543	0.00340779	0.0130124	0.00672278	K09048/K04634/K04515/K04144/K04958/K10396/K04534/K05200/K04851/K06269/K05858/K04456/K04439	13
ko04214	ko04214	Apoptosis - fly	10/898	56/13543	0.00341532	0.0130124	0.00672278	K03386/K06030/K17065/K04371/K10586/K16686/K03175/K04431/K04398/K04397	10
ko00564	ko00564	Glycerophospholipid metabolism	16/898	115/13543	0.00374396	0.0141233	0.00729673	K01115/K08729/K00901/K15728/K00006/K13510/K05929/K13515/K00623/K00999/K00967/K14621/K13513/K08730/K14156/K00111	16
ko05221	ko05221	Acute myeloid leukemia	10/898	57/13543	0.00390159	0.0145736	0.00752938	K04491/K11224/K04467/K02580/K04371/K03099/K04377/K10053/K04736/K04456	10
ko04111	ko04111	Cell cycle - yeast	17/898	126/13543	0.00394657	0.0145985	0.00754225	K06672/K06674/K02603/K06678/K06670/K03094/K06636/K02604/K02212/K03351/K06677/K04371/K03354/K03359/K02605/K02213/K06671	17
ko00562	ko00562	Inositol phosphate metabolism	12/898	76/13543	0.00406966	0.0148167	0.00765499	K19006/K21798/K00915/K00920/K22913/K00999/K01108/K01858/K03103/K01092/K05858/K00921	12
ko05017	ko05017	Spinocerebellar ataxia	16/898	116/13543	0.00408335	0.0148167	0.00765499	K17589/K21246/K05208/K04634/K17943/K04958/K05863/K08333/K17079/K02727/K11304/K08334/K05858/K04456/K06693/K17680	16
ko04530	ko04530	Tight junction	15/898	106/13543	0.0041814	0.0149406	0.00771901	K07901/K21108/K06087/K16175/K04513/K04851/K16684/K17388/K06100/K18050/K06091/K06094/K10352/K04431/K12076	15
ko04660	ko04660	T cell receptor signaling pathway	13/898	86/13543	0.00419592	0.0149406	0.00771901	K06713/K04467/K02580/K04513/K04371/K03099/K07367/K04431/K04456/K04409/K22517/K12076/K19862	13
ko04916	ko04916	Melanogenesis	11/898	67/13543	0.00430245	0.0151781	0.00784169	K09048/K04634/K04515/K08043/K04491/K08049/K04498/K04534/K04371/K05858/K00408	11
ko05162	ko05162	Measles	16/898	117/13543	0.00444753	0.0155459	0.00803175	K04729/K11224/K04467/K05131/K02580/K03097/K03174/K05410/K03175/K12968/K03283/K16196/K04456/K22517/K02373/K04398	16
ko04014	ko04014	Ras signaling pathway	22/898	182/13543	0.00454898	0.015756	0.00814028	K04358/K05208/K01115/K05094/K09593/K04467/K02580/K19613/K04513/K05410/K04371/K10632/K17632/K02583/K03099/K06279/K04349/K04352/K17635/K04456/K04409/K12380	22
ko05414	ko05414	Dilated cardiomyopathy	13/898	87/13543	0.00464176	0.0159325	0.00823148	K08043/K04860/K04858/K08049/K06265/K10373/K12565/K04851/K09290/K05849/K17751/K04863/K12567	13
ko04392	ko04392	Hippo signaling pathway - multiple species	6/898	25/13543	0.00497389	0.0166942	0.00862497	K16685/K16669/K16682/K16684/K16686/K04409	6
ko04072	ko04072	Phospholipase D signaling pathway	15/898	108/13543	0.0049951	0.0166942	0.00862497	K05855/K01115/K00901/K08043/K09593/K08049/K04513/K04346/K04371/K03099/K21290/K18441/K06279/K05858/K04456	15
ko05226	ko05226	Gastric cancer	15/898	108/13543	0.0049951	0.0166942	0.00862497	K04358/K04501/K04491/K09593/K11126/K11988/K04371/K03099/K04377/K06279/K08526/K04674/K04456/K00408/K06618	15
ko04971	ko04971	Gastric acid secretion	9/898	50/13543	0.00508439	0.0167311	0.00864407	K04634/K04515/K08043/K08049/K04958/K04150/K05858/K00907/K01539	9
ko00310	ko00310	Lysine degradation	14/898	98/13543	0.0050981	0.0167311	0.00864407	K00128/K11424/K09188/K00626/K09189/K11422/K00306/K00658/K11421/K14085/K20795/K00471/K11430/K09186	14
ko04962	ko04962	Vasopressin-regulated water reabsorption	7/898	33/13543	0.0051379	0.0167311	0.00864407	K10414/K10413/K09048/K08043/K10426/K08049/K10415	7
ko05203	ko05203	Viral carcinogenesis	21/898	174/13543	0.00558878	0.0179907	0.00929483	K05855/K09048/K06643/K16175/K04498/K11406/K11224/K02580/K15305/K11252/K03174/K04513/K04371/K06063/K11838/K12886/K03142/K12076/K06618/K04398/K11254	21
ko05170	ko05170	Human immunodeficiency virus 1 infection	20/898	163/13543	0.00561914	0.0179907	0.00929483	K06632/K04634/K12654/K03094/K17834/K04958/K04729/K04467/K22544/K02580/K04534/K11789/K05410/K04371/K03175/K04431/K04456/K04409/K02373/K04398	20
ko03250	ko03250	Viral life cycle - HIV-1	10/898	60/13543	0.00569493	0.0180814	0.00934168	K04498/K14296/K15188/K22544/K15172/K12194/K14290/K12195/K15180/K15182	10
ko05152	ko05152	Tuberculosis	17/898	131/13543	0.00587448	0.0184973	0.00955657	K06752/K05855/K04515/K04498/K04729/K06560/K02580/K05134/K04513/K12478/K04371/K08066/K05398/K03175/K04456/K02373/K04398	17
ko04210	ko04210	Apoptosis	15/898	110/13543	0.00593266	0.0185274	0.0095721	K01373/K04958/K10798/K04467/K02580/K04452/K04371/K02308/K04736/K04456/K06114/K02373/K04721/K04398/K04397	15
ko04720	ko04720	Long-term potentiation	8/898	43/13543	0.00658618	0.0204011	0.0105401	K05208/K04634/K04515/K04498/K04958/K04371/K06269/K05858	8
ko04141	ko04141	Protein processing in endoplasmic reticulum	18/898	144/13543	0.00690455	0.0212148	0.0109605	K08288/K14014/K10080/K03094/K10088/K07151/K09521/K13249/K09525/K09584/K04452/K14009/K09586/K14026/K14000/K03283/K04431/K16196	18
ko04625	ko04625	C-type lectin receptor signaling pathway	12/898	82/13543	0.00756225	0.0230497	0.0119085	K05855/K06643/K04958/K04467/K02580/K04513/K04371/K04456/K04409/K22517/K12800/K04398	12
ko04978	ko04978	Mineral absorption	7/898	36/13543	0.00844673	0.0255413	0.0131958	K17686/K05850/K14683/K05849/K12040/K01539/K14688	7
ko04927	ko04927	Cortisol synthesis and secretion	9/898	54/13543	0.00852223	0.0255667	0.0132089	K09048/K04634/K08043/K08049/K04958/K04851/K00512/K09355/K05858	9
ko00410	ko00410	beta-Alanine metabolism	8/898	45/13543	0.00871231	0.0259327	0.013398	K00207/K13366/K00128/K01580/K14755/K00232/K08660/K14085	8
ko04151	ko04151	PI3K-Akt signaling pathway	28/898	263/13543	0.00887814	0.0260986	0.0134838	K05855/K04358/K09048/K12230/K06643/K05094/K16172/K10605/K06236/K06238/K04467/K03259/K04659/K05131/K02580/K06252/K13302/K04371/K02583/K01084/K03099/K21290/K00693/K04377/K02991/K04736/K04456/K06237	28
ko04390	ko04390	Hippo signaling pathway	15/898	115/13543	0.00890505	0.0260986	0.0134838	K04501/K16175/K04491/K16685/K03213/K16682/K16684/K06269/K16686/K06091/K06094/K04377/K04674/K00408/K12076	15
ko04931	ko04931	Insulin resistance	11/898	74/13543	0.00919351	0.0267384	0.0138143	K05695/K09048/K16172/K02580/K07299/K09113/K06269/K01084/K18050/K00693/K04456	11
ko05224	ko05224	Breast cancer	14/898	105/13543	0.00935505	0.0270021	0.0139505	K04358/K04491/K08775/K09091/K10605/K06054/K04371/K03099/K04377/K06279/K02599/K04456/K00408/K06618	14
ko05145	ko05145	Toxoplasmosis	13/898	95/13543	0.00974057	0.027699	0.0143106	K06752/K00461/K04729/K04467/K02580/K04534/K05134/K04371/K21290/K03175/K03283/K04456/K04398	13
ko04510	ko04510	Focal adhesion	18/898	149/13543	0.0097419	0.027699	0.0143106	K06271/K06278/K06236/K06238/K04659/K13709/K06252/K04513/K17388/K04371/K06269/K03099/K06279/K04349/K04456/K00907/K06237/K04409	18
ko05142	ko05142	Chagas disease	12/898	85/13543	0.0100227	0.0282863	0.014614	K04634/K04729/K04467/K02580/K04534/K04371/K03175/K04674/K05858/K04456/K02373/K04398	12
ko05211	ko05211	Renal cell carcinoma	9/898	56/13543	0.0107925	0.0302349	0.0156207	K09593/K04498/K07299/K04371/K03099/K13105/K04456/K09592/K04409	9
ko04020	ko04020	Calcium signaling pathway	21/898	185/13543	0.0110354	0.0306897	0.0158557	K04358/K05208/K04634/K04515/K04144/K05094/K08043/K00476/K08049/K04958/K05863/K05850/K05126/K08794/K04851/K16896/K13240/K05849/K04150/K05858/K00907	21
ko04066	ko04066	HIF-1 signaling pathway	11/898	76/13543	0.0111764	0.0308567	0.015942	K01689/K04515/K00844/K04498/K03259/K02580/K07299/K04371/K02991/K04456/K09592	11
ko00340	ko00340	Histidine metabolism	8/898	47/13543	0.0113134	0.0309837	0.0160076	K00128/K19787/K01712/K13990/K14755/K01468/K08660/K14085	8
ko05219	ko05219	Bladder cancer	7/898	38/13543	0.0113851	0.0309837	0.0160076	K00758/K06643/K05094/K04371/K04377/K08803/K06618	7
ko04260	ko04260	Cardiac muscle contraction	10/898	67/13543	0.0123556	0.0333863	0.0172489	K00476/K04860/K04858/K10373/K04851/K09290/K05849/K17751/K04863/K01539	10
ko05416	ko05416	Viral myocarditis	7/898	39/13543	0.0131031	0.035157	0.0181637	K06752/K06278/K06265/K12565/K03260/K17751/K04398	7
ko04211	ko04211	Longevity regulating pathway	10/898	68/13543	0.0136525	0.0361223	0.0186625	K17589/K09048/K11411/K16172/K08043/K08049/K03259/K02580/K07359/K04456	10
ko04911	ko04911	Insulin secretion	10/898	68/13543	0.0136525	0.0361223	0.0186625	K09048/K04634/K04515/K08043/K08049/K07299/K04851/K04560/K05858/K01539	10
ko05230	ko05230	Central carbon metabolism in cancer	8/898	49/13543	0.0144462	0.0379587	0.0196112	K00844/K05094/K07299/K05126/K04371/K11413/K04377/K04456	8
ko05410	ko05410	Hypertrophic cardiomyopathy	11/898	79/13543	0.0147435	0.0384744	0.0198777	K04860/K04858/K06265/K10373/K12565/K04851/K09290/K05849/K17751/K04863/K12567	11
ko05135	ko05135	Yersinia infection	15/898	122/13543	0.0149221	0.0386757	0.0199817	K04634/K04729/K04467/K02580/K04513/K05410/K12487/K17388/K04371/K03175/K04431/K04456/K12805/K13710/K12800	15
ko04613	ko04613	Neutrophil extracellular trap formation	12/898	90/13543	0.0154492	0.0397713	0.0205477	K05855/K11251/K05863/K11303/K11406/K02580/K11252/K04371/K11253/K05858/K04456/K11254	12
ko04136	ko04136	Autophagy - other	5/898	23/13543	0.0156633	0.0400517	0.0206925	K08342/K17907/K17606/K08333/K08334	5
ko00600	ko00600	Sphingolipid metabolism	8/898	50/13543	0.0162294	0.0412228	0.0212976	K00654/K12373/K04708/K01202/K01019/K12349/K01201/K04711	8
ko05167	ko05167	Kaposi sarcoma-associated herpesvirus infection	19/898	169/13543	0.0166037	0.0417431	0.0215664	K05855/K04491/K04498/K04958/K04467/K05131/K02580/K10435/K03174/K05410/K04371/K08334/K21290/K04377/K04431/K04456/K02373/K06618/K04398	19
ko03030	ko03030	DNA replication	9/898	60/13543	0.0166534	0.0417431	0.0215664	K03506/K10754/K02212/K02684/K10747/K02328/K02327/K10744/K02324	9
ko00983	ko00983	Drug metabolism - other enzymes	6/898	32/13543	0.0171525	0.042713	0.0220675	K00207/K13800/K00758/K10807/K00876/K00699	6
ko05215	ko05215	Prostate cancer	11/898	81/13543	0.0175579	0.0434386	0.0224424	K09048/K15619/K06643/K04491/K04498/K04467/K02580/K04371/K03099/K04456/K06618	11
ko04929	ko04929	GnRH secretion	8/898	51/13543	0.0181662	0.0446536	0.0230701	K04634/K04958/K04615/K04851/K04371/K05858/K04456/K04439	8
ko04137	ko04137	Mitophagy - animal	9/898	61/13543	0.018425	0.044713	0.0231008	K20168/K21347/K17907/K03097/K10435/K06030/K05410/K08334/K17987	9
ko05231	ko05231	Choline metabolism in cancer	9/898	61/13543	0.018425	0.044713	0.0231008	K01115/K08202/K00901/K06083/K04371/K03099/K14156/K15377/K04456	9
ko04810	ko04810	Regulation of actin cytoskeleton	19/898	172/13543	0.01965	0.0470858	0.0243267	K04358/K05094/K00920/K05751/K05750/K04513/K04346/K17388/K04371/K05766/K06269/K03099/K10352/K16848/K04456/K00921/K00907/K04409/K13710	19
ko05169	ko05169	Epstein-Barr virus infection	19/898	172/13543	0.01965	0.0470858	0.0243267	K06752/K05855/K06643/K04729/K04467/K06054/K05131/K02580/K03174/K05410/K06063/K03175/K04377/K11838/K04431/K04456/K02373/K06618/K04398	19

## Sheet: greenyellow
	ID	Description	GeneRatio	BgRatio	pvalue	p.adjust	qvalue	geneID	Count
ko03040	ko03040	Spliceosome	12/163	123/13543	2.79433e-08	6.8461e-06	6.324e-06	K12821/K12818/K12847/K12826/K19604/K12831/K12870/K12874/K12829/K11984/K12842/K12863	12
ko03015	ko03015	mRNA surveillance pathway	7/163	63/13543	1.0102e-05	0.0012375	0.00114312	K14284/K14401/K14402/K14327/K14411/K06965/K14404	7
ko03420	ko03420	Nucleotide excision repair	6/163	47/13543	1.97899e-05	0.00161617	0.00149292	K10848/K10838/K03505/K10842/K02326/K03504	6
ko03410	ko03410	Base excision repair	5/163	43/13543	0.000157987	0.00870556	0.00804166	K04799/K01142/K03505/K02326/K03504	5
ko03013	ko03013	Nucleocytoplasmic transport	7/163	98/13543	0.000177665	0.00870556	0.00804166	K14310/K14284/K14291/K14313/K14327/K12172/K20222	7
ko04142	ko04142	Lysosome	7/163	108/13543	0.000323923	0.0116599	0.0107707	K01137/K13444/K01192/K01052/K08239/K01135/K10087	7
ko03010	ko03010	Ribosome	8/163	143/13543	0.000333139	0.0116599	0.0107707	K02943/K02881/K02946/K02975/K02998/K02896/K02932/K02883	8
ko04110	ko04110	Cell cycle	7/163	111/13543	0.00038288	0.0117257	0.0108315	K10151/K06669/K13728/K02365/K02608/K03357/K03363	7
ko03460	ko03460	Fanconi anemia pathway	5/163	54/13543	0.000466643	0.0127031	0.0117343	K10848/K10895/K03515/K15362/K10896	5
ko03030	ko03030	DNA replication	5/163	60/13543	0.000760514	0.0186326	0.0172116	K04799/K02685/K03505/K02326/K03504	5
ko04974	ko04974	Protein digestion and absorption	5/163	66/13543	0.00117453	0.0261599	0.0241649	K01285/K16628/K19719/K01310/K08187	5
ko03450	ko03450	Non-homologous end-joining	3/163	19/13543	0.00143946	0.0285608	0.0263827	K10980/K04799/K10866	3
ko04113	ko04113	Meiosis - yeast	6/163	103/13543	0.00151547	0.0285608	0.0263827	K06669/K02365/K07827/K02608/K03357/K03363	6
ko04114	ko04114	Oocyte meiosis	5/163	80/13543	0.00276154	0.048327	0.0446415	K06669/K13728/K02365/K03357/K03363	5

## Sheet: grey60
	ID	Description	GeneRatio	BgRatio	pvalue	p.adjust	qvalue	geneID	Count
ko04120	ko04120	Ubiquitin mediated proteolysis	2023-04-18	133/13543	2.44484e-05	0.00132022	0.00126102	K10589/K10685/K10687/K10590	4

[truncated: 2 more sheets: brown, lightyellow ]
