# Supplementary material for: Different disease inoculations cause common responses of the host immune system and prokaryotic component of the microbiome in Acropora palmata
Source: PLoS One. 2023 May 25;18(5):e0286293. doi: 10.1371/journal.pone.0286293 (PMC10212133; doi:10.1371/journal.pone.0286293)
Supplement: S8 File — (CSV) [file pone.0286293.s019.csv]

	genus	basic_health	avg_abundance	percentage_avg_abun
1	[Caedibacter] taeniospiralis group	diseased	0.185799395	18.57993952
2	[Caedibacter] taeniospiralis group	pre_exposure	0.015248647	1.524864655
3	Acrophormium PCC-7375	visually_healthy	0.018658884	1.865888409
4	Aestuariibacter	pre_exposure	0.016526172	1.652617215
5	Aestuariibacter	visually_healthy	0.030557165	3.055716542
6	Algicola	diseased	0.02961326	2.96132596
7	Algicola	pre_exposure	0.01535893	1.535892967
8	Alteromonas	pre_exposure	0.031334862	3.133486207
9	Fusibacter	diseased	0.01628581	1.628581027
10	Hyphomonas	visually_healthy	0.017821491	1.782149132
11	Kordia	diseased	0.01693674	1.693674029
12	Lewinella	diseased	0.029353142	2.935314173
13	Lewinella	visually_healthy	0.032234745	3.223474475
14	Malaciobacter	diseased	0.024068499	2.406849907
15	MBIC10086	visually_healthy	0.025578165	2.557816465
16	Microscilla	diseased	0.116631302	11.66313016
17	Neptuniibacter	diseased	0.046738513	4.67385134
18	Neptuniibacter	pre_exposure	0.038613948	3.861394846
19	Neptuniibacter	visually_healthy	0.052924649	5.292464901
20	P3OB-42	visually_healthy	0.033481013	3.348101344
21	Phaeobacter	pre_exposure	0.041804587	4.180458685
22	Pseudomonas	pre_exposure	0.123086733	12.30867333
23	Pseudomonas	visually_healthy	0.104200436	10.42004362
24	Rapidithrix	pre_exposure	0.023658403	2.365840324
25	Shimia	diseased	0.037913005	3.791300522
26	Spirochaeta 2	diseased	0.073496698	7.349669789
27	Spirochaeta 2	pre_exposure	0.338190463	33.81904633
28	Spirochaeta 2	visually_healthy	0.348952735	34.89527352
29	Spirulina P7	visually_healthy	0.028774539	2.87745394
30	Thalassotalea	diseased	0.032625008	3.262500799
31	Thalassotalea	pre_exposure	0.024631951	2.463195136
32	Thalossolituus	diseased	0.020281892	2.028189171
33	Vibrio	diseased	0.10195614	10.19561399
34	Vibrio	pre_exposure	0.016337538	1.633753809
35	Vibrio	visually_healthy	0.017858359	1.785835864
