# Supplementary material for: Different disease inoculations cause common responses of the host immune system and prokaryotic component of the microbiome in Acropora palmata
Source: PLoS One. 2023 May 25;18(5):e0286293. doi: 10.1371/journal.pone.0286293 (PMC10212133; doi:10.1371/journal.pone.0286293)
Supplement: S9 File — (XLSX) [file pone.0286293.s020.xlsx]

## Sheet: hub_ASVs
module	ASV_number	domain	phylum	class	order	family	genus	species	Sequence
cyan	ASV_8117	NA	NA	NA	NA	NA	NA	NA	GCAAGCGTTGTTCGGAATTACTGGGCGTAAAGCGCGCGTAGGCGGGTTCGTAAGTCGATTGTGAAATCCCCAAGCTCAACTTGGGACGTGCAGTCGATACTGCGGATCTTGAATACTTGAGAGGATGGCGGAATTCCCGGTGTAGAAGTGAAATTCGTAGATATCGGGAGGAACACCCGAGGCGAAGGCGGCCATCTGGCAGGCTATTGACGCTGAGGCGCGAAAGCGTGGGG
darkgreen	ASV_1876	Bacteria	Bacteroidota	Bacteroidia	Chitinophagales	Saprospiraceae	Aureispira	NA	GCAAGCGTTATCCGGAATCACTGGGTTTAAAGGGTACGTAGGCGGTTTTATAAGTCAGACGTCAAAGGCTGTGGCTAAACCATGGTACGCGTTTGAAACTGTAAGACTTGAATATGTTCGAGGTGCATGGAATGCTTCATGTAGCGGTGAAATGCATAGATATGAAGTAGAACACCAATTGCGAAGGCAGTGCACTAGGGCATAATTGACGCTGATGTACGAAAGCGTGGGT
darkred	ASV_1329	Bacteria	Spirochaetota	Spirochaetia	Spirochaetales	Spirochaetaceae	Spirochaeta 2	NA	GCGAGCGTTGTTCGGAATTATTGGGCGTAAAGGGCGTCTAGGCGGTTTGTTAAGTCTTGTTTGAAAGACCGGTGCTCAACACCGGAAACGGACAGGAAACTGATGAACTAGAATCCGGTAGGGAAATGTGGAATTCCTAGTGTAGGGGTGAAATCTGTTGATATTAGGAAGAACACCAATGGCGAAGGCAACATTTTGGGCCTGGATTGACGCTGAAGCGCGAAAGCATAGGG
green	ASV_4841	Bacteria	Spirochaetota	Spirochaetia	Spirochaetales	Spirochaetaceae	Spirochaeta 2	NA	GCGAGCGTTGTTCGGAATTATTGGGCGTAAAGGGCTCGTAGGCGGTCTGCCAAGTCTTTCGTGAAAGACCGGGGCTCAACCCTGGGGATGCGAGGGAAACTGGCAAGCTGGAATCCTGGATGGGGTACTGGAATTACTGGTGTAGGGGTGAAATCTGTTGATATCAGGAAGAACACCGGAGGCGAAAGCGAGTACCTGGCCAAAGATTGACGCTGATGAGCGAAAGCGTAGGG
orange	ASV_5929	Bacteria	Proteobacteria	Gammaproteobacteria	Francisellales	Francisellaceae	[Caedibacter] taeniospiralis group	NA	GCGAGCGTTAATCGGAATTACTGGGCGTAAAGGGTTCGTAGGTGGTTAGATCAGTCAGATGTGAAAGCCCTGGGCTTAACCTAGGAATTGCATTTGATACTGTTTAACTAGAGTTCACTAGAGGATTGGGGAATTTCCGGTGTAGCGGTGAAATGCGTAGAGATCGGAAGGAACATCAATGGCGAAGGCAACAATCTGGGGTTGAACTGACACTGAGGAACGAAAGCGTGGGT
purple	ASV_4927	Bacteria	Bacteroidota	Bacteroidia	Cytophagales	Microscillaceae	Microscilla	NA	GCAAGCGTTGTCCGGATTTATTGGGTTTAAAGGGTGCGTAGGCGGAAGCTTAAGTCTTGGGTGAAATCCCACCGCTCAACGGTGGAACTGCCTGAGAAACTGGGTTTCTTGAGTATAGTTGAGGTAGCTGGAATTGGTGGTGTAGCGGTGAAATGCATAGATACAACCAGGAACACCTATTGCGAAGGCAGGCTACTAAGCTATAACTGACGCTGAGGCACGAAAGCGTGGGG

## Sheet: purple
	ASV_number	domain	phylum	class	order	family	genus	species	Sequence
1	ASV_10	Bacteria	Proteobacteria	Gammaproteobacteria	Francisellales	Francisellaceae	[Caedibacter] taeniospiralis group	NA	GCGAGCGTTAATCGGAATTACTGGGCGTAAAGGGTTCGTAGGTGGTTAGATCAGTCAGATGTGAAAGCCCTGGGCTTAACCTAGGAATTGCATTTGATACTGTTTAACTAGAGTTCACTAGAGGATTGGGGAATTTCCGGTGTAGCGGTGAAATGCGTAGAGATCGGAAGGAACATCAATGGCGAAGGCAACAATCTGGGGTTGAACTGACACTGAGGGACGAAAGCGTGGGT
2	ASV_23	Bacteria	Bdellovibrionota	Oligoflexia	Oligoflexales	Pseudobacteriovoracaceae	Pseudobacteriovorax	NA	GCAAGCGTTGTTCGGAATAACTGGGCGTAAAGCGCTCGTAGGCGGGAATTCAGGTCGATTGTGAAAGCCCAGAGCTCAACTTTGGAATTGCAGTCGAAACCGAATTTCTTGAATACTCGAGAGGGTGGGGGAATTCCTAGTGGAGAAGTGAAATTCGTAGAGATTAGGAGGAACACCAGAGGCGAAGGCGCCTACCTGGCGATGTATTGACGCTGAGGAGCGAAAGTGTGGGG
3	ASV_39	Bacteria	Proteobacteria	Gammaproteobacteria	Oceanospirillales	Saccharospirillaceae	Thalossolituus	NA	GCAAGCGTTAATCGGAATTACTGGGCGTAAAGCGCGCGTAGGTTGCTTGTTAAGCGTAATGTGAAAGCCCAGGGCTCAACCTTGGAACTGCATTGCGAACTGGCAGGCTAGAGTACAGTAGAGGGTAGTGGAATTTCCTGTGTAGCGGTGAAATGCGTAGAGATGGGAAGGAACATCAGTGGCGAAGGCGACTGCCTGGACTGATACTGACACTGAGGTGCGAAAGCGTGGGT
4	ASV_54	Bacteria	Bacteroidota	Bacteroidia	Cytophagales	Microscillaceae	Microscilla	NA	GCAAGCGTTGTCCGGATTTATTGGGTTTAAAGGGTGCGTAGGCGGAAGCTTAAGTCTTGGGTGAAATCCCACCGCTCAACGGTGGAACTGCCTGAGAAACTGGGTTTCTTGAGTATAGTTGAGGTAGCTGGAATTGGTGGTGTAGCGGTGAAATGCATAGATACCACCAGGAACACCTATTGCGAAGGCAGGCTACTAAGCTATAACTGACGCTGAGGCACGAAAGCGTGGGG
5	ASV_87	Bacteria	Proteobacteria	Gammaproteobacteria	Oceanospirillales	Saccharospirillaceae	Thalassolituus	NA	GCAAGCGTTAATCGGAATTACTGGGCGTAAAGCGCGCGTAGGTGGTTTGTTAAGCGGAATGTGAAAGCCCCGGGCTCAACCTGGGAACTGCATTGCGAACTGGCAGACTAGAGTACAGTAGAGGGTAGTGGAATTTCCTGTGTAGCGGTGAAATGCGTAGAGATGGGAAGGAACATCAGTGGCGAAGGCGACTGCCTGGACTGATACTGACACTGAGGTGCGAAAGCGTGGGG
6	ASV_104	Bacteria	Proteobacteria	Alphaproteobacteria	Rhodobacterales	Rhodobacteraceae	Thalassobius	NA	GTTAGCGTTGTTCGGAATTACTGGGCGTAAAGCGCGCGTAGGCGGATTAGTAAGTTAGAGGTGAAATCCCGGGGCTCAACCCCGGAACTGCCTTTAATACTGCTAGTCTTGAGTTCGAGAGAGGTGAGTGGAATTCCGAGTGTAGAGGTGAAATTCGTAGATATTCGGAGGAACACCAGTGGCGAAGGCGGCTCACTGGCTCGATACTGACGCTGAGGTGCGAAAGTGTGGGG
7	ASV_115	Bacteria	Proteobacteria	Gammaproteobacteria	Oceanospirillales	Nitrincolaceae	Neptunomonas	NA	GCGAGCGTTAATCGGAATTACTGGGCGTAAAGCGCGCGTAGGCGGCCAAGTCAGTCAGATGTGAAAGCCCCGGGCTCAACCTGGGAACTGCACCTGATACTGCTTGGCTAGAGTACAGAAGAGGGTGGTGGAATTTCCTGTGTAGCGGTGAAATGCGTAGATATAGGAAGGAACATCAGTGGCGAAGGCGGCCACCTGGTCTGATACTGACGCTGAGGTGCGAAAGCGTGGGG
8	ASV_135	Bacteria	Proteobacteria	Gammaproteobacteria	Oceanospirillales	Saccharospirillaceae	Thalassolituus	NA	GCAAGCGTTAATCGGAATTACTGGGCGTAAAGCGCGCGTAGGTGGCTTGTTAAGCGGAATGTGAAAGCCCCGGGCTCAACCTGGGAACTGCATTGCGAACTGGCAAGCTAGAGTACAGTAGAGGGTAGTGGAATTTCCTGTGTAGCGGTGAAATGCGTAGAGATGGGAAGGAACATCAGTGGCGAAGGCGACTGCCTGGACTGATACTGACACTGAGGTGCGAAAGCGTGGGG
9	ASV_150	Bacteria	Bacteroidota	Bacteroidia	Cytophagales	NA	NA	NA	GCAAGCGTTGTCCGGATTTATTGGGCTTAAAGGGTGCGCAGGCGGTCTGATCAGTCAGTATTAAAAGTCCAGTGCTTAACACTGGAATGTGTATTGATACTGTCAGACTTGAGTATCATGGAAGAAGCTGGAATCGGCGGTGTAGCGGTGAAATGCATAGATATCGTCGAGAAGGTCAATAGCGAAGGCAGGTTTCTGTGTGATAACTGACGCTGAGGCACGAAAGTATGGGT
10	ASV_171	Bacteria	Proteobacteria	Gammaproteobacteria	Oceanospirillales	Saccharospirillaceae	NA	NA	GCAAGCGTTAATCGGAATTACTGGGCGTAAAGCGCGCGTAGGTTGCTTGTTAAGCGTAATGTGAAAGCCTAGGGCTCAACCTTGGAACTGCATTGCGAACTGGCAGGCTAGAGTACAGTAGAGGGTAGTGGAATTTCCTGTGTAGCGGTGAAATGCGTAGAGATGGGAAGGAACATCAGTGGCGAAGGCGACTGCCTGGACTGATACTGACACTGAGGTGCGAAAGCGTGGGT
11	ASV_323	Bacteria	Proteobacteria	Gammaproteobacteria	Francisellales	Francisellaceae	[Caedibacter] taeniospiralis group	NA	GCGAGCGTTAATCGGAATTACTGGGCGTAAAGGGTTCGTAGGTGGTTAGATCAGTAAGATGTGAAAGCCCTGGGCTTAACCTAGGAATTGCATTTGATACTGTTTAACTAGAGTTCACTAGAGGATTGGGGAATTTCCGGTGTAGCGGTGAAATGCGTAGAGATCGGAAGGAACATCAATGGCGAAGGCAACAATCTGGGGTTGAACTGACACTGAGGGACGAAAGCGTGGGT
12	ASV_341	Bacteria	Campilobacterota	Campylobacteria	Campylobacterales	Arcobacteraceae	NA	NA	GCAAGCGTTACTCGGAATCACTGGGCGTAAAGAGCGTGTAGGCGGGTTAATAAGTCAGATGTGAAAGCCTATGGCTCAACCATAGAACTGCATTTGAAACTGTTAACCTAGAGTATGGGAGAGGTAGATGGAATTTCTGGTGTAGGGGTAAAATCCGTAGAGATCAGAAGGAATACCGATTGCGAAGGCGATCTACTGGAACATTACTGACGCTGAGACGCGAAAGCGTGGGG
13	ASV_416	Bacteria	Proteobacteria	Gammaproteobacteria	Beggiatoales	Beggiatoaceae	Thioflexothrix	NA	GCAAGCGTTAATCGGAATTACTGGGCGTAAAGGGTGCGTAGGCGGCCTTGTAAGTCGGATGTGAAAGCCCTGAGCTTAACTTGGGAACTGCATTCGATACTGCTTGGCTAGAGTACAGAAGAGGAAAGTGGAATTCCCAGTGTAGCGGTGAAATGCGTAGATATTGGGAAGAACATCAGTGGCGAAGGCGACTTTCTGGACTGATACTGACGCTGAGGTACGAAAGCGTGGGG
14	ASV_418	Bacteria	Bacteroidota	Bacteroidia	Flavobacteriales	Cryomorphaceae	NS10 marine group	NA	GCAAGCGTTATCCGGATTTATTGGGTTTAAAGGGTCCGCAGGCGGACCAGTCAGTCAGTGGTGAAATCCCGTCGCTTAACGATGGAACTGCCATTGATACTGCTGGTCTTGAGTCTAGTTGACGTAGGCGGAATATGACATGTAGCGGTGAAATGCATAGATATGTCATAGAACACCAATTGCGAAGGCAGCTTACGAAACTACGACTGACGCTCATGGACGAAAGCGTGGGT
15	ASV_544	Bacteria	Patescibacteria	Gracilibacteria	JGI 0000069-P22	NA	NA	NA	TCGAGCGTTACCCGGAATCACTGGGTGTAAAGGGTTCGTAGGCGGCGAGATAAGTCAGATATGAAAGACCGGAGCTCAACTCCGTGTTTGTATTTGAAACTGTTTTGCTAGAATTAGGGAGAGGTTAGCGGAATTCTAAGTGTAGGGGTGCAATCCGTAGATACTTAGAGGAACACCAAAAGCGAAGGCAGCTAACTGGAACTATATTGACGCTGAGGAACGAAAGCGTGGGG
16	ASV_547	NA	NA	NA	NA	NA	NA	NA	ACAAGCGTTACTCGGAATCACTGGGCGTAAAGGGTGCGTAGGCGGTGTAGTAAGTTAGATGTGAAATCCTGGGGCTCAACCCCAGAACTGCATTTAAAACTACTACACTGGAGTTTGGTAGAGAGAAGTGGAATTTCTGGTGAAGGGGTAAAATCCGTTGATATCAGAAGGAAGACCGAAAGCGAAGGCAGCTTCTTGGGCCAACACTGACGCTGAGGCACGAAAGCGTGGGT
17	ASV_769	Bacteria	Proteobacteria	Gammaproteobacteria	NA	NA	NA	NA	GCAAGCGTTAATCGGAATTACTGGGCGTAAAGCGCGCGTAGGCGGTTTGTTAAGCCAGATGTGAAAGCCCCGGGCTCAACCTGGGAACTGCATTTGGAACTGGCAAGCTAGAGTATGGTAGAGGGTGGTAGAATTTCTTGTGTAGCGGTGAAATGCGTAGATATAAGAAGGAATACCAGTGGCGAAGGCGGCCACCTGGACCAATACTGACGCTGAGGTGCGAAAGCGTGGGG
18	ASV_810	Bacteria	Bdellovibrionota	Bdellovibrionia	Bacteriovoracales	Bacteriovoracaceae	Peredibacter	NA	GCAAGCGTTGTTCGGATTTACTGGGCGTAAAGCGCGCGCAGGCGGACCAGCAAGTCAGATGTGAAATCTCGGGGCTCAACCCCGAAACTGCGTCTGAAACTGTTGGTCTAGAGTCTCATAGGGGGTAGGGGAATTTCACGTGTAGGGGTAAAATCCGTAGAGATGTGAAGGAACACCGGAGGCGAAGGCGCCTACCTGGATGAGCACTGACGCTGAGGCGCGAAAGCGTGGGG
19	ASV_1042	Bacteria	Proteobacteria	Alphaproteobacteria	Rickettsiales	Rickettsiaceae	Candidatus Megaira	NA	GCTAGCGTTGTTCGGAATTACTGGGCGTAAAGGGCGCGTAGGCGGATTAGTAAGTTGGAAGTGAAAGCCCGGGGCTTAACCTCGGAACTGCTTTCAAAACTGCTAGTCTTGAGTGAAGTAGGGGGTGATGGAATTCCTAGTGTAGAGGTGAAATTCTTAGATATTAGGAGGAACACCAGTGGCGAAGGCGATCACCTGGACTTCAACTGACGCTGAGGCGCGAAAGCGTGGGG
20	ASV_1145	Bacteria	Proteobacteria	Alphaproteobacteria	Rhodospirillales	Terasakiellaceae	Terasakiella	NA	ACTAGCGTTGTTCGGATTTACTGGGCGTAAAGAGCATGTAGGCGGATTGGTCAGTTGGGGGTGAAAGCCCGGAGCTCAACTCCGGAACTGCCTTCAATACTGCCAGTCTAGAGTCCGTAAGGGGGTGGTGGAATTCCGAGTGTAGAGGTGAAATTCGTAGATATTCGGAGGAACACCAGTGGCGAAGGCGACCACCTGGTACGGTACTGACGCTGAGATGCGAAAGCGTGGGG
21	ASV_1172	Bacteria	Bdellovibrionota	Bdellovibrionia	Bacteriovoracales	Bacteriovoracaceae	Peredibacter	NA	GCAAGCGTTGTTCGGATTTACTGGGCGTAAAGCGCGCGCAGGCGGACAGTCAAGTCAGATGTGAAATCTCGGGGCTTAACCTCGAAACTGCGTCTGAAACTGATTGTCTAGAGTCTCACAGGGGGTTGGGGAATTTCACGTGTAGGGGTAAAATCCGTAGAGATGTGAAGGAACACCGGTGGCGAAGGCGCCAACCTGGATGAGTACTGACGCTGAGGCGCGAAAGCGTGGGG
22	ASV_1497	Bacteria	Campilobacterota	Campylobacteria	Campylobacterales	Arcobacteraceae	Malaciobacter	NA	GCAAGCGTTACTCGGAATCACTGGGCGTAAAGAGCGTGTAGGTGGGTTATTAAGTCAGATGTGAAAGCCTGTGGCTCAACCATAGAACTGCATTTGAAACTGATAACCTAGAGTATGGGAGAGGTAGATGGAATTTCTGGTGTAGGGGTAAAATCCGTAGAGATCAGAAGGAATACCGAGTGCGAAGGCGATCTACTGGAACATTACTGACACTGAGACGCGAAAGCGTGGGG
23	ASV_1564	NA	NA	NA	NA	NA	NA	NA	GCAAGCGTTGTTCGGAATCACTGGGCGTAAAGGGTTCGTAGGCGGAAAATCAAGTCAGGTGTTTAAAACCGGGGCCTAACCCCGGCTAGGTGCTTGAAACTGATTTTCTTGAATAGGTCAGAGGTAAGTGGAATTCTTAGTGTAGCGGTGGAATGCGTAGAGATTAAGAAGAACACCAATTGCGAAGGCAGCTTACTGGGACCATATTGACGCTGATGGACGAAAGTGTGGGT
24	ASV_1959	NA	NA	NA	NA	NA	NA	NA	GCGAACGTTGTTCGGAATCACTGGGCGTAAAGCGCGTGTAGGCGGTTCGTCAGGTCGGATGTGAAAGCCCGCAGCTCAACTGTGGAAGTGCATTCGAAACCGGCGAACTGGAGTTCTGGAGAGGAAGATGGAATGCATGGTGTAGAGGTGAAATTCGTAGATATCATGCAGAACACCAGTGGCGAAGGCGGTCTTCTGGACAGTAACTGACGCTGAGACGCGAAAGCGTGGGG
25	ASV_2488	NA	NA	NA	NA	NA	NA	NA	GCAAACGTTGTTCGGAATCATTGGGCGTAAAGCGAGTGTAGGCGGCCTAGTAGGTCGGATGTGAAAGCCCAGGGCTCAACCCTGGAACTGCGTTCGAAACCACTAAGCTTGAGTACGAAAGAGGGTTGTGGAATTGTCGGTGTAGAGGTGAAATTCGTAGATATCGGCAAGAACATCAGTGGCGAAGGCGACAACCTGGTTCGATACTGACGCTCAGACTCGAAAGCGTGGGG
26	ASV_3412	Bacteria	NA	NA	NA	NA	NA	NA	GCGAGCGTTAATCGGAATTACTGGGCGTAAAGGGTTCGTAGGTGGTGAGATAAGTCAGATGTGAAAGCCCTGGGCTTAACCTGGGAGTTGCATATGAAACTGTTTGACTAGAGTTTGGTAGAGGATTGGGGAATTTCCAGTGTAGCGGTGAAATGCGTAGAGATTGGGAAGAACATCGATGGCGAAGGCAACAATCTGGACCTGAACTGACACTGAGGGACGAAAGCGTGGGT
27	ASV_4809	Bacteria	Bacteroidota	Bacteroidia	Cytophagales	Microscillaceae	Microscilla	NA	GCAAGCGTTGTCCGGATTTATTGGGTTTAAAGGGTGCGTAGGCGGAAGCTTAAGTCTTTGGTGAAATCCCACCGCTCAACGGTGGAACTGCCTGAGAAACTGGGTTTCTTGAGTATAGTTGAGGTAGCTGGAATTGGTGGTGTAGCGGTGAAATGCATAGATACCACCAGGAACACCTATTGCGAAGGCAGGCTACTAAGCTATAACTGACGCTGAGGCACGAAAGCGTGGGG
28	ASV_4822	Bacteria	Bacteroidota	Bacteroidia	Cytophagales	Microscillaceae	Microscilla	NA	GCAAGCGTTGTCCGGATTTATTGGGTTTAAATGGTGCGTAGGCGGAAGCTTAAGTCTTGGGTGAAATCCCACCGCTCAACGGTGGAACTGCCTGAGAAACTGGGTTTCTTGAGTATAGTTGAGGTAGCTGGAATTGGTGGTGTAGCGGTGAAATGCATAGATACCACCAGGAACACCTATTGCGAAGGCAGGCTACTAAGCTATAACTGACGCTGAGGCACGAAAGCGTGGGG
29	ASV_4829	Bacteria	Bacteroidota	Bacteroidia	Cytophagales	Microscillaceae	Microscilla	NA	GCAAGCGTTGTCCGGATTTATTGGGTTTAAAGGGTGCGTAGGCGGAAGCTTAAGTCTTGGGTGAAATCCCACCGCTCAACGGTGGAACTGCCTGAGAAACTGGGTTTCTTGAGTATAGTTGAGGTAGCTGGAATTGGTGGTGTAGCGGTGAAATGCATAGATACCACCAGGAACACCTATTGCGAAGGCAGGCTACTAAGCTATAACTGACGCTGAGGCACGAAAGCGTGTGG
30	ASV_4834	Bacteria	Bacteroidota	Bacteroidia	Cytophagales	Microscillaceae	Microscilla	NA	GCAAGCGTTGTCCGGATTTATTTGGTTTAAAGGGTGCGTAGGCGGAAGCTTAAGTCTTGGGTGAAATCCCACCGCTCAACGGTGGAACTGCCTGAGAAACTGGGTTTCTTGAGTATAGTTGAGGTAGCTGGAATTGGTGGTGTAGCGGTGAAATGCATAGATACCACCAGGAACACCTATTGCGAAGGCAGGCTACTAAGCTATAACTGACGCTGAGGCACGAAAGCGTGGGG
31	ASV_4838	Bacteria	Bacteroidota	Bacteroidia	Cytophagales	Microscillaceae	Microscilla	NA	GCAAGCGTTGTCCGGATTTATTGGGTTTAAAGGGTGCGTAGGCGGAAGCTTAAGTCTTGGGTGAAATCCCACCGCTCAACGGTGGAACTGCCTGAGAAACTTGGTTTCTTGAGTATAGTTGAGGTAGCTGGAATTGGTGGTGTAGCGGTGAAATGCATAGATACCACCAGGAACACCTATTGCGAAGGCAGGCTACTAAGCTATAACTGACGCTGAGGCACGAAAGCGTGGGG
32	ASV_4850	Bacteria	Bacteroidota	Bacteroidia	Cytophagales	Microscillaceae	Microscilla	NA	GCAAGCGTTGTCCGGATTTATTGGGTTTAAAGGGTGCGTAGGCGGAAGCTTAAGTCTTGGGTGAAATCCCACCGCTAAACGGTGGAACTGCCTGAGAAACTGGGTTTCTTGAGTATAGTTGAGGTAGCTGGAATTGGTGGTGTAGCGGTGAAATGCATAGATACCACCAGGAACACCTATTGCGAAGGCAGGCTACTAAGCTATAACTGACGCTGAGGCACGAAAGCGTGGGG
33	ASV_4856	Bacteria	Bacteroidota	Bacteroidia	Cytophagales	Microscillaceae	Microscilla	NA	GCAAGCGTTGTCCGGATTTATTGGGTTTAAAGGGTGCGTAGGCGGAAGCTTAAGTCTTGGGTGAAATCCAACCGCTCAACGGTGGAACTGCCTGAGAAACTGGGTTTCTTGAGTATAGTTGAGGTAGCTGGAATTGGTGGTGTAGCGGTGAAATGCATAGATACCACCAGGAACACCTATTGCGAAGGCAGGCTACTAAGCTATAACTGACGCTGAGGCACGAAAGCGTGGGG
34	ASV_4859	Bacteria	Bacteroidota	Bacteroidia	Cytophagales	Microscillaceae	Microscilla	NA	GCAAGCGTTGTCCGGATTTATTGGGTTTAAAGGGTGCGTAGGCGGAAGCTTAAGTCTTGGGTGAAATCCCACCGCTCAACGGTGGAACTGCCTGAGAAACTGGGTTTCTTGAGTATAGTTGAGGTAGCTGGAATTGGTGGTGTAGCGGTGAAATGCATAGATACCACCAGGAACACCTATTGCGAAGGCAGGCTACTAAGCTATAACTGACGCTGAGGCACGAAAGCGTTGGG
35	ASV_4861	Bacteria	Proteobacteria	Gammaproteobacteria	Francisellales	Francisellaceae	[Caedibacter] taeniospiralis group	NA	GCGAGCGTTAATCGGAATTACTTGGCGTAAAGGGTTCGTAGGTGGTTAGATCAGTCAGATGTGAAAGCCCTGGGCTTAACCTAGGAATTGCATTTGATACTGTTTAACTAGAGTTCACTAGAGGATTGGGGAATTTCCGGTGTAGCGGTGAAATGCGTAGAGATCGGAAGGAACATCAATGGCGAAGGCAACAATCTGGGGTTGAACTGACACTGAGGGACGAAAGCGTGGGT
36	ASV_4878	Bacteria	Bacteroidota	Bacteroidia	Cytophagales	Microscillaceae	Microscilla	NA	GCAAGCGTTGTCAGGATTTATTGGGTTTAAAGGGTGCGTAGGCGGAAGCTTAAGTCTTGGGTGAAATCCCACCGCTCAACGGTGGAACTGCCTGAGAAACTGGGTTTCTTGAGTATAGTTGAGGTAGCTGGAATTGGTGGTGTAGCGGTGAAATGCATAGATACCACCAGGAACACCTATTGCGAAGGCAGGCTACTAAGCTATAACTGACGCTGAGGCACGAAAGCGTGGGG
37	ASV_4888	Bacteria	Bacteroidota	Bacteroidia	Cytophagales	Microscillaceae	Microscilla	NA	GCAAGCGTTGTCCGGATTTATTGGGTTTAAAGGGTGCGTAGGCGGAAGCTTAAGTCTTGGGTGAAATCCCACCGCTCAACGGTGGAACTGCCTGAGAAACTGGGTTTCTTGAGTATAGTTGAGGTAGCTGGAATTGGTGGTGTAGCGGTGAAATGCATAGATACCACCAGGAACACCTATTGCGAAGGCAGGCTACTAAGCTATAACTGACGCTGAGGCACGAAAGCGTGGGT
38	ASV_4907	Bacteria	Proteobacteria	Gammaproteobacteria	Francisellales	Francisellaceae	[Caedibacter] taeniospiralis group	NA	GCGAGCGTTAATCGGAATTACTGGGCGTAAAGGGTTCGTAGGTGGTTAGATCAGTCAGATGTGAAAGCCATGGGCTTAACCTAGGAATTGCATTTGATACTGTTTAACTAGAGTTCACTAGAGGATTGGGGAATTTCCGGTGTAGCGGTGAAATGCGTAGAGATCGGAAGGAACATCAATGGCGAAGGCAACAATCTGGGGTTGAACTGACACTGAGGGACGAAAGCGTGGGT
39	ASV_4916	Bacteria	Bacteroidota	Bacteroidia	Cytophagales	Microscillaceae	Microscilla	NA	GCAAGCGTTGTCCGGATTTATTGGGTTTAAAGGGTGCGTAGGCGGAAGCTTAAGTCTTGGGTGAAATCCCACCGCTCAACGGTGGAACTGCCTTAGAAACTGGGTTTCTTGAGTATAGTTGAGGTAGCTGGAATTGGTGGTGTAGCGGTGAAATGCATAGATACCACCAGGAACACCTATTGCGAAGGCAGGCTACTAAGCTATAACTGACGCTGAGGCACGAAAGCGTGGGG
40	ASV_4922	Bacteria	Bacteroidota	Bacteroidia	Cytophagales	Microscillaceae	Microscilla	NA	GCAAGCGTTGTCCTGATTTATTGGGTTTAAAGGGTGCGTAGGCGGAAGCTTAAGTCTTGGGTGAAATCCCACCGCTCAACGGTGGAACTGCCTGAGAAACTGGGTTTCTTGAGTATAGTTGAGGTAGCTGGAATTGGTGGTGTAGCGGTGAAATGCATAGATACCACCAGGAACACCTATTGCGAAGGCAGGCTACTAAGCTATAACTGACGCTGAGGCACGAAAGCGTGGGG
41	ASV_4927	Bacteria	Bacteroidota	Bacteroidia	Cytophagales	Microscillaceae	Microscilla	NA	GCAAGCGTTGTCCGGATTTATTGGGTTTAAAGGGTGCGTAGGCGGAAGCTTAAGTCTTGGGTGAAATCCCACCGCTCAACGGTGGAACTGCCTGAGAAACTGGGTTTCTTGAGTATAGTTGAGGTAGCTGGAATTGGTGGTGTAGCGGTGAAATGCATAGATACAACCAGGAACACCTATTGCGAAGGCAGGCTACTAAGCTATAACTGACGCTGAGGCACGAAAGCGTGGGG
42	ASV_4928	Bacteria	Bacteroidota	Bacteroidia	Cytophagales	Microscillaceae	Microscilla	NA	GCAAGCGTTGTCCGGATTTATTGGGTTTAAAGTGTGCGTAGGCGGAAGCTTAAGTCTTGGGTGAAATCCCACCGCTCAACGGTGGAACTGCCTGAGAAACTGGGTTTCTTGAGTATAGTTGAGGTAGCTGGAATTGGTGGTGTAGCGGTGAAATGCATAGATACCACCAGGAACACCTATTGCGAAGGCAGGCTACTAAGCTATAACTGACGCTGAGGCACGAAAGCGTGGGG
43	ASV_4930	Bacteria	Bacteroidota	Bacteroidia	Cytophagales	Microscillaceae	Microscilla	NA	GCAAGCGTTGTCCGGATTTATTGGGTTTAAAGGGTGCGTAGGCGGAAGCTTAAGTCTTGGGTGAAATCACACCGCTCAACGGTGGAACTGCCTGAGAAACTGGGTTTCTTGAGTATAGTTGAGGTAGCTGGAATTGGTGGTGTAGCGGTGAAATGCATAGATACCACCAGGAACACCTATTGCGAAGGCAGGCTACTAAGCTATAACTGACGCTGAGGCACGAAAGCGTGGGG
44	ASV_4931	Bacteria	Bacteroidota	Bacteroidia	Cytophagales	Microscillaceae	Microscilla	NA	GCAAGCGTTGTCCGGATTTATTGGGTTTAAAGGGTGCGTAGGCGGAAGCTTAAGTCTTGGGTGAAATCCCACCGCTCAACGGTGGAACTGCCTGAGAAACTGGGTTTCTTGAGTATAGTTGAGGTAGCTGGAATTGGTGGTGTAGCGGTGAAATGCATAGATACCACCAGGAACACATATTGCGAAGGCAGGCTACTAAGCTATAACTGACGCTGAGGCACGAAAGCGTGGGG
45	ASV_4935	Bacteria	Bacteroidota	Bacteroidia	Cytophagales	Microscillaceae	Microscilla	NA	GCAAGCGTTGTACGGATTTATTGGGTTTAAAGGGTGCGTAGGCGGAAGCTTAAGTCTTGGGTGAAATCCCACCGCTCAACGGTGGAACTGCCTGAGAAACTGGGTTTCTTGAGTATAGTTGAGGTAGCTGGAATTGGTGGTGTAGCGGTGAAATGCATAGATACCACCAGGAACACCTATTGCGAAGGCAGGCTACTAAGCTATAACTGACGCTGAGGCACGAAAGCGTGGGG
46	ASV_4940	Bacteria	Bacteroidota	Bacteroidia	Cytophagales	Microscillaceae	Microscilla	NA	GCAAGCGTTGTCCGGATTTATTGGGTTTAAAGGGTGCGTAGGCGGAAGCTTAAGTATTGGGTGAAATCCCACCGCTCAACGGTGGAACTGCCTGAGAAACTGGGTTTCTTGAGTATAGTTGAGGTAGCTGGAATTGGTGGTGTAGCGGTGAAATGCATAGATACCACCAGGAACACCTATTGCGAAGGCAGGCTACTAAGCTATAACTGACGCTGAGGCACGAAAGCGTGGGG
47	ASV_4941	Bacteria	Bacteroidota	Bacteroidia	Cytophagales	Microscillaceae	Microscilla	NA	GCAAGCGTTGTCCGGATTTATTGTGTTTAAAGGGTGCGTAGGCGGAAGCTTAAGTCTTGGGTGAAATCCCACCGCTCAACGGTGGAACTGCCTGAGAAACTGGGTTTCTTGAGTATAGTTGAGGTAGCTGGAATTGGTGGTGTAGCGGTGAAATGCATAGATACCACCAGGAACACCTATTGCGAAGGCAGGCTACTAAGCTATAACTGACGCTGAGGCACGAAAGCGTGGGG
48	ASV_4950	Bacteria	Proteobacteria	Gammaproteobacteria	Francisellales	Francisellaceae	[Caedibacter] taeniospiralis group	NA	GCGAGCGTTAATCGGAATTACTGGGCGTAAAGGGTTCGTAGGTGGTTAGATAAGTCAGATGTGAAAGCCCTGGGCTTAACCTAGGAATTGCATTTGATACTGTTTAACTAGAGTTCACTAGAGGATTGGGGAATTTCCGGTGTAGCGGTGAAATGCGTAGAGATCGGAAGGAACATCAATGGCGAAGGCAACAATCTGGGGTTGAACTGACACTGAGGGACGAAAGCGTGGGT
49	ASV_4954	Bacteria	Bacteroidota	Bacteroidia	Cytophagales	Microscillaceae	Microscilla	NA	GCAAGCGTTGTCCGGATTTATTGGGTTTAAAGGGTGCGTAGGCGGAAGCTTAAGTCTTGGGTGAAATCCCACCGCTCAACGGTGGAACTGCCTGAGAAACTGGGTTTCTTGAGTATAGTTGAGGTAGCTGGAATTGGTGGTGTAGCGGTGAAATGCATAGATACCACAAGGAACACCTATTGCGAAGGCAGGCTACTAAGCTATAACTGACGCTGAGGCACGAAAGCGTGGGG
50	ASV_4958	Bacteria	Bacteroidota	Bacteroidia	Cytophagales	Microscillaceae	Microscilla	NA	GCAAGCGTTGTCCGGATTTATTGGGTTTAAAGGGTGCGTAGGCGGAAGCTTAAGTCTTGGGTGAAATCCCACAGCTCAACGGTGGAACTGCCTGAGAAACTGGGTTTCTTGAGTATAGTTGAGGTAGCTGGAATTGGTGGTGTAGCGGTGAAATGCATAGATACCACCAGGAACACCTATTGCGAAGGCAGGCTACTAAGCTATAACTGACGCTGAGGCACGAAAGCGTGGGG
51	ASV_4961	Bacteria	Bacteroidota	Bacteroidia	Cytophagales	Microscillaceae	Microscilla	NA	GCAAGCGTTGTCCGGATTTATTGGGTTTAAAGGGTGCGTAGGCGGAAGCTTAAGTCTTGGGTGAAATACCACCGCTCAACGGTGGAACTGCCTGAGAAACTGGGTTTCTTGAGTATAGTTGAGGTAGCTGGAATTGGTGGTGTAGCGGTGAAATGCATAGATACCACCAGGAACACCTATTGCGAAGGCAGGCTACTAAGCTATAACTGACGCTGAGGCACGAAAGCGTGGGG
52	ASV_4966	Bacteria	Bacteroidota	Bacteroidia	Cytophagales	Microscillaceae	Microscilla	NA	GCAAGCGTTGTCCGGATTTATTGGGTTTAAAGGGTGCGTAGGCGGAAGCTTAAGTCTTGGGTGAAATCCCACCACTCAACGGTGGAACTGCCTGAGAAACTGGGTTTCTTGAGTATAGTTGAGGTAGCTGGAATTGGTGGTGTAGCGGTGAAATGCATAGATACCACCAGGAACACCTATTGCGAAGGCAGGCTACTAAGCTATAACTGACGCTGAGGCACGAAAGCGTGGGG
53	ASV_4982	Bacteria	Proteobacteria	Gammaproteobacteria	Francisellales	Francisellaceae	[Caedibacter] taeniospiralis group	NA	GCGAGCGTTAATCGGAATTACTGGGCGTAAAGGGTTCGTAGGTGGTTAGATCAGTCAGATGTGAAAGCCCTGGGCTTAACCTAGGAATTGCATTTGATACTGTTTAACTAGAGTTAACTAGAGGATTGGGGAATTTCCGGTGTAGCGGTGAAATGCGTAGAGATCGGAAGGAACATCAATGGCGAAGGCAACAATCTGGGGTTGAACTGACACTGAGGGACGAAAGCGTGGGT
54	ASV_4983	Bacteria	Bacteroidota	Bacteroidia	Cytophagales	Microscillaceae	Microscilla	NA	GCAAGCGTTGTCCGGATTTATTGGGTTTAAAGGGTGCGTAGGCGGAAGCTTAAGTCTTGGGTGAAATCCCACCGCTCAACGGTGGAACTGCATGAGAAACTGGGTTTCTTGAGTATAGTTGAGGTAGCTGGAATTGGTGGTGTAGCGGTGAAATGCATAGATACCACCAGGAACACCTATTGCGAAGGCAGGCTACTAAGCTATAACTGACGCTGAGGCACGAAAGCGTGGGG
55	ASV_5022	Bacteria	Proteobacteria	Gammaproteobacteria	Francisellales	Francisellaceae	[Caedibacter] taeniospiralis group	NA	GCGAGCGTTAATCGGAATTACTGGGCGTAAAGGGTTCGTAGGTGGTTAGATCAGTCAGATGTGAAAGCCCTGGGCTTAACATAGGAATTGCATTTGATACTGTTTAACTAGAGTTCACTAGAGGATTGGGGAATTTCCGGTGTAGCGGTGAAATGCGTAGAGATCGGAAGGAACATCAATGGCGAAGGCAACAATCTGGGGTTGAACTGACACTGAGGGACGAAAGCGTGGGT
56	ASV_5032	Bacteria	Proteobacteria	Gammaproteobacteria	Oceanospirillales	Nitrincolaceae	NA	NA	GCGAGCGTTAATCGGAATTACTGGGCGTAAAGCGCGCGTAGGCGGCCAAGTCAGTCAGATGTGAAAGCCCCGGGCTTAACCTGGGAACTGCACCTGATACTGCTTGGCTAGAGTACAGAAGAGGGTGGTGGAATTTCCTGTGTAGCGGTGAAATGCGTAGATATAGGAAGGAACATCAGTGGCGAAGGCGGCCACCTGGTCTGATACTGACGCTGAGGTGCGAAAGCGTGGGG
57	ASV_5053	Bacteria	Proteobacteria	Gammaproteobacteria	NA	NA	NA	NA	GCGAGCGTTAATCGGAATTACTGGGCGTAAAGCGCACGCAGGCGGTTAAGTCAGTCAGATGTGAAAGCCCCGGGCTTAACCTGGGAATTGCATTTGATACTGCTTGACTAGAGTTTTGAAGAGGGGAGTGGAATTCCAGGTGTAGCGGTGAAATGCGTAGATATCTGGAGGAACATCAGTGGCGAAGGCGACTCCCTGGTCAATAACTGACGCTCATGTGCGAAAGTGTGGGT
58	ASV_5508	NA	NA	NA	NA	NA	NA	NA	TCTAGCGTTATTCGGAATTACTGGGCGTAAAGGGCGCGTAGGCGGTTATATAAGTCAAATGTTTAATTCTTGGGCTTAACCTGAGGTCTGCATTTGATACTGTATGGCTAGAGTTTAATCGGAGGTGGTAGAATTTCTGGTGTAGGGGTAAAATCCGTAGATATCAGAAGGAATACCGAAAGCGAAGGCAGCCACCTAGGTTAATACTGACGCTGAGGCGCGAAAGCGTGGGT
59	ASV_5799	NA	NA	NA	NA	NA	NA	NA	GCAAGCGTTACTCGAAATTATTGGGCGTAAAGAGTGCGTAGGCTGTTTTGTAAGTTGGAAGTGAAATCCTTTGGCTTAACCAAAGAACTGCTTACAAAACTACAAAACTAGAGTATTGGAGAGGATAGAAGAATTCCTGATGTAGGGGTGAAATCCATAGATATCAGGAGGAATATCAAAAGCGAAGGCATCTATCTAGCCAAATACTGACGCTGTTGCACGAAAGCGTGGGG
60	ASV_6121	NA	NA	NA	NA	NA	NA	NA	GCAAGCGTTATCCGGAATTATTGGGCGTAAAGCGTCCGCAGGCTGTTTATTAAGTCAGGTATTAAAGACGGCAGCTCAACTGTCGGAATGTATCAGATACTGGTAAACTAGAGTCTTGGAGAGGTAAGCGGAATTCTGCATGTAGGGGTAAAATCCGTAGATATGCAGAGGAACACCAAAAGCGAAGGCAGCTTACTGGCCAAGAACTGACGCTCATGGACGAAAGCGTGGGG
61	ASV_6446	NA	NA	NA	NA	NA	NA	NA	GCTAGCGTTGTTCGGAATAACTGGGCGTAAAGGGCGTGTAGGCGGCTCTATGCGTCAGGTGTGAAATTCCTGGGCTCAACCTGGGGACGGCACTTGATACGGTAGAGCTAGAGGTTATGAGAGGAAAGCGGAATTGTGCGTGTAGGAGTGAAATCCGTAGAGATGCACAGGAACACCAGTTGCGAAGGCGGCTTTCTGGTATTAACCTGACGCTAAGGCGCGAAAGCGTGGGG

## Sheet: green
	ASV_number	domain	phylum	class	order	family	genus	species	Sequence
1	ASV_4	Bacteria	Spirochaetota	Spirochaetia	Spirochaetales	Spirochaetaceae	Spirochaeta 2	NA	GCGAGCGTTGTTCGGAATTATTGGGCGTAAAGGGCTCGTAGGCGGTCTGCCAAGTCTTTCGTGAAAGACCGGGGCTCAACCCTGGGGATGCGAGGGAAACTGGCAAGCTGGAATCCTGGATGGGGTACTGGAATTCCTGGTGTAGGGGTGAAATCTGTTGATATCAGGAAGAACACCGGAGGCGAAAGCGAGTACCTGGCCAAAGATTGACGCTGATGAGCGAAAGCGTAGGG
2	ASV_60	Bacteria	Firmicutes	NA	NA	NA	NA	NA	GCAAGCGTTATCCGGAATTATTGGGTGTAAAGCGTGTGCAGATGGTTTAATAAGTTTAAGGTTAAAGGCAAGTGCTCAACACTTGTTTGCCTTAAAAACTGTTTTACTAGAGTATAGGAGAGGTTACGGGAATTCCATGTGTAACGGTGGAATGTGTAGATATATGGAGGAACACCATTAGCGAAGGCGCGTAACTGGAATATCACTGACATTCAGACACGAAAGCGTAGGG
3	ASV_241	NA	NA	NA	NA	NA	NA	NA	GCAAGCGTTACTCGGAATTACTGGGCGTAAAGAGTGCGTAGGCGTCTTATTAAGTCAGATGTGAAATCTTGTGGCTCAACCATATAAATTGCATTTGAAACTGATAAGATAGAGTTCAGAAGAGGCAAGTGGAATTAGTAGTGTAGGGGTAAAATCCGTAGATATTACTAGGAATACCGAAAGCGAAGGCGACTTGCTAGGATGATACTGACGCTGAGGCACGAAAGCGTGGGG
4	ASV_264	Bacteria	Actinobacteriota	Actinobacteria	Micrococcales	Micrococcaceae	NA	NA	GCGAGCGTTATCCGGAATTATTGGGCGTAAAGAGCTCGTAGGCGGTTTGTCGCGTCTGTCGTGAAAGTCCGGGGCTTAACCCCGGATCTGCGGTGGGTACGGGCAGACTAGAGTGCAGTAGGGGAGACTGGAATTCCTGGTGTAGCGGTGGAATGCGCAGATATCAGGAGGAACACCGATGGCGAAGGCAGGTCTCTGGGCTGTAACTGACGCTGAGGAGCGAAAGCATGGGG
5	ASV_390	Bacteria	Proteobacteria	Gammaproteobacteria	Alteromonadales	Alteromonadaceae	Aestuariibacter	NA	GCGAGCGTTAATCGGAATTACTGGGCGTAAAGCGCACGCAGGCGGCTTGTTAAGCTAGAGGTGAAAGCCCCGCGCTCAACGTGGGAACTGCCTTTAGAACTGGCAGGCTAGAGTCTTGGAGAGGGGAGTGGAATTCCAGGTGTAGCGGTGAAATGCGTAGATATCTGGAGGAACATCAGTGGCGAAGGCGGCTCCCTGGCCAAAGACTGACGCTCATGTGCGAAAGTGTGGGT
6	ASV_450	Bacteria	Proteobacteria	Alphaproteobacteria	Rickettsiales	NA	NA	NA	GCTAGCGTTGTTCGGAATTACTGGGCGTAAAGCGCGCGTAGGCGGTCTAGTAAGTTAGTATTGAAATCCCGGGGCTTAACCCCGGAACTGGTATTAAAACTGCTAGACTAGAGATTGGTAGAGGAGAGTGGAATTCCTAGTGTAGAGGTGAAATTCGTAGATATTAGGAGGAACATCGGAGGCGAAGGCGACTCTCTGGGCCATATCTGACGCTGAGGTGCGAAAGCGTGGGG
7	ASV_713	Bacteria	Spirochaetota	Spirochaetia	Spirochaetales	Spirochaetaceae	Spirochaeta 2	NA	GCGAGCGTTGTTCGGAATTATTGGGCGTAAAGGGCTCGTAGGCGGTCTGCCAAGTCTTTCGTGAAAGACCGGGGCTCAACCATGGGGATGCGAGGGAAACTGGCAAGCTGGAATCCTGGATGGGGTACTGGAATTCCTGGTGTAGGGGTGAAATCTGTTGATATCAGGAAGAACACCGGAGGCGAAAGCGAGTACCTGGCCAAAGATTGACGCTGATGAGCGAAAGCGTAGGG
8	ASV_809	Bacteria	Actinobacteriota	Actinobacteria	Corynebacteriales	Corynebacteriaceae	Corynebacterium	NA	GCGAGCGTTGTCCGGAATTACTGGGCGTAAAGAGCTCGTAGGTGGTTTGTCGCGTCGTTTGTGTAAGTCCACGGCTTAACTGTGGGATGGCAGGCGATACGGGCATAACTTGAGTGCTGTAGGGGAGACTGGAATTCCTGGTGTAGCGGTGAAATGCGCAGATATCAGGAGGAACACCGATGGCGAAGGCAGGTCTCTGGGCAGTAACTGACGCTGAGGAGCGAAAGCATGGGT
9	ASV_830	Bacteria	Spirochaetota	Spirochaetia	Spirochaetales	Spirochaetaceae	Spirochaeta 2	NA	GCGAGCGTTGTTCGGAATTATTGGGCGTAAAGGGCTCGTAGGCGGTATGCCAAGTCTTTCGTGAAAGACCGGGGCTCAACCCTGGGGATGCGAGGGAAACTGGCAAGCTGGAATCCTGGATGGGGTACTGGAATTCCTGGTGTAGGGGTGAAATCTGTTGATATCAGGAAGAACACCGGAGGCGAAAGCGAGTACCTGGCCAAAGATTGACGCTGATGAGCGAAAGCGTAGGG
10	ASV_1202	Bacteria	Actinobacteriota	Actinobacteria	Corynebacteriales	Corynebacteriaceae	Corynebacterium	NA	GCGAGCGTTGTCCGGAATTACTGGGCGTAAAGGGCTCGTAGGTGGTTTGTCGCGTCGTCTGTGAAATTCCGGGGCTTAACTCCGGGCGTGCAGGCGATACGGGCATAACTTGAGTACTGTAGGGGTAACTGGAATTCCTGGTGTAGCGGTGAAATGCGCAGATATCAGGAGGAACACCGATGGCGAAGGCAGGTTACTGGGCAGTTACTGACGCTGAGGAGCGAAAGCATGGGT
11	ASV_1214	Bacteria	Proteobacteria	Alphaproteobacteria	Rhodobacterales	Rhodobacteraceae	NA	NA	GTTAGCGTTGTTCGGAATTACTGGGCGTAAAGCGCACGTAGGCGGACTATTAAGTCAGGGGTGAAATCCCGGGGCTCAACCCCGGAACTGCCTTTGATACTGGTAGTCTAGAGTTCGAGAGAGGTGAGTGGAATTCCGAGTGTAGAGGTGAAATTCGTAGATATTCGGAGGAACACCAGTGGCGAAGGCGGCTCACTGGCTCGATACTGACGCTGAGGTGCGAAAGCGTGGGG
12	ASV_1363	Bacteria	Proteobacteria	Gammaproteobacteria	Burkholderiales	Comamonadaceae	NA	NA	GCAAGCGTTAATCGGAATTACTGGGCGTAAAGCGTGCGCAGGCGGTTATGCAAGACAGAGGTGAAATCCCCGGGCTCAACCTGGGAACTGCCTTTGTGACTGCATGGCTAGAGTACGGTAGAGGGGGATGGAATTCCGCGTGTAGCAGTGAAATGCGTAGATATGCGGAGGAACACCGATGGCGAAGGCAATCCCCTGGACCTGTACTGACGCTCATGCACGAAAGCGTGGGG
13	ASV_1546	Bacteria	Proteobacteria	Gammaproteobacteria	Alteromonadales	Alteromonadaceae	Aestuariibacter	NA	GCGAGCGTTAATCGGAATTACTGGGCGTAAAGCGGACGCAGGCGGTTTGTTAAGCTAGATGTGAAAGCCCCGGGCTCAACCTGGGATGGTCATTTAGAACTGGCAGACTAGAGTCTTGGAGAGGGGAGTGGAATTCCAGGTGTAGCGGTGAAATGCGTAGATATCTGGAGGAACATCAGTGGCGAAGGCGGCTCCCTGGCCAAAGACTGACGCTCATGTCCGAAAGTGTGGGT
14	ASV_1890	Bacteria	Proteobacteria	Alphaproteobacteria	Rickettsiales	Fokiniaceae	MD3-55	NA	GCAAGCGTTACTCGGAATTATTGGGCGTAAAGCGTGCGTAGGCGGTTTTATAAGTTGAAAGTGAAAGCCTTTGGCTCAACCAAAGAATTGCTTACAAAACTGTAAAACTAGAGTATTAGAGAGGATAGAAGAATTCCTGATGTAGGGGTGAAATCCGTAGATATCAGGAGGAATATCGAAGGCGAAAGCATCTGTCTGGCTAAATACTGACGCTGTTGCACGAAAGCGTGGGG
15	ASV_2028	Bacteria	Patescibacteria	Gracilibacteria	JGI 0000069-P22	NA	NA	NA	TCGAGCGTTACCCGGAATCACTGGGTGTAAAGGGTTTGTAGGCGGCTTGTTAAGTTGGATATGAAAGACCGGAGCTCAACTCCGTGTTTGTGTTCAAAACTGGCAAGCTAGAATCAAGGAGAGGTAAGCGGAATTCTAAGTGTAGGGGTGCAATCCGTAGATACTTAGAGGAACACCAAAAGCGAAGGCAGCTTACTGGAATTGTATTGACGCTGAGGAACGAAAGCGTGGGG
16	ASV_2040	Bacteria	Proteobacteria	Alphaproteobacteria	Rhodobacterales	Rhodobacteraceae	NA	NA	GTTAGCGTTGTTCGGAATTACTGGGCGTAAAGCGCACGTAGGCGGACTATTAAGTCGGGGGTGAAATCCCGGGGCTCAACCCCGGAACTGCCTCCGATACTGGTAGTCTTGAGTTCGAGAGAGGTGAGTGGAATTCCGAGTGTAGAGGTGAAATTCGTAGATATTCGGAGGAACACCAGTGGCGAAGGCGGCTCACTGGCTCGATACTGACGCTGAGGTGCGAAAGTGTGGGG
17	ASV_2208	Bacteria	Proteobacteria	Alphaproteobacteria	Rhodospirillales	Terasakiellaceae	Terasakiella	NA	ACTAGCGTTGTTCGGATTTACTGGGCGTAAAGAGCATGTAGGCGGATTGGTTAGTTGGAGGTGAAATCCCGGAGCTCAACTCCGGAACTGCCTTCAATACTGCCAGTCTAGAGTCTGTAAGGGGGTGGTGGAATTCCGAGTGTAGAGGTGAAATTCGTAGATATTCGGAGGAACACCAGTGGCGAAGGCGACCACCTGGTACAGTACTGACGCTGAGATGCGAAAGCGTGGGG
18	ASV_2476	Bacteria	Firmicutes	Clostridia	Peptostreptococcales-Tissierellales	NA	Finegoldia	NA	GCGAGCGTTGTCCGGAATTATTGGGCGTAAAGGGTACGCAGGCGGTTTAATAAGTCGAATGTTAAAGATCGGGGCTCAACCCCGTAAAGCATTGGAAACTGATAAACTTGAGTAGTGGAGAGGAAAGTGGAATTCCTAGTGTAGTGGTGAAATACGTAGATATTAGGAGGAATACCAGTAGCGAAGGCGACTTTCTGGACACAAACTGACGCTGAGGTACGAAAGCGTGGGG
19	ASV_2515	Bacteria	Proteobacteria	Alphaproteobacteria	Rhodobacterales	Rhodobacteraceae	Actibacterium	NA	GTTAGCGTTGTTCGGAATTACTGGGCGTAAAGCGCACGTAGGCGGACTGTTAAGTTAGAGGTGAAATCCCGGGGCTCAACCCCGGAACTGCCTTTAATACTGGCAGTCTAGAGTTCGAGAGAGGTGAGTGGAATTCCGAGTGTAGAGGTGAAATTCGTAGATATTCGGAGGAACACCAGTGGCGAAGGCGGCTCACTGGCTCGATACTGACGCTGAGGTGCGAAAGTGTGGGG
20	ASV_2657	Bacteria	Proteobacteria	Alphaproteobacteria	Sphingomonadales	Sphingomonadaceae	NA	NA	GCTAGCGTTGTTCGGAATTACTGGGCGTAAAGCGCGCGTAGGCGGCTTTTCAAGTCAGGGGTGAAATCCCGGAGCTCAACTCCGGAACTGCCCTTGAAACTGGATGGCTAGAATATTGGAGAGGTAAGTGGAATTCCGAGTGTAGAGGTGAAATTCGTAGATATTCGGAAGAACACCAGTGGCGAAGGCGACTTACTGGACAATTATTGACGCTGAGGTGCGAAAGCGTGGGG
21	ASV_2721	NA	NA	NA	NA	NA	NA	NA	GCAAGCGTTAATCGGATTCATTGGGCGTAAAGAGCGCGTAGGCGGATTAGTAAGTCAGACGTGAAATCCCGGAGCTTAACTCCGGAATAGCATTTGAAACTACTTATCTTGAGGGTGGACGGAGAAGGCGGAATTCCATGTGTAGCGGTGAAATGCGTAGATATATGGAAGAACACCTGTGGCGAAAGCGGCCTTCTAGTTTATTCCTGACGCTGAGGCGCGAAAGCAAGGGG
22	ASV_2822	Bacteria	Planctomycetota	Planctomycetes	Pirellulales	Pirellulaceae	Pir4 lineage	NA	CCAAACGTTATTCGGAATTATTGGGCTTAAAGGGTGCGTAGGCGGTGCTATAAGTCAGGTGTGAAATCCCACGGCTCAACCGTGGAACTGCGCTTGATACTGTAGTGCTTGAGGGAGACAGAGGTGAGCGGAACTGATGGTGGAGCGGTGAAATGCGTTGATATCATCAGGAACACCAGTGGCGAAAGCGGCTCACTGGGTCTCTTCTGACGCTGAGGCACGAAAGCTAGGGT
23	ASV_2954	NA	NA	NA	NA	NA	NA	NA	GCAAGCGTTGTCCGGATTTATTGGGTTTAAAGGGTGCGCAGGCGGCTTATTAAGTTAGTGGTGAAATCGCCCGGCTCAACCGGGTACCCGCCATTGATACTGGTAAGCTTGAGTATGTTCGAGGAGATTGGAACGTGTAGTGTAGCGGTGAAATGCATAGATATTACGCAGAACACCAATTGCGAAGGCAGATCTCTGGGACATAACTGACGCTGAGGCACGAAAGCGTGGGG
24	ASV_3035	NA	NA	NA	NA	NA	NA	NA	GCAAGCGTTGTTCGGAATTACTGGGCTTAAAGGGTGCGTAGGCGGTTTTGTAAGTCAGGGGTGAAAGTCGGTGGCCCAACCATCGAATTGCCTTTGATACTGCTTAACTTGAGTGTGTTAGGGGAGAGCGGAACGTGTAGTGTAGCGGTGAAATGCGTAGATATTACACGGAAGGCCGGAGCCGAAGGGGGCTCTCTGGGACACAACTGACGCTGAGGCACGAAAGCGTGGGG
25	ASV_3538	Bacteria	Proteobacteria	Gammaproteobacteria	NA	NA	NA	NA	GCGAGCGTTAATCGGAATTACTGGGCGTAAAGCGCGCGTAGGTGGTTGTGTAAGTCGGATGTGAAAGCCCAGGGCTTAACCTTGGAATTGCATCCGATACTGCATAACTAGAGTATGGTAGAGGGAAGTGGAATTTCCGGTGTAGCGGTGAAATGCGTAGATATCGGAAGGAACACCAGTGGCGAAGGCGACTTCCTGGGCCAATACTGACGCTGAGGTGCGAAAGCGTGGGG
26	ASV_3603	NA	NA	NA	NA	NA	NA	NA	GCGAGCGTTGTCCGGATTTATTGGGCGTAAAGGGCTCGTAGGCGGCTTGACAAGTCGATCGTGAAAACTCAGGGCTCAACCCTGAGACGCCGGTCGATACTGTCATGGCTAGGGTCCGGTAGAGGAGAATGGAATTCCCGGTGTAGCGGTGAAATGCGCAGATATCGGGAGGAACACCAGTAGCGAAGGCGGTTCTCTGGGCCGGTACCGACGCTGAGGAGCGAAAGCGTGGGG
27	ASV_4146	NA	NA	NA	NA	NA	NA	NA	GCAAGCGTTGTTCGGAATTACTGGGCGTAAAGCGTGTCTAGGCGGATCTATAAGTCAGGTGTGAAAGACTTCGGCTCAACCGAAGAACTGCGCCTGAAACTATAAGTCTTGAATCATGGAGAGGTAGGCGGAATTCCTGGTGTAGCAGTGAAATGCGTAGATATCAGGAGGAACACCGGAGGCGAAGGCGGCTTACTGGCCATGAATTGACGCTGAAGCACGAAAGCGTGGGT
28	ASV_4322	NA	NA	NA	NA	NA	NA	NA	GCAAGCGTTGTCCGGAATCATTGGGCGTAAAGGGCGAGTAGGCGGGCTTGTAAGTCTGAGGTGAAAGTTCGCGGCTTAACCGCGGAATTGCCTTTGAAACTGCGAGTCTTGAGTGTGAGATGGGAAAGCGGAATTCCCGGTGTAGCGGTGAAATGCGTAGATATCGGGAAGAACACCGGTGGCGAAGGCGGCTTTCTGGCTCATAACTGACGCTGAATCGCGAAAGCGTGGGT
29	ASV_4348	NA	NA	NA	NA	NA	NA	NA	CCGAGCGTTATCCGGAATCATTGGGCGTAAAGAGCTCGTAGGCGGTTCAGCAAGTCGGCTGTGAAAGTTCGAGGCTCAACCTCGAAATTGCAGTCGATACTGCTGTGACTTGAATTCGGTAGAGGAGAATGGAATTCCCGGTGTAGCGGTGAAATGCGCAGATATCGGGAGGAACACCAGTAGCGAAGGCGGTTCTCTGGGCCGATATTGACGCTGAGGAGCGAAAGCGTGGGG
30	ASV_4651	NA	NA	NA	NA	NA	NA	NA	GCTAGCGTTATTCGGATTTACTGGGCGTAAAGGGCACGTAGGCGGTATAACAAGTTGGAAGTGAAAGCCCAAGGCTCAACCTTGGAACTGCTTTCAAAACTGTTAAACTAGAGATCGATAGGGGACAGTGGAATTCCTAGTGTAGAGGTGAAATTCTTAGATATTAGGAGGAACACCGGAGGCGAAAGCGACTGTCTGGATCGATACTGACGCTGAGGTGCGAAAGCGTGGGG
31	ASV_4653	Bacteria	NA	NA	NA	NA	NA	NA	GCAAGCGTTGTTCGGATTCACTGGGCATAAAGAGCACGTAGGCGGTCTGCTCAGTCGGGTGTGAAAGCCCACGGCCCAACCGTGGAACTGCACCCGATACTGGTAGACTTGAGGACGGAAGGGGTGAGTGGAACTCCAGGTGGAACGGTGAAATGTATAGATATCTGGAGGAACACCGGTGGCGAAAGCGGCTCACTGGTCCGTCTCTGACGCTGAGGTGCGAAAGCTAGGGT
32	ASV_4749	Bacteria	Spirochaetota	Spirochaetia	Spirochaetales	Spirochaetaceae	Spirochaeta 2	NA	GCGAGCGTTGTTCGGAATTATTTGGCGTAAAGGGCTCGTAGGCGGTCTGCCAAGTCTTTCGTGAAAGACCGGGGCTCAACCCTGGGGATGCGAGGGAAACTGGCAAGCTGGAATCCTGGATGGGGTACTGGAATTCCTGGTGTAGGGGTGAAATCTGTTGATATCAGGAAGAACACCGGAGGCGAAAGCGAGTACCTGGCCAAAGATTGACGCTGATGAGCGAAAGCGTAGGG
33	ASV_4753	Bacteria	Spirochaetota	Spirochaetia	Spirochaetales	Spirochaetaceae	Spirochaeta 2	NA	GCGAGCGTTGTTCGGAATTATTGGGCGTAAAGGGCTCGTAGGCGGTCTGCCAAGTCTTTCGTGAAAGACCGGGGCTCAACCCTGTGGATGCGAGGGAAACTGGCAAGCTGGAATCCTGGATGGGGTACTGGAATTCCTGGTGTAGGGGTGAAATCTGTTGATATCAGGAAGAACACCGGAGGCGAAAGCGAGTACCTGGCCAAAGATTGACGCTGATGAGCGAAAGCGTAGGG
34	ASV_4755	Bacteria	Spirochaetota	Spirochaetia	Spirochaetales	Spirochaetaceae	Spirochaeta 2	NA	GCGAGCGTTGTTCGGAATTATTGGGCGTAAAGGGCTCGTAGGCGGTCTGCCAAGTCTTTCGTGAAAGACCGGGGCTCAACCCTGGGGATGCGAGGGAAACTGGCAAGCTGGAATCCTGGATGTGGTACTGGAATTCCTGGTGTAGGGGTGAAATCTGTTGATATCAGGAAGAACACCGGAGGCGAAAGCGAGTACCTGGCCAAAGATTGACGCTGATGAGCGAAAGCGTAGGG
35	ASV_4757	Bacteria	Spirochaetota	Spirochaetia	Spirochaetales	Spirochaetaceae	Spirochaeta 2	NA	GCGAGCGTTGTTCGGAATTATTGGGCGTAAAGGGCTCGTAGGCGGTCTGCCAAGTCTTTCGTGAAAGACCGGGGCTCAACCCTGGGGATGCGAGGGAAACTGGCAAGCTGGAATCCTGGATGGGGTACTGGAATTCCTGGTGTAGTGGTGAAATCTGTTGATATCAGGAAGAACACCGGAGGCGAAAGCGAGTACCTGGCCAAAGATTGACGCTGATGAGCGAAAGCGTAGGG
36	ASV_4758	Bacteria	Spirochaetota	Spirochaetia	Spirochaetales	Spirochaetaceae	Spirochaeta 2	NA	GCGAGCGTTGTTCGGAATTATTGGGCGTAAAGGGCTCGTAGGCGGTCTGCCAAGTCTTTCGTGAAAGACCGGGGCTCAACCCTGGGGATGCGATGGAAACTGGCAAGCTGGAATCCTGGATGGGGTACTGGAATTCCTGGTGTAGGGGTGAAATCTGTTGATATCAGGAAGAACACCGGAGGCGAAAGCGAGTACCTGGCCAAAGATTGACGCTGATGAGCGAAAGCGTAGGG
37	ASV_4764	Bacteria	Spirochaetota	Spirochaetia	Spirochaetales	Spirochaetaceae	Spirochaeta 2	NA	GCGAGCGTTGTTCGGAATTATTGGGCGTAAAGGGCTCGTAGGCGGTCTGCCAAGTCTTTCGTGAAAGACCGGGGCTCAACCCTGGGGATGCGAGGGAAACTGGCAAGCTGGAATCCTGGATGGGGTACTGGAATTCCTGGTGTATGGGTGAAATCTGTTGATATCAGGAAGAACACCGGAGGCGAAAGCGAGTACCTGGCCAAAGATTGACGCTGATGAGCGAAAGCGTAGGG
38	ASV_4765	Bacteria	Spirochaetota	Spirochaetia	Spirochaetales	Spirochaetaceae	Spirochaeta 2	NA	GCGAGCGTTGTTCGGAATTATTGGGCGTAAATGGCTCGTAGGCGGTCTGCCAAGTCTTTCGTGAAAGACCGGGGCTCAACCCTGGGGATGCGAGGGAAACTGGCAAGCTGGAATCCTGGATGGGGTACTGGAATTCCTGGTGTAGGGGTGAAATCTGTTGATATCAGGAAGAACACCGGAGGCGAAAGCGAGTACCTGGCCAAAGATTGACGCTGATGAGCGAAAGCGTAGGG
39	ASV_4768	Bacteria	Spirochaetota	Spirochaetia	Spirochaetales	Spirochaetaceae	Spirochaeta 2	NA	GCGAGCGTTGTTCGGAATTATTGGGCGTAAAGGGCTCGTAGGCGGTCTGCCAAGTCTTTCGTGAAAGACCGGGGCTCAACCCTTGGGATGCGAGGGAAACTGGCAAGCTGGAATCCTGGATGGGGTACTGGAATTCCTGGTGTAGGGGTGAAATCTGTTGATATCAGGAAGAACACCGGAGGCGAAAGCGAGTACCTGGCCAAAGATTGACGCTGATGAGCGAAAGCGTAGGG
40	ASV_4773	Bacteria	Spirochaetota	Spirochaetia	Spirochaetales	Spirochaetaceae	Spirochaeta 2	NA	GCGAGCGTTGTTCGGAATTATTGGGCGTAAAGGGCTCGTAGGCGGTCTGCCAAGTCTTTCGTGAAAGACCGTGGCTCAACCCTGGGGATGCGAGGGAAACTGGCAAGCTGGAATCCTGGATGGGGTACTGGAATTCCTGGTGTAGGGGTGAAATCTGTTGATATCAGGAAGAACACCGGAGGCGAAAGCGAGTACCTGGCCAAAGATTGACGCTGATGAGCGAAAGCGTAGGG
41	ASV_4781	Bacteria	Spirochaetota	Spirochaetia	Spirochaetales	Spirochaetaceae	Spirochaeta 2	NA	GCGAGCGTTGTTCGGAATTATTGGGCGTAAAGGGCTCGTAGGCGGTCTGCCAAGTCTTTCGTGAAAGACCGGGGCTCAACCCTGGGGATGCGAGGGAAACTGGCAAGCTGGAATCCTGGATGGGGTACTGGAATTCCTGGTGTAGGGGTGAAATCTGTTGATATCAGGAAGAACACCGGAGGCGAAAGCGAGTACCTGGCCAAAGATTGACGCTGATTAGCGAAAGCGTAGGG
42	ASV_4798	Bacteria	Spirochaetota	Spirochaetia	Spirochaetales	Spirochaetaceae	Spirochaeta 2	NA	GCGAGCGTTGTTCGGAATTATTGGGCGTAAAGGGCTCGTAGGCGGTCTGCCAAGTCTTTCGTGAAAGACCGGGGCTCAACACTGGGGATGCGAGGGAAACTGGCAAGCTGGAATCCTGGATGGGGTACTGGAATTCCTGGTGTAGGGGTGAAATCTGTTGATATCAGGAAGAACACCGGAGGCGAAAGCGAGTACCTGGCCAAAGATTGACGCTGATGAGCGAAAGCGTAGGG
43	ASV_4800	Bacteria	Spirochaetota	Spirochaetia	Spirochaetales	Spirochaetaceae	Spirochaeta 2	NA	GCGAGCGTTGTTCGGAATTATTGGGCGTAAAGGGCTCGTAGGCGGTCTGCCAAGTCTTTCGTGAAAGACCGGGGCTCAACCCTGGGGATGCGAGGGAAACTGGCAAGCTGGAATCATGGATGGGGTACTGGAATTCCTGGTGTAGGGGTGAAATCTGTTGATATCAGGAAGAACACCGGAGGCGAAAGCGAGTACCTGGCCAAAGATTGACGCTGATGAGCGAAAGCGTAGGG
44	ASV_4808	Bacteria	Spirochaetota	Spirochaetia	Spirochaetales	Spirochaetaceae	Spirochaeta 2	NA	GCGAGCGTTGTTCGGAATTATTGGGCGTAAAGGGCTCGTAGGCGGTCTGCCAAGTCTTTCGTGAAAGACCGGGGCTCAACCCTGGGGATGCGAGGGAAACTGGCAAGCTGGAATCCTGGATGGGGTACTGGAATTCCTGGTGTAGGGGTGAAATCTGTTGATATCAGGAAGAACACCGGAGGCGAAAGCGAGTACATGGCCAAAGATTGACGCTGATGAGCGAAAGCGTAGGG
45	ASV_4810	Bacteria	Spirochaetota	Spirochaetia	Spirochaetales	Spirochaetaceae	Spirochaeta 2	NA	GCGAGCGTTGTTCGGAATTATTGGGCGTAAAGGGCTCGTAGGCGGTCTGCCAAGTCTTTCGTGAAAGACCGGGGCTAAACCCTGGGGATGCGAGGGAAACTGGCAAGCTGGAATCCTGGATGGGGTACTGGAATTCCTGGTGTAGGGGTGAAATCTGTTGATATCAGGAAGAACACCGGAGGCGAAAGCGAGTACCTGGCCAAAGATTGACGCTGATGAGCGAAAGCGTAGGG
46	ASV_4811	Bacteria	Spirochaetota	Spirochaetia	Spirochaetales	Spirochaetaceae	Spirochaeta 2	NA	GCGAGCGTTGTTCGGAATTATTGGGCGTAAAGGGCTCGTAGGCGGTCTGCCAAGTCTTTCGTGAAAGACAGGGGCTCAACCCTGGGGATGCGAGGGAAACTGGCAAGCTGGAATCCTGGATGGGGTACTGGAATTCCTGGTGTAGGGGTGAAATCTGTTGATATCAGGAAGAACACCGGAGGCGAAAGCGAGTACCTGGCCAAAGATTGACGCTGATGAGCGAAAGCGTAGGG
47	ASV_4812	Bacteria	Spirochaetota	Spirochaetia	Spirochaetales	Spirochaetaceae	Spirochaeta 2	NA	GCGAGCGTTGTTCGGAATTATTGGGCGTAAAGGGCTCGTAGGCGGTCTGCAAAGTCTTTCGTGAAAGACCGGGGCTCAACCCTGGGGATGCGAGGGAAACTGGCAAGCTGGAATCCTGGATGGGGTACTGGAATTCCTGGTGTAGGGGTGAAATCTGTTGATATCAGGAAGAACACCGGAGGCGAAAGCGAGTACCTGGCCAAAGATTGACGCTGATGAGCGAAAGCGTAGGG
48	ASV_4814	NA	NA	NA	NA	NA	NA	NA	GCGAGCGTTATTCGGAATTATTGGGCGTAAAGCGTCTGTAGGTGGTTTTTTAAGTCTACTGTTAAATATCAAGGCTTAACATTGAAAAAGCGGTTTGAAACTAAAAAGCTTGAGTTTAGTAGAGGTAAAGGGAATTCTCGGTGTAGTGGTGAAATGCGTAGATATCGGGAAGAACACCTGTGGCGAAAGCGCTTTACTGGGCTAAAACTGACACTGAGAGACGAAAGCTAGGGG
49	ASV_4816	Bacteria	Spirochaetota	Spirochaetia	Spirochaetales	Spirochaetaceae	Spirochaeta 2	NA	GCGAGCGTTGTTCGGAATTATTGGGCGTAAAGGGCTAGTAGGCGGTCTGCCAAGTCTTTCGTGAAAGACCGGGGCTCAACCCTGGGGATGCGAGGGAAACTGGCAAGCTGGAATCCTGGATGGGGTACTGGAATTCCTGGTGTAGGGGTGAAATCTGTTGATATCAGGAAGAACACCGGAGGCGAAAGCGAGTACCTGGCCAAAGATTGACGCTGATGAGCGAAAGCGTAGGG
50	ASV_4820	Bacteria	Spirochaetota	Spirochaetia	Spirochaetales	Spirochaetaceae	Spirochaeta 2	NA	GCGAGCGTTGTTCGGAATTATTGGGCGTAAAGGGCTCGTAGGCGGTCTGCCAAGTATTTCGTGAAAGACCGGGGCTCAACCCTGGGGATGCGAGGGAAACTGGCAAGCTGGAATCCTGGATGGGGTACTGGAATTCCTGGTGTAGGGGTGAAATCTGTTGATATCAGGAAGAACACCGGAGGCGAAAGCGAGTACCTGGCCAAAGATTGACGCTGATGAGCGAAAGCGTAGGG
51	ASV_4823	NA	NA	NA	NA	NA	NA	NA	GCGAGCGTTATTCGGAATTATTGGGCGTAAAGCGTCTGTAGGTGGTTTTTTAAGTATACTGTTAAATATCAAGGCTTAACCTTGAAAAAGCGGTTTGAAACTAAAAAGCTTGAGTTTAGTAGAGGTAAAGGGAATTCTCGGTGTAGTGGTGAAATGCGTAGATATCGGGAAGAACACCTGTGGCGAAAGCGCTTTACTGGGCTAAAACTGACACTGAGAGACGAAAGCTAGGGG
52	ASV_4824	Bacteria	Spirochaetota	Spirochaetia	Spirochaetales	Spirochaetaceae	Spirochaeta 2	NA	GCGAGCGTTGTTCGGAATTATTGGGCGTAAAGGGCTCGTAGGCGGTCTGCCAAGTCTTTCGTGAAAGACCGGGGCTCAACCCTGGGGATGCGAGGGAAACTGGCAAGCTGGAATCCTGGATGGGGTACTGGAATTCCTGGTGTAGGGGTGAAATCTGTTGATATCAGGAAGAACACAGGAGGCGAAAGCGAGTACCTGGCCAAAGATTGACGCTGATGAGCGAAAGCGTAGGG
53	ASV_4827	Bacteria	Spirochaetota	Spirochaetia	Spirochaetales	Spirochaetaceae	Spirochaeta 2	NA	GCGAGCGTTGTTCGGAATTATTGGGCGTAAAGGGCTCGTAGGCGGTCTGCCAAGTCTTTCGTGAAAGACCGGGGCTCAACCCTGGGGATGCGAGGGAAACTGGCAAGCTGGAATCCTGGATGGGGTACTGGAATTCATGGTGTAGGGGTGAAATCTGTTGATATCAGGAAGAACACCGGAGGCGAAAGCGAGTACCTGGCCAAAGATTGACGCTGATGAGCGAAAGCGTAGGG
54	ASV_4841	Bacteria	Spirochaetota	Spirochaetia	Spirochaetales	Spirochaetaceae	Spirochaeta 2	NA	GCGAGCGTTGTTCGGAATTATTGGGCGTAAAGGGCTCGTAGGCGGTCTGCCAAGTCTTTCGTGAAAGACCGGGGCTCAACCCTGGGGATGCGAGGGAAACTGGCAAGCTGGAATCCTGGATGGGGTACTGGAATTACTGGTGTAGGGGTGAAATCTGTTGATATCAGGAAGAACACCGGAGGCGAAAGCGAGTACCTGGCCAAAGATTGACGCTGATGAGCGAAAGCGTAGGG
55	ASV_4842	NA	NA	NA	NA	NA	NA	NA	GCGAGCGTTATTCGGAATTATTGGGCGTAAAGCGTCTGTAGGTGGTTTTTTAAGTCTACTGTTAAATATCAAGGCTTAACCTTGAAAAAGCGGTTTGAAACTAAAAAGCTTGAGTTTAGTAGAGGTAAAGGGAATTCTCGGTGTAGTGGTGAAATGCGTAGATATCGGGAAGAACACATGTGGCGAAAGCGCTTTACTGGGCTAAAACTGACACTGAGAGACGAAAGCTAGGGG
56	ASV_4843	Bacteria	Spirochaetota	Spirochaetia	Spirochaetales	Spirochaetaceae	Spirochaeta 2	NA	GCGAGCGTTGTTCGGAATTATTGGGCGTAAAGGGCTCGTAGGCGGTCTGCCAAGTCTTTAGTGAAAGACCGGGGCTCAACCCTGGGGATGCGAGGGAAACTGGCAAGCTGGAATCCTGGATGGGGTACTGGAATTCCTGGTGTAGGGGTGAAATCTGTTGATATCAGGAAGAACACCGGAGGCGAAAGCGAGTACCTGGCCAAAGATTGACGCTGATGAGCGAAAGCGTAGGG
57	ASV_4844	Bacteria	Spirochaetota	Spirochaetia	Spirochaetales	Spirochaetaceae	Spirochaeta 2	NA	GCGAGCGTTGTTCGGAATTATTGGGCGTAAAGGGCTCGTAGGCGGTCTGCCAAGTCTTTCGTGAAAGACCGGGGCTCAACCCTGGGGATGCGAGGGAAACTGGCAAGCTGGAATCCTGGATGGGGTACTGGAATTCCTGGTGTAGGGGTGAAATCTGTTGATATAAGGAAGAACACCGGAGGCGAAAGCGAGTACCTGGCCAAAGATTGACGCTGATGAGCGAAAGCGTAGGG
58	ASV_4957	Bacteria	Proteobacteria	Alphaproteobacteria	Caulobacterales	Parvularculaceae	NA	NA	GCTAGCGTTGTTCGGAATTACTGGGCGTAAAGCGCGCGTAGGCGGGCTATCAAGTTGGGGGTGAAATCCCGGGGCTCAACCCCGGAACTGCCTCCAAAACTGTTAGCCTAGAGGATGTGAGAGGATAGTGGAATTCCGAGTGTAGAGGTGAAATTCGTAGATATTCGGAAGAACACCAGTGGCGAAGGCGACTGTCTGGCACATTTCTGACGCTGAGGTGCGAAAGCGTGGGG
59	ASV_5027	Bacteria	Proteobacteria	Gammaproteobacteria	Oceanospirillales	Oleiphilaceae	Oleiphilus	NA	GCAAGCGTTAATCGGAATTACTGGGCGTAAAGCGCGCGTAGGCGGTTTGTTAAGCCAGATGTGAAAGCCCCGGGCTCAACCTGGGAACTGCATTTGGAACTGACTGACTAGAGTACAGTAGAGGGTGGTGGAATTTCCAGTGTAGCGGTGAAATGCGTAGAGATTGGAAGGAACATCAGTGGCGAAGGCGGCCACCTGGACTGATACTGACGCTGAGGTGCGAAAGCGTGGGG
60	ASV_5031	Bacteria	Actinobacteriota	Actinobacteria	Micrococcales	Dermacoccaceae	Kytococcus	NA	GCGAGCGTTGTCCGGAATTATTGGGCGTAAAGAGCTTGTAGGCGGTTTGTCGCGTCTGCTGTGAAAATTCAGGGCTTAACCCTGGACGTGCAGTGGGTACGGGCAGACTAGAGTGTGGTAGGGGAGACTGGAATTCCTGGTGTAGCGGTGGAATGCGCAGATATCAGGAGGAACACCGATGGCGAAGGCAGGTCTCTGGGCCATTACTGACGCTGAGAAGCGAAAGCATGGGG
61	ASV_5446	Bacteria	Proteobacteria	Alphaproteobacteria	Rhodobacterales	Rhodobacteraceae	NA	NA	GTTAGCGTTGTTCGGAATTACTGGGCGTAAAGCGCACGTAGGCGGATCGGAAAGTTGGGGGTGAAATCCCGGGGCTCAACCCCGGAACTGCCTTTAATACTGCTAGTCTTGAGTTCGAGAGAGGTGAGTGGAATTCCGAGTGTAGAGGTGAAATTCGTAGATATTCGGAGGAACACCAGTGGCGAAGGCGGCTCACTGGCTCGATACTGACGCTGAGGTGCGAAAGTGTGGGG
62	ASV_5461	Bacteria	Proteobacteria	Alphaproteobacteria	Rhodobacterales	Rhodobacteraceae	NA	NA	ACTAGCGTTGTTCGGAATTACTGGGCGTAAAGCGCGCGTAGGCGGACTATTAAGTCAGGGGTGAAATCCCGGGGCTCAACCCCGGAACTGCCTTTGATACTGGTAGTCTTGAGTTCGAGAGAGGTGAGTGGAATTCCGAGTGTAGAGGTGAAATTCGTAGATATTCGGAGGAACACCAGTGGCGAAGGCGGCTCACTGGCTCGATACTGACGCTGAGGTGCGAAAGTGTGGGG
63	ASV_5634	Bacteria	Proteobacteria	Gammaproteobacteria	BD72BR169	NA	NA	NA	GCAAGCGTTAATCGGAATTACTGGGCGTAAAGCGCACGTAGGCGGATGTTTAAGTCGGATGTGAAAGCCCTGGGCTCAACCTGGGAAAGCCATCCGATACTGGACGTCTTGAGTATGATAGAGGGTAGTGGAATTTCCGGTGTAGCGGTGAAATGCGTAGATATCGGAAGGAACATCAATGGCGAAGGCAGCTGCCTGGGTCAATACTGACGCTGAGGTGCGAAAGCGTGGGG
64	ASV_5661	Bacteria	Proteobacteria	Alphaproteobacteria	Caulobacterales	Hyphomonadaceae	NA	NA	GCTAGCGTTGTTCGGAATTACTGGGCGTAAAGCGCACGTAGGCGGATTAACAAGTCAGAGGTGAAATCCCGGAGCTCAACTCCGGAACTGCCTTTGAAACTGTTAGTCTAGAGGATAGGAGAGGTCAGTGGAATACCGAGTGTAGAGGTGAAATTCGTAGATATTCGGTGGAACACCAGTGGCGAAGGCGACTGACTGGACTATTTCTGACGCTGAGGTGCGAAAGTGTGGGG
65	ASV_5666	Bacteria	Planctomycetota	Phycisphaerae	Phycisphaerales	Phycisphaeraceae	SM1A02	NA	CCGAGCGTTAATCAGAATCACTGGGCTTAAAGCGTGCGCAGGCGGTCCAGCAAGCGTCTTGTGAAATCCCTCGGCTCAACCGGGGAAGTGCAGGGCGAACTGCTGGACTTGAGGCAGGTAGGGGCTGATGGAACCATGGGTGGAGCGGTGAAATGCGTAGATATCCATGGGAACGCCGATGGGGAAGCCGATCAGCTGGGCCTGTCCTGACGCTCAGGCACGAAAGCGTGGGG
66	ASV_5718	Bacteria	Bdellovibrionota	Bdellovibrionia	Bacteriovoracales	Bacteriovoracaceae	Peredibacter	NA	GCGAGCGTTGTTCGGATTTACTGGGCGTAAAGCGCGCGCAGGCGGACTTTCAAGTCAGATGTGAAATCTCGGGGCTCAACCTCGAAACTGCGTCTGAAACTGTAAGTCTAGAATCTCAGAGGGGGCAGGGGAATTTCACGTGTAGGGGTAAAATCCGTAGAGATGTGAAGGAACACCAGTGGCGAAGGCGCCTGCCTGGATGAGTATTGACGCTGAGGCGCGAAAGCGTGGGG
67	ASV_5918	Bacteria	Planctomycetota	Planctomycetes	Pirellulales	Pirellulaceae	Blastopirellula	NA	GCAAACGTTATTCGGAATCACTGGGCTTAAAGGGTGCGTAGGCGGCTATGAAGGTCTGATGTGAAATCCCACGGCTCAACCGTGGAATTGCGTTGGAAACCACATAGCTTGAGGGAGACAGAGGTAAGCGGAACTGATGGTGGAGCGGTGAAATGTGTTGATATCATCAGGAACACCGGTGGCGAAAGCGGCTTACTGGGTCTCTTCTGACGCTGAGGCACGAAAGCTAGGGT
68	ASV_5950	NA	NA	NA	NA	NA	NA	NA	GCAAGCGTTGTTCGGAATCATTGGGCGTAAAGCGGGCGTAGGCGGCCCAGAAGGTCAGATGTGAAAGCCCAGGGCTCAACCCTGGAACTGCGTCTGAAACCACTGGGCTTGAGTACGAAAGAGGGTTGTGGAATTGTCGGTGTAGAGGTGAAATTCGTAGATATCGGCAAGAACATCAGTGGCGAAGGCGACAACCTGGTTCGATACTGACGCTGAGGCCCGAAAGCGTGGGG
69	ASV_5993	Bacteria	Proteobacteria	Alphaproteobacteria	Caulobacterales	Hyphomonadaceae	Hyphomonas	NA	GCTAGCGTTGTTCGGAATTACTGGGCGTAAAGCGCACGTAGGCGGACTTTTAAGTCAGATGTGAAATCCCGGGGCTCAACCTCGGAACTGCATTTGAAACTGGAAGTCTAGAGACCAGGAGAGGTTAGCGGAATACCGAGTGTAGAGGTGAAATTCGTAGATATTCGGTGGAACACCAGTGGCGAAGGCGGCTAACTGGACTGGTACTGACGCTGAGGTGCGAAAGCGTGGGG
70	ASV_6045	Bacteria	Cyanobacteria	Cyanobacteriia	Phormidesmiales	Nodosilineaceae	MBIC10086	NA	GCAAGCGTTATCCGGAATTATTGGGCGTAAAGCGTCTGCAGGTGGCCATACAAGTCTGCTGTTAAAGCTCGGGGCTCAACTCCGAATCGGCAGTGGAAACTGTATAGCTAGAGTGCGGTAGGGGTAGAGGGAATTCCCAGTGTAGCGGTGAAATGCGTAGATATTGGGAAGAACACCAGTGGCGAAGGCGCTCTACTGGGCCGCAACTGACACTGAGGGACGAAAGCTAGGGG
71	ASV_6071	NA	NA	NA	NA	NA	NA	NA	GCAAGCGTTGTTCGGATTGACTGGGCGTAAAGCGCACGTAGGCGGGTTTGCAAGTCGGATGTGAAAGCCCCGGGCTTAACCTGGGAACTGCACCCGAAACTGCAGATCTTGAATGCTTGAGAGGTTGGTAGAATTCCAGGTGTAGGAGTGAAATCCGTAGATATCTGGAGGAATATCGGAGGCGAAGGCGACCAACTGGCGATGCATTGACGCTGAGGTGCGAAAGCGTGGGG
72	ASV_6087	NA	NA	NA	NA	NA	NA	NA	GCAAGCGTTAATCGGATTTATTGGGCGTAAAGGGTGCGTAGGCGGTAATAAAAGTCTAATGTGTAAAATTAGAGCTCAACTCTAAAAGGTCATTAGATACTCTATTACTAGAGGATAATTAGGAGAAACGGAATTTTGCAAGTAGTGGTGAAATACTTAGATATGCAAAGGAAGGCCTGTGGCGAAAGCGGTTTCTTAGGTTATTTCTGACGCTGAAGCACGAAAGCAAGGGG
73	ASV_6107	NA	NA	NA	NA	NA	NA	NA	GCAAGCGTTGTTCGGAATCACTGGGCTTAAAGCGTATGTAGGCGGACTATCAAGTCAGGAGTGAAATCCCAGGGCTCAACCCTGGAACTGCTCTTGAAACTGGTAGTCTAGAATCCTGGAGAGGTTGGGAGAATTCCGAGTGTAGAGGTGAAATTCGCAGATATTCGGAGGAATACCAGTGGCGTAGGCGCCCAACTGGACAGGTATTGACGCTCAGATACGAAAGCGTGGGG
74	ASV_6305	NA	NA	NA	NA	NA	NA	NA	GCAAGCGTTGTTCGGAATCACTGGGCGTAAAGAGTTCGTAGGCGGGAGATCAAGTCAGGTGTTTAAAGCGGGGGCCTAACCCCCGTTCGGCACTTGAAACTGATTTTCTTGAGTAGGTCAGAGGTGGACGGAATTCCTAGTGTAGCGGTGGAATGCGTAGATATTAGGAAGAACACCAATTGCGAAGGCAGTTCACTGGGGCCATACTGACGCTGAGGAACGAAAGTGTGGGT
75	ASV_6333	NA	NA	NA	NA	NA	NA	NA	GCAAACGTTGCTCGGAATTACTGGGCGTAAAGCGCGCGTAGGCTGATACGCAAGTCGGGTGTGAAAACCCCGGGCTCAACCTGGGACGTGCATTCGAAACTGCGTATCTTGAGTGTTGGAGAGGGAAGTGGAATTCCAGGTGTAGAGGTGAAATTCGTAGATATCTGGAGGAACACCAGTGGCGAAGGCGGCTTCCTGGACAACTACTGACGCTGAGGCGCGAAAGCGTGGGG
76	ASV_6463	Bacteria	NA	NA	NA	NA	NA	NA	GCGAGCGTTGTTCGGAATCACTGGGCGTAAAGCGCGTGTAGGCGGTTCGTCTAGTCTGATGTGAAAGCCCGGGGCTCACCCCCGGAAGTGCATTGGATACTGGCGAGCTAGAGTCCCGGAGAGGAGGGTGGAATTCCTGGTGTAGCGGTGAAATGCGTAGATATCAGGAGGAACACCGGCGGCGAAGGCGGCCCTCTGGACGGTGACTGACGCTGAGACGCGAAAGCGTGGGG
77	ASV_6585	Bacteria	Acidobacteriota	Thermoanaerobaculia	Thermoanaerobaculales	Thermoanaerobaculaceae	Subgroup 10	NA	GCAAGCGTTATTCGGATTTATTGGGCGTAAAGGGCGCGTAGGCGGCTTGATAAGTCAAAGGTGAAATCCCTCGGCTCAACCGAGGAACTGCCTTTGAAACTGTCTCGCTAGAGTTCGGGAGAGGGTAGCGGAATTCACAGTGTAGCGGTGAAATGCGTAGATATTGTGAGGAACACCAGTGGCGAAGGCGGCTACCTGGACCGATACTGACGCTGAGGTGCGAAAGCGTAGGG
78	ASV_6607	NA	NA	NA	NA	NA	NA	NA	GCAAGCGTTGTTCGGAATCACTGGGCGTAAAGCGTGCGTAGGCGGTGTGAAAAGTTAGATGTGAAAGCCCAGGGCTCAACCTTGGAACTGCATTTAAAACTGTCACACTCGAGTCCGGTAGGGGGCAATGGAATTCCTAGTGTAGCGGTGAAATGCGTAGATATTAGGAGGAACACCAGAGGCGAAGGCGATTGCCTGGGCCGGTACTGACGCTAAGGCACGAAAGCGTGGGG
79	ASV_6665	NA	NA	NA	NA	NA	NA	NA	GCAAGCGTTGTTCGGAATAACTGGGCTTAAAGCGTATGTAGGCGGACCAGAAAGTCAGAAGTGAAATCCCGGAGCTCAACTCCGGAACTGCTTTTGAAACTCCTGGTCTAGAATACTGGAGAGGTTGGGAGAATTCCTAGTGTAGAGGTGAAATTCGCAGATATTAGGAGGAATACCAGTGGCGTAGGCGCCCAACTGGACAGTTATTGACGCTCAGATACGAAAGCGTGGGG
80	ASV_6679	Bacteria	Planctomycetota	OM190	NA	NA	NA	NA	GCAAACGTTGTTCGGAATCACTGGGCATAAAGCGCACGTAGGCGGTCTGTAAAGTGCGGAGTGAAAGCCCACGGCTCACCCGTGGAACTGCTTTGCATACTTGCAGACTCGAGGACGGTAGGGGAGAGCGGAACTCTTGGAGGAGCGGTGAAATGCGTAGATATCAAGAGGAACACCAAAGGCGAAGGCAGCTCTCTGGTCCGTTTCTGACGCTGAGGTGCGAAAGCCAGGGT
81	ASV_6708	Bacteria	NA	NA	NA	NA	NA	NA	GCGAACGTTATTCGGAATCACTGGGCTTAAAGGGTGCGTAGGCGGCCGTTCAAGTAGGGTGTGAAATGCCTGGGCTCAACCGAGGCACGGCGCTCTAAACTGTTCGGCTCGAGTGAGGCAGGGGTGTGCGGAACTTCCGGTGGAGCGGTGAAATGTGTTGATATCGGAAGGAACACCGGTGGCGAAAGCGGCACACTGGGCCTCGACTGACGCTGAGGCACGAAAGCCAGGGT
82	ASV_6710	NA	NA	NA	NA	NA	NA	NA	GCAAGCGTTGTCCGGATTTATTGGGTTTAAAGGGTGCGTAGGCGGATTGCTAAGTCAGTGGTGAAATACTTCAGCTTAACTGGAGAGGTGCCATTGATACTGGTAGTCTTGAGTGAACTCGAAGTAGGCAGAATTGATGGTGTAGCGGTGAAATGCATAGATATCATCAAGAATACCGATAGCGAAGGCAGCTTACTTGGTTTCAACTGACGCTGATGCACGAAAGCGTGGGG
83	ASV_6718	NA	NA	NA	NA	NA	NA	NA	GCAAGCGTTGTTCGGAGTGACTGGGCGTAAAGCGCACGTAGACGGGCGTGTAAGTCGGATGTGAAATCCCCGAGCTCAACTTGGGAATTGCATCCGAAACTACACGTCTTGAATGCTTCAGGGGTTGGTGGAATTCCAGGTGTAGGAGTGAAATCCGTAGAGATCTGGAGGAACACCGGAGGCGAAGGCGGCCAACTGGGAGTGCATTGACGTTGAGGTGCGAAAGCGTGGGG
84	ASV_6726	Bacteria	Bacteroidota	Bacteroidia	Chitinophagales	NA	NA	NA	GCAAGCGTTATCCGGAATCACTGGGTTTAAAGGGTGCGTAGGCGGCAAATTAAGTCAGAGGTGAAAGCCCGGTGCTCAACATCGGAACTGCCTTTGATACTGGTTTGCTTGAATTAGGCTGAGGTCGGCGGAATGTGACATGTAGCGGTGAAATGCATAGATATGTCATAGAACACCAATTGCGTAGGCAGCTGACTGGACCTATATTGACGCTGAGGCACGAAAGCGTGGGG
85	ASV_6734	Bacteria	Planctomycetota	OM190	NA	NA	NA	NA	GCAAACGTTGTTCGGAATCACTGGGCATAAAGCGCACGTAGGCGGTCCTGTAAGTGTGAAGTGAAAGCCCACGGCTCAACCGTGGAACTGCTTTGCATACTGCAGGACTCGAGGACGGTAGGGGAGAGCGGAACTCCTGGTGGAGCGGTGAAATGCGTAGATATCAGGAGGAACACCGATGGCGAAGGCAGCTCTCTGGTCCGTTTCTGACGCTGAGGTGCGAAAGCCAGGGT
86	ASV_6800	NA	NA	NA	NA	NA	NA	NA	GCGAGCGTTGCTCGGATTTACTGGGCGTAAAGGGTGTGTAGGCTGCACTGTAAGTAGGATGTTAAATGGTCGAGCCCAACTCGATCCTGCATTCTATACTGCAGTGCTGGAGTTTGAGAGAGGAGGTGAGAATTTCTGGAGTAGCGGTGAAATGCGTAGATCCCAGAAGGAATACCAAAGGCGAAGGCAAACCTCTGGCTCAATACTGACGCTGAGGCACGAAAGCGTGGGG
87	ASV_6894	Bacteria	Proteobacteria	Alphaproteobacteria	Rhodobacterales	Rhodobacteraceae	NA	NA	GTTAGCGTTGTTCGGAATTACTGGGCGTAAAGCGTACGTAGGCGGATTAGAAAGTTGGGGGTGAAATCCCGGGGCTCAACCCCGGAACTGCCTCCAAAACTACTAGTCTAGAGTTCGAGAGAGGTGAGTGGAACTCCGAGTGTAGAGGTGAAATTCGTAGATATTCGGAAGAACACCAGTGGCGAAGGCGGCTCACTGGCTCGATACTGACGCTGAGGTGCGAAAGTGTGGGG
88	ASV_6935	Bacteria	Proteobacteria	Gammaproteobacteria	NA	NA	NA	NA	ACAAACGTTAATCGGAATTACTGGGCGTAAAGCGCGCGTAGGCGGTTTGTTAAGTGGGATGTGAAAGCCCTGGGCTTAACCTGGGAACTGCATTCCAAACTGACAGACTAGAGTTTGGTAGAGGGTAGTAGAATTTCCTGTGTAGCGGTGAAATGCGTAGATATAGGAAGGAATACCGATGGCGAAGGCAGCTGCCTGGACCAAAACTGACGCTGAGGTGCGAAAGCGTGGGG
89	ASV_7051	NA	NA	NA	NA	NA	NA	NA	GCAAGCGTTGTTCGGAATTACTGGGCGTAAAGCGCGCGTAGGCGGGCTAAGTAGTCGGTTGTGAAAGCCCAGAGCTCAACTTTGGAATTGCAGCCGAAACCATTAGTCTTGAATGCCTGAGAGGATGGCGGAATTCCTGGTGTAGAAGTGAAATTCGTAGATATCAGGAGGAACACCGGAGGCGAAGGCGGCTATCTGGCAGTGCATTGACGCTGAGGCGCGAAAGCGTGGGG
90	ASV_7164	Bacteria	Verrucomicrobiota	Verrucomicrobiae	Verrucomicrobiales	DEV007	NA	NA	CCGAGCGTTGTTCGGATTTACTGGGCGTAAAGAGTCTGTAGGCGGCAAGGTAAGTCAGATGTGAAATCCCGGGGCTCAACCCCGGAACTGCATCCGATACTGCCTTGCTAGAGTGTTGGAGGGGAAACTGGAATTCTCGGTGTAGCAGTGAAATGCGTAGATATCGAGAGGAACACTAGTGGCGAAGGCGAGTTTCTGGACAACTACTGACGCTGAGAGACGAAGGCCAGGGT
91	ASV_7171	Bacteria	Dadabacteria	Dadabacteriia	Dadabacteriales	NA	NA	NA	GCAAGCGTTGCTCGGATTTACTGGGCGTAAAGGGTCCGCAGGCGGTTGAGCAAGTTAGATGTGAAAGCTCAAGGCTTAACCTTGGAATTGCATCTAAAACTGCTTAACTAGAGTCCAAGAGGGGTTGACGGAATTCCCGGTGTAGCGGTGAAATGCGTAGATATCGGGAGGAACACCAGTGGCGAAGGCGGTCAACTGGCTTGGAACTGACGCTCAGGGACGAAAGCGTGGGT
92	ASV_7228	NA	NA	NA	NA	NA	NA	NA	GCAAGCGTTGTTCGGATTTACTGGGCGTAAAGCGCGCGCAGGCGGATTTTCAAGTCAGGTGTGAAATCTCGGGGCTCAACCCCGAAACTGCGCCTGAAACTGTTAATCTAGAGTATCGACGAGGAATGGAGAATTTCCTGTGTAGGGGTAAAATCCGTAGAGATAGGAAGGAATACCTGAGGCGAAGGCGCCATTCTGGTCGATCACTGACGCTGAGGCGCGAAAGCGTGGGG
93	ASV_7238	Bacteria	Bacteroidota	Bacteroidia	NA	NA	NA	NA	GCAAGCGTTGTCCGGATTTATTGGGTTTAAAGGGTGCGTAGGCGGGACAATAAGTCAGTGGTGAAAGTCCACCGCTCAACGGTGGGATTGCCATTGAAACTGTTGTTCTTGAGTAAAGTCGAGGTAGGCGGAATTTATGGTGTAGCGGTGAAATGCATAGATACCATAAGGAACACCGATAGCGAAGGCAGCTTACTAGACTAACACTGACGCTGAGGCACGAAAGCGTGGGG
94	ASV_7341	Bacteria	Bacteroidota	Bacteroidia	NA	NA	NA	NA	GCAAGCGTTATCCGGATTTATTGGGTTTAAAGGGTTCGTAGGCGGGAAATTAAGTCAGTGGTGAAAGCCTGCAGCTCAACTGTAGAACTGCCATTGATACTGATTTTCTTGAATATATATGAAGTGGGCGGAATACGTCATGTAGCGGTGAAATGCACAGATATGACGTAGAACACCGATAGCGAAGGCAGCTCACTAATATATTATTGACGCTGATGAACGAAAGCATGGGG
95	ASV_7394	Bacteria	Bacteroidota	Bacteroidia	NA	NA	NA	NA	GCAAGCGTTATCCGGATTCACTGGGTTTAAAGGGTGCGTAGGCGGATTGGAAAGTCAGTGGTGAAATCCTGTAGCTTAACTATAGAATTGCCATTGAAACTTCCAGTCTTGAGTTCGGTTGAAGTGGGCGGAATGTAGCATGTAGCGGTGAAATGCTTAGATATGCTACAGAACACCGATTGCGAAGGCAGCTCACTAAGCCGATACTGACGCTGATGCACGAAAGCGTGGGG
96	ASV_7395	Bacteria	Planctomycetota	Planctomycetes	Planctomycetales	Rubinisphaeraceae	Planctomicrobium	NA	GCGAACGTTATTCGGAATCACTGGGCTTACAGGGTGCGTAGGCGGCCAGTCAGGTCAGATGTGAAATCCCACAGCTCAACTGTGGAACTGCATTTGAAACCGATTGGCTTGAGTGAGCTAGAGGTAAACGGAACTTCCGGTGGAGCGGTGATATGTGTTGATATCGGAAGGAACACCAGAGGCGAAAGCGGTTTACTGGAGCTTGTCTGACGCTGAGGCACGAAAGCCAGGGG
97	ASV_7431	Bacteria	Proteobacteria	Gammaproteobacteria	NA	NA	NA	NA	GCAAGCGTTAATCGGAATTACTGGGCGTAAAGCGTGCGTAGGCGGATGCTTAAGTCAGATGTGAAAGCCCTGGGCTCAACCTAGGAATTGCATCTGAAACTGGGCGTCTAGAGTATGGTAGAGGAAGGCGGAATTTCCGGTGTAGCGGTGAAATGCGTAGATATCGGAAGGAACACCAGTGGCGAAGGCGGCTTTCTGGGCCAATACTGACGCTGAGGCACGAAAGCGTGGGG
98	ASV_7576	NA	NA	NA	NA	NA	NA	NA	GCAAGCGTTGTTCGGAATCATTGGGCGTAAAGCGTGCGTAGGCGGTCTAGAAGGTCGGGTGTGAAAGCCCAGGGCTCAACCCTGGAACTGCGCTCGAAACCACTGGACTTGAGTCCGGAAGAGGGTTGCGGAATGGTTAGTGTAGAGGTGAAATTCGTAGATATTAGCCAGAACACCCGTGGCGAAGGCGGCAACCTGGATCGAGACTGACGCTGAGGCACGAAAGCGTGGGG
99	ASV_7579	Bacteria	Proteobacteria	Gammaproteobacteria	JTB23	NA	NA	NA	GCAAGCGTTAATCGGAATTACTGGGCGTAAAGGGCGCGTAGGTGGTTTGATAAGTCAGATGTGAAATCCCCGGGCTTAACCTGGGAATTGCATTTGATACTGTCAGACTAGAGTGTGGTAGAGGTAAGCGGAATTCCCGGTGTAGCGGTGAAATGCGTAGATATCGGGAAGAACATCAGTGGCGAAGGCGGCTTACTGGATCAACACTGACACTGAGGCGCGAAAGCGTGGGT
100	ASV_7646	NA	NA	NA	NA	NA	NA	NA	GCAAGCGTTGCTCGGAATCACTGGGCGTAAAGCGTATGTAGGCGGATCGTTAAGTCGGGTGTGAAAGCCCAGGGCTCAACCCTGGAATTGCGCTCGATACTGGCGGTCTTGAGTACGGGAGAGGGATGGCGGAATGTCTGGTGTAGAGGTGAAATTCGTAGATATCAGACGGAACACCAGTGGCGAAAGCGGCCTCCTGGCCCGATACTGACGCTGAGGTACGAAAGTGTGGGT
101	ASV_7660	NA	NA	NA	NA	NA	NA	NA	GCAAGCGTTGTTCGGAATCATTGGGCTTAAAGCGGATGTAGGCGGCTTGGCAAGTGTTGTGTGAAAGCCCGCAGCTCAACTGCGGAATTGCATGGCAAACTGCCTGGCTTGAGGTCGGTAGAGGTGTCTGGAACTCTAGGTGGAGCGGTGAAATGCGTAGATATCTAGAGGAACGCCGGAGGCGAAAGCGGGACACTGGGCCGATTCTGACGCTGAGATCCGAAAGCGTGGGG
102	ASV_7738	Bacteria	Bacteroidota	Bacteroidia	Flavobacteriales	Flavobacteriaceae	NA	NA	GCAAGCGTTATCCGGAATCATTGGGTTTAAAGGGTCCGTAGGCGGGCGATTAAGTCAGGGGTGAAAGTTTGCAGCTCAACTGTAAAATTGCCCTTGATACTGGTTGTCTTGAATTACTGTGAAGTGGTTAGAATATGTAGTGTAGCGGTGAAATGCATAGATATTACATAGAATACCAATTGCGAAGGCAGATCACTAACAGTATATTGACGCTGAGGGACGAAAGCGTGGGG
103	ASV_7758	NA	NA	NA	NA	NA	NA	NA	GCAAGCGTTGTCCGGATTTATTGGGCGTAAAGAGTTTGTAGGCGGTTTTTCAAGTCTGGAGTGAAAGAATGGAGCTCAACTCCATCCACGCTTTGGAAACTGAAAGACTAGAGATTGTTAGAGGTAAGTGGAATTCCCAGTGTAGCGGTGAAATGCGTAGATATTGGGAAGAACACCAGAGGCGAAGGCGACTTACTGGAGCAATTCTGACGCTGAGAAACGAAAGCTAGGGG

## Sheet: cyan
	ASV_number	domain	phylum	class	order	family	genus	species	Sequence
1	ASV_7	Bacteria	Campilobacterota	Campylobacteria	Campylobacterales	Arcobacteraceae	NA	NA	GCAAGCGTTACTCGGAATCACTGGGCGTAAAGAGCGTGTAGGCGGATAGATAAGTTGGAAGTGAAATCCTATAGCTCAACTATAGAACTGCTTTCAAAACTGTTTATCTAGAATATGGGAGAGGTAGATGGAATTTCTGGTGTAGGGGTAAAATCCGTAGAGATCAGAAGGAATACCGATTGCGAAGGCGATCTACTGGAACATTATTGACGCTGAGACGCGAAAGCGTGGGG
2	ASV_9	Bacteria	Proteobacteria	Gammaproteobacteria	Vibrionales	Vibrionaceae	Vibrio	NA	GCGAGCGTTAATCGGAATTACTGGGCGTAAAGCGCATGCAGGTGGTTTGTTAAGTCAGATGTGAAAGCCCTGGGCTCAACCCGGGAAGGTCATTTGAAACTGGCAAGCTAGAGTACTGTAGAGGGGGGTAGAATTTCAGGTGTAGCGGTGAAATGCGTAGAGATCTGAAGGAATACCGGTGGCGAAGGCGGCCCCCTGGACAGATACTGACACTCAGATGCGAAAGCGTGGGG
3	ASV_11	Bacteria	Campilobacterota	Campylobacteria	Campylobacterales	NA	NA	NA	GCAAGCGTTATTCGGAATCACTGGGCGTAAAGCGTGCGTAGGCGTTTTAGTAAGTCTTTTGTGAAATCCTATGGCTTAACCATAGCACTGCAAGGGAAACTACTAAAATAGAGTACAGAAGAGGTAGCTGGAATTTCTAGTGTAGGGGTAAAATCCGTTAATATTAGAAGGAATACCAATGGCGAAGGCAAGCTACTGGGATGTTACTGACGCTGAGGTGCGAAAGCGTGGGG
4	ASV_13	Bacteria	Proteobacteria	Gammaproteobacteria	Burkholderiales	Oxalobacteraceae	NA	NA	GCAAGCGTTAATCGGAATTACTGGGCGTAAAGCGTGCGCAGGCGGTTTTGTAAGTCTGTCGTGAAATCCCCGGGCTCAACCTGGGAATTGCGATGGAGACTGCAAGGCTAGAATCTGGCAGAGGGGGGTAGAATTCCACGTGTAGCAGTGAAATGCGTAGAGATGTGGAGGAACACCGATGGCGAAGGCAGCCCCCTGGGTCAAGATTGACGCTCATGCACGAAAGCGTGGGG
5	ASV_15	Bacteria	Proteobacteria	Gammaproteobacteria	Oceanospirillales	Nitrincolaceae	Neptuniibacter	NA	GCGAGCGTTAATCGGAATTACTGGGCGTAAAGCGCGCGTAGGTGGATTGGTCAGTCAGATGTGAAAGCCCAGGGCTCAACCTTGGAACTGCATCTGATACTGCTAATCTAGAATACGGTAGAGGGTAGTGGAATTTCCTGTGTAGCGGTGAAATGCGTAGATATAGGAAGGAACACCAGTGGCGAAGGCGACTACCTGGACCGATATTGACACTGAGGTGCGAAAGCGTGGGG
6	ASV_17	Bacteria	Proteobacteria	Gammaproteobacteria	Pseudomonadales	Pseudomonadaceae	Pseudomonas	NA	GCAAGCGTTAATCGGAATTACTGGGCGTAAAGCGCGCGTAGGTGGTTCAGCAAGTTGGATGTGAAATCCCCGGGCTCAACCTGGGAACTGCATCCAAAACTACTGAGCTAGAGTACGGTAGAGGGTGGTGGAATTTCCTGTGTAGCGGTGAAATGCGTAGATATAGGAAGGAACACCAGTGGCGAAGGCGACCACCTGGACTGATACTGACACTGAGGTGCGAAAGCGTGGGG
7	ASV_22	Bacteria	Proteobacteria	Gammaproteobacteria	Vibrionales	Vibrionaceae	Vibrio	NA	GCGAGCGTTAATCGGAATTACTGGGCGTAAAGCGCATGCAGGTGGTTTGTTAAGTCAGATGTGAAAGCCCGGGGCTCAACCTCGGAAGGTCATTTGAAACTGGCAAGCTAGAGTACTGTAGAGGGGGGTAGAATTTCAGGTGTAGCGGTGAAATGCGTAGAGATCTGAAGGAATACCGGTGGCGAAGGCGGCCCCCTGGACAGATACTGACACTCAGATGCGAAAGCGTGGGG
8	ASV_24	Bacteria	Spirochaetota	Spirochaetia	Spirochaetales	Spirochaetaceae	Spirochaeta 2	NA	GCGAGCGTTGTTCGGAATTATTGGGCGTAAAGGGCTCGTAGGCGGTCTGCCAAGTCTTTCGTGAAAGACCGGGGCTCAACCCTGGGGATGCGAGGGAAACTGGCAAGCTTGAATCCTGGATGGGGTACTGGAATTCCTGGTGTAGGGGTGAAATCTGTTGATATCAGGAAGAACACCGGAGGCGAAAGCGAGTACCTGGCCAAAGATTGACGCTGATGAGCGAAAGCGTAGGG
9	ASV_28	Bacteria	Proteobacteria	Gammaproteobacteria	Alteromonadales	Alteromonadaceae	Alteromonas	NA	GCGAGCGTTAATCGGAATTACTGGGCGTAAAGCGCACGCAGGCGGTTTGTCAAGCTAGATGTGAAAGCCCCGGGCTTAACCTGGGAATTGCATTTAGAACTGTCAGACTAGAGTCATCTAGAGGGGAGTGGAATTCCAGGTGTAGCGGTGAAATGCGTAGAGATCTGGAGGAACATCAGTGGCGAAGGCGACTCCCTGGAGATAGACTGACGCTCATGTGCGAAAGCGTGGGT
10	ASV_41	Bacteria	Bacteroidota	Bacteroidia	Cytophagales	Flammeovirgaceae	Rapidithrix	NA	GCAAGCGTTGTCCGGATTCATTGGGTTTAAAGGGTACGTAGGCGGAATGATAAGTCAGTGGTGAAATGTCCAAGCTCAACTTGGAAAGTGCCATTGATACTGTTATTCTTGAGTATTGTAGAGGTAGGCGGAATTTGTGATGTAGCGGTGAAATGCATAGATATCACAAGGAACCCCAAAAGCGAAGGCAGCTTACTTGGCAATAACTGACGCTGAGGTACGAAAGCGTGGGT
11	ASV_45	Bacteria	Spirochaetota	Spirochaetia	Spirochaetales	Spirochaetaceae	Spirochaeta 2	NA	GCGAGCGTTGTTCGGAATTATTGGGCGTAAAGGGCTCGTAGGCGGTCTGCCAAGTCTTTCGTGAAAGACCGGGGCTCAACCCTGGGGATGCGAGGGAAACTGGCAAGCTAGAATCCTGGATGGGGTACTGGAATTCCTGGTGTAGGGGTGAAATCTGTTGATATCAGGAAGAACACCGGAGGCGAAAGCGAGTACCTGGCCAAAGATTGACGCTGATGAGCGAAAGCGTAGGG
12	ASV_47	Bacteria	Proteobacteria	Gammaproteobacteria	Alteromonadales	Alteromonadaceae	Aestuariibacter	NA	GCGAGCGTTAATCGGAATTACTGGGCGTAAAGCGCACGCAGGCGGATTGTTAAGCTAGAGGTGAAAGCCCTGCGCTCAACGTGGGAATTGCCTTTAGAACTGGCAGTCTAGAGTCTTGGAGAGGGGAGTGGAATTCCAGGTGTAGCGGTGAAATGCGTAGAGATCTGGAGGAACATCAGTGGCGAAGGCGACTCCCTGGCCAAAGACTGACGCTCATGTGCGAAAGTGTGGGT
13	ASV_63	Bacteria	Proteobacteria	Gammaproteobacteria	Alteromonadales	Pseudoalteromonadaceae	NA	NA	GCAAGCGTTAATCGGAATTACTGGGCGTAAAGCGCACGCAGGCGGTTGGTTAAGCGAGATGTGAAAGCCCTGGGCTCAACCTGGGAACTGCATTTCGAACTGGCCAACTAGAGTACGAGAGAGGAAGGTAGAATTCCAGGTGTAGCGGTGAAATGCGTAGATATCTGGAGGAATACCGGTGGCGAAGGCGACCTTCTGGCTCGATACTGACGCTCAGGTGCGAAAGCGTGGGG
14	ASV_65	Bacteria	Proteobacteria	Alphaproteobacteria	Rhizobiales	Rhizobiaceae	Cohaesibacter	NA	GCTAGCGTTGTTCGGAATCACTGGGCGTAAAGCGCGCGTAGGCGGACTTTTAAGTCAGGGGTGAAATCCCGGGGCTCAACCTCGGAACTGCCTTTGATACTGGAAGTCTTGAGTTCGAGAGAGGTGAGTGGAATACCGAGTGTAGAGGTGAAATTCGTAGATATTCGGTGGAACACCAGTGGCGAAGGCGGCTCACTGGCTCGATACTGACGCTGAGGTGCGAAAGCGTGGGG
15	ASV_67	Bacteria	Proteobacteria	Gammaproteobacteria	Enterobacterales	Hafniaceae	NA	NA	GCAAGCGTTAATCGGAATTACTGGGCGTAAAGCGCACGCAGGCGGTTGATTAAGTCAGATGTGAAATCCCCGAGCTTAACTTGGGAACTGCATTTGAAACTGGTCAGCTAGAGTCTTGTAGAGGGGGGTAGAATTCCAGGTGTAGCGGTGAAATGCGTAGAGATCTGGAGGAATACCGGTGGCGAAGGCGGCCCCCTGGACAAAGACTGACGCTCAGGTGCGAAAGCGTGGGG
16	ASV_68	Bacteria	Proteobacteria	Gammaproteobacteria	Oceanospirillales	Nitrincolaceae	Neptunomonas	NA	GCAAGCGTTAATCGGAATTACTGGGCGTAAAGCGCGCGTAGGCGGCTAAGTCAGTCAGATGTGAAAGCCCCGGGCTTAACCTGGGAACTGCACCTGATACTGCTTGGCTAGAGTACAGAAGAGGGTGGTGGAATTTCCTGTGTAGCGGTGAAATGCGTAGATATAGGAAGGAACATCAGTGGCGAAGGCGGCCACCTGGACTGATACTGACGCTGAGGTGCGAAAGCGTGGGG
17	ASV_70	Bacteria	Bacteroidota	Bacteroidia	Bacteroidales	Marinilabiliaceae	Carboxylicivirga	NA	GCGAGCGTTATCCGGATTCATTGGGTTTAAAGGGTGCGTAGGCGGAAATATAAGTCAGGGGTGAAAGTTTGTGGCTCAACCATAAAATTGCCTTTGATACTGTATTTCTTGAGTACATTTGAGGTAGGCGGAATGTGTTGTGTAGCGGTGAAATGCTTAGATATAACACAGAACACCGATTGCGAAGGCAGCTTACTAAACTGTAACTGACGCTGATGCACGAAAGCGTGGGG
18	ASV_71	Bacteria	Verrucomicrobiota	Verrucomicrobiae	Verrucomicrobiales	Rubritaleaceae	Persicirhabdus	NA	CCGAGCGTTATTCGGAATCACTGGGCGTAAAGAGTACGTAGGCGGTTCGGTAAGTCAGGTGTGAAATCCCGGGGCTCAACCCCGGAACTGCACCCGATACTGCTGGACTGGAGTCATGGAGGGGCAGGTGGAATTCTCGGTGTAGCAGTGAAATGCGTGGATATCGAGAGGAAGACCAATGGCGAAGGCAGCCTGCTGGACATAGACTGACGCTGAGGTACGAAGGCCAGGGT
19	ASV_73	Bacteria	Myxococcota	Myxococcia	Myxococcales	Myxococcaceae	P3OB-42	NA	GCAAACGTTGCTCGGAATGACTGGGCGTAAAGCGCGCGTAGGCGGTGGGTTAAGTCGAATGTGAAAGCCCATGGCTCAACCATGGAAGCGCATTCGAAACTGGCTCACTGGAGTCCCGGAGAGGGTGGTGGAATTCCTAGTGTAGAGGTGAAATTCGTAGAGATTAGGAGGAACACCGGTGGCGAAGGCGACCATCTGGACGGGTACTGACGCTGAGGCGCGAAAGCGTGGGG
20	ASV_75	Bacteria	Proteobacteria	Gammaproteobacteria	Alteromonadales	Alteromonadaceae	NA	NA	GCGAGCGTTAATCGGAATTACTGGGCGTAAAGCGCACGCAGGCGGTTTGTCAAGCTAGATGTGAAAGCCCCGGGCTTAACCTGGGAATTGCATTTAGAACTGTCAGGCTAGAGTCATCTAGAGGGGAGTGGAATTCCAGGTGTAGCGGTGAAATGCGTAGAGATCTGGAGGAACATCAGTGGCGAAGGCGACTCCCTGGAGATAGACTGACGCTCATGTGCGAAAGCGTGGGT
21	ASV_76	Bacteria	Proteobacteria	Alphaproteobacteria	Rhodobacterales	Rhodobacteraceae	NA	NA	GTTAGCGTTGTTCGGAATTACTGGGCGTAAAGCGCGCGTAGGCGGATTAGTCAGTTAGAGGTGAAATCCCGGGGCTCAACCCCGGAACTGCCTTTAATACTGCTAGTCTTGAGTTCGAGAGAGGTGAGTGGAATTCCGAGTGTAGAGGTGAAATTCGTAGATATTCGGAGGAACACCAGTGGCGAAGGCGGCTCACTGGCTCGATACTGACGCTGAGGTGCGAAAGTGTGGGG
22	ASV_79	Bacteria	Proteobacteria	Alphaproteobacteria	Caulobacterales	Caulobacteraceae	Brevundimonas	NA	GCTAGCGTTGCTCGGAATTACTGGGCGTAAAGGGCGCGTAGGCGGATCGTTAAGTCAGAGGTGAAATCCCAGGGCTCAACCCTGGAACTGCCTTTGATACTGGCGATCTTGAGTATGAGAGAGGTATGTGGAACTCCGAGTGTAGAGGTGAAATTCGTAGATATTCGGAAGAACACCAGTGGCGAAGGCGACATACTGGCTCATTACTGACGCTGAGGCGCGAAAGCGTGGGG
23	ASV_80	Bacteria	Acidobacteriota	Holophagae	Acanthopleuribacterales	Acanthopleuribacteraceae	Acanthopleuribacter	NA	GCAAGCGTTATTCGGAATTACTGGGCGTAAAGGGCGCGTAGGCGGCCTGGTCAGTGGGAAGTGAAAGCCCTCGGCTCAACCGAGGAATAGCTTCCCATACTGCCAAGCTAGAGTATGGGAGAGGGAAGTGGAATATCCGGTGTAGCGGTGAAATGCGTAGAGATCGGATGGAACACCAGTGGCGAAGGCGACTTCCTGGACCATCACTGACGCTGATGCGCGAAAGCGTGGGG
24	ASV_81	Bacteria	Proteobacteria	Alphaproteobacteria	NA	NA	NA	NA	GCAAGCGTTGTTCGGAATTACTGGGCGTAAAGCGCACGTAGGCGGACTGGTCAGTTGGGGGTGAAATCCCGAGGCTTAACCTCGGAACTGCCTTCAATACTGCCAGTCTTGAGATCGGAAGAGGTGAGTGGAATTCCTAGTGTAGAGGTGAAATTCGTAGATATTAGGAAGAACACCAGTGGCGAAGGCGGCTCACTGGTCCGATACTGACGCTGAGGTGCGAAAGCGTGGGG
25	ASV_89	Bacteria	Proteobacteria	Gammaproteobacteria	Burkholderiales	Comamonadaceae	NA	NA	GCGAGCGTTAATCGGAATTACTGGGCGTAAAGCGTGCGCAGGCGGTTATGTAAGACAGATGTGAAATCCCCGGGCTCAACCTGGGAACTGCATTTGTGACTGCATGGCTAGAGTACGGTAGAGGGGGATGGAATTCCGCGTGTAGCAGTGAAATGCGTAGATATGCGGAGGAACACCGATGGCGAAGGCAATCCCCTGGACCTGTACTGACGCTCATGCACGAAAGCGTGGGG
26	ASV_93	Bacteria	Proteobacteria	Gammaproteobacteria	Xanthomonadales	Xanthomonadaceae	Stenotrophomonas	NA	GCAAGCGTTACTCGGAATTACTGGGCGTAAAGCGTGCGTAGGTGGTCGTTTAAGTCCGTTGTGAAAGCCCTGGGCTCAACCTGGGAACTGCAGTGGATACTGGGCGACTAGAGTGTGGTAGAGGGTAGCGGAATTCCTGGTGTAGCAGTGAAATGCGTAGAGATCAGGAGGAACATCCATGGCGAAGGCAGCTACCTGGACCAACACTGACACTGAGGCACGAAAGCGTGGGG
27	ASV_95	Bacteria	Proteobacteria	Alphaproteobacteria	Kordiimonadales	Kordiimonadaceae	Kordiimonas	NA	GCTAGCGTTGTTCGGAATTACTGGGCGTAAAGCGCGCGTAGGCGGCTTAGCAAGTTGGGGGTGAAATCCCGGGGCTCAACCTCGGAACTGCCCTCAAAACTGCTGAGCTAGAATCCTGGAGAGGTGAGCGGAATTCCTAGTGTAGAGGTGAAATTCGTAGATATTAGGAAGAACACCAGTGGCGAAGGCGGCTCACTGGACAGGTATTGACGCTGAGGTGCGAAAGCGTGGGG
28	ASV_97	Bacteria	Proteobacteria	Gammaproteobacteria	MBAE14	NA	NA	NA	GCAAGCGTTAATCGGAATTACTGGGCGTAAAGCGCGCGTAGGCGGTTTGTTAAGCGAGATGTGAAAGCCCAGGGCTCAACCTTGGAACTGCATTTCGAACTGGCAGGCTAGAGTACAAGAGAGGGTGGTAGAATTTCCTGTGTAGCGGTGAAATGCGTAGATATAGGAAGGAATACCAGTGGCGAAGGCGGCCACCTGGCTTGATACTGACGCTGAGGTGCGAAAGCGTGGGG
29	ASV_101	Bacteria	Proteobacteria	Gammaproteobacteria	Vibrionales	Vibrionaceae	Vibrio	NA	GCGAGCGTTAATCGGAATTACTGGGCGTAAAGCGCATGCAGGTGGTTTGTTAAGTCAGATGTGAAAGCCCTGGGCTCAACCCGGGAAGGTCATTTGAAACTGGCAAGCTAGAGTACTGTAGAGGGGGGTAGAATTTCAGGTGTAGCGGTGAAATGCGTAGAGATCTGAAGGAATACCGGTGGCGAAGGCGGCCTCCTGGACAGATACTGACACTCAGATGCGAAAGCGTGGGG
30	ASV_105	Bacteria	Proteobacteria	Gammaproteobacteria	Vibrionales	Vibrionaceae	Vibrio	NA	GCGAGCGTTAATCGGAATTACTGGGCGTAAAGCGCATGTAGGTGGTTTGTTAAGTCAGATGTGAAAGCCCTGGGCTCAACCCGGGAAGGTCATTTGAAACTGGCAAGCTAGAGTACTGTAGAGGGGGGTAGAATTTCAGGTGTAGCGGTGAAATGCGTAGAGATCTGAAGGAATACCGGTGGCGAAGGCGGCCCCCTGGACAGATACTGACACTCAGATGCGAAAGCGTGGGG
31	ASV_107	Bacteria	Firmicutes	Clostridia	Peptostreptococcales-Tissierellales	Fusibacteraceae	Fusibacter	NA	GCAAGCGTTATCCGGAATCACTGGGCGTAAAGGGTGCGTAGGCGGTTTCTCAAGCCAGAAGTGAAAGGCAATGGCTCAACCATTGTAAGCTTTTGGAACTGAGAGACTTGAGTGCAGGAGAGGAAAGTGGAATTCCTAGTGTAGAGGTGAAATTCGTAGATATTAGGAGGAACACCAGTGGCGAAGGCGACTTTCTGGACTGTAACTGACGCTGAGGCACGAAAGTGTGGGG
32	ASV_109	Bacteria	Proteobacteria	Gammaproteobacteria	Oceanospirillales	Nitrincolaceae	Neptuniibacter	NA	GCGAGCGTTAATCGGAATTACTGGGCGTAAAGCGCGCGTAGGTGGATTGGTCAGTCAGATGTGAAAGCCCAGGGCTCAACCTTGGAACTGCACCTGATACTGCCAATCTAGAATACGGTAGAGGGTAGTGGAATTTCCTGTGTAGCGGTGAAATGCGTAGATATAGGAAGGAACACCAGTGGCGAAGGCGACTACCTGGACCGATATTGACACTGAGGTGCGAAAGCGTGGGG
33	ASV_111	Bacteria	Proteobacteria	Gammaproteobacteria	Tenderiales	Tenderiaceae	Candidatus Tenderia	NA	GCGAGCGTTAATCGGAATTACTGGGCGTAAAGAGCACGTAGGTGGTTTGGTAAGTCGGATGTGAAAGCCCCGGGCTTAACCTGGGAATTGCATTCGAAACTGCCTCACTAGAGTCTAGCAGAGGGATGCGGAATTCCGGGTGTAGCGGTGAAATGCGTAGAGATCCGGAGGAACATCAGTGGCGAAGGCGGCATCCTGGGCTAAGACTGACACTGAGGTGCGAAAGCGTGGGG
34	ASV_117	Bacteria	Desulfobacterota	Desulfovibrionia	Desulfovibrionales	Desulfovibrionaceae	Halodesulfovibrio	NA	GCAAGCGTTAATCGGAATCACTGGGCGTAAAGCGCTCGTAGGTGGCTTTGTAAGTCAGGTGTGAAAGCCCACGGCTCAACCGTGGAATTGCACTTGATACTGCATCGCTAGAGTATAGGAGAGGGAAGTGGAATTTCTGGTGTAGGAGTGAAATCCGTAGAGATCAGAAGGAACACCCGTGGCGAAGGCGACTTCCTGGACTATTACTGACACTGAGGAGCGAAAGCGTGGGG
35	ASV_120	Bacteria	Acidobacteriota	Aminicenantia	Aminicenantales	NA	NA	NA	GCAAGCGTTACTCGGATTTATTGGGCGTAAAGCGAATGTAGGCTGTTTATTAAGTCAGTAGTGAAATCCCCCGGCTCAACCGGGGAATAGCTATTGAAACTGGTAGACTTGAGGACAGGAGAGGAAAGTGGAATTCCCGGTGTAGCGGTGGAATGCGTAGATATCGGGAGGAACACCAGAGGCGAAGGCGGCTTTCTGGACTGGTCCTGACGCTGAGATTCGAAAGCTAGGGT
36	ASV_125	Bacteria	Bacteroidota	Bacteroidia	Bacteroidales	Prolixibacteraceae	Draconibacterium	NA	GCAAGCGTTATCCGGATTCATTGGGTTTAAAGGGTGCGCAGGCGGGCTTGTAAGTCAGTGGTGAAATCTTGCCGCTTAACGGTAAAACTGCCATTGATACTGCAAGTCTTGAATATGGTTGAGGTAGGCGGAATGTGTTGTGTAGCGGTGAAATGCATAGATATGACACAGAACGCCGATTGCGAAGGCAGCTTACTAAGCCATAATTGACGCTGAGGCACGAAAGCGTGGGG
37	ASV_128	Bacteria	Desulfobacterota	Desulfobacteria	Desulfobacterales	Desulfolunaceae	Desulfoluna	NA	GCAAGCGTTATTCGGAATTATTGGGCGTAAAGGGCGCGTAGGCGGCCGTTTAAGTCGGGTGTGAAATCCCGGGGCTTAACCCCGGAACTGCATCCGATACTGGATGGCTTGAGTATGGGAGAGGGAAGTGGAATTCCAGGTGTAGAGGTGAAATTCGTAGATATCTGGAGGAACACCAGTGGCGAAGGCGACTTCCTGGACCAATACTGACGCTGAGGCGCGAAGGCGTGGGG
38	ASV_132	Bacteria	Proteobacteria	Alphaproteobacteria	Caulobacterales	Hyphomonadaceae	NA	NA	ACTAGCGTTGTTCGGAATTACTGGGCGTAAAGAGTTCGTAGGCGGATAAGCAAGTAAGAGGTGAAAGCCCAGGGCTCAACCTTGGAACTGCCTTTTAAACTGCTTATCTAGAGACCGGTAGAGGTTAGGGGAATACCTAGTGTAGAGGTGAAATTCGTAGATATTAGGTGGAACACCAGTGGCGAAGGCGCCTAACTGGACCGGTACTGACGCTGAGGAACGAAAGCGTGGGG
39	ASV_137	Bacteria	Proteobacteria	Gammaproteobacteria	NA	NA	NA	NA	GCAAGCGTTAATCGGAATTACTGGGCGTAAAGCGCACGCAGGCGGTTGGTTAAGCGAGATGTGAAAGCCCCGGGCTCAACCTGGGAACTGCATTTCGAACTGGCCAACTAGAGTACGAGAGAGGAAGGTAGAATTCCAGGTGTAGCGGTGAAATGCGTAGATATCTGGAGGAATACCGGTGGCGAAGGCGACCTTCTGGCTCGATACTGACGCTCAGGTGCGAAAGCGTGGGG
40	ASV_139	Bacteria	Desulfobacterota	Desulfobacteria	Desulfobacterales	Desulfobacteraceae	Desulfocella	NA	GCAAGCGTTATTCGGAATCATTGGGCGTAAAGGGCGCGTAGGCGGTTTGACAAGTCAGATGTGAAATCCCGGGGCTTAACCCCGGTAGGTCATTTGAAACTGTCAGACTTGAGTGAGGTAGAGGAAAGCGGAATTCCTGGTGTAGCGGTGAAATGCGTAGATATCAGGAGGAACATCTGTGGCGAAGGCGGCTTTCTGGACCTAAACTGACGCTGATGCGCGAAGGCGTGGGT
41	ASV_140	Bacteria	Proteobacteria	Alphaproteobacteria	Caulobacterales	Parvularculaceae	Marinicaulis	NA	GCTAGCGTTGTTCGGAATTACTGGGCGTAAAGCGCACGTAGGCGGCCTTGTAAGTTGGGGGTGAAATCCCGGAGCTCAACTCCGGAACTGCCTCCAAAACTACAAAGCTAGAGGATGCGAGAGGATAGTGGAATTCCGAGTGTAGAGGTGAAATTCGTAGATATTCGGAAGAACACCAGTGGCGAAGGCGACTGTCTGGCGCATATCTGACGCTGAGGTGCGAAAGCGTGGGG
42	ASV_141	NA	NA	NA	NA	NA	NA	NA	GCGAGCGTTGTTCGGATTTACTGGGCGTAAAGGGTCCGTAGGTGGTTTTGTAAGCGAGATGTGAAAGCCCCGGGCTCAACCTGGGAACTGCATTTCGAACTGCATCACTAGAGTAATGGAGAGGATAGCGGAATTTCCAGTGTAGAGGTGAAATTCGTAGATATTGGAAGGAACACCGAAGGCGAAGGCAGCTATCTGGACATTTACTGACACTGAGGGACGAAAGCGTGGGG
43	ASV_143	NA	NA	NA	NA	NA	NA	NA	GCGAGCGTTGTCCGGAATTATTGGGCGTAAAGGGCGCGTAGGCGGCCAGACAAGTCAAATGTGAAATACAGCGGCTCAACCGCTGGGGTGCGTTTGAAACTGTCGGGCTTGAGTACAGGAGAGGAGAGTGGAATTCCTGGTGTAGTGGTGGAATGCGTAGATATCAGGAAGAACATCGGTGGCGAAGGCGGCTCTCTGGCCTTGTACTGACGCTGAGGCGCGAAAGCGTGGGG
44	ASV_145	Bacteria	SAR324 clade(Marine group B)	NA	NA	NA	NA	NA	GCGAGCGTTGTTCGGAATTACTGGGCGTAAAGGGCATGTAGGCGGGGGATCAAGCGATGTGTGAAATCCTGAGGCACAACTTCAGGCGTGCTTGTTGAACTGGTTTCCTAGAGAGGATGAGAGGTTAGCGGAATTTCCGGTGGAGAGGTGGAATTCGTAGAGATCGGAAGGAATGTCGGTGGCGAAGGCGGCTGGCTGGCATCACTCTGACGCTGAGGTGCGAAAGCGTGGGG
45	ASV_146	Bacteria	Campilobacterota	Campylobacteria	Campylobacterales	Arcobacteraceae	Malaciobacter	NA	GCAAGCGTTACTCGGAATCACTGGGCGTAAAGAGCGTGTAGGCGGGTAAATAAGTCAGATGTGAAAGCCTATGGCTCAACCATAGAACTGCATTTGAAACTGTTCACCTAGAGTATGGGAGAGGTAGATGGAATTTCTGGTGTAGGGGTAAAATCCGTAGAGATCAGAAGGAATACCGATTGCGAAGGCGATCTACTGGAACATTACTGACGCTGAGACGCGAAAGCGTGGGG
46	ASV_155	Bacteria	Proteobacteria	Alphaproteobacteria	Rhodobacterales	Rhodobacteraceae	NA	NA	GTTAGCGTTGTTCGGAATTACTGGGCGTAAAGCGCGCGTAGGCGGACTATTAAGTCAGAGGTGAAATCCCGGGGCTCAACCCCGGAACTGCCTTTGATACTGGTAGTCTTGAGTTCGAGAGAGGTAAGTGGAATTCCGAGTGTAGAGGTGAAATTCGTAGATATTCGGAGGAACACCAGTGGCGAAGGCGGCTTACTGGCTCGATACTGACGCTGAGGTGCGAAAGTGTGGGG
47	ASV_161	Bacteria	Bacteroidota	Bacteroidia	Bacteroidales	Marinilabiliaceae	Carboxylicivirga	NA	GCGAGCGTTATCCGGATTCATTGGGTTTAAAGGGTGCGTAGGCGGAAGTATAAGTCAGGGGTGAAAGTTTGTGGCTCAACCATAAAATTGCCTTTGATACTGTATTTCTTGAGTACATTTGAGGTAGGCGGAATGTGTTGTGTAGCGGTGAAATGCTTAGATATAACACAGAACACCGATTGCGAAGGCAGCTTACTAAACTGTAACTGACGCTGATGCACGAAAGCGTGGGG
48	ASV_165	NA	NA	NA	NA	NA	NA	NA	GCAAGCGTTGTTCGGATTCACTGGGCGTAAAGGGCGCGTAGGCGGCATCATAAGTTAAGGGTGAAATCCCGGGGCTCAACCCCGGAACTGCTCTTAAAACTGTGGAGCTAGAGATAGTCAGAGGCGGGTAGAATTCCTAGTGTAGAGGTGAAATTCGTAGATATTAGGAGGAATACCGGCGGCGAAGGCGGCCCGCTGGGGCTTATCTGACGCTAAGGCGCGAAAGCGTGGGG
49	ASV_167	NA	NA	NA	NA	NA	NA	NA	GCAAGCGTTGTTCGGATTTACTGGGCGTAAAGGGCGTGTAGGCGGATGATATAGTTAGAGGTGAAAGCCCAGGGCTCAACCTTGGAACTGCCTTTAATACTTATCATCTAGAGTTTGTGAGAGGGTGGCGGAATATCCAGTGTAGAGGTGAAATTCGTAGATATTGGATAGAATACCAGTGGCGAAGGCGGCCACCTGGCACAACACTGACGCTGAGGCGCGAAAGCGTGGGG
50	ASV_176	Bacteria	Proteobacteria	Gammaproteobacteria	Francisellales	Francisellaceae	Francisella	NA	CCGAGCGTTAATCGGAATTACTGGGCGTAAAGGGTCTGTAGGTGGTTTGTTAAGTCAGATGTGAAAGCCCAGGGCTCAACCTTGGAACTGCATTTGATACTGGCAAACTAGAGTATGGTAGAGGAATGGGGAATTTCTGGTGTAGCGGTGAAATGCGTAGAGATCAGAAGGAACACCAATGGCGAAGGCAACATTCTGGACCGATACTGACACTGAGGGACGAAAGCGTGGGG
51	ASV_181	Bacteria	Bacteroidota	Bacteroidia	Flavobacteriales	Flavobacteriaceae	NA	NA	GCAAGCGTTATCCGGAATCATTGGGTTTAAAGGGTCCGCAGGCGGTCAATTAAGTCAGAGGTGAAATCCCATCGCTTAACGATGGAACTGCCTTTGATACTGGTTGACTTGAGTTATACGGAAGTAGATAGAATGTGTAGTGTAGCGGTGAAATGCATAGAGATTACACAGAATACCGATTGCGAAGGCAGTCTACTACGTATATACTGACGCTCATGGACGAAAGCGTGGGG
52	ASV_193	Bacteria	Proteobacteria	Gammaproteobacteria	Francisellales	Francisellaceae	[Caedibacter] taeniospiralis group	NA	GCGAGCGTTAATCGGAATTACTGGGCGTAAAGGGTTCGTAGGTGGTTAGATAAGTCAGATGTGAAAGCCCTGGGCTCAACCTGGGAACTGCATTTGATACTGTTTAACTAGAGTTTACTAGAGGATTGGGGAATTTCCGGTGTAGCGGTGAAATGCGTAGAGATCGGAAGGAACATCAATGGCGAAGGCAACAATCTGGGGTTAAACTGACACTGAGGGACGAAAGCGTGGGT
53	ASV_194	Bacteria	Proteobacteria	Gammaproteobacteria	Pseudomonadales	Pseudomonadaceae	Pseudomonas	NA	GCAAGCGTTAATCGGAATTACTGGGCGTAAAGCGCGCGTAGGTGGTTTGTTAAGTTGGATGTGAAATCCCCGGGCTCAACCTGGGAACTGCATTCAAAACTGACTGACTAGAGTATGGTAGAGGGTGGTGGAATTTCCTGTGTAGCGGTGAAATGCGTAGATATAGGAAGGAACACCAGTGGCGAAGGCGACCACCTGGACTAATACTGACACTGAGGTGCGAAAGCGTGGGG
54	ASV_196	Bacteria	Proteobacteria	Gammaproteobacteria	Pseudomonadales	Pseudomonadaceae	NA	NA	GCAAGCGTTAATCGGAATTACTGGGCGTAAAGCGCGCGTAGGTGGTTCGTTAAGTTGGATGTGAAAGCCCCGGGCTCAACCTGGGAACTGCATCCAAAACTGGCGAGCTAGAGTACGGTAGAGGGTAGTGGAATTTCCTGTGTAGCGGTGAAATGCGTAGATATAGGAAGGAACACCAGTGGCGAAGGCGACTACCTGGACTGATACTGACACTGAGGTGCGAAAGCGTGGGG
55	ASV_199	Bacteria	Proteobacteria	Gammaproteobacteria	Cellvibrionales	Cellvibrionaceae	Aestuariicella	NA	GCAAGCGTTAATCGGAATTACTGGGCGTAAAGCGCGCGTAGGCGGTTACATAAGTTGGAGGTGAAATCCCCGGGCTCAACCTGGGAACTGCTTTCAAAACTGTGTGACTAGAGTGCAGCAGAGGATAGTGGAATTTCTAGTGTAGCGGTGAAATGCGTAGATATTAGAAGGAACACCAGTGGCGAAGGCGACTGTCTGGGCTGACACTGACGCTGAGGTGCGAAAGCGTGGGG
56	ASV_200	Bacteria	Campilobacterota	Campylobacteria	Campylobacterales	Arcobacteraceae	NA	NA	GCAAGCGTTACTCGGAATCACTGGGCGTAAAGAGCGTGTAGGCGGATAGATAAGTTGGAAGTGAAATCCTATAGCTAAACTATAGAACTGCTTTCAAAACTGTTTATCTAGAATATGGGAGAGGTAGATGGAATTTCTGGTGTAGGGGTAAAATCCGTAGAGATCAGAAGGAATACCGATTGCGAAGGCGATCTACTGGAACATTATTGACGCTGAGACGCGAAAGCGTGGGG
57	ASV_208	NA	NA	NA	NA	NA	NA	NA	CCAAGTCGCAGCCATTTTTATTGGGTCTAAAACATCCGTAGCTTGCTTGGTAAGTTCCTTGTGAAATCCTATATCTCAAATATAGGGCATGCAAGGAGTACTGCCTCGCTAGAGACTGGAAGACGTAACGAGTACGTTCTAAGTAATGGTAAAATATGTTAATCTAGGACGGACTAACAATAGCGAAGGCACGTTACGAGGACAGTTCTGACAGTAAGGGATGAAGGCTAGGGG
58	ASV_217	Bacteria	Proteobacteria	Gammaproteobacteria	Vibrionales	Vibrionaceae	Photobacterium	NA	GCGAGCGTTAATCGGAATTACTGGGCGTAAAGCGCATGCAGGCGGTCTGTTAAGCAAGATGTGAAAGCCCGGGGCTCAACCTCGGAACAGCATTTTGAACTGGCAGACTAGAGTCTTGTAGAGGGGGGTAGAATTTCAGGTGTAGCGGTGAAATGCGTAGAGATCTGAAGGAATACCGGTGGCGAAGGCGGCCCCCTGGACAGAGACTGACGCTCAGATGCGAAAGCGTGGGG
59	ASV_219	Bacteria	Proteobacteria	Alphaproteobacteria	Rhizobiales	Devosiaceae	Maritalea	NA	GCTAACGTTGTTCGGATTTACTGGGCGTAAAGCGCACGTAGGCGGATTAGCAAGTTAGGGGTGAAATCCCGGAGCTCAACTCCGGAACTGCCTTTAAAACTGCTAGTCTAGAGATCGGGAGAGGTGTATGGAACTCCTAGTGTAGAGGTGGAATTCGTAGATATTAGGAAGAACACCAGTGGCGAAGGCGATACACTGGCCCGATACTGACGCTGAGGTGCGAAAGCGTGGGG
60	ASV_220	NA	NA	NA	NA	NA	NA	NA	GCAAGCGTTAATCGGATTTATTGGGCGTAAAGGGCGCGTAGGCGGATATGTAAGTCAAATGTGAAATCCCTGGGCTCAACCTAGGAACTGCATTTGAAACTGTATGTCTTGAGGGTAGACGGAGAAAGTGGAATTCCATGTGTAGCGGTGGAATGCGTAGATATGTGGAAGAATACCAGTGGCGAAGGCGACTTTCTAGTTTATACCTGACGCTGAGGCGCGAAAGCAAGGGG
61	ASV_229	Bacteria	Proteobacteria	Gammaproteobacteria	Pseudomonadales	Moraxellaceae	Acinetobacter	NA	GCGAGCGTTAATCGGATTTACTGGGCGTAAAGCGTGCGTAGGCGGCTTTTTAAGTCGGATGTGAAATCCCCGAGCTTAACTTGGGAATTGCATTCGATACTGGGAAGCTAGAGTATGGGAGAGGATGGTAGAATTCCAGGTGTAGCGGTGAAATGCGTAGAGATCTGGAGGAATACCGATGGCGAAGGCAGCCATCTGGCCTAATACTGACGCTGAGGTACGAAAGCATGGGG
62	ASV_230	Bacteria	Desulfobacterota	Desulfobulbia	Desulfobulbales	Desulfocapsaceae	Desulfopila	NA	GCAAGCGTTGTTCGGAATTACTGGGCGTAAAGCGCGCGTAGGCGGCTTTTTAAGTCAGATGTGAAAGTCCATGGCTCAACCATGGAAGTGCATTTGAAACTGGAAAGCTTGAGTATCAGAGGGGATAGTGGAATTCCCGGTGTAGAGGTGAAATTCGTAGATATCGGGAGGAATACCGGTGGCGAAGGCGACTATCTGGCTGAATACTGACGCTGAGGTGCGAAAGCGTGGGG
63	ASV_236	Bacteria	Proteobacteria	Alphaproteobacteria	Kiloniellales	Kiloniellaceae	Tistlia	NA	GCAAGCGTTGTTCGGATTTACTGGGCGTAAAGGGCGCGTAGGCGGGGTATCAAGTTAGGGGTGAAAGCCCGGGGCTCAACCTCGGAACTGCCTTTAAAACTGATACTCTAGAGTCCGGAAGAGGGTCGCGGAATTCCCAGTGTAGAGGTGAAATTCGTAGATATTGGGAAGAACACCGGTGGCGAAGGCGGCGACCTGGTCCGGTACTGACGCTGAGGCGCGAAAGCGTGGGG
64	ASV_242	Bacteria	NA	NA	NA	NA	NA	NA	GCTAGCGTTGTTCGGAATCACTGGGCGTAAAGCGTACGTAGGCGGATTGGAAAGTTAGATGTGAAAGCCCGGGGCTCAACCTCGGAACTGCATTTAAAACTCCCAATCTAGAGTTCGGTAGGGGACAGTGGAATTCCTAGTGTAGCGGTGAAATGCGTAGATATTAGGAGGAACACCAGTGGCGAAGGCGACTGTCTGGGCCGATACTGACGCTAAGGTACGAAAGCGTGGGG
65	ASV_245	Bacteria	NA	NA	NA	NA	NA	NA	GCAAGCGTTGTCCGGATTTATTGGGTTTAAAGGGTACGTAGGCGGTTTAATAAGTCAGTGGTGAAATTTTGCAGCTTAACTGTAAAAGTGCCATTGATACTGTTAAACTTGAGTATTGTAGAGGCAGGCGGAATTCCTCATGTAGCGGTGAAATGCATAGATATGAGGAGGAACACCAACAGCGAAGGCAGCTTGCTTGGCAATAACTGACGCTAATGTACGAAAGCATGGGT
66	ASV_248	Bacteria	Verrucomicrobiota	Chlamydiae	Chlamydiales	NA	NA	NA	GCAAGCATTAATCGGATTTATTGGGTGTAAAGAGCGCGTAGGCGGATAAGTTAGTCAAATGTGAAATTCCGAAGCTCAACTTCGGAGCTGCATTTGAAACTGCTTGTCTAGAGGGTAGACGGGGAAAACGGAATTCCACATGTAGCGGTGAAATGCGTAGATATGTGGAAGAACACCTGTGGCGAAAGCGGTTTTCTAGTTTATACCTGACGCTGAGGCGCGAAAGCAAGGGG
67	ASV_251	Bacteria	Proteobacteria	Gammaproteobacteria	Enterobacterales	Morganellaceae	Morganella	NA	GCAAGCGTTAATCGGAATTACTGGGCGTAAAGCGCACGCAGGCGGTTGATTGAGTCAGATGTGAAATCCCCGGGCTTAACCCGGGAATTGCATCTGATACTGGTCAGCTAGAGTCTTGTAGAGGGGGGTAGAATTCCATGTGTAGCGGTGAAATGCGTAGAGATGTGGAGGAATACCGGTGGCGAAGGCGGCCCCCTGGACAAAGACTGACGCTCAGGTGCGAAAGCGTGGGG
68	ASV_253	Bacteria	Desulfobacterota	Desulfobacteria	Desulfobacterales	Desulfolunaceae	Desulfofaba	NA	GCAAGCGTTATTCGGAATTATTGGGCGTAAAGCGCGCGTAGGCGGTTTCGTAGGTCAGATGTGAAATCCCGGGGCTCAACCCCGGAAGTGCATTTGAAACCCCGAGACTTGAGTATGGGAGAGGGAAGTGGAATTCCAGGTGTAGAGGTGAAATTCGTAGATATCTGGAGGAACACCGGTGGCGAAGGCGACTTCCTGGACCAATACTGACGCTGAGGTGCGAAGGCGTGGGG
69	ASV_257	Bacteria	Bacteroidota	Bacteroidia	Flavobacteriales	Cryomorphaceae	Phaeocystidibacter	NA	CCAAGCGTTATCCGGATTCATTGGGTTTAAAGGGTCCGTAGGCGGGTCTTTAAGTCAGAGGTGAAAGCCTGCAGCTCAACTGTGGAACTGCCTTTGATACTGGAGATCTTGAGTGTGCGTGAAGTAGGCGGAATAAGTCATGTAGCGGTGAAATGCATAGATATGACTTAGAACACCGATTGCGAAGGCAGCTTACTAAAGCACTACTGACGCTGAGGGACGAAAGCGTGGGG
70	ASV_262	Bacteria	Firmicutes	Clostridia	Peptostreptococcales-Tissierellales	Fusibacteraceae	Fusibacter	NA	GCAAGCGTTATCCGGAATCACTGGGCGTAAAGGGTGCGTAGGCGGTTTTTCAAGTCAGAAGTGAAAGGCTATGGCTCAACCATAGTAAGCTTTTGAAACTGTAAAACTTGAGTGCAGGAGAGGAAAGTGGAATTCCTAGTGTAGAGGTGAAATTCGTAGATATTAGGAGGAACACCAGTGGCGAAGGCGACTTTCTGGACTGTAACTGACGCTGAGGCACGAAAGCGTGGGG
71	ASV_267	Bacteria	Bacteroidota	Kapabacteria	Kapabacteriales	NA	NA	NA	CCAAGCGTTGTCCGGATTTACTGGGTGTAAAGGGTGCGCAGGCGGATCTGTGCGTCTGGGGTTAAAGACTTCGGCTCAACCGAAGAAGTGCCTCGGATACGGCAGATCTTGAGTACGAGAGAGGATGGTAGAATTCCTGGTGTAGCGGTGAAATGCGTAGATATCAGGAGGAATACCGGTGGCGAAGGCGGCCATCTGGCTCGTTACTGACGCTCAGGCACGAAAGCGTGGGG
72	ASV_272	Bacteria	Bacteroidota	Bacteroidia	Flavobacteriales	Weeksellaceae	Chryseobacterium	NA	GCAAGCGTTATCCGGATTTATTGGGTTTAAAGGGTCCGTAGGCGGATCTGTAAGTCAGTGGTGAAATCTCACAGCTTAACTGTGAAACTGCCATTGATACTGCAGGTCTTGAGTGTTGTTGAAGTAGCTGGAATAAGTAGTGTAGCGGTGAAATGCATAGATATTACTTAGAACACCAATTGCGAAGGCAGGTTACTAAGCAACAACTGACGCTGATGGACGAAAGCGTGGGG
73	ASV_274	Bacteria	Desulfobacterota	Desulfovibrionia	Desulfovibrionales	Desulfovibrionaceae	Desulfovibrio	NA	GCGAGCGTTAATCGGAATCACTGGGCGTAAAGCGTGCGTAGGCGGCGCAGTAAGTCAGACGTGAAAGCCCTCGGCTCAACCGAGGAATTGCGTTTGAAACTACTGTGCTAGAGTCTCGGAGAGGTTAGGGGAATTCCAGGTGTAGGAGTGAAATCCGTAGATATCTGGAGGAACACCGGTGGCGAAGGCGCCTAACTGGACGAGTACTGACGCTGAGGTACGAAAGCGTGGGG
74	ASV_275	Bacteria	Bdellovibrionota	Bdellovibrionia	Bacteriovoracales	Bacteriovoracaceae	NA	NA	GCAAGCGTTGTTCGGATTTATTGGGCGTAAAGCGCGCGCAGGCGGATAATCAAGTCAGATGTGAAATCTCGGGGCTCAACCCCGAAACTGCGTCTGAAACTGATTGTCTAGAATCTCGGAGGGGGATGGGGAATTTCGCATGTAGGGGTAAAATCCGTAGAGATGCGAAGGAACACCAGTGGCGAAGGCGCCATCCTGGACGAGTATTGACGCTGAGGCGCGAAAGCGTGGGG
75	ASV_276	Bacteria	Proteobacteria	Gammaproteobacteria	Oceanospirillales	Nitrincolaceae	NA	NA	GCAAGCGTTAATCGGAATTACTGGGCGTAAAGCGCGCGTAGGCGGCCAAGTCAGTCAGATGTGAAAGCCCCGGGCTTAACCTGGGAACTGCACCTGATACTGCTTGGCTAGAGTACAGAAGAGGGTGGTGGAATTTCCTGTGTAGCGGTGAAATGCGTAGATATAGGAAGGAACATCAGTGGCGAAGGCGGCCACCTGGACTGATACTGACGCTGAGGTGCGAAAGCGTGGGG
76	ASV_282	Bacteria	Proteobacteria	Alphaproteobacteria	Rhodospirillales	Terasakiellaceae	Terasakiella	NA	ACTAGCGTTGTTCGGATTTACTGGGCGTAAAGAGCACGTAGGCGGATTGGTCAGTTGGGGGTGAAAGCCCGGAGCTCAACTCCGGAACGGCCTTCAATACTACCAATCTAGAGTCCGTAAGGGGGTGGTGGAATTCCGAGTGTAGAGGTGAAATTCGTAGATATTCGGAGGAACACCAGTGGCGAAGGCGACCACCTGGTACGGTACTGACGCTGAGGTGCGAAAGCGTGGGG
77	ASV_286	Bacteria	Proteobacteria	Alphaproteobacteria	NA	NA	NA	NA	GCTAGCGTTGTTCGGAATTACTGGGCGTAAAGCGCGCGTAGGCGGATTGATCAGTTAGGGGTGAAATCCCAAGGCTCAACCTTGGAACTGCCTCTAATACTGTCAATCTAGAGTTCGAGAGAGGTGAGTGGAATTCCGAGTGTAGAGGTGAAATTCGTAGATATTCGGAGGAACACCAGTGGCGAAGGCGGCTCACTGGCTCGATACTGACGCTGAGGTGCGAAAGTGTGGGG
78	ASV_289	Bacteria	Proteobacteria	Gammaproteobacteria	Alteromonadales	Pseudoalteromonadaceae	NA	NA	GCGAGCGTTAATCGGAATTACTGGGCGTAAAGCGTACGCAGGCGGTTGATTAAGCGAGATGTGAAATCCCTGGGCTTAACCCAGGAACTGCATTTCGAACTGGTCAACTAGAGTATGAGAGAGGGTGGTAGAATTTCAGGTGTAGCGGTGAAATGCGTAGAGATCTGAAGGAATACCGATGGCGAAGGCAGCCACCTGGTTCAATACTGACGCTCATGTACGAAAGCGTGGGG
79	ASV_293	Bacteria	Bdellovibrionota	Oligoflexia	Oligoflexales	NA	Pseudobacteriovorax	NA	GCAAGCGTTGTTCGGAATTACTGGGCGTAAAGCGCTCGTAGGCGGGAGATCAGGTCAATTGTGAAAGCCCAGGGCTCAACCTTGGAATTGCAGTTGAAACCGATTTTCTTGAATACCTGAGAGGGTGGGGGAATTCCTAGTGGAGAAGTGAAATTCGTAGAGATTAGGAGGAACACCAGAGGCGAAGGCGCCTACCTGGCAGTGTATTGACGCTGAGGAGCGAAAGTGTGGGG
80	ASV_296	Bacteria	Desulfobacterota	Desulfovibrionia	Desulfovibrionales	Desulfovibrionaceae	Desulfovibrio	NA	GCGAGCGTTAATCGGAATCACTGGGCGTAAAGCGTGCGTAGGCGGCGCAGTAAGTCAGACGTGAAAGCCCTCGGCTCAACCGAGGAATTGCGTTTGAAACTGCTGTGCTAGAGTCTCGGAGAGGTTGGCGGAATTCCAGGTGTAGGAGTGAAATCCGTAGATATCTGGAGGAACACCGGTGGCGAAGGCGGCCAACTGGACGAGTACTGACGCTGAGGTACGAAAGCGTGGGG
81	ASV_300	Bacteria	Bacteroidota	Bacteroidia	Flavobacteriales	Flavobacteriaceae	NA	NA	CCAAGCGTTATCCGGAATCATTGGGTTTAAAGGGTCCGCAGGCGGTCAATTAAGTCAGAGGTGAAATCCCATCGCTTAACGATGGAACTGCCTTTGATACTGGTTGACTTGAGTCATATGGAAGTAGATAGAATATGTAGTGTAGCGGTGAAATGCATAGATATTACATAGAATACCGATTGCGAAGGCAGTCTACTACGTATGTACTGACGCTCATGGACGAAAGCGTGGGG
82	ASV_301	Bacteria	Bacteroidota	Bacteroidia	Bacteroidetes VC2.1 Bac22	NA	NA	NA	GCAAGCGTTATCCGGATTCATTGGGTTTAAAGGGTTCGCAGGCGGCGTATTAAGTCAGTGGTGAAATCCCTCGGCTCAACCGGGGAACTGCCATTGATACTGGTATGCTAGAGTATAGTTGGCGTAGGCGGAATATTTCATGTAGCGGTGAAATGCTTAGATATGAAATAGAACACCGATCGCGAAGGCAGCTTACGAAGCTATAACTGACGCTCAGGAACGAAAGCGTGGGG
83	ASV_305	Bacteria	Firmicutes	Clostridia	Peptostreptococcales-Tissierellales	Caminicellaceae	Paramaledivibacter	NA	GCGAGCGTTATCCGGAATCACTGGGCGTAAAGGGTGAGTAGGCGGCCAAATAAGCCAGAGGTGAAAGGCTACGGCTCAACCGTAGTAAGCCTTTGGAACTGTATGGCTTGAGTGCAGGAGAGGAGAGTGGAATTCCTAGTGTAGCGGTGGAATGCGTAGATATTAGGAGGAACACCAGTGGCGAAGGCGACTCTCTGGACTGCAACTGACGCTGAGGCACGAAAGCGTGGGG
84	ASV_306	Bacteria	Proteobacteria	Gammaproteobacteria	Vibrionales	Vibrionaceae	Vibrio	NA	GCGAGCGTTAATCGGAATTACTGGGCGTAAAGCGCATGCAGGTGGTTTGTTAAGTCAGATGTGAAAGCCCGGGGCTCAACCTCGGAAGGTCATTTGAAACTGGCAAACTGGAGTACTGTAGAGGGGGGTAGAATTTCAGGTGTAGCGGTGAAATGCGTAGAGATCTGAAGGAATACCAGTGGCGAAGGCGGCCCCCTGGACAGATACTGACACTCAGATGCGAAAGCGTGGGG
85	ASV_312	Bacteria	Proteobacteria	Gammaproteobacteria	Cellvibrionales	Cellvibrionaceae	Halioxenophilus	NA	GCAAGCGTTAATCGGAATTACTGGGCGTAAAGCGCGCGTAGGCGGTTATTTAAGCCAGATGTGAAATCCCCGGGCTCAACCTGGGAACTGCATTTGGAACTGGGTAACTAGAATGCAGCAGAGGATAGTGGAATTTCAGGTGTAGCGGTGAAATGCGTAGAGATCTGAAGGAACATCAGTGGCGAAGGCGACTGTCTGGGCTGACATTGACGCTGAGGTGCGAAAGCGTGGGT
86	ASV_314	Bacteria	Desulfobacterota	Desulfobacteria	Desulfobacterales	Desulfobacteraceae	NA	NA	GCAAGCGTTATTCGGAATTATTGGGCGTAAAGGGCGCGCAGGCGGTCTTGTCGGTCAGGTGTGAAAGCCCGGGGCTCAACCCCGGATGGTCACTTGAAACAGCAAGACTTGAATACTGGAGAGGAGAGCGGAATTCCTGGTGTAGAGGTGAAATTCGTAGATATCAGGAGGAACACCGATGGCGAAGGCAGCTCTCTGGACAGATATTGACGCTGAGGCGCGAAGGCGTGGGT
87	ASV_319	Bacteria	Spirochaetota	Spirochaetia	Spirochaetales	Spirochaetaceae	NA	NA	GCAAGCGTTGTTCGGATTCATTGGGCGTAAAGGGCATGTAGGCGGCACAGCAAGTCTGGTGTGAAATATCCCGGCTTAACCGGGAAAACGCGCTGGAAACTGCTGAGCTAGAGTATAGGAAGGGAAGCTAGAATTCCAAGTGTAGGGGTGAAATCTGTAGATATTTGGAAGAATACCGGTGGCGAAGGCGAGCTTCTGGCCATATACTGACGCTGATATGCGAAAGCGTGGGG
88	ASV_322	Bacteria	Proteobacteria	Gammaproteobacteria	Alteromonadales	Pseudoalteromonadaceae	Algicola	NA	GCAAGCGTTAATCGGAATTACTGGGCGTAAAGCGCACGCAGGCGGTTTGTTAAGCGAGATGTGAAATCCCCGGGCTCAACCTGGGAATTGCATTTCGAACTGACAAGCTAGAGTACGAGAGAGGGGGGTAGAATTCCAGGTGTAGCGGTGAAATGCGTAGATATCTGGAGGAATACCGATGGCGAAGGCAGCCCCCTGGTTCGATACTGACGCTCAGGTGCGAAGGCGTGGGG
89	ASV_324	NA	NA	NA	NA	NA	NA	NA	GCTAGCGTTGTTCGGAATTACTGGGCGTAAAGCGCGCGTAGGCGGTTATATAAGTTAATATTGAAATCCCAGGGCTTAACCCTGGAACTGGTATTAAAACTGTATAACTAGAGATTGGTAGAGGAGTGTGGAATTCCTAGTGTAGAGGTGAAATTCGTAGATATTAGGAGGAACATCGGAGGCGAAGGCGACACTCTGGGCCATATCTGACGCTAAGGCGCGAAAGCGTGGGG
90	ASV_325	Bacteria	Desulfobacterota	Desulfovibrionia	Desulfovibrionales	Desulfovibrionaceae	Desulfovibrio	NA	GCGAGCGTTAATCGGAATCACTGGGCGTAAAGCGTGCGTAGGCGGCGCAGCAAGTCAGACGTGAAAGCCCTCGGCTCAACCGAGGAATTGCGTTTGAAACTGCTGTGCTAGAGTCTCGGAGAGGTCAGGGGAATTCCAGGTGTAGGAGTGAAATCCGTAGATATCTGGAGGAACACCGGTGGCGAAGGCGCCTGACTGGACGAGTACTGACGCTGAGGTACGAAAGCGTGGGG
91	ASV_326	Bacteria	Firmicutes	Clostridia	Peptostreptococcales-Tissierellales	Fusibacteraceae	Fusibacter	NA	GCAAGCGTTATCCGGAATCACTGGGCGTAAAGGGTGCGTAGGCGGTTTTGCAAGTCAGAAGTGAAAGGCTACGGCTCAACCGTAGTAAGCTTTTGAAACTGCAAGACTAGAGTGCAGGAGAGGTAAGTGGAATTCCTAGTGTAGAGGTGAAATTCGTAGATATTAGGAGGAACACCAGTGGCGAAGGCGACTTACTGGACTGTAACTGACGCTGAGGCACGAAAGCGTGGGG
92	ASV_336	Bacteria	Proteobacteria	Alphaproteobacteria	Sphingomonadales	Sphingomonadaceae	Altererythrobacter	NA	GCTAGCGTTGTTCGGAATTACTGGGCGTAAAGCGCGCGTAGGCGGCTTTTTAAGTCAGGGGTGAAATCCCGGAGCTCAACTCCGGAACTGCCCTTGAAACTGGAAAGCTAGAATATTGGAGAGGTAAGTGGAATTCCGAGTGTAGAGGTGAAATTCGTAGATATTCGGAAGAACACCAGTGGCGAAGGCGACTTACTGGACAATTATTGACGCTGAGGTGCGAAAGCGTGGGG
93	ASV_342	Bacteria	Proteobacteria	Gammaproteobacteria	Alteromonadales	Alteromonadaceae	NA	NA	GCGAGCGTTAATCGGAATTACTGGGCGTAAAGCGCACGCAGGCGGTTTGTTAAGCTAGATGTGAAAGCCCCGCGCTTAACGTGGGATGGTCATTTAGAACTGGCAGACTAGAGTCTTGGAGAGGGGAGTGGAATTTCTGGTGTAGCGGTGAAATGCGTAGAGATCAGAAGGAACATCAATGGCGAAGGCAGCTCTCTGGCCAAAGACTGACGCTCATGTGCGAAAGTGTGGGT
94	ASV_343	Bacteria	Proteobacteria	Alphaproteobacteria	Rhodospirillales	Thalassospiraceae	Thalassospira	NA	GCAAGCGTTGTTCGGATTTACTGGGCGTAAAGGGCACGCAGGCGGTCTTGCCAGTCAGGGGTGAAAGCCCGGGGCTCAACCCCGGAACTGCCTCTGATACTGCAGGACTAGAGACTAGGAGAGGGTGGTGGAATTCCCAGTGTAGAGGTGAAATTCGTAGATATTGGGAGGAACACCAGAGGCGAAGGCGGCCACCTGGACTAGATCTGACGCTCAGGTGCGAAAGCGTGGGG
95	ASV_344	NA	NA	NA	NA	NA	NA	NA	CCAAGCGTTATCCGGAATTATTGGGCGTAAAGCGTCTGTAGACGGATTATCAAGTTGAATATGAAAGACCGGAGCTCAACTTCGTGTTTGTGTTCAAGACTGATAGTCTAGAGTCAGGGAGAGGTAAGCGGAATTCTAGATGTAGGGGTGCAATCCGTAGATATCTAGAGGAACACCAAAAGCGAAGGCAGCTTACTGGAACTGTACTGACGTTGAGAGACGAAAGCGTGGGT
96	ASV_345	Bacteria	Proteobacteria	Gammaproteobacteria	Oceanospirillales	Saccharospirillaceae	NA	NA	GCGAGCGTTAATCGGAATTACTGGGCGTAAAGCGCGCGTAGGTTGCTTGTTAAGCGTAATGTGAAAGCCCAGGGCTCAACCTTGGAACTGCATTGCGAACTGGCAGGCTAGAGTACAGTAGAGGGTAGTGGAATTTCCTGTGTAGCGGTGAAATGCGTAGAGATGGGAAGGAACATCAGTGGCGAAGGCGACTGCCTGGACTGATACTGACACTGAGGTGCGAAAGCGTGGGT
97	ASV_348	Bacteria	Proteobacteria	Alphaproteobacteria	Rhizobiales	NA	NA	NA	GCTAGCGTTGTTCGGAATTACTGGGCGTAAAGCGCGCGTAGGCGGACCGTTAAGTCGGGGGTGAAATCCCAGAGCTCAACTCTGGAACTGCCTTCGATACTGGCGGTCTCGAGTCCGGGAGAGGTGAGTGGAATTCCGAGTGTAGAGGTGAAATTCGTAGATATTCGGAGGAACACCAGTGGCGAAGGCGGCTCACTGGCCCGGTACTGACGCTGAGGTGCGAAAGCGTGGGG
98	ASV_356	Bacteria	Firmicutes	Bacilli	Lactobacillales	Vagococcaceae	Vagococcus	NA	GCAAGCGTTGTCCGGATTTATTGGGCGTAAAGCGAGCGCAGGCGGTTTCTTAAGTCTGATGTGAAAGCCCTCGGCTCAACCGAGGAAGGTCATTGGAAACTGGGGAACTTGAATGCAGAAGAGGAGAGTGGAATTCCATGTGTAGCGGTGAAATGCGTAGATATATGGAGGAACACCAGTGGCGAAGGCGACTCTCTGGTCTGTAATTGACGCTGAGGCTCGAAAGCGTGGGG
99	ASV_362	Bacteria	Proteobacteria	Gammaproteobacteria	Oceanospirillales	Nitrincolaceae	Neptuniibacter	NA	GCAAGCGTTAATCGGAATTACTGGGCGTAAAGCGCGCGTAGGTGGATTGGTCAGTCAGATGTGAAAGCCCAGGGCTCAACCTTGGAACTGCACCTGATACTGCCAGTCTAGAATACGGTAGAGGGTAGTGGAATTTCCTGTGTAGCGGTGAAATGCGTAGATATAGGAAGGAACACCAGTGGCGAAGGCGACTACCTGGACCGATATTGACACTGAGGTGCGAAAGCGTGGGG
100	ASV_364	Bacteria	Campilobacterota	Campylobacteria	Campylobacterales	Arcobacteraceae	NA	NA	GCAAGCGTTACTCGGAATCACTGGGCGTAAAGAGCATGTAGGCTGGTTAGAAAGTCAGAAGTGAAATCCTATAGCTTAACTATAGAACTGCTTCTGAAACTCCTAACCTAGAATGTGGGAGAGGTAGATGGAATTTCTGGTGTAGGGGTAAAATCCGTAGAGATCAGAAGGAATACCGATTGCGAAGGCGATCTACTGGAACACTATTGACGCTGAGATGCGAAAGCGTGGGG
101	ASV_368	Bacteria	Proteobacteria	Gammaproteobacteria	Arenicellales	Arenicellaceae	HTCC5015	NA	GCGAGCGTTAATCGGAATTACTGGGCGTAAAGCGCGCGTAGGCGGCTTGTTAAGTCAGATGTGAAATCCCCGGGCTCAACCTGGGAACTGCATCTGATACTGGCAGGCTAGAGTTTGAGAGAGGGAAGTGGAATTCCAGGTGTAGCGGTGAAATGCGTAGATATCTGGAGGAACACCAGTGGCGAAGGCGACTTCCTGGCTCAAAACTGACGCTGAGGTGCGAAAGCGTGGGT
102	ASV_370	Bacteria	NA	NA	NA	NA	NA	NA	GCAAGCGTTGTCCGGATTTATTGGGTTTAAAGGGTGCGCAGGCGGGTTTATAAGTCAGTGGTGAAAGCCTTCGGCTCAACCGGAGAATTGCCATTGATACTGTAGATCTTGAGTATGTTCGAGGTTCTTGGAATGTGTAGTGTAGCGGTGAAATGCATAGATATTACACAGAACGCCGATTGCGAAGGCAGAGGACTAGGACATAACTGACGCTGAGGCACGAAAGCGTGGGG
103	ASV_372	Bacteria	Bacteroidota	Bacteroidia	Chitinophagales	Saprospiraceae	Rubidimonas	NA	GCGAGCGTTATCCGGAATCACTGGGTTTAAAGGGTGCGTAGGCGGGAAGATAAGTCAGAGGTGAAAGCTGGTCGCTTAACGATCAAATTGCCTTTGATACTGTTTTTCTTGAAATATGATGAGGTTGGCAGAATGTGACATGTAGCGGTGAAATGCATAGATATGTCATAGAATACCAATTGCGAAGGCAGCTGACTGGTCATTATTTGACGCTGAGGCACGAAAGCGTGGGG
104	ASV_374	NA	NA	NA	NA	NA	NA	NA	GCAAGCGTTATCCGGATTTACTGGGTTTAAAGAGTATGTAGGCGGTTTTGTAAGTCAGTAGTGAAAGCTAGCAGCTTAACTGTTAGATTGCTATTGATACTGCTAAACTTGAGTGTAGTTGAGGTGGGTGGAATTTTATATGTAGCGGTGAAATGCATAGATATATAGAGGAACACCAATAACGAAGGTAACTCACCAAGCTATTACTGACGCTGAGATACGAAAGCGTGGGT
105	ASV_375	Bacteria	NA	NA	NA	NA	NA	NA	GCAAGCGTTGTTCGGAATTACTGGGCGTAAAGGGCGTGTAGGCGGATATTCAAGTTAGGGGTGAAAGGCCTGGGCTCAACCTGGGAACTGCCTTTAAAACTGGATATCTAGAGTACGGAAGAGGGTAGCGGAATACCCAGTGTAGAGGTGAAATTCGTAGATATTGGGTAGAACACCGGTGGCGAAGGCGGCTGCCTGGTCCGTAACTGACGCTGATGCGCGAAAGCGTGGGG
106	ASV_376	NA	NA	NA	NA	NA	NA	NA	GCAAGCGTTGTTCGGAATCACTGGGCTTAAAGCGTGCGTAGGCGGATATGAAAGTCAGAAGTGAAATCCCGGGGCTCAACCCCGGAACTGCTTTTGAAACTCCATATCTTGAATCCGGCAGAGGTGAGGAGAATTCCGAGTGTAGAGGTGAAATTCGCAGATATTCGGAGGAATACCAGTGGCGAAGGCGCCTCACTGGACCGGTATTGACGCTGAGGCACGAAAGCGTGGGG
107	ASV_378	Bacteria	NA	NA	NA	NA	NA	NA	GCGAGCGTTATTCGGATTTATTGGGCGTAAAGGGCGCGTAGGCGGTCTTTTAAGTCAGGGGTGAAATCCCTCGGCTCAACCGAGGAACTGCCTCTGAAACTGAAAGACTTGAGACCGGGAGAGGGTGGTGGAATTCCCAGTGTAGCGGTGAAATGCGTAGATATTGGGAGGAACACCGGTGGCGAAGGCGGCCACCTGGACCGGTTCTGACGCTGAGGCGCGAAAGTGTGGGG
108	ASV_380	Bacteria	Proteobacteria	Gammaproteobacteria	Burkholderiales	Comamonadaceae	NA	NA	GCGAGCGTTAATCGGAATTACTGGGCGTAAAGCGTGCGCAGGCGGCTTTGCAAGACAGAGGTGAAATCCCCGGGCTCAACCTGGGAACTGCCTTTGTGACTGCAAGGCTAGAGTACGGCAGAGGGGGATGGAATTCCGCGTGTAGCAGTGAAATGCGTAGATATGCGGAGGAACACCGATGGCGAAGGCAATCCCCTGGGCCTGTACTGACGCTCATGCACGAAAGCGTGGGG
109	ASV_382	Bacteria	Proteobacteria	Alphaproteobacteria	Rhodobacterales	Rhodobacteraceae	NA	NA	GTTAGCGTTGTTCGGAATTACTGGGCGTAAAGCGCGCGTAGGCGGATCGGAAAGTTGGGGGTGAAATCCCGGGGCTCAACCCCGGAACTGCCTCCAAAACTATCGGTCTAGAGTTCGAGAGAGGTGAGTGGAATTCCGAGTGTAGAGGTGAAATTCGTAGATATTCGGAGGAACACCAGTGGCGAAGGCGGCTCACTGGCTCGATACTGACGCTGAGGTGCGAAAGTGTGGGG
110	ASV_383	Bacteria	NA	NA	NA	NA	NA	NA	GCAAGCGTTAATCGGAATTACTGGGCGTAAAGCGTGCGTAGGTGGTTTACCAAGTCAGGTGTGAAAGCCCACGGCTCAACCGTGGAATTGCACTTGAAACTGGTAAACTAGAGTCCTGGAGAGGGTAGTAGAATTCCCGGTGTAGGAGTGAAATCCGTAGATATCGGGAGGAATACCAGTGGCGAAGGCGACTACCTGGACAGTGACTGACGCTGAGGTACGAAAGTGTGGGG
111	ASV_387	Bacteria	Bacteroidota	Bacteroidia	Flavobacteriales	Cryomorphaceae	NS10 marine group	NA	CCAAGCGTTATCCGGATTTATTGGGTTTAAAGGGTCCGTAGGCGGGCTTATAAGTCAGAGGTGAAATCCCATCGCTCAACGATGGAACTGCCTTTGATACTGTAGGTCTTGAATGTATTTGAAGTAGGCGGAATATGTAGTGTAGCGGTGAAATGCATAGATATTACATAGAACACCAATTGCGAAGGCAGCTTACTAAGATATAATTGACGCTGATGGACGAAAGCGTGGGT
112	ASV_392	Bacteria	Proteobacteria	Gammaproteobacteria	Alteromonadales	Pseudoalteromonadaceae	Algicola	NA	GCAAGCGTTAATCGGAATTACTGGGCGTAAAGGGCACGCAGGCGGCCTGTTAAGCGAGATGTGAAAGCCCCGGGCTTAACCTGGGAATTGCATTTCGAACTGGCAGGCTAGAGTACGAGAGAGGGGGGTAGAATTCCAGGTGTAGCGGTGAAATGCGTAGATATCTGGAGGAATACCGGTGGCGAAGGCGGCCCCCTGGCTCGATACTGACGCTCATGTGCGAAAGCGTGGGG
113	ASV_393	Bacteria	Bacteroidota	Bacteroidia	Flavobacteriales	Cryomorphaceae	Phaeocystidibacter	NA	CCAAGCGTTATCCGGATTCATTGGGTTTAAAGGGTCCGTAGGCGGGTCTTTAAGTCAGAGGTGAAAGCCTACAGCTCAACTGTAGAATTGCCTTTGATACTGGAGGTCTTGAGTGTGCGTGAAGTAGGCGGAATAAGTCATGTAGCGGTGAAATGCATAGATATGACTTAGAACACCGATTGCGAAGGCAGCTTACTAAAGCACTACTGACGCTGAGGGACGAAAGCGTGGGG
114	ASV_394	Bacteria	Proteobacteria	Gammaproteobacteria	Alteromonadales	Alteromonadaceae	Aestuariibacter	NA	GCGAGCGTTAATCGGAATTACTGGGCGTAAAGCGCACGCAGGCGGTTTGTCAAGCTAGAGGTGAAAGCCCCGCGCTCAACGTGGGAATTGCCTTTAGAACTGGCAGGCTAGAGTCTTGGAGAGGGGAGTGGAATTCCAGGTGTAGCGGTGAAATGCGTAGAGATCTGGAGGAACATCAGTGGCGAAGGCGACTCCCTGGCCAAAGACTGACGCTCATGTGCGAAAGTGTGGGT
115	ASV_398	Bacteria	Proteobacteria	Alphaproteobacteria	Rhodobacterales	Rhodobacteraceae	NA	NA	GTTAGCGTTGTTCGGAATTACTGGGCGTAAAGCGCACGTAGGCGGATTGGAAAGTTGGGGGTGAAATCCCGGGGCTCAACCCCGGAACTGCCTCCAAAACTATCAATCTAGAGTTCGAGAGAGGTGAGTGGAATTCCGAGTGTAGAGGTGAAATTCGTAGATATTCGGAGGAACACCAGTGGCGAAGGCGGCTCACTGGCTCGATACTGACGCTGAGGTGCGAAAGTGTGGGG
116	ASV_400	NA	NA	NA	NA	NA	NA	NA	GCTAGCGTTATTCGGAATTACTGGGCGTAAAGGGTGCGTAGGCGGCTTTTTAAGCAAGATGTGAAATCTTCAAGCTCAACTTGAAAACTGCATTTTGAACTGGAAAGCTAGAGTTCGATAGGGGGAAGGAAAATTCCTAGTGTAGGGGTGAAATCCATAGATATTAGGAGGAATACCAGAGGCGAAGGCGACTTCCTGGTTCGACACTGACGCTGAGGCACGAAAGCGTGGGG
117	ASV_401	Bacteria	Bacteroidota	Bacteroidia	Flavobacteriales	Crocinitomicaceae	Fluviicola	NA	GCAAGCGTTATCCGGAATCATTGGGTTTAAAGGGTCCGCAGGCGGACGTATAAGTCAGTGGTGAAAGCCTACAGCTTAACTGTAGAACTGCCATTGATACTGTATGTCTTGAATTCGGTCGAAGTGGGCGGAATGTGTCATGTAGCGGTGAAATGCATAGATATGACACAGAACACCGATAGCGAAGGCAGCTCACTAGGCCTGAATTGACGCTCAGGGACGAAAGCGTGGGG
118	ASV_402	Bacteria	Patescibacteria	Gracilibacteria	JGI 0000069-P22	NA	NA	NA	TCAAATGTTACCCGGAATCACTGGGTGTAAAGCGTTCGTAGGCGGTTTGATAAGTTGGGTATGAAAGACCGAGGCTCAACTTCGTGTTTGTATTCAAAACTGTCAAACTAGAATTAGGGAGAGGTAAGCGGAATTCTGAGTGTAGGGGTGCAATCCGTAGATACTCAGAGGAACACCAAAAGCGAAGGCAGCTTACTGGAACTATATTGACGCTCATGAACGAAAGCGTGGGT
119	ASV_411	Bacteria	Proteobacteria	Gammaproteobacteria	UBA10353 marine group	NA	NA	NA	GCAAGCGTTAATCGGAATCACTGGGCGTAAAGCGCACGCAGGCGGTTTGTTAAGTCAGATGTGAAAGCCCCGGGCTCAACCTGGGAACTGCATTTGATACTGACAAACTAGAGTATGGGAGAGAGAAGTAGAATTCCACATGTAGCGGTGAAATGCGTAGAGATGTGGAGGAATATCAGTGGCGAAGGCGACTTCTTGGCCCAATACTGACGCTCAGGTGCGAAAGCGTGGGG
120	ASV_417	Bacteria	Proteobacteria	Gammaproteobacteria	Francisellales	Francisellaceae	Francisella	NA	CCGAGCGTTAATCGGAATTACTGGGCGTAAAGGGTCTGTAGGTGGTTTGTTAAGTCAGATGTGAAAGCCCAGGGCTCAACCTTGGAACTGCATTTGATACTGGCAAACTAGAGTATGGTAGAGGAATGGGGAATTTCTGGTGTAGCGGTGAAATGCGTAGAGATCAGAAGGAACACCAATGGCGAAGGCAACATTCTGGACCAATACTGACACTGAGGGACGAAAGCGTGGGG
121	ASV_420	NA	NA	NA	NA	NA	NA	NA	GCAAACGTTGTCCGGAATCATTGGGCGTAAAGGGTACGAAGGTTGGACCTTAAGTCAGTTGTTAAATGTTACGGCTTAACCGTAATTTGCAATTGAAACTGGGGTTCTTGAGTTCGAGAGGGGACGGTGGAATATCTAGTGTAGCGGTGGAATGCGTAGATATTAGATAGAACACCTGAGGCGAAGGCGACCGTCTGGCTCGTAACTGACACTCAAGTACGAAAGCATGGGT
122	ASV_421	Bacteria	Desulfobacterota	Desulfobacteria	Desulfobacterales	Desulfolunaceae	Desulfoluna	NA	GCAAGCGTTATTCGGAATTATTGGGCGTAAAGGGCGCGTAGGCGGCCGTTTAAGTCGGGTGTGAAATCCCGGGGCTTAACCCCGGAACTGCATCCGATACTGGACGGCTTGAGTATGGGAGAGGGAAGTGGAATTCCAGGTGTAGAGGTGAAATTCGTAGATATCTGGAGGAACACCAGTGGCGAAGGCGACTTCCTGGACCAATACTGACGCTGAGGCGCGAAGGCGTGGGG
123	ASV_425	Bacteria	Bacteroidota	Bacteroidia	NA	NA	NA	NA	GCAAGCGTTATCCGGAATCACTGGGTTTAAAGGGTGCGTAGGCGGTTAGATAAGTCAGAGGTGAAAGGTTGTCGCTTAACGATAAAATTGCCTTTGATACTGTTTAACTTGAATTAGGTTGAGGTAGGCGGAATGTGACATGTAGCGGTGAAATGCATAGATATGTCATGGAACACCAATTGCGAAGGCAGCTTACTAGACCTTAATTGACGCTGAGGCACGAAAGCGTGGGG
124	ASV_430	Bacteria	Proteobacteria	Gammaproteobacteria	Cellvibrionales	Halieaceae	NA	NA	GCGAGCGTTAATCGGAATTACTGGGCGTAAAGCGCGCGTAGGCGGTTTGTTAAGTCGGATGTGAAAGCCCTGGGCTCAACCTGGGAATTGCATTCGATACTGGCTGACTGGAGTGCGAGAGAGGGAGGTAGAATTCCACGTGTAGCGGTGAAATGCGTAGATATGTGGAGGAATACCGGTGGCGAAGGCGGCCTCCTGGCTCGACACTGACGCTGAGGTGCGAAAGCGTGGGG
125	ASV_433	Bacteria	Firmicutes	Clostridia	Peptostreptococcales-Tissierellales	Caminicellaceae	Paramaledivibacter	NA	GCGAGCGTTATCCGGAATCACTGGGCGTAAAGGGTGCGTAGGCGGCCAAATAAGCCAGAGGTGAAAGGCTACGGCTCAACCGTAGTAAGCCTTTGGAACTGTATGGCTTGAGTGCAGGAGAGGAGAGTGGAATTCCTAGTGTAGCGGTGAAATGCGTAGATATTAGGAGGAACACCAGTGGCGAAGGCGACTCTCTGGACTGCAACTGACGCTGAGGCACGAAAGCGTGGGG
126	ASV_436	Bacteria	Proteobacteria	Gammaproteobacteria	Piscirickettsiales	Piscirickettsiaceae	Candidatus Endoecteinascidia	NA	GCAAGCGTTAATCGGACTTATTGGGCGTAAAGGGCCAGTAGGTGGTTAAGTCAGTCAGATGTGAAAGCCCCGGGCTCAACCCGGGAACTGCATTTGATACTGCTTAACTAGAGTACAGCAGAGGGTGGAGGAATTTCCGGTGTAGCGGTGAAATGCGTAGAGATCGGAAGGAACACTAGTGGCGAAGGCGTCCACCTGGGCTGATACTGACACTGAATGGCGAAAGCGTGGGT
127	ASV_437	Bacteria	Bacteroidota	Bacteroidia	Bacteroidetes VC2.1 Bac22	NA	NA	NA	GCAAGCGTTATCCGGATTCATTGGGTTTAAAGGGTTCGCAGGCGGCGTATTAAGTCAGTGGTGAAATCCCCCGGCTCAACCGGGGAACTGCCATTGATACTGGTATGCTAGAGTATAGTTGGCGTAGGCGGAATATTTCATGTAGCGGTGAAATGCTTAGATATGAAATAGAACACCGATCGCGAAGGCAGCTTACGAAGCTATAACTGACGCTCAGGAACGAAAGCGTGGGG
128	ASV_438	Bacteria	Proteobacteria	Gammaproteobacteria	Oceanospirillales	Oceanospirillaceae	Oceanospirillum	NA	GCAAGCGTTAATCGGAATTACTGGGCGTAAAGCGCGCGTAGGCGGCTTGTTAAGCCAGATGTGAAAGCCCCGGGCTCAACCTGGGAACTGCATTTGGAACTGGCAGGCTAGAGTACAGAAGAGGGTGGTAGAATTTCCTGTGTAGCGGTGAAATGCGTAGATATAGGAAGGAATACCAGTGGCGAAGGCGGCCACCTGGTCTGATACTGACGCTGAGGTGCGAAAGCGTGGGG
129	ASV_439	Bacteria	Proteobacteria	Gammaproteobacteria	Enterobacterales	Enterobacteriaceae	NA	NA	GCAAGCGTTAATCGGAATTACTGGGCGTAAAGCGCACGCAGGCGGTCTGTCAAGTCGGATGTGAAATCCCCGGGCTCAACCTGGGAACTGCATTCGAAACTGGCAGGCTAGAGTCTTGTAGAGGGGGGTAGAATTCCAGGTGTAGCGGTGAAATGCGTAGAGATCTGGAGGAATACCGGTGGCGAAGGCGGCCCCCTGGACAAAGACTGACGCTCAGGTGCGAAAGCGTGGGG
130	ASV_445	Bacteria	Desulfobacterota	Desulfobacteria	Desulfobacterales	Desulfobacteraceae	Desulfobacter	NA	GCAAGCGTTATTCGGAATTATTGGGCGTAAAGGGCGCGCAGGCGGTCTTGTCAGTCAGGTGTGAAAGCCCGGGGCTCAACCCCGGACGTGCATTTGAAACAGCAAGACTTGAATACTGGAGAGGAGAGAGGAATTCCTGGTGTAGAGGTGAAATTCGTAGATATCAGGAGGAACACCGATGGCGAAGGCATCTCTCTGGACAGATATTGACGCTGAGGCGCGAAGGCGTGGGT
131	ASV_447	Bacteria	Proteobacteria	Gammaproteobacteria	Alteromonadales	Pseudoalteromonadaceae	Pseudoalteromonas	NA	GCGAGCGTTAATCGGAATTACTGGGCGTAAAGCGTACGCAGGCGGTTTGTTAAGCGAGATGTGAAAGCCCCGGGCTTAACCTGGGAACTGCATTTCGAACTGGCAAACTAGAGTGTGATAGAGGGTGGTAGAATTTCAGGTGTAGCGGTGAAATGCGTAGAGATCTGAAGGAATACCGATGGCGAAGGCAGCCACCTGGGTCAACACTGACGCTCATGTACGAAAGCGTGGGG
132	ASV_456	Bacteria	Proteobacteria	Gammaproteobacteria	NA	NA	NA	NA	GCGAGCGTTAATCGGAATCACTGGGCGTAAAGCGCATGCAGGCGGTTTGTTAAGCGAGATGTGAAAGCCCCGGGCTTAACCTGGGAACTGCATTTCGAACTGGCAAACTAGAGTCTTGTAGAGGGGGGTAGAATTTCAGGTGTAGCGGTGAAATGCGTAGAGATCTGAAGGAATACCAGTGGCGAAGGCGGCCCCCTGGACAAAGACTGACGCTCAGATGCGAAAGCGTGGGG
133	ASV_457	NA	NA	NA	NA	NA	NA	NA	GCAAACGTTGTCCGGAATCATTGGGCGTAAAGGGTACGAAGGTGGGATTTTAAGTCAGTTGTTAAATGTTACGGCTTAACCGTAATTTGCAATTGAAACTGGAATTCTTGAGTTCGAGAGGGGACGGTGGAATATCTAGTGTAGCGGTGGAATGCGTAGATATTAGATAGAACACCTGAGGCGAAGGCGACCGTCTGGCTCGTAACTGACACTCAAGTACGAAAGCATGGGT
134	ASV_460	Bacteria	Bacteroidota	Bacteroidia	Bacteroidales	Bacteroidetes BD2-2	NA	NA	GCAAGCGTTATCCGGATTTATTAGGTTTAAAGGGTGTGTAGGCGGACTTTTAAGTCAGTGGTGAAATCCCGGGGCTCAACTCCGGAACTGCCATTGATACTGAAGGTCTTGAGTACAGTTGAAGTAGGCGGAATGTGTAATGTAGCGGTGAAATGCTTAGATATTACACAGAACACCGATTGCGAAGGCAGCTTACTAAGCTGTTACTGACGCTGATGCACGAAAGCGTGGGG
135	ASV_465	Bacteria	Firmicutes	Clostridia	Peptostreptococcales-Tissierellales	Fusibacteraceae	Fusibacter	NA	GCAAGCGTTATCCGGAATCACTGGGCGTAAAGGGTACGTAGGCGGTCTTGCAAGTCAGAAGTGAAAGGCTACGGCTCAACCGTAGTAAGCTTTTGAAACTGCAAGACTAGAGTTCAGGAGAGGTAAGTGGAATTCCTAGTGTAGAGGTGAAATTCGTAGATATTAGGAGGAACACCAGTGGCGAAGGCGACTTACTGGACTGATACTGACGCTGAGGTACGAAAGCGTGGGG
136	ASV_473	NA	NA	NA	NA	NA	NA	NA	GCTAGCGTTGTTCGGAATTACTGGGCGTAAAGGGCGCGTAGGCGGCCAGATTAGTCAGGTGTGAAAGCCCGGGGCTCAACCCCGGAACTGCACTTGATACTGTCTGGCTAGAGTATATGAGAGGTAAGTGGAATATCCAGTGTAGAGGTGAAATTCGTAGATATTGGATAGAACACCAGTGGCGAAGGCGACTTACTGGCATATTACTGACGCTGAGGCGCGAAAGCGTGGGG
137	ASV_477	Bacteria	Desulfobacterota	Desulfobacteria	Desulfobacterales	Desulfolunaceae	Desulfofaba	NA	GCAAGCGTTATTCGGAATTATTGGGCGTAAAGCGCGCGTAGGCGGTATCGTAGGTCAGATGTGAAATCCCGGGGCTCAACCCCGGAAGTGCATTTGAAACCCCGATACTTGAGTATGGGAGAGGGAAGTGGAATTCCAGGTGTAGAGGTGAAATTCGTAGATATCTGGAGGAACACCGGTGGCGAAGGCGACTTCCTGGACCAATACTGACGCTGAGGTGCGAAGGCGTGGGG
138	ASV_479	Bacteria	Proteobacteria	Alphaproteobacteria	Rhodospirillales	Terasakiellaceae	Terasakiella	NA	ACTAGCGTTGTTCGGATTTACTGGGCGTAAAGAGCATGTAGGCGGATTGGTCAGTTGGAGGTGAAATCCCAGAGCTCAACTCTGGAACTGCCTTCAATACTGCTAATCTAGAATCTGTAAGGGGGTGGTGGAATTCCGAGTGTAGAGGTGAAATTCGTAGATATTCGGAGGAACACCAGTGGCGAAGGCGACCACCTGGTACAGTATTGACGCTGAGATGCGAAAGCGTGGGG
139	ASV_488	Bacteria	Bacteroidota	Bacteroidia	Bacteroidales	NA	NA	NA	GCAAGCGTTATCCGGATTTATTGGGTTTAAAGGGTGCGCAGGCGGAAAAGTAAGTCAGTGGTGAAAGGCCGCCGCTTAACGGTGGGACTGCCATTGATACTGCTTTTCTTGAGTATGGTTGAGGTAGGCGGAATGTGTGGTGTAGCGGTGAAATGCATAGATATCACACAGAACACCGATTGCGAAGGCAGCTTACTAAGCCATTACTGACGCTGAGGCACGAAAGCGTGGGT
140	ASV_490	Bacteria	Proteobacteria	Gammaproteobacteria	Oceanospirillales	Nitrincolaceae	Marinobacterium	NA	GCAAGCGTTAATCGGAATTACTGGGCGTAAAGCGCGCGTAGGTGGTTCAGTCAGTCAGATGTGAAAGCCCCGGGCTCAACCTGGGAACTGCACCTGATACTGCTGAACTAGAGTACGGTAGAGGGTAGTGGAATTTCCTGTGTAGCGGTGAAATGCGTAGATATAGGAAGGAACACCAGTGGCGAAGGCGACTGCCTGGACTGATACTGACACTGAGGTGCGAAAGCGTGGGG
141	ASV_493	Bacteria	NA	NA	NA	NA	NA	NA	GCAAGCGTTGTCCGGATTTACTGGGTGTAAAGGGCATGTAGGCGGGGATATAAGTCAGATGTGAAATCCTGTGGCTCAACCACAGAACTGCATCTGAAACTATATCTCTTGAGTACTGGAGAGGAAAGCGGAATTCCTAGTGTAGCGGTGAAATGCGTAGATATTAGGAGGAACACCGGTGGCGAAGGCGGCTTTCTGGACAGTAACTGACGCTGAGATGCGAAAGCGTGGGG
142	ASV_496	Bacteria	Proteobacteria	Gammaproteobacteria	Pseudomonadales	Pseudomonadaceae	NA	NA	GCAAGCGTTAATCGGAATTACTGGGCGTAAAGCGCGCGTAGGTGGTTCGTTAAGTTGGATGTGAAAGCCCCGGGCTCAACCTGGGAACTGCATCCAAAACTGGCGAGCTAGAGTATGGCAGAGGGTGGTGGAATTTCCTGTGTAGCGGTGAAATGCGTAGATATAGGAAGGAACACCAGTGGCGAAGGCGACCACCTGGGCTAATACTGACACTGAGGTGCGAAAGCGTGGGG
143	ASV_502	Bacteria	Desulfobacterota	Desulfobacteria	Desulfobacterales	Desulfolunaceae	Desulfofaba	NA	GCAAGCGTTATTCGGAATTATTGGGCGTAAAGCGCGCGTAGGCGGTTTCGTAGGTCAGATGTGAAAGCCCGGGGCTCAACCCCGGACGTGCATTTGAAACCCCGGAACTTGAGTATGGGAGAGGGAAGTGGAATTCCAGGTGTAGAGGTGAAATTCGTAGATATCTGGAGGAACACCGGTGGCGAAGGCGACTTCCTGGACCAATACTGACGCTGAGGTGCGAAGGCGTGGGG
144	ASV_505	Bacteria	Proteobacteria	Gammaproteobacteria	Thiomicrospirales	Thiomicrospiraceae	endosymbionts_2	NA	GCGAGCGTTAATCGGAATTACTGGGCGTAAAGCGCGCGTAGGCGGATAGATAAGTTGGATGTGAAAGCCCCGGGCTTAACCTGGGATGGTCATTCAAAACTGTTTATCTAGAGTGTGGCAGAGGGCAGTGGAATTCCTAGTGTAGCGGTGAAATGCGTAGATATTAGGAGGAACATCAGTGGCGAAGGCGACTGCCTGGACCGACACTGACGCTGAGGTGCGAAAGCGTGGGT
145	ASV_506	Bacteria	Proteobacteria	Gammaproteobacteria	NA	NA	NA	NA	GCAAGCGTTAATCGGAATTACTGGGCGTAAAGCGCGCGTAGGCGGTTATTTAAGCGAGATGTGAAAGCCCAGGGCTCAACCTTGGAATTGCATTTCGAACTGGGTAACTAGAGTACAAGAGAGGGTGGTGGAATTTCCAGTGTAGCGGTGAAATGCGTAGAGATTGGAAGGAACATCAGTGGCGAAGGCGGCCACCTGGATTGATACTGACGCTGAGGTGCGAAAGCGTGGGG
146	ASV_510	Bacteria	Bacteroidota	Bacteroidia	Flavobacteriales	Flavobacteriaceae	NA	NA	GCAAGCGTTATCCGGAATCATTGGGTTTAAAGGGTCCGCAGGCGGTCAATTAAGTCAGAGGTGAAATCCCGCAGCTTAACTGTGGAACTGCCTTTGATACTGGTTGACTTGAGTTATACGGAAGTAGATAGAATAAGTAGTGTAGCGGTGAAATGCATAGATATTACTTAGAATACCGATTGCGAAGGCAGTCTACTACGTGTATACTGACGCTCATGGACGAAAGCGTGGGG
147	ASV_512	Bacteria	Proteobacteria	Alphaproteobacteria	Rhodobacterales	Rhodobacteraceae	NA	NA	GTTAGCGTTGTTCGGAATTACTGGGCGTAAAGCGCACGTAGGCGGACCATTAAGTGAGGGGTGAAATCCCGGGGCTCAACCCCGGAACTGCCTTTCATACTGGTGGTCTTGAGTTCGAGAGAGGTGAGTGGAATTCCGAGTGTAGAGGTGAAATTCGTAGATATTCGGAGGAACACCAGTGGCGAAGGCGGCTCACTGGCTCGATACTGACGCTGAGGTGCGAAAGTGTGGGG
148	ASV_513	Bacteria	Proteobacteria	Alphaproteobacteria	NA	NA	NA	NA	GCTAGCGTTGTTCGGAATTACTGGGCGTAAAGCGCGCGTAGGCGGACTCTTAAGCCAGATGTGAAATCCCGGGGCTCAACCTCGGAACTGCATTTGGAACTGGGAGTCTAGAGGTCAGGAGAGGTTCGTGGAATGCCGAGTGTAGAGGTGAAATTCGTAGATATTCGGTGGAACACCAGTGGCGAAGGCGACGAACTGGACTGATACTGACGCTGAGGTGCGAAAGTGTGGGG
149	ASV_517	Bacteria	Bacteroidota	Bacteroidia	Bacteroidales	Marinifilaceae	Marinifilum	NA	TCGAGCGTTATCCGGATTTATTGGGTTTAAAGGGTCCGTAGGCGGGTTAGTAAGTCAGTGGTGAAATCTTGCAGCTCAACTGTAAAACTGCCATTGATACTGCTGATCTTGAATATAGTTGAGGTGGGCGGAATACGTTATGTAGCGGTGAAATGCATAGATATAACGTAGAACACCGATTGCGAAGGCAGCTCACTAAGCTATTATTGACGCTGATGGACGAAAGCGTGGGG
150	ASV_519	Bacteria	Firmicutes	Bacilli	Staphylococcales	Staphylococcaceae	Staphylococcus	NA	GCAAGCGTTATCCGGAATTATTGGGCGTAAAGCGCGCGTAGGCGGTTTCTTAAGTCTGATGTGAAAGCCCACGGCTCAACCGTGGAGGGTCATTGGAAACTGGGAAACTTGAGTACAGAAGAGGAAAGTGGAATTCCATGTGTAGCGGTGAAATGCGCAGAGATATGGAGGAACACCAGTGGCGAAGGCGACTTTCTGGTCTGTAACTGACGCTGATGTGCGAAAGCGTGGGG
151	ASV_523	Bacteria	Spirochaetota	Spirochaetia	Spirochaetales	Spirochaetaceae	Alkalispirochaeta	NA	GCGAGCGTTGTTCGGAATTATTGGGCGTAAAGGGCGCGTAGGCGGATATGCAAGTCTGGTGTGAAAGACCGCAGCTCAACTGCGGGTACGCGCTGGAAACTGTATGTCTTGAATCCTTGAGGGGAAACTGGAATTCCTGGTGTAGGGGTGAAATCTGTAGATATCAGGAAGAACATCGGTGGCGAAGGCGAGTTTCTGGCAAGTGATTGACGCTGAGGCGCGAAAGCGTGGGG
152	ASV_524	Bacteria	Firmicutes	Bacilli	Staphylococcales	Staphylococcaceae	Staphylococcus	NA	GCAAGCGTTATCCGGAATTATTGGGCGTAAAGCGCGCGTAGGCGGTTTTTTAAGTCTGATGTGAAAGCCCACGGCTCAACCGTGGAGGGTCATTGGAAACTGGAAAACTTGAGTGCAGAAGAGGAAAGTGGAATTCCATGTGTAGCGGTGAAATGCGCAGAGATATGGAGGAACACCAGTGGCGAAGGCGACTTTCTGGTCTGTAACTGACGCTGATGTGCGAAAGCGTGGGG
153	ASV_527	Archaea	Nanoarchaeota	Nanoarchaeia	Woesearchaeales	SCGC AAA286-E23	NA	NA	ACGAGTGGAGTTCACTATTATTGGGTCTAAAGTGTCCGTAGCTGGTTTGTTAAGTCTCTTGTGAAATTTCTGTTGCTTAACTCAGAAATTGCAAGAGATACTGGCAAACTTGAGACCGGAAGAGGTAACAAGTATTGTTTGGGTAGCGGTAAAATGCTATAATCCTTACAAGACTAACTAAGGCGAAGGCATGTTACTGGGACGGATCTGACAGTGAGGGACGAGAGCTGGGGG
154	ASV_531	Bacteria	Proteobacteria	Gammaproteobacteria	NA	NA	NA	NA	GCGAGCGTTAATCGGAATTACTGGGCGTAAAGCGCACGTAGGCGGTTCATTAAGTTGGATGTGAAAGCCCTGGGCTCAACCTGGGAATTGCATCCAAAACTGGTCAACTAGAGTATGGTAGAGGGGGGTAGAATTCACGGTGTAGCGGTGAAATGCGTAGATATCGTGAGGAATACCGATGGCGAAGGCAGCCCCCTGGACTGATACTGACGCTGAGGTGCGAAAGCGTGGGG
155	ASV_536	Bacteria	Proteobacteria	Alphaproteobacteria	Rhizobiales	Rhizobiaceae	Ahrensia	NA	GCTAGCGTTGTTCGGAATTACTGGGCGTAAAGCGCACGTAGGCGGATTGATCAGTTAGAGGTGAAATCCCGGGGCTCAACCCCGGAACTGCCTTTAATACTGTCAGTCTAGAGATCGAGAGAGGTGAGTGGAATTCCGAGTGTAGAGGTGAAATTCGTAGATATTCGGAGGAACACCAGTGGCGAAGGCGGCTCACTGGCTCGATACTGACGCTGAGGTGCGAAAGCGTGGGG
156	ASV_541	NA	NA	NA	NA	NA	NA	NA	GCAAGCGTTGTTCGGAATCACTGGGCTTAAAGCGTCCGCAGGCGGTCTGTAAAGTCAGGAGTGAAATCCCGGGGCTCAACCCCGGAACTGCTCTTGAAACTCACAGACTAGAATATTGGAGAGGTTGGGAGAATTCCTAGTGTAGAGGTGAAATTCGCAGATATTAGGAGGAATACCAGTGGCGTAGGCGCCCAACTGGACAATTATTGACGCTCAGGGACGAAGGCGTGGGG
157	ASV_543	Bacteria	Bacteroidota	Bacteroidia	Sphingobacteriales	NS11-12 marine group	NA	NA	CCAAGCGTTGTCCGGATTCATTGGGTTTAAAGGGTACGTAGGCGGGTTATTAAGTCAGTGGTGAAAGCCTACAGCTTAACTGTAGAACTGCCATTGAAACTGGTAACCTTGAGTTTGGACGAGGTGGATGGAATGTATCATGTAGCGGTGAAATGCTTAGATATGATACAGAACACCGATTGCGAAGGCAGTCCACTAGACCAATACTGACGCTGAGGTACGAAAGCATGGGG
158	ASV_551	Bacteria	Verrucomicrobiota	Lentisphaeria	NA	NA	NA	NA	GCGAGCGTTATTCGGATTTACTGGGCGTAAAGGGTCCGCAGGGGGTTTGCCAAGTCTGATGTGAAAGCCCGAGGCTCAACCTCGGAACTGCATTGGAAACTGGCGGACTTGAGTATGCGAGGGGTGAGCGGAATTCCAGGTGTAGCGGTGGAATGCGTAGATATCTGGAAGAACACCGATGGCGAAGGCGGCTCACTGGCGCAATACTGACCCTCATGGACGAAAGCGTGGGT
159	ASV_553	Bacteria	Proteobacteria	Alphaproteobacteria	Rhodobacterales	Rhodobacteraceae	NA	NA	GTTAGCGTTGTTCGGAATTACTGGGCGTAAAGCGTACGTAGGCGGACTATTAAGTCAGAGGTGAAATCCCAGGGCTCAACCCTGGAACTGCCTTTGATACTGGTAGTCTTGAGTTCGAGAGAGGTGAGTGGAATTCCGAGTGTAGAGGTGAAATTCGTAGATATTCGGAGGAACACCAGTGGCGAAGGCGGCTCACTGGCTCGATACTGACGCTGAGGTACGAAAGTGTGGGG
160	ASV_555	Bacteria	Proteobacteria	Gammaproteobacteria	Vibrionales	Vibrionaceae	NA	NA	GCGAGCGTTAATCGGAATTACTGGGCGTAAAGCGCATGCAGGTGGTTTGTTAAGTCAGATGTGAAAGCCCGGGGCTCAACCTCGGAATTGCATTTGAAACTGGCGGACTAGAGTACTGTAGAGGGGGGTAGAATTTCAGGTGTAGCGGTGAAATGCGTAGAGATCTGAAGGAATACCGGTGGCGAAGGCGGCCCCCTGGACAGATACTGACACTCAGATGCGAAAGCGTGGGG
161	ASV_557	Bacteria	Firmicutes	Clostridia	Clostridiales	Clostridiaceae	NA	NA	GCGAGCGTTGTCCGGATTTACTGGGCGTAAAGGGTGCGTAGGCGGATATTTAAGTGAGATGTGAAATCCCCGGGCTTAACTTGGGGGCTGCATTTCAAACTGGATATCTAGAGTACAGGAGAGGAAAGTGGAATTCCTAGTGTAGCGGTGAAATGCGTAGAGATTAGGAAGAACACCAGTGGCGAAGGCGACTTTCTGGACTGTAACTGACGCTGAGGCACGAAAGCGTGGGG
162	ASV_565	Bacteria	Proteobacteria	Alphaproteobacteria	Rhodobacterales	Rhodobacteraceae	NA	NA	GTTAGCGTTGTTCGGAATTACTGGGCGTAAAGCGCACGTAGGCGGATTAGTCAGTCAGAGGTGAAATCCCAGGGCTCAACCCTGGAACTGCCTTTGATACTGCTAGTCTTGAGTTCGAGAGAGGTGAGTGGAATTCCGAGTGTAGAGGTGAAATTCGTAGATATTCGGAGGAACACCAGTGGCGAAGGCGGCTCACTGGCTCGATACTGACGCTGAGGTGCGAAAGTGTGGGG
163	ASV_566	Bacteria	Proteobacteria	Gammaproteobacteria	Burkholderiales	Rhodocyclaceae	NA	NA	GCGAGCGTTAATCGGAATTACTGGGCGTAAAGCGTGCGCAGGCGGTTTCGTAAGACAGACGTGAAATCCCCGGGCTCAACCTGGGAACTGCGTTTGTGACTGCGAGGCTAGAGTACGGCAGAGGGGGGTAGAATTCCACGTGTAGCAGTGAAATGCGTAGAGATGTGGAGGAATACCGATGGCGAAGGCAGCCCCCTGGGTTAGTACTGACGCTCATGCACGAAAGCGTGGGG
164	ASV_569	Bacteria	NA	NA	NA	NA	NA	NA	GCAAGCGTTATCCGGAATCACTGGGTTTAAAGGGTGCGTAGGCGGTTAGATAAGTCAGAGGTGAAAGCTTTCCGCTTAACGGAAAAACTGCCTTTGATACTGTTTAACTTGAATTAGGCTGAGGTACGCGGAATGTGACATGTAGCGGTGAAATGCATAGATATGTCATAGAACACCAATTGCGAAGGCAGCGTACTAGACCTTAATTGACGCTGAGGCACGAAAGCGTGGGT
165	ASV_572	Bacteria	Acidobacteriota	Thermoanaerobaculia	Thermoanaerobaculales	Thermoanaerobaculaceae	Subgroup 10	NA	GCGAGCGTTATTCGGAATTATTGGGCGTAAAGGGCGCGTAGGCGGCCCTGTAAGTCAGGGGTGAAATCCCTCGGCTCAACCGAGGAACTGCCTCTGAAACTGCAGGGCTTGAGACCGGGAGAGGGTAGTGGAATTCCCAGTGTAGCGGTGAAATGCGTAGATATTGGGAGGAACACCGGTGGCGAAGGCGGCTACCTGGACCGGTTCTGACGCTGAGGCGCGAAAGTGTGGGG
166	ASV_573	Bacteria	Desulfobacterota	Desulfobacteria	Desulfobacterales	Desulfolunaceae	Desulfofaba	NA	GCAAGCGTTATTCGGAATTATTGGGCGTAAAGCGCGCGTAGGCGGTTTCGTAGGTCAGATGTGAAATCCCGGGGCTCAACCCCGGAAGTGCATTTGAAACCCCGAAACTTGAGTACGGGAGAGGGAAGTGGAATTCCAGGTGTAGAGGTGAAATTCGTAGATATCTGGAGGAACACCGGTGGCGAAGGCGACTTCCTGGACCGATACTGACGCTGAGGTGCGAAGGCGTGGGG
167	ASV_579	Bacteria	Proteobacteria	Gammaproteobacteria	Francisellales	Francisellaceae	[Caedibacter] taeniospiralis group	NA	GCGAGCGTTAATCGGAATTACTGGGCGTAAAGGGTTCGTAGGTGGTTAGATCAGTAAGATGTGAAAGCCCTGGGCTTAACCTAGGAATTGCATTTGATACTGTTTAACTAGAGTTCACTAGAGGATTGGGGAATTTCCGGTGTAGCAGTGAAATGCGTAGAGATCGGAAGGAACATCAATGGCGAAGGCAACAATCTGGGGTTGAACTGACACTGAGGGACGAAAGCGTGGGT
168	ASV_582	NA	NA	NA	NA	NA	NA	NA	GCAAGCATTAATCGGAATTATTGGGCGTAAAGGGCGCGTAGGCGGAATTGTAAGTCAGATGTGAAATACCGAGGCTTAACCTCGGTGCTGCATCCGAAACTGCAAATCTCGAGGATAGACGGAGAAAACGGAATTCCACGTGTAGCGGTGAAATGCGTGGATATGTGGAAGAACACCTGTGGCGAAAGCGGTTTTCTAGTTTATTCCTGACGCTGAGGCGCGAGAGCAAGGGG
169	ASV_591	Bacteria	Actinobacteriota	Actinobacteria	Corynebacteriales	Corynebacteriaceae	Turicella	NA	GCGAGCGTTGTCCGGATTTACTGGGCGTAAAGAGCTCGTAGGTGGCTTGTCGCGTCGTCTGTGAAAGTCTGGGGCTTAACTCCGGGTGTGCAGGCGATACGGGCTGGCTTGAGTGCTGTAGGGGAGACTGGAATTCCTGGTGTAGCGGTGGAATGCGCAGATATCAGGAGGAACACCGATGGCGAAGGCAGGTCTCTGGGCAGTCACTGACGCTGAGGAGCGAGAGCATGGGT
170	ASV_592	Bacteria	Actinobacteriota	Actinobacteria	Micrococcales	Microbacteriaceae	NA	NA	GCAAGCGTTGTCCGGAATTATTGGGCGTAAAGAGCTCGTAGGCGGCTTGTCGCGTCTGCTGTGAAAACCCGAGGCTCAACCTCGGGCCTGCAGTGGGTACGGGCAGGCTAGAGTGCGGTAGGGGAGATTGGAATTCCTGGTGTAGCGGTGGAATGCGCAGATATCAGGAGGAACACCGATGGCGAAGGCAGATCTCTGGGCCGTAACTGACGCTGAGGAGCGAAAGCATGGGG
171	ASV_593	Bacteria	Desulfobacterota	Desulfobacteria	Desulfobacterales	Desulfobacteraceae	NA	NA	GCAAGCGTTATTCGGAATTATTGGGCGTAAAGGGCGCGTAGGCGGTCCTGTCAGTCAGATGTGAAAGCCCGGGGCTCAACCCCGGACGTGCATTTGAAACAGCAGGACTTGAGTACGGGAGAGGAAAGCGGAATTCCTGGTGTAGAGGTGAAATTCGTAGATATCAGGAGGAACACCGGTGGCGAAGGCGGCTTTCTGGACCGATACTGACGCTGAGGCGCGAAGGCGTGGGT
172	ASV_595	Bacteria	Patescibacteria	Gracilibacteria	JGI 0000069-P22	NA	NA	NA	TCGAGCGTTACCCGGAATCACTGGGTGTAAAGGGTTCGTAGGCGGTTTAATAAGTTGGATATGAAAGACCGGAGCTCAACTTCGTGTTTGTGTTCAAAACTGTTAAACTAGAATCAGGGAGAGGTAAGTAGAATTCTAAGTGTAGGGGTGCAATCCGTAGATACTTAGAGGAATACCAAAAGCGAAGGCAACTTACTGGAACTGTATTGACGCTGAGGAACGAAAGCGTGGGT
173	ASV_596	Bacteria	Spirochaetota	Spirochaetia	Spirochaetales	Spirochaetaceae	NA	NA	GCAAGCGTTGTTCGGATTTATTGGGCGTAAAGGGCGTGTAGGCGGTTTATCAAGCCTGATGTGAAAGACCCCGGCTTAACCGGGGGAACGCGTTGGGAACTGGTAGACTAGAATGTAAGAGGGGTAGTTGGAATTCCAGGTGTAGGGGTGAAATCTGTAGATATCTGGAAGAACACCGGTGGCGAAGGCGAACTACTGGCTATACATTGACGCTGAGGCGCGAAAGTGTGGGG
174	ASV_597	Bacteria	Bacteroidota	Bacteroidia	Flavobacteriales	Flavobacteriaceae	NA	NA	GCAAGCGTTATCCGGAATCATTGGGTTTAAAGGGTCCGCAGGCGGTCAATTAAGTCAGAGGTGAAATCCCACAGCTCAACTGTGGAACTGCCTTTGATACTGGTTGACTTGAGTTATACGGAAGTAGATAGAATAAGTAGTGTAGCGGTGAAATGCATAGATATTACTTAGAATACCGATTGCGAAGGCAGTCTACTACGTGTATACTGACGCTCATGGACGAAAGCGTGGGG
175	ASV_598	Bacteria	Bacteroidota	Bacteroidia	Flavobacteriales	Flavobacteriaceae	NA	NA	GCAAGCGTTATCCGGAATCATTGGGTTTAAAGGGTCCGTAGGCGGATAAATAAGTCAGTGGTGAAATGCAGGGGCTCAACTCCGGCACTGCCATTGATACTGTTTATCTTGAATTATTGTGAAGTGGTTAGAATATGTAGTGTAGCGGTGAAATGCTTAGATATTACATAGAATACCGATTGCGAAGGCAGATCACTAACAATATATTGACGCTGATGGACGAAAGCGTAGGT
176	ASV_603	Bacteria	Bacteroidota	Bacteroidia	Flavobacteriales	Cryomorphaceae	NS10 marine group	NA	CCAAGCGTTATCCGGAATCATTGGGTTTAAAGGGTGCGTAGGCGGATTAATAAGTCAGGGGTGAAATCCTACAGCTCAACTGTAGAACTGCCTTTGATACTGTTAGTCTTGAATCTAGTTGAAGTAGGCGGAATGTAACATGTAGCGGTGAAATGCATAGAGATGTTACAGAACACCGATTGCGAAGGCAGCTTGCTAAGCTAGTATTGACGCTGATGCACGAAAGCGTGGGG
177	ASV_604	Bacteria	Firmicutes	Clostridia	NA	NA	NA	NA	GCAAGCGTTGTCCGGATTTACTGGGCGTAAAGAGTGTGTAGGCGGATAATTAAGTCAGATGTGAAATACCGGGGCTCAACCCCGGAACTGCATTTGATACTGGTTATCTAGAGTGCAGGAGAGGAGAGTGGAATTCCTAGTGTAGCGGTGAAATGCGTAGAGATTAGGAAGAACACCAGTGGCGAAGGCGACTCTCTGGACTGTAACTGACGCTGAGACACGAAAGCGTGGGG
178	ASV_610	Bacteria	Bacteroidota	Bacteroidia	NA	NA	NA	NA	GCAAGCGTTGTCCGGATTTATTGGGTTTAAAGGGTGCGTAGGCGGCTAATTAAGTCAGGGGTGAAATGTCTGGGCTCAACCGAGGCACTGCCCTTGATACTGGTTAGCTTGAGTATCGTTGAGGTAGGCGGAATTTATGGTGTAGCGGTGAAATGCATAGATACCATAAAGAACACCGATAGCGAAGGCAGCTTACTGAAGGATAACTGACGCTGATGCACGAAAGCGTGGGG
179	ASV_611	Bacteria	Proteobacteria	Gammaproteobacteria	Francisellales	Francisellaceae	[Caedibacter] taeniospiralis group	NA	GCGAGCGTTAATCGGAATTACTGGGCGTAAAGGGTTCGTAGGTGGTTAGATCAGTCAGATGTGAAAGCCCTGGGCTTAACCTAGGAATTGCATTTGATACTGTTTAACTAGAGTTAACTAGAGGATTGGGGAATTTCCGGTGTAGCAGTGAAATGCGTAGAGATCGGAAGGAACATCAATGGCGAAGGCAACAATCTGGGGTTGAACTGACACTGAGGGACGAAAGCGTGGGT
180	ASV_621	Bacteria	Firmicutes	Clostridia	Peptostreptococcales-Tissierellales	NA	Tissierella	NA	GCAAGCGTTGTCCGGATTTATTGGGCGTAAAGGGTGCGTAGGCGGCCATTTAAGTCAGATGTGAAAGATCACGGCTCAACCGTGGTAAGCATTTGAAACTGAAAGGCTTGAGTTAAGGAGAGGAAAGTGGAATTCCTAGTGTAGCGGTGAAATGCGTAGATATTAGGAGGAATACCAGTGGCGAAGGCGACTTTCTGGACTTATACTGACGCTGAGGCACGAAAGCGTGGGG
181	ASV_623	Bacteria	Proteobacteria	Gammaproteobacteria	Xanthomonadales	Xanthomonadaceae	Pseudoxanthomonas	NA	GCAAGCGTTACTCGGAATTACTGGGCGTAAAGCGTGCGTAGGTGGTGGTTTAAGTCTGCTGTGAAAGCCCTGGGCTCAACCTGGGAATTGCAGTGGATACTGGATCACTAGAGTGTGGTAGAGGGATGCGGAATTTCTGGTGTAGCAGTGAAATGCGTAGAGATCAGAAGGAACATCCGTGGCGAAGGCGGCATCCTGGGCCAACACTGACACTGAGGCACGAAAGCGTGGGG
182	ASV_626	Bacteria	Firmicutes	Bacilli	Bacillales	Bacillaceae	NA	NA	GCGAGCGTTGTCCGGAATTATTGGGCGTAAAGCGCGCGCAGGCGGTCCCTTAAGTCTGATGTGAAAGCCCACGGCTCAACCGTGGAGGGTCATTGGAAACTGGGGGACTTGAGTGCAGAAGAGGAGAGCGGAATTCCACGTGTAGCGGTGAAATGCGTAGAGATGTGGAGGAACACCAGTGGCGAAGGCGGCTCTCTGGTCTGTAACTGACGCTGAGGCGCGAAAGCGTGGGG
183	ASV_630	Bacteria	Firmicutes	Clostridia	NA	Hungateiclostridiaceae	NA	NA	GCGAGCGTTGTCCGGAATTACTGGGTGTAAAGGGCGTGTAGGCGGGAAAATAAGTCAGATGTGAAATTCCGAGGCTCAACCTCGGCGGTGCATCTGAAACTGTTTTTCTTGAGTGTCGGAGAGGAAAGCGGAATTCCTAGTGTAGCGGTGAAATGCGTAGAGATTAGGAGGAACACCAGTGGCGAAGGCGGCTTTCTGGACGATAACTGACGCTGAGGCGCGAAAGCGTGGGG
184	ASV_631	Bacteria	Desulfobacterota	Desulfobulbia	Desulfobulbales	Desulfocapsaceae	Desulfopila	NA	GCAAGCGTTGTTCGGAATTACTGGGCGTAAAGCGCGCGTAGGCGGCCTTTTAAGTCAGATGTGAAAGTCCACGGCTCAACCGTGGAAGTGCATTTGATACTGGAAGGCTTGAGTACTGGAGGGGATGGTGGAATTCCCGGTGTAGAGGTGAAATTCGTAGATATCGGGAGGAATACCGGTGGCGAAGGCGACCATCTGGCCAGATACTGACGCTGAGGTGCGAAAGCGTGGGG
185	ASV_634	NA	NA	NA	NA	NA	NA	NA	GCAAGCGTTGTTCGGAATGACTGGGCGTAAAGAGCACGTAGGCGGGTTTACAAGTCAGATGTGAAATCCCCGGGCTTAACCTGGGAACTGCACCTGAAACTGTAAATCTTGAATATCTGAGGGGTTGGTGGAATTCCGGGTGTAGGAGTGAAATCCGTAGATATCCGGAGGAACATCGGCGGCGAAGGCGGCCAACTGGCAGTATATTGACGCTGAGGTGCGAAAGCGTGGGG
186	ASV_637	NA	NA	NA	NA	NA	NA	NA	TCTTTACAATAACTCAGGGAATATTCTGTTTTTACGTCTTGAGGCCAAATTTCCCATTTGAACACGATTACGTGCTGTGAGAAATTTGGCAAAAAACAATTATTCACCCGCGTGAATTGTAGATAGGAAAAAACCCTTAGGGATAACGATAGGCTTTTCCAAAAACCAATTATCTATCTGCCATTAAAAAAAAAGCAAA
187	ASV_638	Bacteria	Desulfobacterota	Desulfovibrionia	Desulfovibrionales	NA	NA	NA	GCAAGCGTTAATCGGAATCACTGGGCGTAAAGCGCGCGTAGGCGGCTTTGTAAGTCAGATGTGAAAGCCCACGGCTCAACCGTGGAATTGCATTTGATACTGCATGGCTAGAGTTCGGGAGAGGGTAGTGGAATTCCAGGTGTAGGAGTGAAATCCGTAGAGATCTGGAGGAACACCAGTGGCGAAGGCGACTACCTGGACCGATACTGACGCTGAGGTGCGAAAGCGTGGGG
188	ASV_643	Bacteria	Proteobacteria	Gammaproteobacteria	Alteromonadales	Pseudoalteromonadaceae	Algicola	NA	GCAAGCGTTAATCGGAATTACTGGGCGTAAAGCGCACGCAGGCGGTTTGTTAAGCGAGATGTGAAATCCCCGGGCTCAACCTGGGAATTGCATTTCGAACTGACAAACTAGAGTACGAAAGAGGGGGGTAGAATTCCAGGTGTAGCGGTGAAATGCGTAGATATCTGGAGGAATACCGATGGCGAAGGCAGCCCCCTGGTTCGATACTGACGCTCAGGTGCGAAGGCGTGGGG
189	ASV_644	Bacteria	Proteobacteria	Gammaproteobacteria	Pseudomonadales	Moraxellaceae	NA	NA	GCGAGCGTTAATCGGAATTACTGGGCGTAAAGCGAGTGTAGGTGGCTCATTAAGTCACATGTGAAATCCCCGGGCTTAACCTGGGAACTGCATGTGATACTGGTGGTGCTAGAATATGTGAGAGGGAAGTAGAATTCCAGGTGTAGCGGTGAAATGCGTAGAGATCTGGAGGAATACCGATGGCGAAGGCAGCTTCCTGGCATAATATTGACACTGAGATTCGAAAGCGTGGGT
190	ASV_645	NA	NA	NA	NA	NA	NA	NA	ACGAGTGGCAATCACGTTTATTGGGCCTAAAGCGTTCGTAGCAGGTTTCATAAATCTCTTGTGAAATTGCAGGGCTTAACTCTGCAACGTGCAGGAGACACTGTGAGACTTGGGACCGGGAAGGGTTAGAGGTATTCCTGAGGGAGCGGTAAAATGCTATAATCTCAGGAGGACCGCCTGTGGCGAAGGCGTCTAACTAGAACGGATCCGACTGTGAGGGACGAAAGCCAGGGG
191	ASV_646	Bacteria	NA	NA	NA	NA	NA	NA	GCAAACGTTGCTCGGAATCATTGGGCGTAAAGCGCACGTAGGCGGCTGATCAAGTTGGATGTGAAAGTCCTCGGCTCAACCGGGGAAGTGCATCCAAAACTGGTCGGCTTGAATCATGGAGGGGGTCAGAGAATTCTCGGTGTAGAGGTGAAATTCGTAGATATCGGGAGGAATACCAGTGGCGAAGGCGCTGACCTGGACAATGATTGACGCTGAGGTGCGAAAGCGTGGGT
192	ASV_652	Bacteria	Bacteroidota	Bacteroidia	Flavobacteriales	Flavobacteriaceae	NA	NA	GCAAGCGTTATCCGGAATCATTGGGTTTAAAGGGTCCGCAGGCGGTCAATTAAGTCAGAGGTGAAATCCCATAGCTTAACTATGGAACTGCCTTTGATACTGGTTGACTTGAGTTATACGGAAGTAGATAGAATATGTAGTGTAGCGGTGAAATGCATAGATATTACATAGAATACCGATTGCGAAGGCAGTCTACTACGTATATACTGACGCTCATGGACGAAAGCGTGGGG
193	ASV_654	Bacteria	Firmicutes	Bacilli	Lactobacillales	NA	NA	NA	CCGAGCGTTGTCCGGATTTATTGGGCGTAAAGCGAGCGCAGGCGGTTAGATAAGTCTGAAGTTAAAGGCTGTGGCTTAACCATAGTACGCTTTGGAAACTGTTTAACTTGAGTGCAAGAGGGGAGAGTGGAATTCCATGTGTAGCGGTGAAATGCGTAGATATATGGAGGAACACCGGTGGCGAAAGCGGCTCTCTGGCTTGTAACTGACGCTGAGGCTCGAAAGCGTGGGG
194	ASV_657	Bacteria	Proteobacteria	Gammaproteobacteria	NA	NA	NA	NA	GCAAGCGTTAATCGGAATTACTGGGCGTAAAGCGCGCGTAGGCGGCTTTTTAAGTCGGATGTGAAATCCCCGGGCTTAACCTGGGAACTGCATTCGATACTGGAAAGCTAGAGTATGGTAGAGGGAAGTGGAATTCAGGGTGTAGCGGTGAAATGCGTAGATATCCTGAGGAACACCAGTGGCGAAGGCGACTTCCTGGACCAATACTGACGCTGAGGTGCGAAAGCGTGGGG
195	ASV_663	Bacteria	Proteobacteria	Alphaproteobacteria	SAR11 clade	Clade I	Clade Ia	NA	CCTAGCGTAGTTCGGAATTACTGGGCTTAAAGAGTTCGTAGGTGGTTGAAAAAGTTGGTGGTGAAATCCCAGAGCTTAACTCTGGAACTGCCATCAAAACTTTTCAGCTAGAGTATGATAGAGGAAAGCAGAATTTCTAGTGTAGAGGTGAAATTCGTAGATATTAGAAAGAATACCAATTGCGAAGGCAGCTTTCTGGATCATTACTGACACTGAGGAACGAAAGCATGGGT
196	ASV_667	Bacteria	Firmicutes	Clostridia	Peptostreptococcales-Tissierellales	Fusibacteraceae	Fusibacter	NA	GCAAGCGTTATCCGGAATCACTGGGCGTAAAGGGTGCGTAGGCGGCTTTGCAAGTCAGAAGTGAAAGGCTACGGCTCAACCGTAGTAAGCTTTTGAAACTGCAAGGCTAGAGTGCAGGAGAGGTAAGTGGAATTCCTAGTGTAGAGGTGAAATTCGTAGATATTAGGAGGAACACCAGTGGCGAAGGCGACTTACTGGACTGTAACTGACGCTGATGCACGAAAGCGTGGGG
197	ASV_673	Bacteria	Bacteroidota	Bacteroidia	Cytophagales	Cyclobacteriaceae	Fabibacter	NA	GCAAGCGTTGTCCGGATTTATTGGGTTTAAAGGGTGCGTAGGCGGATCTTTAAGTCAGTGGTGAAATCCTGCAGCTTAACTGTAGAACTGCCATTGATACTGGAGGTCTTGAGTATACTAGAGGTAGGCGGAATTTATGGTGTAGCGGTGAAATGCATAGATACCATAAAGAACACCGATAGCGTAGGCAGCTTACTGGAGTATAACTGACGCTGAGGCACGAAAGCATGGGT
198	ASV_674	Bacteria	Proteobacteria	Gammaproteobacteria	Francisellales	Francisellaceae	[Caedibacter] taeniospiralis group	NA	GCGAGCGTTAATCGGAATTACTGGGCGTAAAGGGTTCGTAGGTGGTTAGATCAGTCAGATGTGAAAGCCATGGGCTTAACCTAGGAATTGCATTTGATACTGTTTAACTAGAGTTCACTAGAGGATTGGGGAATTTCCGGTGTAGCAGTGAAATGCGTAGAGATCGGAAGGAACATCAATGGCGAAGGCAACAATCTGGGGTTGAACTGACACTGAGGGACGAAAGCGTGGGT
199	ASV_676	Bacteria	NA	NA	NA	NA	NA	NA	GCAAGCGTTAATCGGAATTACTGGGCGTAAAGCGTGCGTAGGCGGCTCATTAAGTCGGATGTGAAAGCCCTGGGCTCAACCTGGGAACTGCATTCGATACTGGTGAGCTAGAATTTGATAGAGGTTAGTGGAATTCCTGGTGTAGCGGTGAAATGCGTAGATATCAGGAGGAACATCAGTGGCGAAGGCGACTGACTGGATCAAAATTGACGCTGAGGCACGAAAGCGTGGGG
200	ASV_677	Bacteria	Proteobacteria	Gammaproteobacteria	Cellvibrionales	Cellvibrionaceae	Aestuariicella	NA	GCAAGCGTTAATCGGAATTACTGGGCGTAAAGCGCGCGTAGGCGGCTTTGTAAGTTGGAGGTGAAATCCCCGGGCTCAACCTGGGAATTGCTTTCAAAACTGCAAGGCTTGAGTGCAGCAGAGGATAGTGGAATTTCTAGTGTAGCGGTGAAATGCGTAGATATTAGAAGGAACACCAGTGGCGAAGGCGACTGTCTGGGCTGACACTGACGCTGAGGTGCGAAAGCGTGGGG
201	ASV_681	Bacteria	Desulfobacterota	Desulfovibrionia	Desulfovibrionales	Desulfovibrionaceae	Desulfovibrio	NA	GCAAGCGTTAATCGGAATCACTGGGCGTAAAGCGTGCGTAGGCGGCGCAGCAAGTCAGACGTGAAAGCCCTCGGCTCAACCGAGGAATTGCGTTTGAAACTGCTGTGCTAGAGTCTCGGAGAGGTTGGCGGAATTCCAGGTGTAGGAGTGAAATCCGTAGATATCTGGAGGAACACCGGTGGCGAAGGCGGCCAACTGGACGAGTACTGACGCTGAGGTACGAAAGCGTGGGG
202	ASV_682	Bacteria	Proteobacteria	Alphaproteobacteria	Rhodobacterales	Rhodobacteraceae	NA	NA	GTTAGCGTTGTTCGGAATTACTGGGCGTAAAGCGTACGTAGGCGGATCAGAAAGTTGGGGGTGAAATCCCGGGGCTCAACCCCGGAACTGCCTCCAAAACTCCTGGTCTTGAGTTCGAGAGAGGTGAGTGGAATTCCAAGTGTAGAGGTGAAATTCGTAGATATTTGGAGGAACACCAGTGGCGAAGGCGGCTCACTGGCTCGATACTGACGCTGAGGTACGAAAGTGTGGGG
203	ASV_683	NA	NA	NA	NA	NA	NA	NA	GCTAGCGTTATTCGGAATTATTGGGCGTAAAGGGTGCGTAGGTTGTTATATAAGTGAATTATTAAATCCCCGGGCTTAACCCTGGAATTGTAATTTATACTGTATGACTAGAATATGGTAGAGGAAAGTGGAATTCCTAGTGTAGAGGTGAAATTCGTAGATATTAGGAGGAACGTCGAAGGCGAAGGCAGCTTTCTGGGCCATTATTTACACTGAGGCACGAAAGTGTGGGG
204	ASV_684	Bacteria	Bacteroidota	Bacteroidia	Bacteroidales	Marinifilaceae	Marinifilum	NA	TCGAGCGTTATCCGGATTTATTGGGTTTAAAGGGTCCGTAGGCGGGCTTGTAAGTCAGTGGTGAAATCCCGGAGCTCAACTCCGGAACTGCCATTGATACTGCAGGTCTTGAATTTGGTTGAGGTGGGCGGAATACGTTATGTAGCGGTGAAATGCATAGATATAACGTAGAACACCGATTGCGAAGGCAGCTCACTAAGCCAATATTGACGCTGATGGACGAAAGCGTGGGG
205	ASV_685	Bacteria	Proteobacteria	Gammaproteobacteria	Cellvibrionales	Cellvibrionaceae	NA	NA	GCGAGCGTTAATCGGAATTACTGGGCGTAAAGCGCGCGTAGGCGGTTATCTAAGCTAGATGTGAAATCCCCGGGCTCAACCTGGGACCTGCATTTAGAACTGGGTAGCTAGAGTACAGCAGAGGGGTGTGGAATTTCAGGTGTAGCGGTGAAATGCGTAGAGATCTGAAGGAACATCAGTGGCGAAGGCGACACCCTGGACTGATACTGACGCTGAGGTGCGAAAGCGTGGGG
206	ASV_686	Bacteria	Desulfobacterota	Desulfuromonadia	NA	Geopsychrobacteraceae	NA	NA	GCAAGCGTTGTTCGGAATTATTGGGCGTAAAGAGCATGTAGGCGGACTGTTAAGTCTGGTGTGAAAGCCCGGGGCTCAACCCCGGAAGTGCATCGGATACTGGCAGTCTTGAGTATGGGAGAGGAAAGTGGAATTCCGAGTGTAGGAGTGAAATCCGTAGATATTCGGAGGAACACCAGTGGCGAAGGCGGCTTTCTGGACCAATACTGACGCTGAGATGCGAAAGCGTGGGG
207	ASV_687	Bacteria	Bacteroidota	Bacteroidia	Bacteroidales	NA	NA	NA	GCAAGCGTTATCCGGATTTATTGGGTTTAAAGGGTGCGTAGGCGGGCTGATAAGTCAGAGGTGAAATCCTGCAGCTTAACTGTAGAACTGCCTTTGATACTGTTAGTCTTGAGTGCGGTTGAGGTAGGCGGAATGTGTAATGTAGCGGTGAAATGCTTAGATATTACACAGAACACCGATTGCGTAGGCAGCTTACTAAACCGTAACTGACGCTGATGCACGAAAGCGTGGGT
208	ASV_689	Bacteria	Bacteroidota	Bacteroidia	Flavobacteriales	Flavobacteriaceae	Nonlabens	NA	GCAAGCGTTATCCGGAATCATTGGGTTTAAAGGGTCCGTAGGCGGGTAAATAAGTCAGTGGTGAAATGCAGGGGCTCAACTCCGGCACTGCCATTGATACTGTTTATCTTGAATTATTGTGAAGTGGTTAGAATATGTAGTGTAGCGGTGAAATGCTTAGATATTACATAGAATACCGATTGCGAAGGCAGATCACTAACAATATATTGACGCTGATGGACGAAAGCGTAGGT
209	ASV_690	NA	NA	NA	NA	NA	NA	NA	GCGAGCGTTGTTCGGATTTACTGGGCGTAAAGGGCGCGTAGGCGGTTATATAAGTATGGGGTGAAATCCCGAGGCTCAACCTCGGAACTGCCTTATAAACTATGTAACTAGAGGACGAGAGAGGTAAGTGGAATTCTCAGTGTAGAGGTGAAATTCGTAGATATTGAGAAGAACACCAGTGGCGAAGGCGGCTTACTGGCTCGTTTCTGACGCTGAGGCGCGAAAGCGTGGGG
210	ASV_692	Bacteria	Proteobacteria	Alphaproteobacteria	NA	NA	NA	NA	GCTAGCGTTGTTCGGAATTACTGGGCGTAAAGCGCGCGTAGGCGGACCGTTAAGTCGGGGGTGAAAGCCCAGAGCTCAACTCTGGAACTGCCTTCGATACTGGCGGTCTTGAGTCCGGGAGAGGTGAGCGGAATACCGAGTGTAGAGGTGAAATTCGTAGATATTCGGTGGAACACCAGTGGCGAAGGCGGCTCACTGGCCCGGTACTGACGCTGAGGTGCGAAAGCGTGGGG
211	ASV_695	NA	NA	NA	NA	NA	NA	NA	GCAAACGTTGTTCGGAATCATTGGGCGTAAAGCGAGTGTAGGCGGCCTGGTAGGTCGGATGTGAAAGCCCAGGGCTCAACCCTGGAACTGCGTTCGAAACCACCAAGCTTGAGTACGAAAGAGGGTTGTGGAATTGTCGGTGTAGAGGTGAAATTCGTAGATATCGGCAAGAACATCAGTGGCGAAGGCGACAACCTGGTTCGATACTGACGCTCAGACTCGAAAGCGTGGGG
212	ASV_700	Bacteria	Spirochaetota	Spirochaetia	Spirochaetales	Spirochaetaceae	Spirochaeta 2	NA	GCGAGCGTTGTTCGGAATTATTGGGCGTAAAGGGCATGTAGGCGGTTCTGTAAGTCTGATGTGAAAGCACACAGCTTAACTGTGATGTTGCGTTGGAAACTGCAGGACTTGAATCCGAGAGGGGTGTGTGGAATTCCTAGTGTAGGGGTGAAATCTGTTGATATTAGGAAGAACACCAGAGGCGAAGGCGACACACTGGCTCTGGATTGACGCTGAGGTGCGAAAGCGTAGGT
213	ASV_701	NA	NA	NA	NA	NA	NA	NA	GCAAACGTTGTTCGGAATCATTGGGCGTAAAGCGAGTGTAGGCGGTTTAATAGGTCGGATGTGAAAGCCCAGGGCTCAACCCTGGAACTGCGTTCGAAACCATTAGACTTGAGTACGAAAGAGGGTTGTGGAATTGTCGGTGTAGAGGTGAAATTCGTAGATATCGGCAAGAACATCAGTGGCGAAGGCGACAACCTGGTTCGATACTGACGCTCAGACTCGAAAGCGTGGGG
214	ASV_703	NA	NA	NA	NA	NA	NA	NA	GCAAGCGTTGTTCGGAATCACTGGGCTTAAAGCGTGCGCAGGCGGACTTGAAAGTCAGGAGTGAAATCCCAGGGCTCAACCCTGGAACTGCTCTTGAAACTCCAAGTCTAGAATTCAGTAGAGGTTAGGGGAATTCCGAGTGTAGAGGTGAAATTCGCAGATATTCGGAGGAACACCAGTGGCGTAGGCGCCTAACTGGACTGATATTGACGCTCAGGCACGAAAGCGTGGGG
215	ASV_707	Bacteria	Desulfobacterota	Desulfobacteria	Desulfobacterales	Desulfobacteraceae	NA	NA	GCAAGCGTTATTCGGAATTATTGGGCGTAAAGGGCGCGTAGGCGGTCTTGTCGGTCAGATGTGAAAGCCCGGGGCTCAACCCTGGAAGTGCATTTGAAACAGCAAGACTTGAGTACTGGAGAGGAGAGCGGAATTCCTGGTGTAGAGGTGAAATTCGTAGATATCAGGAGGAACACCGATGGCGAAGGCAGCTCTCTGGACAGATACTGACGCTGAGGCGCGAAGGCGTGGGT
216	ASV_709	NA	NA	NA	NA	NA	NA	NA	CCGAGCGTTGTCCGGAATGACTGGGCGTAAAGGGTGTGTAGGCGGATTCATAAGTCAGGTGTGAAATCCCCGAGCTTAACTTGGGAACTGCGCTTGAAACTGTGAGTCTAGAGCATGTCAGAGGTAAGTGGAATTCCCGGAGTAGCGGTGAAATGCGTAGATATCGGGAAGAACACCAGTGGCGAAGGCGACTTACTGGGACATTGCTGACGCTGAGGCACGAAAGCGTGGGG
217	ASV_715	Bacteria	Actinobacteriota	Actinobacteria	Micrococcales	Microbacteriaceae	NA	NA	GCGAGCGTTGTCCGGAATTATTGGGCGTAAAGAGCTCGTAGGCGGTCTGTCGCGTCTGCTGTGAAAACCCGAGGCTCAACCTCGGGCCTGCAGTGGGTACGGGCAGACTAGAGTGCGGTAGGGGAGAATGGAATTCCTGGTGTAGCGGTGGAATGCGCAGATATCAGGAGGAACACCGATGGCGAAGGCAGTTCTCTGGGCCGTAACTGACGCTGAGGAGCGAAAGCGTGGGG
218	ASV_720	Bacteria	Bacteroidota	Bacteroidia	Flavobacteriales	Flavobacteriaceae	Polaribacter	NA	GCAAGCGTTATCCGGAATCATTGGGTTTAAAGGGTCCGCAGGCGGTCAATTAAGTCAGAGGTGAAATCCCATAGCTTAACTATGGAACTGCCTTTGATACTGGTTGACTTGAGTTATATGGAAGTGGATAGAATGTGTAGTGTAGCGGTGAAATGCATAGATATTACACAGAATACCGATTGCGAAGGCAGTCCACTACGTATATACTGACGCTCATGGACGAAAGCGTGGGG
219	ASV_723	Bacteria	Patescibacteria	Gracilibacteria	JGI 0000069-P22	NA	NA	NA	CCAAGCGTTACCCGGAATTATTGGGTGTAAAGGGTCCGTAGGTGGGCTTATAAGTCAGGTATGAAAGACCGGAGCTCAACTCCGTGTTTGTGCTTGAAACTGTAAGTCTAGAATCAGGGAGAGGTTAGCGGAATTCTTAGTGTAGGGGTGCAATCCGTAGATACTAAGAAGAACACCAAAAGCGAAGGCAGCTAACTGGAACTCGATTGACACTGAGGGACGAAAGCGTGGGG
220	ASV_724	Bacteria	Proteobacteria	Gammaproteobacteria	Gammaproteobacteria Incertae Sedis	Unknown Family_4	Marinicella	NA	GCAAGCGTTAATCGGAATTACTGGGCGTAAAGGGTACGTAGGCGGTTATATAAGTTGGATGTGAAAGCCCCGGGCTCAACCTGGGAACTGCATTCAAAACTGTATGACTAGAGTGTATAAGAGGTTAGCGGAATTCCAGGTGTAGCAGTGAAATGCGTAGATATCTGGAGGAACATCAGTGGCGAAGGCGGCTAACTGGTATAACACTGACGCTGAGGTACGAAAGCGTGGGT
221	ASV_730	NA	NA	NA	NA	NA	NA	NA	ACTAGCGTTGTTCGGAATTACTGGGCGTAAAGAGTTCGTAGGCGGATAAGCAAGTAAGAGGTGAAAGCCCAGGGCTCAACCTTGGAACTGCCTTTTAAACTGCTTATCTAGAGACCGATAGAGGTTAGGGGAATACCTAGTGTAGAGGTGAAATTCGTAGATATTAGGTGGAACACCAGTGGCGAAGGCGCCTAACTGGATCGGTACTGACGCTGAGGAACGAAAGCGTGGGG
222	ASV_734	Bacteria	Proteobacteria	Alphaproteobacteria	Rhodobacterales	Rhodobacteraceae	NA	NA	GTTAGCGTTGTTCGGAATTACTGGGCGTAAAGCGCGCGTAGGCGGACTATTAAGTCAGGGGTGAAATCCCGGGGCTCAACCCCGGAACTGCCTTTGATACTGGTAGTCTAGAGTTCGAGAGAGGTGAGTGGAATTCCGAGTGTAGAGGTGAAATTCGTAGATATTCGGAGGAACACCAGTGGCGAAGGCGGCTCACTGGCTCGATACTGACGCTGAGGTGCGAAAGTGTGGGG
223	ASV_735	Bacteria	Proteobacteria	Gammaproteobacteria	Enterobacterales	Enterobacteriaceae	NA	NA	GCAAGCGTTAATCGGAATTACTGGGCGTAAAGCGCACGCAGGCGGTTTGTTAAGTCAGATGTGAAATCCCCGGGCTCAACCTGGGAACTGCATTTGAAACTGGCAAGCTTGAGTCTTGTAGAGGGGGGTAGAATTCCAGGTGTAGCGGTGAAATGCGTAGAGATCTGGAGGAATACCGGTGGCGAAGGCGGCCCCCTGGACAAAGACTGACGCTCAGGTGCGAAAGCGTGGGG
224	ASV_736	Bacteria	Proteobacteria	Gammaproteobacteria	Oceanospirillales	Oleiphilaceae	Oleiphilus	NA	GCAAGCGTTAATCGGAATTACTGGGCGTAAAGCGCGCGTAGGCGGCTTGTTAAGCCAGATGTGAAAGCCCCGGGCTCAACCTGGGAACTGCATTTGGAACTGGCAGGCTAGAGTACAGTAGAGGGTGGTGGAATTTCCAGTGTAGCGGTGAAATGCGTAGAGATTGGAAGGAACATCAGTGGCGAAGGCGGCCACCTGGACTGATACTGACGCTGAGGTGCGAAAGCGTGGGG
225	ASV_741	Bacteria	Planctomycetota	Planctomycetes	Pirellulales	Pirellulaceae	NA	NA	GCAAACGTTATTCGGAATCACTGGGCTTAAAGGGTGCGTAGGCGGATTTGAAGGTCCGATGTGAAAGCCCACGGCTCAACCGTGGAATTGCGTCGGAAACCACAAATCTTGAGGGAGTCAGAGGTAAGCGGAACTGATGGTGGAGCGGTGAAATGCGTTGATATCATCAGGAACACCGGTGGCGAAAGCGGCTTACTGGGACTTTTCTGACGCTGAGGCACGAAAGCTAGGGG
226	ASV_742	Bacteria	Bdellovibrionota	Bdellovibrionia	Bacteriovoracales	Bacteriovoracaceae	Peredibacter	NA	GCGAGCGTTGTTCGGATTTACTGGGCGTAAAGCGCGCGCAGGCGGATATACAAGTCAGATGTGAAATCTCGGGGCTTAACCTCGAAACTGCGTCTGAAACTGTAAATCTAGAATCTCAAAGGGGGTAGGGGAATTTCACGTGTAGGGGTAAAATCCGTAGAGATGTGAAGGAACACCGGAGGCGAAGGCGCCTGCCTGGATGAGTATTGACGCTGAGGCGCGAAAGCGTGGGG
227	ASV_748	Bacteria	Proteobacteria	Gammaproteobacteria	Xanthomonadales	Xanthomonadaceae	Stenotrophomonas	NA	GCAAGCGTTACTCGGAATTACTGGGCGTAAAGCGTGCGTAGGTGGTCGTTTAAGTCCGTTGTGAAAGCCCTGGGCTCAACCTGGGAACTGCAGTGGATACTGGGCGACTAGAATGTGGTAGAGGGTAGCGGAATTCCTGGTGTAGCAGTGAAATGCGTAGAGATCAGGAGGAACATCCATGGCGAAGGCAGCTACCTGGACCAACATTGACACTGAGGCACGAAAGCGTGGGG
228	ASV_751	Bacteria	Proteobacteria	Gammaproteobacteria	Oceanospirillales	Pseudohongiellaceae	Pseudohongiella	NA	GCAAGCGTTAATCGGAATTACTGGGCGTAAAGCGCGCGTAGGCGGTTTGTTAAGTGTGATGTGAAAGCCCAGGGCTCAACCTTGGAACTGCATCACATACTGGCAGGCTAGAGTACGGTAGAGGGGGGTAGAATTCCACGTGTAGCGGTGAAATGCGTAGAGATGTGGAGGAATACCAGTGGCGAAGGCGGCCCCCTGGATCGATACTGACGCTGAGGTGCGAAAGCGTGGGG
229	ASV_756	NA	NA	NA	NA	NA	NA	NA	CCGAGCGTTATCCGGAATTATTGGGCGTAAAGGGTTCGTAGGCGGACCATCAAGTCCGAGTTGAAAGCCCACGGCTTAACCGTGGAGGGTGCTCGGAAACTGATAGGTCTTGAATTCAGAAGAGGCAAGTGGAATTCTATGTGGAGCGGTGGAATGCGTAGATATATGGAGGAACACCAGTGGCGAAGGCGGCTTGCTGGGCTGATATTGACGCTGATGAACGAAAGCGTGGGG
230	ASV_757	NA	NA	NA	NA	NA	NA	NA	GCGAGCATTAACCGGAATCATTGGGCGTAAAGGGTCCGCAGCCGGAAAAATAAGTCTGATGTTAAAACACGGAGCTCAACTCCGTGCCCGTATTGGAAACTATTTTTCTAGAGTAATTTAGAGGTATACGGAATTTCTAGTGTAGGGGTAAAATCCGTAGATACTAGAAGGAACACCAAAAGCGAAGGCAGTGTACTGGAAATTTACTGACGGTCAGGGACTAAAGCGTGGGG
231	ASV_762	Bacteria	Acidobacteriota	Holophagae	Acanthopleuribacterales	Acanthopleuribacteraceae	Acanthopleuribacter	NA	GCAAGCGTTATTCGGATTTACTGGGCGTAAAGGGCGCGCAGGCGGCCCGTTAAGTGAGAAGTGAAAGCCCTCGGCTCAACCGGGGAATTGCTTCTCATACTGGCGAGCTAGAGTATGGGAGAGGGAGACGGAATTCCCGGTGTAGCGGTGAAATGCGTAGAGATCGGGAGGAACATCAGTGGCGAAGGCGGTTTCCTGGACCATGACTGACGCTGAGGCGCGAAAGCGTGGGG
232	ASV_764	Bacteria	Firmicutes	Clostridia	Clostridiales	Clostridiaceae	Oceanirhabdus	NA	GCAAGCGTTGTCCGGATTTACTGGGCGTAAAGGGTGCGTAGGCGGATAATTAAGTCAGATGTGAAATCCCAGGGCTCAACCTTGGGGCTGCATTTGATACTGGTTGTCTAGAGTGCAGGAGAGGAGAGTGGAATTCCTAGTGTAGCGGTGAAATGCGTAGATATTAGGAAGAACACCAGTGGCGAAGGCGGCTCTCTGGACTGTAACTGACGCTGAGGCACGAAAGCGTGGGG
233	ASV_765	Bacteria	Proteobacteria	Alphaproteobacteria	Rhizobiales	Xanthobacteraceae	NA	NA	GCTAGCGTTGCTCGGAATCACTGGGCGTAAAGGGTGCGTAGGCGGGTCTTTAAGTCAGGGGTGAAATCCTGGAGCTCAACTCCAGAACTGCCTTTGATACTGAAGATCTTGAGTTCGGGAGAGGTGAGTGGAACTGCGAGTGTAGAGGTGAAATTCGTAGATATTCGCAAGAACACCAGTGGCGAAGGCGGCTCACTGGCCCGATACTGACGCTGAGGCACGAAAGCGTGGGG
234	ASV_767	NA	NA	NA	NA	NA	NA	NA	GCAAGTGTTATTCGGAATTACTGGGCGTAAAGAGCACGTAGGCGGATTGGTAAGTTAAAAGTTAAATCCCGAGGCCCAACCTCGGAATCGCTTTTAATACTGCCAGTCTAGAGTGAAGTAGGGGGTAACGGAATTTCTAGTGTAGAGGTGGAATTCTTAGATATTAGAAAGAACACCGGTGGCGAAGGCGGTTACCTGGACTTCTACTGACGCTGAGGTGCGAAAGCGTGGGG
235	ASV_776	Bacteria	Campilobacterota	Campylobacteria	Campylobacterales	NA	NA	NA	GCAAGCGTTACTCGGAATCACTGGGCGTAAAGGGCGCGTAGGCTGTCTAATAAGTCAGGTGTGAAATCCTATGGCTCAACCATAGAACTGCACTTGAAACTGTTAGACTAGAGTTTGGAAGAGGCAGATGGAATTAGTGGTGTAGGGGTAAAATCCGTAGAGATCACTAGGAATACCGAAAGCGAAGGCGATCTGCTGGGACAATACTGACGCTGAGGCGCGAAAGCGTGGGG
236	ASV_777	Bacteria	Firmicutes	Clostridia	Peptostreptococcales-Tissierellales	Peptostreptococcaceae	Peptoclostridium	NA	GCTAGCGTTATCCGGAATTACTGGGCGTAAAGGGTACGTAGGCGGTTTATTAAGTCAGGGGTGAAAGGCTACGGCTCAACCGTAGTAAGCCTTTGAAACTGATAAACTTGAGTATGGTAGAGGAAAGTGGAATTCCTGGTGTAGCGGTGAAATGCGTAGATATCAGGAGGAACATCGATGGCGAAGGCAGCTTTCTGGGCCATTACTGACGCTGAGGTACGAAAGCGTGGGG
237	ASV_778	Bacteria	Proteobacteria	Gammaproteobacteria	Oceanospirillales	Saccharospirillaceae	Bermanella	NA	CCGAGCGTTAATCGGAATTACTGGGCGTAAAGCGCACGTAGGTGGTTTGTTAAGCTGGATGTGAAAGCCCTGGGCTCAACCTGGGAACTGCATCCAGAACTGGCAGACTAGAGTACGGTAGAGGTGAGTGGAATTTCCTGTGTAGCGGTGAAATGCGTAGAGATGGGAAGGAACATCAGTGGCGAAGGCGACTCACTGGACTGATACTGACACTGAGGTGCGAAAGCGTGGGT
238	ASV_784	Bacteria	Bdellovibrionota	Bdellovibrionia	Bacteriovoracales	Bacteriovoracaceae	Peredibacter	NA	GCAAGCGTTGTTCGGATTTACTGGGCGTAAAGCGCGCGCAGGCGGATTAGCAAGTCAGATGTGAAATCCCGGGGCTCAACCCCGGAACTGCGTCTGAAACTGTTAGTCTAGAGTCTCATAGGGGGCAGGGGAATTTCACGTGTAGGGGTAAAATCCGTAGAGATGTGAAGGAACACCGGTGGCGAAGGCGCCTGCCTGGATGAGTACTGACGCTGAGGCGCGAAAGCGTGGGG
239	ASV_785	Bacteria	Verrucomicrobiota	Lentisphaeria	Lentisphaerales	Lentisphaeraceae	Lentisphaera	NA	GCGAGCGTTATTCGGATTTACTGGGCGTAAAGGGTCCGTAGGGGGACAATTAAGTCTGATGTGAAATTTCGGGGCTCAACCCCGAACCTGCATTGGAAACTGGTTGTCTGGAGTTAGGTAGAGGTAAGCGGAATTTGTGGTGTAGCGGTGGAATGCGTAGATATCACAAGGAAGACCAAAGGCGAAAGCAGCTTACTGGGCCTACACTGACCCTGATGGACGAAAGCTAAGGT
240	ASV_786	Bacteria	Campilobacterota	Campylobacteria	Campylobacterales	Arcobacteraceae	NA	NA	GCAAGCGTTACTCGGAATAACTGGGCGTAAAGAGCGTGTAGGCGGATAGATAAGTTGGAAGTGAAATCCTATAGCTCAACTATAGAACTGCTTTCAAAACTGTTTATCTAGAATATGGGAGAGGTAGATGGAATTTCTGGTGTAGGGGTAAAATCCGTAGAGATCAGAAGGAATACCGATTGCGAAGGCGATCTACTGGAACATTATTGACGCTGAGACGCGAAAGCGTGGGG
241	ASV_787	NA	NA	NA	NA	NA	NA	NA	ACAAGCGTTGTTCGGAGTCACTGGGCGTAAAGCGCACGTAGGCGGACATGTAAGTCAGGAGTTAAAGGCATCGGCTCAACCGGTGTACGGCTTTTGAAACTACATGTCTAGAGTGTCAGAGAGGTATGCGGAATTTCCGGTGTAGCGGTGAAATGCGTAGATATCGGAAGGAACACCAGTTGCGAAGGCGGCATACTGGCTGACAACTGACGCTGAGGTGCGAGAGCATGGGT
242	ASV_789	Bacteria	Proteobacteria	Alphaproteobacteria	Kordiimonadales	Kordiimonadaceae	Kordiimonas	NA	GCTAGCGTTGTTCGGAATTACTGGGCGTAAAGCGCGCGTAGGCGGCTTGGTAAGTAGAGGGTGAAATCCCAGAGCTCAACTCTGGAACTGCCCCCTAAACTGCTGAGCTAGAATCCTGGAGAGGTGAGTGGAATTCCTAGTGTAGAGGTGAAATTCGTAGATATTAGGAAGAACACCAGTGGCGAAGGCGACTCACTGGACAGGTATTGACGCTGAGGTGCGAAAGCGTGGGG
243	ASV_791	Bacteria	Proteobacteria	Gammaproteobacteria	Enterobacterales	Erwiniaceae	Pantoea	NA	GCAAGCGTTAATCGGAATTACTGGGCGTAAAGCGCACGCAGGCGGTCTGTTAAGTCAGATGTGAAATCCCCGGGCTTAACCTGGGAACTGCATTTGAAACTGGCAGGCTTGAGTCTCGTAGAGGGGGGTAGAATTCCAGGTGTAGCGGTGAAATGCGTAGAGATCTGGAGGAATACCGGTGGCGAAGGCGGCCCCCTGGACGAAGACTGACGCTCAGGTGCGAAAGCGTGGGG
244	ASV_795	Bacteria	Proteobacteria	Gammaproteobacteria	Pseudomonadales	Pseudomonadaceae	NA	NA	GCAAGCGTTAATCGGAATTACTGGGCGTAAAGCGCGCGTAGGTGGCTTGGTAAGTTGAATGTGAAATCCCCGGGCTCAACCTGGGAACTGCATCCAAAACTGCCTGGCTAGAGTACGGTAGAGGGTGGTGGAATTTCCTGTGTAGCGGTGAAATGCGTAGATATAGGAAGGAACACCAGTGGCGAAGGCGACCACCTGGACTGATACTGACACTGAGGTGCGAAAGCGTGGGG
245	ASV_800	Bacteria	Proteobacteria	Alphaproteobacteria	Rhodospirillales	Rhodospirillaceae	Candidatus Riegeria	NA	GCTAGCGTTGTTCGGAATTACTGGGCGTAAAGCGCGCGTAGGCGGCTTGATCAGTCAGAGGTGAAATCCCAGGGCTCAACCCTGGAACTGCCTTTGATACTGTCAAGCTAGAGCTCGGAAGAGGGTGGCGGAATATCCAGTGTAGAGGTGAAATTCGTAGATATTGGATAGAACACCAGTGGCGAAGGCGGCCACCTGGTCCGTAGCTGACGCTGAGGTGCGAAAGCGTGGGG
246	ASV_803	NA	NA	NA	NA	NA	NA	NA	GCAAGCGTTATCCGGAATTATTGGGCGTAAAGCGTCTGCAGGTGGAATAATAAGTAGGTTATTAAATACCGGAGCTCAACTTCGGTGCTGTAATCTAAACTGTTATTCTAGAGGATAGGAGAGGTATGCGGAATTGTGCAAGTAGGGGTAAAATCCGTAGATATGCACAGGAACACCAAAAGCGAAGGCAGCATACTGGACTATTCCTGACACTCAGAGACGAAAGCGTAGGT
247	ASV_814	Bacteria	Proteobacteria	Gammaproteobacteria	Ga0077536	NA	NA	NA	GCGAGCGTTAATCGGAATTACTGGGCGTAAAGCGCGCGTAGGTGGTAAGGTCAGTCGGATGTGAAAGCCCCGGGCTTAACCTGGGAACTGCATTCGATACTGCCTTGCTAGAGTATGGTAGAGGGAAGTGGAATTCCGGGTGTAGCGGTGAAATGCGTAGATATCCGGAGGAACACCAGTGGCGAAGGCGACTTCCTGGACCAATACTGACGCTGAGGTGCGAAAGCGTGGGG
248	ASV_817	Bacteria	Proteobacteria	Gammaproteobacteria	Alteromonadales	NA	NA	NA	GCGAGCGTTAATCGGAATTACTGGGCGTAAAGCGTACGCAGGCGGTTTGTTAAGCTAGATGTGAAAGCCCCGGGCTCAACCTGGGAACTGCATTTAGAACTGGCAGACTAGAGTGTGATAGAGGGTGGTAGAATTTCAGGTGTAGCGGTGAAATGCGTAGAGATCTGAAGGAATACCGATGGCGAAGGCAGCCACCTGGGTCAACACTGACGCTCATGTACGAAAGCGTGGGG
249	ASV_818	Bacteria	Planctomycetota	Planctomycetes	NA	NA	NA	NA	GCGAACGTTATTCGGAATCACTGGGCTTAAAGGGTGCGTAGGCGGCTTTATAAGTCAGGTGTGAAATCCCACGGCTCAACCGTGGAACTGCGCTTGAAACTATTTAGCTTGAGTATCTCAGGGGTGAGCGGAACTTCCAGTGGAGCGGTGAAATGTGTTGATATTGGAAGGAACACCGGTAGCGAAAGCGGCTCACTGGGGGATGTCTGACGCTGAGGCACGAAAGCTAGGGG
250	ASV_819	Bacteria	Proteobacteria	Gammaproteobacteria	NA	NA	NA	NA	GCGAGCGTTAATCGGAATTACTGGGCGTAAAGCGCGCGTAGGCGGCTGATTAAGTCGGATGTGAAAGCCCCGGGCTCAACCTGGGAACTGCATCCGATACTGGTCAGCTAGAGTACAGGAGAGGGCTGTGGAATTTCTAGTGTAGCGGTGAAATGCGTAGATATTAGAAGGAACATCAGTGGCGAAGGCGGCAGCCTGGCCTGATACTGACGCTGAGGTGCGAAAGCGTGGGG
251	ASV_822	Bacteria	Proteobacteria	Gammaproteobacteria	NA	NA	NA	NA	GCAAGCGTTAATCGGAATTACTGGGCGTAAAGCGCGCGTAGGTGGTTTGGTAAGTCAGATGTGAAAGCCCCGGGCTTAACCTGGGAACTGCATTTGATACTGCCTGACTAGAGTATGGTAGAGGGAAGTGGAATTCCACATGTAGCGGTGAAATGCGTAGAGATGTGGAGGAACACCAGTGGCGAAGGCGACTTCCTGGACCAATACTGACACTGAGGTGCGAAAGCGTGGGG
252	ASV_823	NA	NA	NA	NA	NA	NA	NA	GCAAGCGTTGTTCGGAATAACTGGGCTTAAAGCGTATGTAGGCGGATCGCCAAGTCAGGAGTGAAATCCCGGGGCTCAACCCCGGAACTGCTCTTGAAACTGGCGGTCTAGAATTCTGGAGAGGTTGGGAGAATTCCTAGTGTAGAGGTGAAATTCGCAGATATTAGGAGGAATACCAGTGGCGTAGGCGCCCAACTGGACAGATATTGACGCTCAGATACGAAAGCGTGGGG
253	ASV_827	Bacteria	Proteobacteria	Alphaproteobacteria	Rhizobiales	Stappiaceae	NA	NA	GCTAGCGTTGTTCGGAATCACTGGGCGTAAAGCGCACGTAGGCGGACTGATCAGTCAGGGGTGAAATCCCGGGGCTCAACCCCGGAACTGCCTTTGATACTGTCAGTCTTGAGTCCGAGAGAGGTGAGTGGAACTCCGAGTGTAGAGGTGAAATTCGTAGATATTCGGAAGAACACCAGTGGCGAAGGCGGCTCACTGGCTCGGTACTGACGCTGAGGTGCGAAAGCGTGGGG
254	ASV_832	NA	NA	NA	NA	NA	NA	NA	GCAAGCGTTATCCGGATTTATTGGGTTTAAAGGGTACGTAGGCGGTGAAATTAGTCAGTGGTGAAAGCCAACAGCTTAACTGTTGAATTGCCATTGATACTGTTTTACTTGAGTGTAGTCGAAGTAAGTGGAATTCCACATGTAGTGGTGAAATACATAGATATGTGGAGGAACACCAATAACGAAAGTAGCTTACTAGGCTATAACTGACGCTGAGGTACGAAAGCGTGGGG
255	ASV_833	Bacteria	Desulfobacterota	Desulfobacteria	Desulfobacterales	Desulfolunaceae	Desulfofaba	NA	GCAAGCGTTATTCGGAATTATTGGGCGTAAAGCGCGCGTAGGCGGTTTTGTAGGTCAGATGTGAAATCCCGGGGCTCAACCCCGGAAGTGCATTTGAAACCCCGAAACTTGAGTACGGGAGAGGGAAGTGGAATTCCAGGTGTAGAGGTGAAATTCGTAGATATCTGGAGGAACACCGGTGGCGAAGGCGACTTCCTGGACCGATACTGACGCTGAGGTGCGAAGGCGTGGGG
256	ASV_837	Bacteria	NA	NA	NA	NA	NA	NA	GCGAGCGTTAATCGGAATGACTGGGCGTAAAGGGTGCGCAGGCGGTTCGGAAAGAGGGATGTGAAATACCTGGGCTCAACCTGGGAAAGTCATTCTTAACTAACGAGCTAGAGTGTGTCAGAGGGAGGTGGAATTGCGCATGTAGCAGTGAAATGCGTAGAGATGCGCAGGAACACCGATGGCGAAGGCAGCCTCCTGGGATAACACTGACGCTCAGGCACGAAAGCGTGGGT
257	ASV_840	NA	NA	NA	NA	NA	NA	NA	GCAAGCGTTGTTCGGAATCATTGGGCGTAAAGCGCACGTAGGCGGGAAGGTGTGTCGATTGTGAAAGCCCAGGGCTTAACCCTGGAATTGCAGTCGAAACTGCCTTTCTTGAATACTTGATAGGGTGGGAGAATTCCTGGTGGAGCAGTGAAATGCGTAGAGATCAGGAGGAATACCGGAGGCGAAGGCGCCTGCCTGGCAAGATATTGACGCTGAGGTGCGAAAGTGTGGGG
258	ASV_843	Bacteria	Proteobacteria	Alphaproteobacteria	Rhodospirillales	Rhodospirillaceae	Candidatus Riegeria	NA	GCTAGCGTTGTTCGGAATTACTGGGCGTAAAGCGCGCGTAGGCGGCTTGATCAGTCAGAGGTGAAATCCCGGGGCTCAACCCCGGAACTGCCTTTGATACTGTCAAGCTAGAGCTCGGAAGAGGGTGGCGGAATACCCAGTGTAGAGGTGAAATTCGTAGATATTGGGTAGAACACCAGTGGCGAAGGCGGCCACCTGGTCCGTAGCTGACGCTGAGGTGCGAAAGCGTGGGG
259	ASV_845	NA	NA	NA	NA	NA	NA	NA	GCGAGCGTTGTTCGGAATCACTGGGCTTAAAGCGTGCGTAGGCGGATTTGCAAGTCAGGAGTGAAATCCCGGGGCTCAACCCCGGAACTGCTCTTGAAACTGCAAGTCTAGAATCCGATAGAGGTCAGGAGAATTCCTAGTGTAGAGGTGAAATTCGCAGATATTAGGAGGAATACCAGTGGCGTAGGCGCCTGACTGGGTCGGTATTGACGCTGAGGTACGAAAGCGTGGGG
260	ASV_846	Bacteria	Proteobacteria	Alphaproteobacteria	NA	NA	NA	NA	GCTAGCGTTGTTCGGAATTACTGGGCGTAAAGCGCGCGTAGGCGGCTTGACAAGTTGGGGGTGAAATCCCGGGGCTCAACTCCGGAACTGCCTTCAAAACTGCCAAGCTAGAGTCCGTGAGAGGTGAGTGGAATTCCCAGTGTAGAGGTGAAATTCGTAGATATTGGGAAGAACACCAGTGGCGAAGGCGGCTCACTGGCACGGTACTGACGCTGAGGTGCGAAAGCGTGGGG
261	ASV_847	Bacteria	Firmicutes	Clostridia	Peptostreptococcales-Tissierellales	NA	NA	NA	GCAAGCGTTATCCGGAATCACTGGGCGTAAAGGGTGCGTAGGCGGTTTTACAAGTCAGGAGTGAAAGGCTATGGCTCAACCATAGTAAGCTCTTGAAACTGTTAAACTTGAGTGCAGGAGAGGAAAGTGGAATTCCTAGTGTAGCGGTGAAATGCGTAGATATTAGGAGGAACACCAGTGGCGAAGGCGACTTTCTGGACTGTAACTGACGCTGAGGCACGAAAGCGTGGGG
262	ASV_854	Bacteria	Bdellovibrionota	Oligoflexia	0319-6G20	NA	NA	NA	CCTAGCGTTGTCCGGAATAACTGGGCGTAAAGGGTGTGTAGGCTGATATACGTGTCAGGTGTGAAATCCCTCGGCTTAACCGGGGCATTGCGCTTGAAACTGTATATCTAGAGCGTGTCAGGGGTAAGCGGAATTCCCGGAGTAGCGGTGAAATGCGTAGATATCGGGAAGAACACCGGTGGCGAAGGCGGCTTACTGGGACATGACTGACGCTGAGGCACGAAAGCGTGGGG
263	ASV_859	Bacteria	Planctomycetota	Phycisphaerae	MSBL9	L21-RPul-D3	NA	NA	GCAAGCGTTGTTCGGAATCACTGGGCTTAAAGCGTACGTAGGCGGAATTGCAAGCGTCTTGTGAAATCCCCCGGCTTAACCGGGGAACTGCGAGGCGAACTGCTATTCTTGAGGCAAGTAGGGGTGCACGGAACTCTTGGTGGAGCGGTGGAATGCGTAGATATCAAGAGGAACGCCAGAGGTGAAAACGGTGCACTGGGCTTGTCCTGACGCTGAGGTACGAAAGCGTGGGT
264	ASV_862	NA	NA	NA	NA	NA	NA	NA	GCAAGCGTTGTTCGGAATCACTGGGCTTAAAGCGTGCGCAGGCGGATAAGAAAGTCAGAAGTGAAAGCCCGGGGCTCAACCCCGGAACTGCTTTTGAAACTCCTTATCTAGAATCCGGGAGGGGTCAGTAGAATTCCTAGTGTAGAGGTGAAATTCGCAGATATTAGGAGGAATACCAGTGGCGTAGGCGACTGACTGGACCGGTATTGACGCTCATGTACGAAAGCGTGGGG
265	ASV_863	Bacteria	Planctomycetota	Planctomycetes	NA	NA	NA	NA	GCGAACGTTATTCGGAATCACTGGGCTTAAAGGGTGCGTAGGCGGCTTTATAAGTCAGGTGTGAAATCCCACGGCTCAACCGTGGAACTGCGCTTGAAACTATTTAGCTTGAGTATCTCAGGGGTGAGCGGAACTTCCAGTGGAGCGGTGAAATGTGTTGATATTGGAAGGAACACCGGTAGCGAAAGCGGCTCACTGGGGGATGTCTGACGCTGAGGCACGAAAGCCAGGGG
266	ASV_864	Bacteria	Proteobacteria	Gammaproteobacteria	Cellvibrionales	NA	NA	NA	GCAAGCGTTAATCGGAATTACTGGGCGTAAAGCGCGCGTAGGCGGCTTGTTAAGTCGGATGTGAAAGCCCCGGGCTCAACCTGGGAACTGCATCCGATACTGGCAAGCTAGAGTACGAGAGAGGGTGGTAGAATTTCTAGTGTAGCGGTGAAATGCGTAGATATTAGAAGGAATACCGGTGGCGAAGGCGGCCACCTGGCTCGATACTGACGCTGAGGTGCGAAAGCGTGGGG
267	ASV_869	Bacteria	Bacteroidota	Bacteroidia	Flavobacteriales	Flavobacteriaceae	NA	NA	GCAAGCGTTATCCGGAATCATTGGGTTTAAAGGGTCCGTAGGTGGACAATTAAGTCAGAGGTGAAATCCTGCAGCTCAACTGTAGAATTGCCTTTGATACTGGTTGTCTTGAATTATTGTGAAGTGGTTAGAATATGTAGTGTAGCGGTGAAATGCATAGATATTACATAGAATACCAATTGCGAAGGCAGATCACTAACAATATATTGACACTGATGGACGAAAGCGTGGGG
268	ASV_873	Bacteria	Bdellovibrionota	Bdellovibrionia	Bacteriovoracales	Bacteriovoracaceae	NA	NA	GCAAGCGTTACTCGGATTTACTGGGCGTAAAGCGCGCGCAGGCGGATGATTAAGTCAGATGTGAAATCTCGGGGCTCAACCTCGAAACTGCGTCTGAAACTGCTCATCTAGAGTTTCGAAGGGGGAAGTGGAATTTCGCATGTAGGGGTAAAATCCGTAGAGATGCGAAGGAACACCAGAGGCGAAGGCGACTTCCTGGACGAACACTGACGCTGAGGCGCGAAAGCGTGGGG
269	ASV_879	Bacteria	Proteobacteria	Gammaproteobacteria	NA	NA	NA	NA	GCGAGCGTTAATCGGAATTACTGGGCGTAAAGCGCGCGTAGGTGGATGTTTAAGTCGGGTGTGAAATCCCTGGGCTCAACCTAGGAACTGCATTCGATACTGGGCATCTTGAGTATGGTAGAGGGAAGTGGAATTTCCGGAGTAGCGGTGAAATGCGTAGATACCGGAAGGAACACCAGTGGCGAAGGCGGCTTCCTGGACCAATACTGACACTGAGGTGCGAAAGCGTGGGT
270	ASV_881	Bacteria	Proteobacteria	Alphaproteobacteria	SAR11 clade	Clade III	NA	NA	CCTAGCGTAATTCGGAATTACTGGGCGTAAAGCGCGCGTAGGCGGTTAAGTAAGTTAATTGTGAAAGCCCAAAGCTCAACTTTGGAATTGCAATTAAAACTATTTAGCTAGAGTTTATCAGAGGAAAGCGGAATACATAGTGTAGAGGTGAAATTCGTAGATATTATGTAGAACACCAGTTGCGAAGGCGGCTTTCTGGGATAACACTGACGCTGAGGTGCGAAAGTATGGGT
271	ASV_885	Bacteria	Spirochaetota	Spirochaetia	Spirochaetales	Spirochaetaceae	Spirochaeta 2	NA	GCGAGCGTTGTTCGGAATCATTGGGCGTAAAGGGCGCGTAGGCGGATATGCAAGCTTGGTGTGAAAGACCGCAGCTTAACTGCGGGAGCGCGCTGAGAACTGTGTGTCTAAGAGTTCAAGAGGGGAAGCTGGAATTCCAGGTGTAGGGGTGAAATCTGTAGAGATCTGGAAGAACATCAGTGGCGAAGGCGAGCTTCTGGCTTTGAACTGACGCTGAGGCGCGAAAGCGTGGGG
272	ASV_886	Bacteria	Proteobacteria	NA	NA	NA	NA	NA	GCGAGCGTTGTTCGGAATCATTGGGCGTAAAGGGCGCGTAGGCGGTCTGGTAAGTCAGAAGTGAAATCTCAGGGCTTAACCCTGAAATGGCTTTTGAAACTGCCTGGCTAGAGACTGGTAGAGGATGGTGGAATTCCCCGTGTAGAGGTGAAATTCGTAGATATGGGGAGGAAGACCGGAGGCGAAGGCGGCCATCTGGGCCAGTACTGACGCTGAGGCGCGAAAGCGTGGGG
273	ASV_891	Bacteria	Firmicutes	Bacilli	Izemoplasmatales	Izemoplasmataceae	Izimaplasma	NA	GCGAGCGTTATCCGGAATTATTGGGCGTAAAGCGTGCGTAGGCGGTTTACTAAGTCAAATCTGAAAGCCCTCGGCTTAACCGAGGAGGGTGATTTGAAACTGGTAGACTTGAGTACGGCAGAGGTTAGTGGAATTCAATGTGTAGCGGTGGAATGCGTAGATATATTGAGGAACACCAGTGGCGAAGGCGGCTAACTGGACCGGAACTGACGCTGAGGCACGAAAGCGTGGGG
274	ASV_895	Bacteria	Desulfobacterota	Desulfobulbia	Desulfobulbales	Desulfocapsaceae	NA	NA	GCAAGCGTTGTTCGGAATTACTGGGCGTAAAGCGCGCGTAGGCGGTCTGTTAAGTCAGATGTGAAAGCCCATGGCTCAACCATGGACGTGCATTTGATACTGGCAGACTTGAGTATTGGAGGGGGTGGTGGAATTCCCGGTGTAGAGGTGAAATTCGTAGATATCGGGAGGAATACCGGTGGCGAAGGCGACCACCTGGCCAAATACTGACGCTGAGGTGCGAAAGCGTGGGG
275	ASV_896	Bacteria	Proteobacteria	NA	NA	NA	NA	NA	GCTAGCGTTGTTCGGAATTACTGGGCGTAAAGGGCGTGTAGGCGGCGGATTTAGTTAGGCGTGAAAGCCCCGGGCTCAACCTGGGAACTGCGCTTAATACTGATTTGCTAGAGTCCGGGAGAGGCGAGTGGAATATCCAGTGTAGAGGTGAAATTCGTAGATATTGGATGGAACACCAGTGGCGAAGGCGGCTCGCTGGACCGGAACTGACGCTGAGGCGCGAAAGCGTGGGG
276	ASV_899	Bacteria	Proteobacteria	Gammaproteobacteria	OM182 clade	NA	NA	NA	TCGAACGTTAATCGGAATTACTGGGCGTAAAGCGCGCGTAGGTGGTTTGATAAGTGGGATGTGAAAGCCCCGGGCTTAACCTGGGAACTGCATTCCAAACTGCCAGACTAGAGTACGATAGAGGGGGGTAGAATTCAGAGTGTAGCGGTGAAATGCGTAGATATTCTGAGGAATACCGGTGGCGAAGGCGGCCCCCTGGATTGATACTGACACTGAGGTGCGAAAGCGTGGGG
277	ASV_903	Bacteria	Bacteroidota	Bacteroidia	Cytophagales	Cyclobacteriaceae	Ekhidna	NA	GCAAGCGTTGTCCGGATTTATTGGGTTTAAAGGGTACGTAGGCGGATTTTTAAGTCCGTGGTGAAAGCCTACAGCTTAACTGTAGAACTGCCATGGATACTGGAAATCTTGAATTCAGTTGAGGTAAGCGGAATTTATGATGTAGCGGTGAAATGCATAGATATCATAAAGAACACCTATTGCGAAGGCAGCTTGCTGGACTTGAATTGACGCTGAGGTACGAAAGCGTGGGG
278	ASV_904	Bacteria	Proteobacteria	Gammaproteobacteria	Steroidobacterales	Woeseiaceae	Woeseia	NA	GCAAGCGTTAATCGGAATTACTGGGCGTAAAGCGCGCGTAGGCGGTCTGGTCAGTCGGATGTGAAAGCCCCGGGCTTAACCTGGGAATTGCATTCGATACTGCCAAACTAGAATGTTGGAGAGGGAAGTGGAATTTCCGGTGTAGCGGTGAAATGCGTAGATATCGGAAGGAACACCAGTGGCGAAGGCGGCTTCCTGGCCAAACATTGACGCTGAGGTGCGAAAGCGTGGGT
279	ASV_906	NA	NA	NA	NA	NA	NA	NA	GCTAGCGTTACTCGGAATTACTGGGCGTAAAGAATGCGTAGGCGGATAACTAAGTTGGTAGTGTAATCTCAGAGCTTAACTTTGAAACTGCTATCAAAACTGGTTTTCTAGAATATGGGAGAGAGCAAGGGAATTCTTGGTGTAGGGGTAAAATCCGTAGATATCAGGAGGAAGATCGGAAGCGAAAGCGCTTGCTTAGAACATTATTGACGCTGAGGCATGAAAGCGTAGGG
280	ASV_913	Bacteria	Proteobacteria	Alphaproteobacteria	Rhodobacterales	Rhodobacteraceae	NA	NA	GTTAGCGTTGTTAGGAATTACTGGGCGTAAAGCGCGCGTAGGCGGGTTGTTAAGTTAGAGGTGAAATCCCGGGGCTCAACCCCGGAACTGCCTTTAATACTGGCAACCTAGAGTTCGAGAGAGGTGAGTGGAATTCCGAGTGTAGAGGTGAAATTCGTAGATATTCGGAGGAACACCAGTGGCGAAGGCGGCTCACTGGCTCGATACTGACGCTGAGGTGCGAAAGTGTGGGG
281	ASV_914	Bacteria	Bacteroidota	Bacteroidia	Bacteroidales	Bacteroidetes BD2-2	NA	NA	GCAAGCGTTATCCGGATTTATTGGGTTTAAAGGGTGCGTAGGCGGATTAATAAGTCAGTGGTGAAATCCTGCAGCTTAACTGTAGAACTGCCATTGATACTGTTGGTCTTGAGTATAGTTGAGGTAGGCGGAATGTGTAATGTAGCGGTGAAATGCTTAGATATTACACAGAACACCGATTGCGTAGGCAGCTTACTAAGCTATAACTGACGCTGATGCACGAAAGCGTGGGG
282	ASV_916	Bacteria	NA	NA	NA	NA	NA	NA	GCGAGCGTTAATCGGAATTACTGGGCGTAAAGCGCACGTAGGCGGATGAGTCAGTCAGATGTGAAATTCCCGGGCTTAACCTGGGCGTGTCATCTGATACTGCTTATCTAGAGTAAGGTAGAGGCAAGTAGAATTCCCGGTGTAGCGGTGAAATGCGTAGATATCGGGAGGAATACCAGTGGCGAAGGCGACTTGCTGGACCATTACTGACGCTGAGGAGCGAAAGCGTGGGT
283	ASV_917	Bacteria	Bdellovibrionota	Bdellovibrionia	Bacteriovoracales	Bacteriovoracaceae	NA	NA	GCAAGCGTTGTTCGGATTTATTGGGCGTAAAGCGCGCGCAGGCGGATTAGTAAGTCAGATGTGAAATCTCGGGGCCTAACCCCGAAACTGCGTCTGAAACTGCGAATCTAGAATCTCATAGGGGGTGGGGGAATTTCACGTGTAGGGGTAAAATCCGTAGAGATGTGAAGGAACACCAGAGGCGAAGGCGCCCACCTGGATGAGTATTGACGCTGAGGCGCGAAAGCGTGGGG
284	ASV_919	Bacteria	Proteobacteria	Gammaproteobacteria	Cellvibrionales	NA	NA	NA	GCAAGCGTTAATCGGAATTACTGGGCGTAAAGCGCGCGTAGGCGGATGATTAAGTCGGATGTGAAAGCCCAGGGCTCAACCTTGGAACTGCATCCGATACTGGTCATCTAGAGTACAGTAGAGGGTGGTAGAATTTCTTGTGTAGCGGTGAAATGCGTAGATATAAGAAGGAATACCAGTGGCGAAGGCGGCCACCTGGACTGATACTGACGCTGAGGTGCGAAAGCGTGGGG
285	ASV_921	Bacteria	Cyanobacteria	Cyanobacteriia	Phormidesmiales	Phormidesmiaceae	Acrophormium PCC-7375	NA	GCAAGCGTTATCCGGAATTATTGGGCGTAAAGCGTCCGTAGGCGGTTAATTAAGTCAGTTGTTAAAGACTGCAGCTCAACTGTGGGAGAGCAACTGAAACTGATTAACTAGAGTATGGTAGGGGTAGAGGGAATTCCTAGTGTAGCGGTGAAATGCGTAGATATTAGGAAGAACACCAGTGGCGAAGGCGCTCTACTGGGCCAAGACTGACGCTGATGGACGAAAGCTAGGGG
286	ASV_922	Bacteria	Proteobacteria	Gammaproteobacteria	NA	NA	NA	NA	GCAAGCGTTAATCGGAATTACTGGGCGTAAAGCGCGCGTAGGCGGATATTTAAGTCGGATGTGAAAGCCCTGGGCTTAACCTGGGAACTGCATCCGATACTGGGTGTCTAGAGTATGGTAGAGGGAAGTGGAATTTCCGGTGTAGCGGTGAAATGCGTAGATATCGGAAAGAACACCAGTGGCGAAGGCGGCTTCCTGGACCAATACTGACGCTGAGGTGCGAAAGCGTGGGG
287	ASV_926	NA	NA	NA	NA	NA	NA	NA	GCAAGCGTTATCCGGAATCACTGGGTTTAAAGGGTCCGCAGGTGGGTTATTAAGTCAGTGGTGAAAGTCTGTAGCTTAACTATAGAATTGCCATTGATACTGATAATCTTGAGTATAGTCGAGGTTGGCGGAATACATCATGTAGCGGTGAAATGCGTAGATATGATGTAGAACACCTAATGCGAAGGCAGCTGACTAGGCTATTACTGACACTGAGGGACGAAAGCGTGGGG
288	ASV_929	Bacteria	Firmicutes	Clostridia	Clostridiales	Clostridiaceae	Clostridium sensu stricto 5	NA	GCAAGCGTTGTCCGGATTTACTGGGCGTAAAGGGAGCGTAGGCGGATGTTTAAGTGGGATGTGAAATACCCGGGCTCAACTTGGGTGCTGCATTCCAAACTGGATATCTAGAGTGCAGGAGAGGAAAGTGGAATTCCTAGTGTAGCGGTGAAATGCGTAGAGATTAGGAAGAACACCAGTGGCGAAGGCGACTTTCTGGACTGTAACTGACGCTGAGGCTCGAAAGCGTGGGG
289	ASV_930	Bacteria	NA	NA	NA	NA	NA	NA	GCGAGCGTTAATCGGAATTATTGGGCGTAAAGGGCGCGTAGGTTGAATGTAAAGTGAGGTGTGAAATTCCTGGGCTTAACCTGGGCCTTGCATTTCAAACTTATATTCTAGAGTACAGTAGAGGGAAGTGGAATTTCCGGTGTAGCGGTGAAATGCGTAGATATCGGAAGGAACATCAGTGGCGAAGGCGGCTTCCTGGACTGATACTGACACTGAGGCGCGAAAGCGTGGGT
290	ASV_941	NA	NA	NA	NA	NA	NA	NA	GCGAGCGTTAATCGGATTTATTGGGCGTAAAGGGCATCTAGGCGGATAAGTAAGTCAGGCGTGAAATCTCGGGGCTCAACCTCGAGGCTGCACTTGAAACTACTTATCTTGAGGGTAGACGGAGAAAACGGAATTCCATGTGTAGCGGTGAAATGCGTAGATATATGGAAGAACACCAGTGGCGAAGGCGGTTTTCTAGTTTATTCCTGACGCTGAAGTGCGAAAGCTAGGGG
291	ASV_946	Bacteria	Bacteroidota	Bacteroidia	Flavobacteriales	Flavobacteriaceae	Tenacibaculum	NA	GCAAGCGTTATCCGGAATCATTGGGTTTAAAGGGTCCGCAGGCGGTCAATTAAGTCAGAGGTGAAATCCCACAGCTCAACTGTGGAACTGCCTTTGATACTGGTTGACTTGAGTTATACGGAAGTAGATAGAATGTGTAGTGTAGCGGTGAAATGCATAGATATTACACAGAATACCGATTGCGAAGGCAGTCTACTACGTATATACTGACGCTCATGGACGAAAGCGTGGGG
292	ASV_947	Bacteria	Proteobacteria	Gammaproteobacteria	NA	NA	NA	NA	GCGAGCGTTAATCGGAATTACTGGGCGTAAAGCGTGCGTAGGCGGCATGGTCAGTCGGATGTGAAAGCCCCGGGCTTAACCTGGGAATTGCATTCGATACTGCCAAGCTAGAGTATGTTAGAGGAAAGTGGAATTCCCGGTGTAGCGGTGAAATGCGTAGATATCGGGAGGAACATCAGTGGCGAAGGCGACTTTCTGGATCAATACTGACGCTGAGGTACGAAAGCGTGGGG
293	ASV_948	Bacteria	Proteobacteria	Gammaproteobacteria	Cellvibrionales	Halieaceae	NA	NA	CCAAGCGTTAATCGGAATTACTGGGCGTAAAGCGCGCGTAGGCGGTTTGTTAAGTCAGCTGTGAAAGCCCCGGGCTCAACCTGGGAATTGCAGTTGATACTGGCCGACTAGAGTACGAGAGAGGGAGGTAGAATTCCACGTGTAGCGGTGAAATGCGTAGATATGTGGAGGAATACCGGTGGCGAAGGCGGCCTCCTGGCTCGATACTGACGCTGAGGTGCGAAAGCGTGGGG
294	ASV_950	Bacteria	Firmicutes	Clostridia	Peptostreptococcales-Tissierellales	Fusibacteraceae	Fusibacter	NA	GCAAGCGTTATCCGGAATCACTGGGCGTAAAGGGAGTGTAGGCGGTCAAGCAAGTCAGAGGTGAAAGGCATCGGCTCAACCGGTGTAAGCCTTTGAAACTGTTTGACTTGAGTGCAGGAGAGGTAAGTGGAATTCCTAGTGTAGCGGTGAAATGCGTAGATATTAGGAGGAACACTAGTGGCGAAGGCGACTTACTGGACTGTAACTGACGCTGAGGCTCGAAAGCGTGGGG
295	ASV_951	Bacteria	Spirochaetota	Spirochaetia	Spirochaetales	Spirochaetaceae	Spirochaeta 2	NA	GCGAGCGTTGTTCGGAATTATTGGGCGTAAAGGGCATGTAGGCGGTTCTGTAAGTCTGATGTGAAAGCACGCAGCTTAACTGCGATGTTGCGTTGGAAACTGCAGGACTTGAATCCGAGAGGGGTGTGTGGAATTCCTAGTGTAGGGGTGAAATCTGTTGATATTAGGAAGAACACCAGAGGCGAAGGCGACACACTGGCTCTGGATTGACGCTGAGGTGCGAAAGCGTAGGT
296	ASV_952	Bacteria	Bacteroidota	Bacteroidia	Chitinophagales	Saprospiraceae	Portibacter	NA	GCAAGCGTTATCCGGAATCACTGGGTTTAAAGGGTGCGTAGGCGGCCCTGTAAGTCAGATGTGAAAGCCCACCGCTTAACGGTGGAACTGCATTTGATACTGCAGAGCTTGAATCAGGCTGAGGTCAGCGGAATGTGTCATGTAGCGGTGAAATGCATAGATATGACATAGAACACCAATTGCGAAGGCAGCTGGCTAGACCTGTATTGACGCTGAGGCACGAAAGCGTGGGG
297	ASV_954	Bacteria	Proteobacteria	Gammaproteobacteria	Enterobacterales	Morganellaceae	Providencia	NA	GCAAGCGTTAATCGGAATTACTGGGCGTAAAGCGCACGCAGGCGGTTGATTAAGTTAGATGTGAAATCCCCGGGCTTAACCTGGGAATGGCATCTAAGACTGGTCAGCTAGAGTCTTGTAGAGGGGGGTAGAATTCCATGTGTAGCGGTGAAATGCGTAGAGATGTGGAGGAATACCGGTGGCGAAGGCGGCCCCCTGGACAAAGACTGACGCTCAGGTGCGAAAGCGTGGGG
298	ASV_955	Bacteria	Proteobacteria	Alphaproteobacteria	NA	NA	NA	NA	GCTAGCGTTGTTCGGAATAACTGGGCGTAAAGCGCACGTAGGCGGATTGGAAAGTTAGGGGTGAAATCCCGGGGCTCAACCTCGGAACTGCCTTTAAAACTATCAATCTAGAGTTCGAGAGAGGTGAGTGGAATTCCGAGTGTAGAGGTGAAATTCGTAGATATTCGGAGGAACACCAGTGGCGAAGGCGGCTCACTGGCTCGATACTGACGCTGAGGTGCGAAAGCGTGGGG
299	ASV_957	NA	NA	NA	NA	NA	NA	NA	CCAAGCGTTAATCGGAATCACTGGGCTTAAAGAGTGCGCAGGCGGACTCGTAAGCATCTTGTGAAATCCCACAGCTCAACTGTGGAATAGCAGGGTGAACTACGAGTCTTGAGGTAGGTAGAGGCTGACAGAACCATAGGTGGAGCGGTGGAATGCATAGAGATCTATGGGAATGCCAAAGGCGAAGGCAGTCAGCTGGGCCTATTCTGACGCTCATGCACGAAAGCGTGGGG
300	ASV_962	Bacteria	NA	NA	NA	NA	NA	NA	GCAAGCGTTGTTCGGATTTACTGGGCGTAAAGGGTGCGTAGGCGGTTTTGTGTGTCAGATGTGAAAGCCCATGGCTCAACCATGGAATTGCATTTGAAACTGCAGAACTTGAGTATCGGAGAGGTAGATGGAATTCTAGGTGTAGCGGTGAAATGCGTAGATATCTAGAAGAACACCAGCGGCGAAAGCGATCTACTGGACGAATACTGACGCTGAGGCACGAAAGCCAGGGG
301	ASV_963	Bacteria	Thermotogota	Thermotogae	Petrotogales	Petrotogaceae	SC103	NA	GCAAGCGTTACCCGGAATCACTGGGCGTAAAGGGAGCGTAGGCGGCCTTGAAGGTTGTATGTTAAAGACGACGGCTTAACCGGAGAGATGCATACAAAACCGCAAGGCTTGAGGATATCAGAGGAAAAGGGAATTACCATTGTAGGGGTGAAATCCGTAGAGAGTGGTAAGAATGCCGGTGGCGAAGGCGCTTTTCCGGGGTATACCTGACGCTGAGGCTCGAAAGCTAGGGG
302	ASV_973	Bacteria	NA	NA	NA	NA	NA	NA	GCGAGCGTTGTCCGGATTTACTAGGCGTAAAGGGCAAGTAGGCGGAGATATAAGTTTTGTGTTAAAGGCATTAGCTCAACTAATGTAAGGCACAAGATACTGTATTTCTAGAGTAAGTGAGATGTAGCTGGAATTTCTGGTGTAGCGGTGGAATGCTCAGATATCAGAAAGAACACCGATGGCGAAGGCAGGCTACAGGTGCATTACTGACGCTGAATTGCGAAGGTGCGGGT
303	ASV_975	NA	NA	NA	NA	NA	NA	NA	GCAAGCGTTGTTCGGATTGACTGGGCGTAAAGCGCACGTAGGCGGGTTTGTAAGTCGGATGTGAAAGCCCCGGGCTTAACCTGGGAACTGCACCCGAAACTATAAATCTTGAATGCCTGAGAGGTTGGTAGAATTCCAGGTGTAGGAGTGAAATCCGTAGATATCTGGAGGAACATCGGAGGCGAAGGCGGCCAACTGGCGGTGCATTGACGCTGAGGTGCGAAAGCGTGGGG
304	ASV_976	NA	NA	NA	NA	NA	NA	NA	CCAAGCGTTATCCGGAATTATTGGGCGTAAAGGGTTCGTAGGCGGCCCATCAAGTCCGAGTTGAAAGCCCATGGCTCAACCATGGAGGGTGCTCGGAAACTGATAGGGCTTGAATTCAGAAGAGGCAAGTGGAATTCTATGTGGAGCGGTGGAATGCGTAGATATATGGAGGAACACCAGTGGCGAAGGCGGCTTGCTGGGCTGATATTGACGCTGATGAACGAAAGCGTGGGG
305	ASV_981	Bacteria	Proteobacteria	Gammaproteobacteria	NA	NA	NA	NA	GCAAGCGTTAATCGGAATTACTGGGCGTAAAGCGCGCGTAGGCGGATAATTAAGTCGGATGTGAAAGCCCCGGGCTCAACCTGGGAACTGCATACGATACTGGTTATCTGGAGTACGATAGAGGGGGGTGGAATTTCCGGTGTAGCGGTGAAATGCGTAGAGATCGGAAGGAACATCAGTGGCGAAGGCGACCCCCTGGATTGATACTGACGCTGAGGTGCGAAAGCGTGGGG
306	ASV_983	NA	NA	NA	NA	NA	NA	NA	GCAAGCGTTAATCGGATTTATTGGGCGTAAAGAGCGCGTAGGCGGGGTGGAAAGTTAGATGTGAAAGCCCGGAGCTCAACTCCGGTTCCGCATCTAATACTACCATCCTGGAGGATGGACGGAGAAAAGGGAATTCCACGTGTAGCGGTGAAATGCGTAGATATGTGGAAGAACACCAGTGGCGAAGGCGCTTTTCTAGTTTAGACCTGACGCTGAGGCGCGAAAGCAAGGGG
307	ASV_984	Bacteria	Bacteroidota	Bacteroidia	NA	NA	NA	NA	GCAAGCGTTATCCGGAATCACTGGGTTTAAAGGGTCCGCAGGCGGGCTGATAAGTCAGTGGTGAAATCCCATGGCTCAACCATGGAACTGCCATTGATACTGTCAGTCTTGAGTAAGGTGGAAGTTGGCGGAATACAGCATGTAGCGGTGAAATGCGTAGATATGCTGTAGAACACCGATTGCGAAGGCAGCTGACTATACCTTTACTGACGCTGAGGGACGAAAGCGTGGGG
308	ASV_985	Bacteria	Bacteroidota	Bacteroidia	NA	NA	NA	NA	GCAAGCGTTATCCGGAATCACTGGGTTTAAAGGGTGCGTAGGCGGTCAGATAAGTCAGAGGTGAAAGCTTTCCGCTTAACGGAAAAACTGCCTTTGATACTGTTTGACTTGAATTAGGTTGAGGTACGCGGAATGTGACATGTAGCGGTGAAATGCATAGATATGTCATAGAACACCAATTGCGAAGGCAGCGTACTAGACCTTAATTGACGCTGAGGCACGAAAGCGTGGGT
309	ASV_986	Bacteria	NA	NA	NA	NA	NA	NA	GCAAGCGTTGTTCGGATTTACTGGGCGTAAAGGGCGCGTAGGCGGTTTATTAAGTTAAGGGTGAAATCCCGGGGCTCAACTCCGGAACTGCTCTTAAAACTGGTAGACTAGAGACAGATAGAGGTGAGTGGAATTCCTGGTGTAGAGGTGAAATTCGTAGATATCAGGAGGAACACCGGTGGCGAAGGCGGCTCACTGGATCTGTTCTGACGCTGAGGCGCGAAAGCGTGGGG
310	ASV_990	NA	NA	NA	NA	NA	NA	NA	GCAAACGTTGTCCGGAATCATTGGGCGTAAAGGGTACGAAGGTTGGACCTTAAGTCAGTTGTTAAATGTTACGGCTTAACCGTAATTTGCAATTGAAACTGAGGTTCTTGAGTTCGAGAGGGGACGGTGGAATATCTAGTGTAGCGGTGGAATGCGTAGATATTAGATAGAACACCTGAGGCGAAGGCGACCGTCTGGCTCGTAACTGACACTCAAGTACGAAAGCATGGGT
311	ASV_993	Bacteria	Spirochaetota	Spirochaetia	Spirochaetales	Spirochaetaceae	Spirochaeta 2	NA	GCGAGCGTTGTTCGGAATTATTGGGCGTAAAGGGCATGTAGGCGGTTTTTTAAGTCTGATGTGAAATACTACAGCTTAACTGTGGGAACGCATTGGAAACTGAAAGACTCGAATCAGTGAGGGGTAACCGGAATTCCTAGTGTAGGGGTGAAATCTGTTGATATTAGGAAGAACACCGATGGCGAAGGCAGGTTACTGGCGCATGATTGACGCTGATGTGCGAAAGCGTAGGG
312	ASV_994	Bacteria	Desulfobacterota	Desulfovibrionia	Desulfovibrionales	Desulfovibrionaceae	Desulfovibrio	NA	GCGAGCGTTAATCGGAATCACTGGGCGTAAAGCGTGCGTAGGCGGCTAGGCAAGTCAGACGTGAAAGCCCTCGGCTCAACCGAGGAATTGCGTTTGAAACTGCTTAGCTAGAGTCTCGGAGAGGTTAGGGGAATTCCAGGTGTAGGAGTGAAATCCGTAGATATCTGGAGGAACACCGGTGGCGAAGGCGCCTAACTGGACGAGTACTGACGCTGAGGTACGAAAGCGTGGGG
313	ASV_996	Bacteria	Proteobacteria	Gammaproteobacteria	KI89A clade	NA	NA	NA	TCGAACGTTAATCGGAATTACTGGGCGTAAAGCGCGCGTAGGCGGTTTGTTAAGTGGGATGTGAAAGCCCCGGGCTCAACCTGGGAACTGCATTCCAAACTGGCAGACTAGAGTATGGTAGAGGGTGGTAGAATTTCCTGTGTAGCGGTGAAATGCGTAGATATAGGAAGGAATACCGATGGCGAAGGCAGCCACCTGGACCAATACTGACGCTGAGGTGCGAAAGCGTGGGG
314	ASV_997	Bacteria	Proteobacteria	Gammaproteobacteria	NA	NA	NA	NA	GCAAGCGTTAATCGGAATTACTGGGCGTAAAGCGCACGCAGGCGGTTGGTTAAGCGAGATGTGAAAGCCCCGGGCTTAACCTGGGAACTGCATTTCGAACTAGCCAACTAGAGTACGAGAGAGGAAGGTAGAATTCCAGGTGTAGCGGTGAAATGCGTAGATATCTGGAGGAATACCGGTGGCGAAGGCGACCTTCTGGCTCGATACTGACGCTCAGGTGCGAAAGCGTGGGG
315	ASV_999	Bacteria	Proteobacteria	Gammaproteobacteria	Oceanospirillales	Kangiellaceae	Aliikangiella	NA	GCAAGCGTTAATCGGAATTACTGGGCGTAAAGCGCGCGTAGGCGGAATGTTAAGTCTCATGTGAAAGCCCTGGGCTCAACCTGGGAACTGCATGGGATACTGGCATTCTAGAATACAGTAGAGGGAGGTGGAATTTCAGGTGTAGCGGTGAAATGCGTAGAGATCTGAAGGAACATCAGTGGCGAAGGCGGCCTCCTGGACTGATATTGACGCTGAGGTGCGAAAGCGTGGGG
316	ASV_1000	Bacteria	Bacteroidota	Bacteroidia	Flavobacteriales	Flavobacteriaceae	NA	NA	CCAAGCGTTATCCGGAATCATTGGGTTTAAAGGGTCCGTAGGTGGATAATTAAGTCAGAGGTGAAAGTCTGCAGCTCAACTGTAGAATTGCCTTTGATACTGGTTATCTTGAGTTATTATGAAGTAGTTAGAATATGTAGTGTAGCGGTGAAATGCATAGATATTACATAGAATACCAATTGCGAAGGCAGATTACTAATAATATACTGACACTGATGGACGAAAGCGTGGGG
317	ASV_1001	Bacteria	Spirochaetota	Spirochaetia	Spirochaetales	Spirochaetaceae	Sediminispirochaeta	NA	GCGAGCGTTGTTCGGATTTATTGGGCGTAAAGGGCACGTAGGCGGCCTGTCAAGCTTGGTGTGAAAGACCTCAGCTCAACTGAGGAAACGCGCTGAGAACTGGCAAGCTAGAGTCTAAGAGGGGGAGTTAGAATTCCAGGTGTAGGGGTGAAATCTGTAGATATCTGGAAGAATACCGGTGGCGAAGGCGAACTCCTGGTAATAGACTGACGCTGAGGTGCGAAAGTGTGGGG
318	ASV_1004	Bacteria	Campilobacterota	Campylobacteria	Campylobacterales	Sulfurimonadaceae	Sulfurimonas	NA	GCAAGCGTTACTCGGAATCACTGGGCGTAAAGGACGCGTAGGCGGGTTGGTAAGTCTGATGTGAAATCCTACAGCTTAACTGTAGAACTGCATTGGAAACTACTAGCCTAGAGTATGGGAGGGGCAGATGGAATTAGTGGTGTAGGGGTAAAATCCGTAGATATCACTAGGAATACCGAAAGCGAAGGCGATCTGCTGGAACATAACTGACGCTAAGGCGTGAAAGCGTGGGG
319	ASV_1005	Bacteria	Proteobacteria	Gammaproteobacteria	NA	NA	NA	NA	GCAAGCGTTAATCGGAATTACTGGGCGTAAAGCGTGTGTAGGCGGTTTGTTAAGTCGGATGTGAAAGCCCCGGGCTCAACCTGGGAATTGCATTCGATACTGACAAACTTGAATTTGGTAGAGGGAAGTGGAATTCCGGGTGTAGCGGTGAAATGCGTAGATATCCGGAGGAACATCAGTGGCGAAGGCGGCTTCCTGGACCAAAATTGACGCTGAGGCACGAAAGCGTGGGT
320	ASV_1006	Bacteria	Proteobacteria	Gammaproteobacteria	Cellvibrionales	Cellvibrionaceae	NA	NA	GCAAGCGTTAATCGGAATTACTGGGCGTAAAGCGCGCGTAGGCGGTTACATAAGTTGGAGGTGAAATCCCCGGGCTCAACCTGGGAACTGCTTTCAAAACTGTGTGACTTGAGTACAGCAGAGGATAGTGGAATTTCTAGTGTAGCGGTGAAATGCGTAGATATTAGAAGGAACACCAGTGGCGAAGGCGACTGTCTGGGCTGATACTGACGCTGAGGTGCGAAAGCGTGGGG
321	ASV_1009	Bacteria	Bacteroidota	Bacteroidia	Bacteroidales	Marinifilaceae	Marinifilum	NA	TCGAGCGTTATCCGGATTTATTGGGTTTAAAGGGTCCGTAGGCGGGCTTGTAAGTCAGTGGTGAAATCTCACAGCTCAACTGTGAAACTGCCATTGATACTGCAGGTCTTGAATATAGTTGAGGTGGGCGGAATACGTTATGTAGCGGTGAAATGCATAGATATAACGTAGAACACCGATTGCGAAGGCAGCTCACTAAGCTATTATTGACGCTGATGGACGAAAGCGTGGGG
322	ASV_1013	Bacteria	Proteobacteria	Gammaproteobacteria	Cellvibrionales	BD2-7	NA	NA	GCGAGCGTTAATCGGAATTACTGGGCGTAAAGCGCGCGTAGGCGGTCTGTTAAGTCGGATGTGAAAGCCCCGGGCTCAACCTGGGAATTGCATTCGATACTGGCAGACTGGAATGCGGGAGAGGGAGGTAGAATTCCATGTGTAGCGGTGAAATGCGTAGATATATGGAGGAATACCAGTGGCGAAGGCGGCCTCCTGGCCTGACATTGACGCTGAGGTGCGAAAGCGTGGGG
323	ASV_1014	NA	NA	NA	NA	NA	NA	NA	GCAAGCGTTGTTCGGATTTACTGGGCGTAAAGGGCGTGTAGGCGGATGATATAGTTAGAGGTGAAAGCCCAGGGCTCAACCTTGGAACTGCCTTTAATACTTATCATCTAGAGTTTGTGAGAGGGTGGCGGAATATCCAGTGTAGAGGTGAAATTCGTAGATGTTGGATAGAATACCAGTGGCGAAGGCGGCCACCTGGCACAACACTGACGCTGAGGCGCGAAAGCGTGGGG
324	ASV_1016	NA	NA	NA	NA	NA	NA	NA	ACAAGTGGGATTCAGATTTATTGGGCCTAAAGCGTCCGTAGCCGGTTATATAAATCCTTTGTGAAATTGTGGGGCTCAACCTTACAACGTGCATAGGACACTGTATAACTAGGGACCGGGAGGAGTGTGAGGTATTCCTTGGGGAGCGGTAAAATGTTATAATCCTTGGAGGACCACCTGTGGCGAAGGCGTCACACTAGAACGGATCCGACGGTGAGGGGCGAAAGCCAGGGG
325	ASV_1018	Bacteria	Proteobacteria	Gammaproteobacteria	Steroidobacterales	Woeseiaceae	Woeseia	NA	GCGAGCGTTAATCGGAATTACTGGGCGTAAAGCGCGCGTAGGCGGCTTTGTAAGTCGGATGTGAAATCCCCGGGCTTAACCTGGGAACTGCATTCGATACTGCAGAACTAGAGTATGGTAGAGGGAAGTGGAATTTCCGGTGTAGCGGTGAAATGCGTAGATATCGGAAGGAACACCAGTGGCGAAGGCGACTTCCTGGGCCAATACTGACGCTGAGGTGCGAAAGCGTGGGG
326	ASV_1020	Bacteria	Proteobacteria	Alphaproteobacteria	NA	NA	NA	NA	GCTAGCGTTGTTCGGAATTACTGGGCGTAAAGCGCGCGTAGGCGGCATAGCAAGTTGGAAGTGAAATCCCGGGGCTCAACCTCGGAACTGCTTTCAAAACTGCTAAGCTAGAGTATGGTAGGGGATAGTGGAATTCCTAGTGTAGAGGTGAAATTCGTAGATATTAGGAGGAACACCAGAGGCGAAGGCGACTATCTGGGCCATTACTGACGCTAAGGCGCGAAAGCGTGGGG
327	ASV_1023	Bacteria	Bacteroidota	Bacteroidia	Bacteroidales	Marinifilaceae	Marinifilum	NA	TCGAGCGTTATCCGGATTTATTGGGTTTAAAGGGTCCGTAGGCGGGCTGATAAGTCAGTGGTGAAATCTCACAGCTCAACTGTGAAACTGCCATTGATACTGTCGGTCTTGAATATAGTTGAGGTGGGCGGAATACGTTATGTAGCGGTGAAATGCATAGATATAACGTAGAACACCGATTGCGAAGGCAGCTCACTAAGCTATTATTGACGCTGATGGACGAAAGCGTGGGG
328	ASV_1024	Bacteria	Bacteroidota	Bacteroidia	NA	NA	NA	NA	CCAAGCGTTATCCGGATTTATTGGGTTTAAAGGGTCCGTAGGCGGGGTTTTAAGTCAGTGGTGAAAGCCTGCAGCTCAACTGTAGAACTGCCATTGAAACTGGGACTCTTGAATGTGATTGAGGTAGGCGGAATATGTCATGTAGCGGTGAAATGCTTAGATATGACATAGAACACCGATAGCGAAGGCAGCTTACCAAGTCATTATTGACGCTGATGGACGAAAGCGTGGGG
329	ASV_1027	Bacteria	Proteobacteria	Gammaproteobacteria	Oceanospirillales	Kangiellaceae	Aliikangiella	NA	GCAAGCGTTAATCGGAATTACTGGGCGTAAAGCGCGCGTAGGCGGAATGTTAAGTCTCATGTGAAAGCCCAGGGCTCAACCTTGGAACTGCATGGGATACTGGCATTCTAGAATACAGTAGAGGGAGGTGGAATTTCAGGTGTAGCGGTGAAATGCGTAGAGATCTGAAGGAACATCAGTGGCGAAGGCGGCCTCCTGGACTGATATTGACGCTGAGGTGCGAAAGCGTGGGG
330	ASV_1030	Bacteria	Proteobacteria	Gammaproteobacteria	NA	NA	NA	NA	GCAAGCGTTAATCGGAATTACTGGGCGTAAAGCGCGCGTAGGTGGTTCATTAAGTTGGCTGTGAAAGCCCCGGGCTCAACCTGGGATGGTCAGTCAAAACTGGTGAACTAGAGTACAGTAGAGGGGTGTGGAATTTCCGGTGTAGCGGTGAAATGCGTAGAGATCGGAAGGAACACCAGTGGCGAAGGCGGCACCCTGGACTGATACTGACACTGAGGTGCGAAAGCGTGGGG
331	ASV_1032	NA	NA	NA	NA	NA	NA	NA	GCAAGCGTTGTTCGGATTTACTGGGCGTAAAGGGCGTGTAGGCGGATGATATAGTTAGAGGTGAAAGCCCAGGGCTCAACCCTGGAACTGCCTTTAATACTTATCATCTAGAGTTTGTGAGAGGGTGGCGGAATATCCAGTGTAGAGGTGAAATTCGTAGATATTGGATAGAATACCAGTGGCGAAGGCGGCCACCTGGCACAACACTGACGCTGAGGCGCGAAAGCGTGGGG
332	ASV_1038	Bacteria	Bacteroidota	Bacteroidia	Cytophagales	NA	NA	NA	GCAAGCGTTGTCCGGATTTATTGGGTTTAAAGGGTGCGTAGGCGGCCTGTTAAGTCAGTGGTGAAAGGTAGCAGCTTAACTGTTGAATTGCCATTGATACTGATAGGCTTGAGTATAGTCGAGGTAGGCGGAATTTATGGTGTAGCGGTGAAATGCATAGATACCATAAAGAACACCGATAGTGAAGACAGTTTACCAGGCTATAACTGACGCTGAGGCACGAAAGCATGGGG
333	ASV_1043	Bacteria	Proteobacteria	Alphaproteobacteria	Rhizobiales	Methyloligellaceae	Methyloceanibacter	NA	GCTAGCGTTGTTCGGAATTACTGGGCGTAAAGCGCGCGTAGGCGGACTTTCAAGTCAGGGGTGAAATCCCGAGGCTCAACCTCGGAACTGCCTTTGATACTGCAAGTCTTGAGTCCGAGAGAGGTGAGTGGAATTCCTAGTGTAGAGGTGAAATTCGTAGATATTAGGAAGAACACCAGTGGCGAAGGCGGCTCACTGGCTCGGTACTGACGCTGAGGTGCGAAAGCGTGGGG
334	ASV_1044	Bacteria	Proteobacteria	Alphaproteobacteria	Sphingomonadales	Sphingomonadaceae	Sphingomonas	NA	GCTAGCGTTGTTCGGAATTACTGGGCGTAAAGCGCACGTAGGCGGCTTTGTAAGTCAGAGGTGAAAGCCTGGAGCTCAACTCCAGAACTGCCTTTGAGACTGCATCGCTTGAATCCAGGAGAGGTGAGTGGAATTCCGAGTGTAGAGGTGAAATTCGTAGATATTCGGAAGAACACCAGTGGCGAAGGCGGCTCACTGGACTGGTATTGACGCTGAGGTGCGAAAGCGTGGGG
335	ASV_1048	Bacteria	Bacteroidota	Bacteroidia	Flavobacteriales	Crocinitomicaceae	Crocinitomix	NA	CCAAGCGTTATCCGGAATCATTGGGTTTAAAGGGTCCGCAGGCGGTTTGTTAAGTCAGTGGTGAAATCCTATCGCTCAACGATAGAACTGCCATTGATACTGACAGACTTGAATTTAGTTGGAGTAGGCGGAATGTGTAGTGTAGCGGTGAAATGCTTAGATATTACACAGAACACCGATAGCGAAGGCAGCTTACTAAACTAATATTGACGCTCATGGACGAAAGCGTGGGG
336	ASV_1051	Bacteria	Bacteroidota	Bacteroidia	Bacteroidales	Prolixibacteraceae	NA	NA	GCAAGCGTTATCCGGATTTATTGGGTTTAAAGGGTACGTAGGTGGCCCTATAAGTCAGTGGTGAAATCCTGCCGCTTAACGGTAGAATTGCCATTGAAACTGTAGGGCTTGAGTATATTTGAGGTAAGCGGAATGTGTAGTGTAGCGGTGAAATGCTTAGATATTACACAGAACCCCGATTGCGAAGGCAGCTTACTAAACTATAACTGACACTGAGGTACGAAAGCGTGGGG
337	ASV_1053	Bacteria	Proteobacteria	Gammaproteobacteria	Oceanospirillales	Kangiellaceae	Aliikangiella	NA	GCAAGCGTTAATCGGAATTACTGGGCGTAAAGCGCGCGTAGGCGGAATGTTAAGTCTCATGTGAAAGCCCAGGGCTCAACCTTGGAACTGCATGGGATACTGGCACTCTAGAATACAGTAGAGGGAGGTGGAATTTCAGGTGTAGCGGTGAAATGCGTAGAGATCTGAAGGAACATCAGTGGCGAAGGCGGCCTCCTGGACTGATATTGACGCTGAGGTGCGAAAGCGTGGGG
338	ASV_1054	Bacteria	Proteobacteria	Alphaproteobacteria	NA	NA	NA	NA	GCTAGCGTTGTTCGGAATTACTGGGCGTAAAGCGCGTGTAGGCTGACATTTAAGTCAGGGGTGAAATCCCGGGGCTCAACCCCGGAACTGCCTTTGATACTGGATGTCTGGAGTCCGGAAGAGGTGAGTGGAATTCCGAGTGTAGAGGTGAAATTCGTAGATATTCGGAGGAACACCAGTGGCGAAGGCGGCTCACTGGTCCGGTACTGACGCTGAGACGCGAAAGTGTGGGG
339	ASV_1058	NA	NA	NA	NA	NA	NA	NA	GCAAGCGTTGTTCGGAATTACTGGGCGTAAAGGGTCCGTAGGCGGCTTGTTAAGTTGGATGTGAAAGCCCGGGGCTCACCCCCGGAGGGTCATCCAAAACTGGCAGGCTTGAGTCCGGGAGAGGGAAGCGGAATTCCCAGTGTAGAGGTGAAATTCGTAGAGATTGGGAGGAACACCAGAGGCGAAGGCGGCTTCCTGGACCGGTACTGACGCTGAGGGACGAAAGCGTGGGG
340	ASV_1063	Bacteria	Actinobacteriota	Actinobacteria	Corynebacteriales	Corynebacteriaceae	Corynebacterium	NA	GCGAGCGTTGTCCGGAATTACTGGGCGTAAAGAGCTCGTAGGTGGTTTGTCGCGTCGTTTGTGTAAGCCCGCAGCTTAACTGCGGGACTGCAGGCGATACGGGCATAACTTGAGTGCTGTAGGGGAGACTGGAATTCCTGGTGTAGCGGTGGAATGCGCAGATATCAGGAGGAACACCGATGGCGAAGGCAGGTCTCTGGGCAGTAACTGACGCTGAGGAGCGAAAGCATGGGT
341	ASV_1068	Bacteria	Proteobacteria	Gammaproteobacteria	Alteromonadales	Alteromonadaceae	NA	NA	GCGAGCGTTAATCGGAATTACTGGGCGTAAAGCGCACGCAGGCGGTTTGTCAAGCTAGAGGTGAAAGCCCCGCGCTCAACGTGGGAATAGCCTTTAGAACTGGCAGACTAGAGTCTTGGAGAGGGGAGTGGAATTCCAGGTGTAGCGGTGAAATGCGTAGAGATCTGGAGGAACATCAGTGGCGAAGGCGACTCCCTGGCCAAAGACTGACGCTCATGTGCGAAAGTGTGGGT
342	ASV_1070	Bacteria	Actinobacteriota	Actinobacteria	Micrococcales	Microbacteriaceae	NA	NA	GCGAGCGTTGTCCGGAATTATTGGGCGTAAAGAGCTCGTAGGCGGTCTGTCGCGTCTGCTGTGAAAACCCGAGGCTCAACCTCGGGCTTGCAGTGGGTACGGGCAGACTAGAGTGCGGTAGGGGAGAATGGAATTCCTGGTGTAGCGGTGGAATGCGCAGATATCAGGAGGAACACCGATGGCGAAGGCAGTTCTCTGGGCCGTAACTGACGCTGAGGAGCGAAAGCGTGGGG
343	ASV_1076	Bacteria	NA	NA	NA	NA	NA	NA	GCAAGCGTTAATCGGAATTACTGGGCGTAAAGCGAGCGTAGGCGGTTTAATAAGTTGGCTGTGAAAGCCCCGGGCTTAACCTGGGATGGTCAGTCAAAACTGTTAGACTAGAGTACAGTAGAGGGGTGTGGAATTTCCGGTGTAGCGGTGAAATGCGTAGAGATCGGAAGGAACACCAGTGGCGAAGGCGGCACTCTGGACTGATACTGACGCTGAGGTTCGAAAGCGTGGGG
344	ASV_1080	Bacteria	Proteobacteria	Alphaproteobacteria	Caulobacterales	Parvularculaceae	NA	NA	ACTAGCGTTGTTCGGAATTACTGGGCGTAAAGCGCACGTAGGCGGCAATGTAAGTTGGGGGTGAAATCCCGGGGCTCAACCCCGGAACTGCCTCCAAAACTACATAGCTAGAGGATGTGAGAGGATAGTGGAATTCCGAGTGTAGAGGTGAAATTCGTAGATATTCGGAAGAACACCAGTGGCGAAGGCGACTGTCTGGCACATTTCTGACGCTGAGGTGCGAAAGCGTGGGG
345	ASV_1082	NA	NA	NA	NA	NA	NA	NA	GCAAGCGTTGTTCGGAATCACTGGGCTTAAAGCGTGCGCAGGCGGATATGAAAGTCAGGAGTGAAATCCCAGAGCTCAACTCTGGAACTGCTCTTGAAACTCCATATCTAGAATCCGGGAGAGGTCAGTAGAATTCCTAGTGTAGAGGTGAAATTCGCAGATATTAGGAGGAATACCAGTGGCGTAGGCGACTGACTGGACCGGTATTGACGCTCATGTACGAAAGCGTGGGG
346	ASV_1083	Bacteria	Proteobacteria	Gammaproteobacteria	Pseudomonadales	Moraxellaceae	Acinetobacter	NA	GCGAGCGTTAATCGGATTTACTGGGCGTAAAGCGTGCGTAGGCGGCCATTTAAGTCAAATGTGAAATCCCCGAGCTTAACTTGGGAATTGCATTCGATACTGGATGGCTAGAGTATGGGAGAGGATGGTAGAATTCCAGGTGTAGCGGTGAAATGCGTAGAGATCTGGAGGAATACCGATGGCGAAGGCAGCCATCTGGCCTAATACTGACGCTGAGGTACGAAAGCATGGGG
347	ASV_1087	NA	NA	NA	NA	NA	NA	NA	GCTAGCGTTGTTCGGAATTACTGGGCGTAAAGCGTGCGTAGGCGGCTACGTAAGTTGGAGGTGAAATCCCGGGGCTCAACCCCGGAACTGCCTTCAAAACTGTGTAGCTAGAGGCAAGGAGAGGAGAGCGGAATACCCAGTGTAGAGGTAAAATTCGTAGATATTGGGTGGAACACCAGTGGCGAAGGCGGCTCTCTGGCCTTGATCTGACGCTGAGGTACGAAAGCGTGGGG
348	ASV_1088	NA	NA	NA	NA	NA	NA	NA	ACGAGTGGAGATCATGATTATTGGGTCTAAAGTGTTCGTAGCTGGTTTTGTAAGTCTTTTGTGAAAGTTCTGTGGCTTAACCCAGAATTTGCAAAAGATACTGCATGACTTGAGACCGGAAGAGGTGTGAAGTATTGTTTGGGTAGCGGTAAAATGCTATAATCCTTACAAGACTAACTAAGGCGAAGGCATCACACTTGGACGGATCTGACAGTGAGGAACGAGAGCTGGGGT
349	ASV_1094	Bacteria	Desulfobacterota	Desulfobulbia	Desulfobulbales	Desulfocapsaceae	Desulforhopalus	NA	GCAAGCGTTGTTCGGAATTACTGGGCGTAAAGCGCGCGTAGGTGGTTGTGTAAGTCAGATGTGAAAGTCCACGGCTTAACCGTGGAAGTGCATTTGAAACTGCATAACTTGAGTACTGGAGGGGGTAGTGGAATTCCCGGTGTAGAGGTGAAATTCGTAGATATCGGGAGGAATACCGGTGGCGAAGGCGACTACCTGGCCAGATACTGACACTGAGGTGCGAAAGCGTGGGG
350	ASV_1100	Bacteria	Proteobacteria	Alphaproteobacteria	Rhodobacterales	Rhodobacteraceae	NA	NA	GTTAGCGTTGTTCGGAATTACTGGGCGTAAAGCGTACGTAGGCGGATTAGTCAGTTAGAGGTGAAATCCCGGGGCTCAACCCCGGAACTGCCTTTAATACTGCTAGTCTTGAGTTCGAGAGAGGTGAGTGGAATTCCGAGTGTAGAGGTGAAATTCGTAGATATTCGGAGGAACACCAGTGGCGAAGGCGGCTCACTGGCTCGATACTGACGCTGAGGTACGAAAGTGTGGGG
351	ASV_1102	Bacteria	NA	NA	NA	NA	NA	NA	ACAAGCGTTATTCGGAATTATTGGGCGTAAAGGGTGCGCAGGCTGCGTGTTAAGTGAGAAGTGAAAGCCCACGGCTCAACCGTGGAACGGCTTCTCATACTGGCATGCTAGAGTATGGGAGAGGAAAGTGGAATTTCCGGTGTAGCGGTGAAATGCGTAGAGATCGGAAGGAACACCAGTGGCGAAGGCGGCTTTCTGGACCATAACTGACGCTGAGGCACGAAAGCGTGGGG
352	ASV_1105	Bacteria	Desulfobacterota	Desulfobacteria	Desulfobacterales	Desulfobacteraceae	Desulfobacter	NA	GCAAGCGTTATTCGGAATTATTGGGCGTAAAGGGCGCGCAGGCGGTCTTGTCAGTCAGGTGTGAAAGCCCGGGGCTCAACCCCGGATGGTCACTTGAAACAGCAAGACTTGAGTACTGGAGAGGAAAGCGGAATTCCTGGTGTAGAGGTGAAATTCGTAGATATCAGGAGGAACACCGATGGCGAAGGCAGCTTTCTGGACAGATACTGACGCTGAGGCGCGAAGGCGTGGGT
353	ASV_1113	NA	NA	NA	NA	NA	NA	NA	CCAAGTCGCAGCCATTTTTATTGGGTCTAAAACATCCGTAGCTTGTTCGATAAGTTCCCTGTGAAATTTTGTATCTCAAATACAGAGCGTGCGGGGAATACTGTCGGGCTAGAGACCGGAAGACGTAAGAAGTACGTTCAAAGTAGCGGTAAAATGTTTTAATCTTGAGCGGACTCACAATAGCGAAGGCATCTTACGAGTACGGTTCTGACAGTCAGGGATGAAGGCTAGGGG
354	ASV_1114	Bacteria	Desulfobacterota	Desulfobacteria	Desulfobacterales	Desulfobacteraceae	NA	NA	GCAAGCGTTATTCGGAATTATTGGGCGTAAAGGGCGCGCAGGCGGTCTTGTCGGTCAGGTGTGAAAGCCCGGGGCTCAACCCTGGAAGTGCACTTGAAACAGCAAGACTTGAGTACGGGAGAGGAAAGCGGAATTCCTGGTGTAGAGGTGAAATTCGTAGATATCAGGAGGAACACCGATGGCGAAGGCAGCTTTCTGGACCGATACTGACGCTGAGGCGCGAAGGCGTGGGT
355	ASV_1115	NA	NA	NA	NA	NA	NA	NA	GCAAGCGTTGTTCGGAATAACTGGGCGTAAAGAGCGCGTAGGCGGGCTCTTAAGTCGGATGTGAAAGCCCTGGGCTCAACCTGGGAACTGCATCCGAAACTGAGAGTCTTGAATGCCTGAGGGGTTGATGGAATTCCAGGTGTAGGAGTGAAATCCGTAGATATCTGGAGGAACACCAGAGGCGAAGGCGGTCAACTGGCAGTGCATTGACGCTGAGGCGCGAAAGCGTGGGG
356	ASV_1117	Bacteria	Proteobacteria	Alphaproteobacteria	Caulobacterales	NA	NA	NA	GCAAGCATTGTTCGGAATTACTGGGCGTAAAGCGCGCGTAGGCGGCCTATCAAGCCAGGGGTGAAATCCCGGAGCTCAACTCCGGAACTGCCTTTGGAACTGGTAAGCTTGAGGATGTGAGAGGATAGTGGAATACCGAGTGTAGAGGTGAAATTCGTAGATATTCGGTGGAACACCAGTGGCGAAGGCGACTGTCTGGCACATTTCTGACGCTGAGGTGCGAAAGCGTGGGG
357	ASV_1118	Bacteria	Acidobacteriota	Thermoanaerobaculia	Thermoanaerobaculales	Thermoanaerobaculaceae	Subgroup 10	NA	GCAAGCGTTATTCGGAATTATTGGGCGTAAAGGGCGCGTAGGCGGTCTTTTAAGTCAGTGGTGAAATCCCTCGGCTCAACCGAGGAACTGCCTCTGAAACTGAAAGACTTGAGACCGGGAGAGGGTGGTGGAATTCCCAGTGTAGCGGTGAAATGCGTAGATATTGGGAGGAACACCGGTGGCGAAGGCGGCCACCTGGACCGGTTCTGACGCTGAGGCGCGAAAGTGTGGGG
358	ASV_1119	Bacteria	Bacteroidota	Bacteroidia	NA	NA	NA	NA	GCAAGCGTTATCCGGATTCATTGGGTTTAAAGGGTGCGTAGGCGGCTTAATAAGTCAGTGGTGAAATCCCGGGGCTCAACTCCGGAACTGCCATTGATACTGTTAAGCTTGAATCTATTTGAAGTGGGCGGAATACGACATGTAGCGGTGAAATGCATAGATATGTCGTAGAACACCGATTGCGAAGGCAGCTCACTAAGTTAGTATTGACGCTGATGCACGAAAGCGTGGGG
359	ASV_1120	Bacteria	Spirochaetota	Leptospirae	Leptospirales	Leptospiraceae	RBG-16-49-21	NA	GCGAGCGTTGTTCGGAATTATTGGGCGTAAAGGGCGTCTAGGCGGGGAATTAAGTTAGGTGTGAAATCCATGGGCTCAACTCGTGAATGGCATCTAAAACTGGTTCTCTTGAGTCCGGGAGAGGAGAGCAGAATTCCTGGTGTAGCGGTGAAATGCGTAGATATCAGGAGGAATACCAGTGGCGAAGGCGGCTCTCTGGCCTAGGACTGACGCTGAAGCGCGAAAGCGTGGGG
360	ASV_1121	Bacteria	Proteobacteria	Gammaproteobacteria	Oceanospirillales	Nitrincolaceae	Neptunomonas	NA	CCGAGCGTTAATCGGAATTACTGGGCGTAAAGCGCGCGTAGGCGGCTAGGTCAGTCAGATGTGAAAGCCCCGGGCTTAACCTGGGAATTGCATCTGATACTGCTTGGCTAGAGTACAGAAGAGGGTGGTGGAATTTCCTGTGTAGCGGTGAAATGCGTAGATATAGGAAGGAACATCAGTGGCGAAGGCGGCCACCTGGACTGATACTGACGCTGAGGTGCGAAAGCGTGGGG
361	ASV_1124	Bacteria	Proteobacteria	Alphaproteobacteria	NA	NA	NA	NA	GCTAGCGTTGTTCGGAATTACTGGGCGTAAAGCGCGCGTAGGCGGTTTGCCAAGTTGGAGGTGAAATCCCGGGGCTCAACCCCGGAACTGCCTTCAAAACTGGCAGACTAGAGGCCGTGAGAGGAGAGTGGAATTCCGAGTGTAGAGGTGAAATTCGTAGATATTCGGAAGAACACCAGTGGCGAAGGCGACTCTCTGGCACGGTTCTGACGCTGAGGCGCGAAAGCGTGGGG
362	ASV_1131	Bacteria	Proteobacteria	Gammaproteobacteria	NA	NA	NA	NA	GCGAGCGTTAATCGGAATTACTGGGCGTAAAGCGCATGCAGGTGGTGGATTAAGTCAGATGTGAAAGCCCGGGGCTCAACCTCGGAAGGTCATTTGAAACTGATTCACTAGAGTACTGTAGAGGGGGGTAGAATTTCAGGTGTAGCGGTGAAATGCGTAGAGATCTGAAGGAATACCAGTGGCGAAGGCGGCCCCCTGGACAGATACTGACACTCAGATGCGAAAGCGTGGGG
363	ASV_1135	Bacteria	NA	NA	NA	NA	NA	NA	GCAAGCGTTGTTCGGATTTACTGGGCGTAAAGCGCGTGTAGGCGGGATAGAAAGTCAGGTGTGAAATCTCGGAGCTCAACTCCGAAACTGCGCCTGAAACTTCTAACCTAGAATCTTGGAGAGGGAAGGGGAATTTCACATGTAGGGGTAAAATCCGTAGAGATGTGAAGGAACGCTCGAGGCGAAGGCGCCTTCCTGGACAAGTATTGACGCTGAGACGCGAAAGCGTGGGG
364	ASV_1143	Bacteria	Proteobacteria	Gammaproteobacteria	OM182 clade	NA	NA	NA	GCGAACGTTAATCGGAATTACTGGGCGTAAAGCGCGCGTAGGCGGTTTATTAAGTGGGATGTGAAAGCCCCGGGCTCAACCTGGGAACTGCATTCCAAACTGACAAACTAGAGTACGAGAGAGGGGGGTAGAATTCAGAGTGTAGCGGTGAAATGCGTAGATATTCTGAGGAATACCAGTGGCGAAGGCGGCCCCCTGGCTTGATACTGACGCTGAGGTGCGAAAGCGTGGGG
365	ASV_1144	NA	NA	NA	NA	NA	NA	NA	GCAAGCGTTGCTCGGAATCACTGGGCGTAAAGCGACCGCAGGCGGCTTGTCAAGTCCGATGTGAAAGCCCGGAGCTCAACTCCGGATGTGCATCGGAAACTGGCTCGCTTGAGTACGAGAGAGGAAGGCGGAATTCCTGGTGTAGAGGTGAAATTCGTAGATATCAGGAGGAACACCCGCGGCGAAGGCGGCTTTCTGGCTCGATACTGACGCTCATGGTCGAAAGCGTGGGG
366	ASV_1146	Bacteria	Desulfobacterota	Desulfobacteria	Desulfobacterales	Desulfobacteraceae	Desulfobacter	NA	GCAAGCGTTATTCGGAATTATTGGGCGTAAAGGGCGCGTAGGCGGTCTTATCGGTCAGATGTGAAAGCCCGGGGCTCAACCCCGGACGTGCATTTGAAACAGTAAGACTTGAGTACGGGAGAGGAAAGCGGAATTCCTGGTGTAGAGGTGAAATTCGTAGATATCAGGAGGAATACCGATGGCGAAGGCAGCTTTCTGGACCGATACTGACGCTGAGGCGCGAAGGCGTGGGT
367	ASV_1147	Bacteria	Firmicutes	Clostridia	Peptostreptococcales-Tissierellales	Fusibacteraceae	Fusibacter	NA	GCAAGCGTTATCCGGAATCACTGGGCGTAAAGGGTACGTAGGCGGTTTTGCAAGTCAGAAGTGAAAGGCTACGGCTCAACCGTAGTAAGCTTTTGAAACTGCAAGACTAGAGTTTAGGAGAGGTAAGTGGAATTCCTAGTGTAGAGGTGAAATTCGTAGATATTAGGAGGAACACCAGTGGCGAAGGCGACTTACTGGACTGATACTGACGCTGAGGTACGAAAGCGTGGGG
368	ASV_1150	NA	NA	NA	NA	NA	NA	NA	GCAAGCGTTGTTCGGAATTATTGGGCTTAAAGGGTGCGTAGGCGGCTAGATAAGTCAGTATTGAAAGGTTGCGGCTTGACCGTGAGAGTGGTATTGAAACTGTTTAGCTTGAGTGTTAGGGAAGGAGCAGGAATCGGCGGTGTAGCGGTGAAATGCATAGATATCGTCGAGAAGGTCGATAGCGAAAGCATGTTCCTGTCTAACAACTGACGCTGAGGCACGAAAGTATGGGT
369	ASV_1153	Bacteria	Desulfobacterota	Desulfobacteria	Desulfobacterales	Desulfobacteraceae	Desulfocella	NA	GCAAGCGTTATTCGGAATCATTGGGCGTAAAGGGCGCGTAGGCGGTATATCAAGTCAGATGTGAAATCCCGGGGCTTAACTCCGGAGGGTCATTTGAAACTGGTATACTTGAGTTCGGTAGAGGAAAGCGGAATTCCTGGTGTAGCGGTGAAATGCGTAGATATCAGGAGGAACATCAGTGGCGAAGGCGGCTTTCTGGCCCGAGACTGACGCTGATGCGCGAAGGCGTGGGT
370	ASV_1157	Bacteria	Proteobacteria	Gammaproteobacteria	NA	NA	NA	NA	GCAAGCGTTAATCGGAATTACTGGGCGTAAAGCGCGCGTAGGCTGTTAGATAAGCGGGATGTGAAAGCCCTGGGCTCAACCTAGGAACTGCACCCCGAACTATCTGACTAGAGTGCAGTAGAGGGTGGTGGAATTTCCAGTGTAGCGGTGAAATGCGTAGAGATTGGAAGGAACACCAGTGGCGAAGGCGACCACCTGGACTGACACTGACGCTGAGGTGCGAAAGCGTGGGG
371	ASV_1158	Bacteria	Cyanobacteria	Cyanobacteriia	Cyanobacteriales	Chroococcidiopsaceae	Chroococcidiopsis SAG 2023	NA	GCAAGCGTTATCCGGAATGATTGGGCGTAAAGCGTCCGCAGGTGGCTATGCAAGTCTGCTGTCAAAGCCTGGGGCTTAACCCTAGAGAGGCAGTGGAAACTGAATGGCTAGAGTACGGTAGGGGTAGAGGGAATTCCCGGTGTAGCGGTGAAATGCGTAGAGATCGGGAAGAACACCAGTGGCGAAAGCGCTCTGCTAGGCCTGTACTGACACTGAGGGACGAAAGCTAGGGG
372	ASV_1163	Bacteria	Proteobacteria	Gammaproteobacteria	Alteromonadales	Alteromonadaceae	NA	NA	GCGAGCGTTAATCGGAATTACTGGGCGTAAAGCGCACGCAGGCGGTTTGTTAAGCTAGATGTGAAAGCCCCGGGCTCAACCTGGGAACTGCATTTAGAACTGGCAGGCTAGAGTCTTGGAGAGGGGAGTGGAATTCCAGGTGTAGCGGTGAAATGCGTAGAGATCTGGAGGAACATCAGTGGCGAAGGCGACTCCCTGGCCAAAGACTGACGCTCATGTGCGAAAGTGTGGGT
373	ASV_1165	NA	NA	NA	NA	NA	NA	NA	GCAAGCGTTATCCGGATTTACTGGGTTTAAAGGGTACGTAGGCTGTTTTATAAGTCAGTGGTGAAAACTAGCAGCTCAACTGTTAAAGTGCCATTGATACTGTAAAACTTGAGTATAGTAGAAGTGGGTGGAATTCTACATGTAGCGGTGAAATGCATAGATATGTAGAGGAACACCAATAACGAAGGTAACTCACTAAGCTATTACTGACGCTGAGGTACGAAAGCGTGGGG
374	ASV_1171	Bacteria	Bacteroidota	Bacteroidia	NA	NA	NA	NA	GCAAGCGTTATCCGGAATCACTGGGTTTAAAGGGTGCGTAGGCGGCATAGTAAGTCAGAGGTGAAATGTCTGGGCTAAACCGAGGCACTGCCTTTGATACTGCTAAGCTAGAATCAAGTTGAGGTAGGCGGAATGTGACATGTAGCGGTGAAATGCATAGATATGTCATAGAACACCAATTGCGTAGGCAGCTTACTGGGCTTGTATTGACGCTGAGGCACGAAAGCGTGGGG
375	ASV_1176	Bacteria	Proteobacteria	Alphaproteobacteria	Rhodobacterales	Rhodobacteraceae	NA	NA	GCTAGCGTTGTTCGGAATTACTGGGCGTAAAGCGCGCGTAGGCGGGCTGTTAAGTCGGGGGTGAAATCCCGGGGCTCAACCCCGGAACTGCCCTCGATACTGGCAGCCTAGAGGATGAGAGAGGCGAGTGGAATTCCGAGTGTAGAGGTGAAATTCGTAGATATTCGGAGGAACACCAGTGGCGAAGGCGGCTCGCTGGCTCATTACTGACGCTGAGGTGCGAAAGCGTGGGG
376	ASV_1181	NA	NA	NA	NA	NA	NA	NA	GCAAGCGTTATTCGGAATCACTGGGCATAAAGGGCACGTAGGCGGCGTCGTAAGTCAGTGGTGAAATCCCCCGGCTCAACCGGGGAACTGCCATTGATACTGCGGTGCTAGAGTGTGGGAGGGGCAGACGGAATTCCAGGTGGAGCGGTGAAATGCGTAGATATCTGGAGGAACGCCAGGGGCGAAAGCGGTCTGCTGGCCCACAACTGACGCTGAGGTGCGAAAGCTAGGGG
377	ASV_1183	Bacteria	Proteobacteria	Gammaproteobacteria	Cellvibrionales	BD2-7	NA	NA	GCAAGCGTTAATCGGAATTACTGGGCGTAAAGCGCGCGTAGGCGGTCTGTTAAGTCGGATGTGAAAGCCCCGGGCTCAACCTGGGAATTGCATTCGATACTGGCAGACTGGAATGCGGGAGAGGGAGGTAGAATTCCATGTGTAGCGGTGAAATGCGTAGATATATGGAGGAATACCAGTGGCGAAGGCGGCCTCCTGGCCTGACATTGACGCTGAGGTGCGAAAGCGTGGGG
378	ASV_1184	Bacteria	Proteobacteria	Gammaproteobacteria	Oceanospirillales	Nitrincolaceae	NA	NA	GCAAGCGTTAATCGGAATTACTGGGCGTAAAGCGCGCGTAGGTGGCCAAGTCAGTCAGATGTGAAAGCCCCGGGCTTAACCTGGGAACTGCACCTGATACTGCTTGGCTAGAGTATGGTAGAGGGGTGTGGAATTTCCTGTGTAGCGGTGAAATGCGTAGATATAGGAAGGAACACCAGTGGCGAAGGCGACACCCTGGACCAATACTGACACTGAGGTGCGAAAGCGTGGGG
379	ASV_1185	Bacteria	Bacteroidota	Bacteroidia	NA	NA	NA	NA	GCAAGCGTTATCCGGAATCACTGGGTTTAAAGGGTGCGTAGGCGGTTTAATCAGTCAGAGGTGAAATGCGGTCGCTTAACGATCGAACTGCCTTTGATACTGTTAGACTTGAAATAGGTTGAGGTTAGCGGAATGTGACATGTAACGGTGAAATGTGTAGATATGTCATAGAACACCAATTGCGAAGGCAGCTGGCTAGACCTTATTTGACGCTGAGGCACGAAAGCGTGGGG
380	ASV_1188	Bacteria	Firmicutes	Bacilli	Lactobacillales	Carnobacteriaceae	Alloiococcus	NA	ACAAGCGTTGTCCGGATTTATTGGGCGTAAAGCGAGCGCAGGCGGTCCGGTAAGTCTGATGTGAAAGCCCACGGCTCAACCGTGGAACGGCATTGGAAACTGGCGGACTTGAATGTAGCAGAGGAAAGTGGAATTCCATGTGTAGCGGTGGAATGCGTAGATATATGGAGGAACACCAGTGGCGAAAGCGACTTTCTGGGCTATGATTGACGCTGAGGCTCGAAAGCGTGGGG
381	ASV_1189	Bacteria	NA	NA	NA	NA	NA	NA	GCGAGCGTTAATCGGAATTACTGGGCGTAAAGCGCACGTAGGTGGTATGTCGAGTCAGCTGTGAAATCCCTGGGCTCAACCTGGGAATTGCATTTGATACAGGCACACTAGAGTATAGTAGAGGGAAGTGGAATTTCCGGTGTAGCGGTGAAATGCGTAGATATCGGAAGGAACACCAGTGGCGAAGGCGGCTTTCTGGACTAATACTGACACTGAGGAGCGAAAGCGTGGGT
382	ASV_1193	NA	NA	NA	NA	NA	NA	NA	GCAAACGTTGTTCGGAATTACTGGGCGTAAAGCGTGTGTAGGTGGTTTATTAAGTTGGATGTGAAATCTCAGAGCTTAACTTTGAAAGAGCATTCAATACTGATAGACTAGAGTACCGGAGAGGTTGGTAGAATTCTCGATGTAGAGGTGAAATTCGTAGATATCGAGAGGAATATCGGTGGCGAAGGCGGCCAACTGGACGGATACTGACACTGAGACACGAAAGCGTGGGT
383	ASV_1194	Bacteria	Bacteroidota	Bacteroidia	NA	NA	NA	NA	GCAAGCGTTATCCGGATTCACTGGGTTTAAAGGGTCCGCAGGCGGGGCGATAAGTCAGTGGTGAAATCCCAGAGCTTAACTCTGGAACTGCCATTGATACTGTCGCTCTTGAATTTAGTTGAGGTTGGCGGAATGAGACATGTAGCGGTGAAATGCGTAGATATGTCTCAGAACACCGATTGCGAAGGCAGCTGACTAAACTAACATTGACGCTGAGGGACGAAAGCGTGGGG
384	ASV_1195	Bacteria	Bacteroidota	Bacteroidia	Cytophagales	Cyclobacteriaceae	Imperialibacter	NA	GCAAGCGTTGTCCGGATTTATTGGGTTTAAAGGGTGCGTAGGCGGTTAATTAAGTCAGTGGTGAAAGGTAGCAGCTCAACTGTTAAACTGCCATTGATACTGGTTAACTGGAGTGCGGTTGAGGTAGGCGGAATTTATGGTGTAGCGGTGAAATGCATAGATACCATAAAGAACACCGATAGTGAAGACAGCTTACCAAGCCGTAACTGACGCTGAGGCACGAAAGCATGGGT
385	ASV_1199	Bacteria	Proteobacteria	Alphaproteobacteria	Rhodobacterales	Rhodobacteraceae	NA	NA	GCTAGCGTTGTTCGGAATTACTGGGCGTAAAGCGCACGTAGGCGGATTGGCAAGTTGGGGGTGAAATCCCAGGGCTCAACCCTGGAACTGCCTCCAAAACTTCCAGTCTTGAGGTCGAGAGAGGTGAGTGGAATTCCGAGTGTAGAGGTGAAATTCGTAGATATTCGGAGGAACACCAGTGGCGAAGGCGGCTCACTGGCTCGATACTGACGCTGAGGTGCGAAAGCGTGGGG
386	ASV_1200	Bacteria	Proteobacteria	Gammaproteobacteria	Oceanospirillales	Kangiellaceae	Pleionea	NA	GCAAGCGTTAATCGGAATCACTGGGCGTAAAGCGCGCGTAGGCGGGTTGTTAAGTCAGCTGTGAAAGCCCAGGGCTTAACCTTGGAACTGCAGTTGATACTGGCAACCTAGAGTACAGTAGAGGAAGGTGGAATTTCCGGTGTAGCGGTGAAATGCGTAGAGATCGGAAGGAACATCAGTGGCGAAGGCGGCCTTCTGGACTGATACTGACGCTGAGGTGCGAAAGCGTGGGG
387	ASV_1206	Bacteria	NA	NA	NA	NA	NA	NA	GCAAGCGTTGTTCGGAATTACTGGGCGTAAAGGGCGCGTAGGCGGTCTGTTGCGTCAGGTGTGAAAGCCCCGGGCTCAACCTGGGAGGTGCACTTGATACGGGCAGGCTAGAATCCGGGAGAGGATGGTGGAATTCCCAGTGTAGAGGTGAAATTCGTAGATATTGGGAAGAACACCGATGGCGAAGGCAGCCATCTGGACCGGTATTGACGCTGAGGCGCGAAAGCGTGGGG
388	ASV_1219	NA	NA	NA	NA	NA	NA	NA	GCAAGCGTTGCTCGGAATCACTGGGCGTAAAGCGTACGCAGGCGGTAAGTTAAGTCAGATGTGAAATCCCAGGGCTCAACCTTGGAACTGCATCTGAAACTGGCTCACTTGAGTACGGGAGAGGAGAACGGAATTTGTGGTGTAGAGGTGGAATTCGTAGATACCATGAGGAACACCTGTGGCGAAAGCGGTTCTCTGGCCCGATACTGACGCTCATGTACGAAAGCATGGGG
389	ASV_1222	Bacteria	Acidobacteriota	Aminicenantia	Aminicenantales	NA	NA	NA	GCGAGCGCTACTCGGATTTATTGGGCGTAAAGCGAATGTAGGCTGTTTATTAAGTCAGTAGTGAAATCCCCCGGCTCAACCGGGGAATAGCTATTGAAACTGGTAGACTTGAGGACAGGAGAGGAAAGTGGAATTCCCGGTGTAGCGGTGGAATGCGTAGATATCGGGAGGAACACCAGAGGCGAAGGCGGCTTTCTGGACTGGTCCTGACGCTGAGATTCGAAAGCTAGGGT
390	ASV_1223	Bacteria	Cloacimonadota	Cloacimonadia	Cloacimonadales	LK-44f	NA	NA	GCAAGCGTTGTCCGGAATTACTAGGCGTAAAGGGCAGGTAGGCGGATACTCAAGTCAGGTGTTAAAGGCATCAGCTCAACTGGTGTACGGCATTTGAAACTGGGTACCTAGAGTCAGGTAGAGGTAGATGGAATTCCTAGTGTAGCGGTGGAATGCGCAGAGATTAGGAAGAACACCAAAGGCGAAGGCAATCTACTGGGCCATGACTGACGCTAAACTGCGAAGGTGTGGGT
391	ASV_1225	Bacteria	Proteobacteria	Gammaproteobacteria	NA	NA	NA	NA	GCGAGCGTTAATCGGAATTACTGGGCGTAAAGCGCGCGTAGGCGGTTTGGTCAGTCGGATGTGAAAGCCCTGGGCTTAACCTGGGAACTGCATTCGATACTGCCTGACTAGAGTATGGTAGAGGTAAGTGGAATTCCTGGTGTAGCGGTGAAATGCGTAGATATCAGGAGGAACATCAGTGGCGAAGGCGGCTTACTGGACCAATACTGACGCTGAGGTGCGAAAGCGTGGGG
392	ASV_1229	Bacteria	NA	NA	NA	NA	NA	NA	TCAAGCGTTATCCGGATTTATTAGGTTTAAAGGGTGCGTAGGCGGAAAATTAAGTCAGTGGTGAAATCTTGTGGCTCAACCATAAAAATGCCATTGATACTGGTTTTCTTGAGTGTAGTCGAGGTAGGCGGAATGTGTGGTGTAGTGGTGAAATGCTTAGATATCACACAGAACACCGATTGCGAAGGCAGCTTACTAGTCTACTACTGACGCTAAGGCACGAAAGCGTGGGG
393	ASV_1233	Bacteria	Firmicutes	Bacilli	Izemoplasmatales	Izemoplasmataceae	Izimaplasma	NA	GCGAGCGTTATCCGGAATTATTGGGCGTAAAGCGTGCGTAGGCGGTTTACTAAGTCAAATTTGAAAGCCCACAGCTTAACTGTGGAGGGTGATTTGAAACTGGTAGACTTGAGTACGGCAGAGGTTAGTGGAATTCAATGTGTAGCGGTGGAATGCGTAGATATATTGAGGAACACCAGTGGCGAAGGCGGCTAACTGGACCGGAACTGACGCTGATGCACGAAAGCGTGGGG
394	ASV_1234	NA	NA	NA	NA	NA	NA	NA	GCAAGCGTTGCTCGGAATAACTGGGCGTAAAGCGTGCGCAGGCGGTATTGTAAGTCAGACGTGAAAGTCCAGGGCTCAACCCTGGAAATGCGTTTGAAACTGCAAAACTTGAGTACGGGAGAGGGGTGTGGAATTCCCAGTGTAGAAGTGAAATTCGTAGATATTGGGAGGAACACCGGTGGCGAAGGCGACACCCTGGCCCGAAACTGACGCTCATGCACGAAAGCGTGGGG
395	ASV_1235	Bacteria	Bacteroidota	Bacteroidia	Flavobacteriales	Flavobacteriaceae	NA	NA	GCAAGCGTTATCCGGAATCATTGGGTTTAAAGGGTCCGCAGGCGGTCAATTAAGTCAGAGGTGAAATCCCGCAGCTTAACTGTGGAACTGCCTTTGATACTGATTGACTTGAGTTATACGGAAGTAGATAGAATGTGTAGTGTAGCGGTGAAATGCATAGATATTACACAGAATACCGATTGCGAAGGCAGTCTACTACGTATATACTGACGCTCATGGACGAAAGCGTGGGG
396	ASV_1236	Bacteria	Proteobacteria	Gammaproteobacteria	Oceanospirillales	Oleiphilaceae	Oleiphilus	NA	GCAAGCGTTAATCGGAATTACTGGGCGTAAAGCGCGCGTAGGCGGTTTGTTAAGCGAGATGTGAAAGCCCCGGGCTCAACCTGGGAACTGCATTTCGAACTGGCAGACTAGAGTACAGTAGAGGGTGGTGGAATTTCCAGTGTAGCGGTGAAATGCGTAGAGATTGGAAGGAACATCAGTGGCGAAGGCGGCCACCTGGACTGATACTGACGCTGAGGTGCGAAAGCGTGGGG
397	ASV_1237	Bacteria	Bacteroidota	Bacteroidia	NA	NA	NA	NA	GCGAGCGTTATCCGGAATCACTGGGTTTAAAGGGTGCGTAGGCGGGCTAATAAGTCAGAGGTGAAATCTCTCAGCTTAACTGAGAAATTGCCTTTGATACTGTTGGTCTTGAACTATGTTGAGGTTAGCGGAATGAGTCATGTAGCGGTGAAATGCATAGATATGACTTAGAACACCGATTGCGAAGGCAGCTAGCTAGGCATTAGTTGACGCTGAGGCACGAAAGCGTGGGG
398	ASV_1239	Bacteria	Proteobacteria	Alphaproteobacteria	Rhizobiales	Stappiaceae	NA	NA	GCTAGCGTTGTTCGGAATCACTGGGCGTAAAGCGCACGTAGGCGGATTGATAAGTTAGGGGTGAAATCCCGAGGCTCAACCTCGGAACTGCCTTTGATACTGTCAGTCTAGAGTCCGAGAGAGGTGAGTGGAACTCCGAGTGTAGAGGTGAAATTCGTAGATATTCGGAAGAACACCAGTGGCGAAGGCGGCTCACTGGCTCGGTACTGACGCTGAGGTGCGAAAGCGTGGGG
399	ASV_1242	Bacteria	Bacteroidota	Bacteroidia	Flavobacteriales	Cryomorphaceae	Vicingus	NA	CCAAGCGTTATCCGGATTCATTGGGTTTAAAGGGTGCGTAGGCGGGATGCTAAGTCAGTGGTGAAATCTCACAGCTCAACTGTGAAACTGCCATTGATACTGGTAACCTAGAGTATGATTGAAGTGGACGGAATATGGCATGTAGCGGTGAAATGCATAGAGATGCCATAGAACACCGATAGCGAAGGCAGTTCACTAAGTCATAACTGACGCTGATGCACGAAAGCGTGGGT
400	ASV_1243	Bacteria	Proteobacteria	Alphaproteobacteria	Rhizobiales	Rhizobiaceae	Roseitalea	NA	GCTAGCGTTGTTCGGAATTACTGGGCGTAAAGCGCGCGTAGGCGGATTGATCAGTCAGGGGTGAAATCCCGGGGCTCAACCCCGGAACTGCCTTTGATACTGTCAATCTAGAGTTCGAGAGAGGTGAGTGGAATTCCGAGTGTAGAGGTGAAATTCGTAGATATTCGGAGGAACACCAGTGGCGAAGGCGGCTCACTGGCTCGATACTGACGCTGAGGTGCGAAAGCGTGGGG
401	ASV_1244	NA	NA	NA	NA	NA	NA	NA	GCAAGCGTTAATCGGAATCACTGGGCGTAAAGGGTGCGTAGGCGGATTGATAAGTTTTATGTGAAATTCCCGGGCTTAACCTGGGGTGGTCATAGGATACTGTCAATCTAGAGTACAGTAGAGGTTAGTGGAATTCCCAGTGTAGCGGTGAAATGCGTAGATATTGGGAGGAACACCAGTGGCGAAGGCGGCTAACTGGACTGATACTGACGCTGAGGCACGAAAGCGTGGGT
402	ASV_1245	Bacteria	Proteobacteria	Gammaproteobacteria	NA	NA	NA	NA	GCAAGCGTTAATCGGAATTACTGGGCGTAAAGCGCGCGTAGGCGGCTTGGCAAGTTGGATGTGAAATCCCTGGGCTTAACCTAGGAACTGCATTCAAAACTGCCAGGCTAGAGTACAGAAGAGGTCAATGGAATTTCCGGTGTAGCGGTGAAATGCGTAGAGATCGGAAGGAACATCAGTGGCGAAGGCGATTGACTGGGCTGATACTGACGCTGAGGTGCGAAGGCGTGGGG
403	ASV_1249	Bacteria	Desulfobacterota	Desulfobacteria	Desulfobacterales	Desulfobacteraceae	NA	NA	GCAAGCGTTATTCGGAATTATTGGGCGTAAAGGGCGCGTAGGCGGTCCTGTCAGTCAGATGTGAAAGCCCGGGGCTCAACCCCGGACGTGCATTTGAAACAGTAGGACTTGAGTACGGGAGAGGAAAGCGGAATTCCTGGTGTAGAGGTGAAATTCGTAGATATCAGGAGGAACACCGGTGGCGAAGGCGGCTTTCTGGACCGATACTGACGCTGAGGCGCGAAGGCGTGGGT
404	ASV_1250	Bacteria	Proteobacteria	Gammaproteobacteria	KI89A clade	NA	NA	NA	TCGAACGTTAATCGGAATTACTGGGCGTAAAGCGCGCGTAGGCGGTTTGTTAAGTGGGATGTGAAAGCCCCGGGCTCAACCTGGGAACTGCATTCCAAACTGGCAAACTAGAGTATGGTAGAGGGCGGTAGAATTTCCTGTGTAGCGGTGAAATGCGTAGATATAGGAAGGAATACCGATGGCGAAGGCAGCCGCCTGGACCAATACTGACGCTGAGGTGCGAAAGCGTGGGG
405	ASV_1252	Bacteria	Proteobacteria	Alphaproteobacteria	Rhizobiales	NA	NA	NA	GCTAGCGTTGTTCGGAATTACTGGGCGTAAAGCGCGCGTAGGCGGATTGTTAAGTGAGGGGTGAAATCCCAAGGCTCAACCTTGGAACTGCCTTTCATACTGGCAATCTTGAGTTCGAGAGAGGTGAGTGGAATTGCGAGTGTAGAGGTGAAATTCGTAGATATTCGCAGGAACACCGGTGGCGAAGGCGGCTCACTGGCTCGATACTGACGCTGAGGTGCGAAAGCGTGGGG
406	ASV_1256	Bacteria	NA	NA	NA	NA	NA	NA	GCAAGCGTTGTCCGGAATCACTAGGCGTAAAGGGCAAGTAGGCGGAAAAGTAAGTCAGATGTTAAAGGCACGGGCTCAACCGGTGTATGGCATTTGATACTGTTTTTCTAGAGTTAGGTGGGAGAAGATGGAATTCCTGGTGTAGCGGTGGAATGCGCAGATATCAGGAAGAACACCAGTGGCGAAGGCGGTCTTCTACACCATAACTGACGCTCAATTGCGAAGGTGTGGGT
407	ASV_1259	NA	NA	NA	NA	NA	NA	NA	GCAAGCATTAATCGGATTTACTGGGCGTAAAGAATGCGTAGGCGGTTTTGCAAGTCAGATGTGAAATTCCGGAGCTTAACTCCGGGACTGCATTTGAAACTACAGAACTAGAGGATAGACGGAGAAAGTAGAATTCCATATGTAGCGGTGGAATGCGTAGATATATGGAGGAATACCGGTGGCGAAGGCGACTTTCTAGTTTATTCCTGACGCTGAGGTATGAAAGCTAGGGG
408	ASV_1263	NA	NA	NA	NA	NA	NA	NA	GCGAACGTTATTCGGATTTACTGGGCGTAAAGCGACCGTAGGCGGTTAGTTAAGCTAGATGTGAAAGCCCGGGGCTCAACCTCGGAACTGCATTTAGAACTGGCTAACTAGAGTAGTAGAGGGGATAGTAGAATTCCGAGTGTAGAGGTGAAATTCGTAGATATTCGGAGGAATACCAGAGGCGAAGGCGACTATCTGGCTACTTACTGACGCTGAGGGTCGAAAGCGTGGGG
409	ASV_1265	Bacteria	Planctomycetota	Planctomycetes	Pirellulales	Pirellulaceae	Blastopirellula	NA	GCAAACGTTATTCGGAATCACTGGGCTTAAAGGGTGCGTAGGCGGGTTGGTAGGTCAGATGTGAAAGCCCACGGCTCAACCGTGGAATTGCGTTTGAAACCACTAGTCTTGAGGGGATCAGAGGAGAGCGGAACTGATGGTGGAGCGGTGAAATGCGTTGATATTATCAGGAACACCGGTGGCGAAAGCGGCTCTCTGGGATCTTTCTGACGCTGAGGCACGAAAGCTAGGGG
410	ASV_1266	NA	NA	NA	NA	NA	NA	NA	GCAAGCGTTAATCGGAATGACTGGGCGTAAAGGGCGTGTAGGCGGTTTATTAAGTTATGTGTGACAACTCTGGGCTCAACCGAGAGAGGCCATGTAAAACTGATAGACTAGAGTATGAGAGAGGGAAGTGGAATTTCCGGTGTAGCGGTGAAATGCGTAGAGATCGGAAGGAACACCAGTGGCGAAGGCGGCTTTCTGGCTCAATACTGACGCTGAGGCGCGAAAGCGTGGGT
411	ASV_1269	Bacteria	Planctomycetota	Phycisphaerae	Phycisphaerales	Phycisphaeraceae	Urania-1B-19 marine sediment group	NA	CCGAGCGTTACGCGGAATTACTGGGCTTAAAGCGTACGTAGGCGGATCTACAGGTATCCTGTGAAAGCCCACGGCTCAACCGTGGAATTGCAGGGTAAACCGTAGATCTTGAGGTGGCTAGGGGCTCTCGGAACGGTAGGTGGAGTGGTGAAATGCGTTGATATCTACCGGAACGCCAAAGGGGAAGCCAGGGAGCTGGGGCCATTCTGACGCTGAGGTACGAAAGCGTGGGT
412	ASV_1271	Bacteria	Proteobacteria	Alphaproteobacteria	NA	NA	NA	NA	GCGAGCGTTGTTCGGAATTACTGGGCGTAAAGGGCGCGTAGGCGGACGGTCAAGTCAGGGGTGAAAGTCCTGGGCTCAACCTGGGGACTGCCCTTGAAACTGATTGTCTTGAGACCGGGAGAGGATGGCGGAATTCCCAGTGTAGAGGTGAAATTCGTAGATATTGGGAAGAACACCGGTGGCGAAGGCGGCCATCTGGACCGGATCTGACGCTGAGGCGCGAAAGCGTGGGG
413	ASV_1272	NA	NA	NA	NA	NA	NA	NA	GCGAGCGTTAATCGGACTTACTGGGCGTAAAGGGTCCGTAGGCGGATAGCTAAGTCAGATGTAAAAGTCCTGGGCTCAACCTGGGGATGTCATTTGAAACTAATTATCTAGAGTATAGGAGAGGAAAGGGGAATTTCCGGTGTAGCGGTGAAATGCGTAGATATCGGAAGGAACACCAATGGCGAAGGCAACTTTCTGGCCAAATACTGACGCTGAGGGACGAAAGCATGGTT
414	ASV_1273	Bacteria	Bacteroidota	Bacteroidia	Flavobacteriales	Flavobacteriaceae	NA	NA	GCAAGCGTTATCCGGAATCATTGGGTTTAAAGGGTCCGCAGGCGGTTAATTAAGTCAGAGGTGAAATCCTACAGCTTAACTGTAGAACTGCCTTTGATACTGGTTGACTTGAGTTATACGGAAGTAGGTAGAATAAGTAGTGTAGCGGTGAAATGCATAGATATTACTTAGAATACCGATTGCGAAGGCAGCCTACTACGTGTATACTGACGCTCATGGACGAAAGCGTGGGG
415	ASV_1277	Bacteria	Proteobacteria	Gammaproteobacteria	Oceanospirillales	Oleiphilaceae	Oleiphilus	NA	GCAAGCGTTAATCGGAATTACTGGGCGTAAAGCGCGCGTAGGCGGCTTACTAAGCCAGATGTGAAAGCCCAGGGCTCAACCTTGGAACTGCATTTGGAACTGGTTCGCTAGAGTACAGTAGAGGGTGGTGGAATTTCCAGTGTAGCGGTGAAATGCGTAGAGATTGGAAGGAACATCAGTGGCGAAGGCGGCCACCTGGACTGATACTGACGCTGAGGTGCGAAAGCGTGGGG
416	ASV_1279	Bacteria	Bacteroidota	Bacteroidia	NA	NA	NA	NA	GCAAGCGTTGTCCGGAATTATTGGGTTTAAAGGGTGCGTAGGCGGCTTAATAAGTCAGAGGTGAAATCCTGCAGCTTAACTGTAGAACTGCCTTTGATACTGTTAAGCTTGAGTTTGGTTGAGGTAGGCGGAATTTATGATGTAGCGGTGAAATGCATAGATATCATAAAGAACACCGATTGCGAAGGCAGCTTACTGGACCATTACTGACGCTGAGGCACGAAAGCGTGGGT
417	ASV_1284	NA	NA	NA	NA	NA	NA	NA	GCGAGCGTTGTTCGGAATCACTGGGCGTAAAGCGTGCGCAGGCGGATTGACAAGTCAGAAGTGAAAGCCCAGGGCTCAACCCTGGAACTGCTTTTGAAACTGTCTTTCTAGAGTTTGGTAGAGGTTGGGAGAATTCCTAGTGTAGAGGTGAAATTCGTAGATATTAGGAGGAATACCGGTGGCGTAGGCGCCCAACTGGACCATTACTGACGCTCAGGCACGAAAGCGTGGGG
418	ASV_1285	Bacteria	Bacteroidota	Bacteroidia	Bacteroidales	Prolixibacteraceae	Roseimarinus	NA	GCAAGCGTTATTCGGATTTATTGGGTTTAAAGGGTGCGTAGGCGGAAAGATAAGTCAGTGGTGAAATCCTGCAGCTCAACTGTAGAACTGCCATTGAAACTGTTTTTCTTGAGTACAATTGAGGTAGGCGGAATGTGTAGTGTAGCGGTGAAATGCTTAGATATTACACAGAACACCGATTGCGAAGGCAGCTTACTAAACTGTAACTGACGCTGATGCACGAAAGCGTGGGG
419	ASV_1292	Bacteria	Proteobacteria	Gammaproteobacteria	NA	NA	NA	NA	GCGAGCGTTAATCGGAATTACTGGGCGTAAAGCGCGCGTAGGCGGCTTGGTCAGTCGGATGTGAAAGCCCTGGGCTTAACCTGGGAACTGCATTCGATACTGCCTGGCTAGAGTATGATAGAGGTAAGTGGAATTCCTGGTGTAGCGGTGAAATGCGTAGATATCAGGAGGAACATCAGTGGCGAAGGCGGCTTACTGGATCAATACTGACGCTGAGGTGCGAAAGCGTGGGG
420	ASV_1293	Bacteria	Desulfobacterota	Desulfovibrionia	Desulfovibrionales	Desulfovibrionaceae	Desulfovibrio	NA	GCGAGCGTTAATCGGAATCACTGGGCGTAAAGCGTGCGTAGGCGGCGTAGCAAGTCAGACGTGAAAGCCCTCGGCTCAACCGAGGAATTGCGTTTGAAACTGCTGTGCTAGAGTCTCGGAGAGGTCAGGGGAATTCCAGGTGTAGGAGTGAAATCCGTAGATATCTGGAGGAACACCGGTGGCGAAGGCGCCTGACTGGACGAGTACTGACGCTGAGGTACGAAAGCGTGGGG
421	ASV_1297	Bacteria	Bacteroidota	Bacteroidia	Chitinophagales	Saprospiraceae	Portibacter	NA	GCAAGCGTTATCCGGAATCACTGGGTTTAAAGGGTGCGTAGGCGGCCCTGTAAGTCAGATGTGAAAGCCCACCGCTTAACGGTGGAACTGCATTTGATACTGCAGAGCTTGAATCAGGCTGAGGTCAGCGGAATGTGTCATGTAGCGGTGAAATGCATAGATATGACATAGAACACCAATTGCGAAGGCAGCTGGCTAGACCTGCATTGACGCTGAGGCACGAAAGCGTGGGG
422	ASV_1298	Bacteria	NA	NA	NA	NA	NA	NA	GCTAGCGTTGTTCGGATTTACTGGGCGTAAAGCGCACGTAGGCGGCGTACCAAGTCAGAGGTGAAAGCCCTGGGCTCAACCTAGGAACTGCCTTTGATACTGGTATGCTTGAGTTCGGAAGAGGGTAGTGGAATTCCAAGTGTAGAGGTGAAATTCGTAGATATTTGGAAGAACACCGGTGGCGAAGGCGGCTACCTGGTCCGATACTGACGCTGAGGTGCGAAAGCGTGGGG
423	ASV_1299	Bacteria	Desulfobacterota	Desulfobacteria	Desulfobacterales	Desulfobacteraceae	NA	NA	GCAAGCGTTATTCGGAATTATTGGGCGTAAAGGGCGCGCAGGCGGTCTTGTCGGTCAGGTGTGAAAGCCCGGGGCTCAACCCCGGATGGTCACTTGAAACAGCAAGACTTGAGTACTGGAGAGGAGAGCGGAATTCCTGGTGTAGAGGTGAAATTCGTAGATATCAGGAGGAACACCGATGGCGAAGGCAGCTCTCTGGACAGATACTGACGCTGAGGCGCGAAGGCGTGGGT
424	ASV_1300	Bacteria	NA	NA	NA	NA	NA	NA	GCAAGCGTTGTTCGGATTTACTGGGCGTAAAGGGCGCGTAGGCGGCATAGTAAGTTAAGGGTGAAATCCCGGGGCTCAACTCCGGAACTGCTCTTAAAACTGCTAAGCTAGAGATAGTTAGAGGCAGGTGGAATTCCTAGTGTAGAGGTGAAATTCGTAGATATTAGGAGGAACACCGGTGGCGAAGGCGGCCTGCTGGAGCTATTCTGACGCTAAGGCGCGAAAGCGTGGGG
425	ASV_1302	Bacteria	Bdellovibrionota	Bdellovibrionia	Bacteriovoracales	Bacteriovoracaceae	Peredibacter	NA	GCAAGCGTTATTCGGATTTATTGGGCGTAAAGCGCGCGCAGGCGGATGGATAAGTCAGATGTGAAATCTCGGGGCTCAACCCCGAAACTGCGTCTGAAACTATTCATCTAGAGTTTTGGAGGGGGAAGTGGAATTTCGCATGTAGGGGTAAAATCCGTAGAGATGCGAAGGAACACCAGAGGCGAAGGCGACTTCCTGGCCAAATACTGACGCTGAGGCGCGAAAGCGTGGGG
426	ASV_1305	Bacteria	Firmicutes	Clostridia	Peptostreptococcales-Tissierellales	NA	NA	NA	GCAAGCGTTATCCGGAATCACTGGGCGTAAAGGGTGCGTAGGCGGTTTCTCAAGCCAGGAGTGAAAGGCAATGGCTCAACCATTGTAAGCTTTTGGAACTGAGAGACTTGAGTGCAGGAGAGGAAAGTGGAATTCCTAGTGTAGAGGTGAAATTCGTAGATATTAGGAGGAACACCAGTGGCGAAGGCGACTTTCTGGACTGTAACTGACGCTGAGGCACGAAAGTGTGGGG
427	ASV_1306	Bacteria	Proteobacteria	Alphaproteobacteria	Rhizobiales	Rhizobiaceae	NA	NA	GCTAGCGTTGTTCGGAATTACTGGGCGTAAAGCGCGCGTAGGCGGATTGATCAGTCAGGGGTGAAATCCCGGGGCTCAACCCCGGAACTGCCTTTGATACTGTCAATCTAGAGATCGAGAGAGGTGAGTGGAATTCCGAGTGTAGAGGTGAAATTCGTAGATATTCGGAGGAACACCAGTGGCGAAGGCGGCTCACTGGCTCGATACTGACGCTGAGGTGCGAAAGCGTGGGG
428	ASV_1307	Bacteria	Bacteroidota	Ignavibacteria	Ignavibacteriales	Melioribacteraceae	IheB3-7	NA	GCAAGCGTTGTCCGGATTTACTGGGTGTAAAGGGAGCGCAGGCGGGTTAGTAAGTCAGTGGTGAAATCCTGCAGCTTAACTGTAGAACTGCCATTGATACTGCTGATCTTGAGTTAGGAAGAGAGAGACGGAATTCCAGGTGTAGTGGTGAAATACGTAGATATCTGGAAGAACACCCGTGGCGAAGGCGGTCTCTTGGTCCTATACTGACGCTGAGGCTCGAAAGCGTGGGG
429	ASV_1312	Bacteria	Proteobacteria	Gammaproteobacteria	Alteromonadales	Colwelliaceae	Thalassotalea	NA	GCGAGCGTTAATCGGAATTACTGGGCGTAAAGCGTGCGTAGGCGGTTATTTAAGTCAGATGTGAAATCCCGGGGCTCAACCTCGGAACTGCATTTGAAACTGGATGACTAGAGTACTGTAGAGGGTGGTGGAATTTCCAGTGTAGCGGTGAAATGCGTAGAGATTGGAAGGAACATCAGTGGCGAAGGCGGCCACCTGGACAGATACTGACGCTGAGGCACGAAAGCGTGGGG
430	ASV_1316	Bacteria	Bacteroidota	Bacteroidia	Flavobacteriales	Crocinitomicaceae	Crocinitomix	NA	CCAAGCGTTATCCGGAATCATTGGGTTTAAAGGGTTCGCAGGCGGTTCATTAAGTCAGTGGTGAAATCTCTCGGCTCAACCGAGAAACTGCCATTGATACTGATGGACTTGAATATAGTTGGAGTAGGCGGAATGTGTAGTGTAGCGGTGAAATGCTTAGATATTACACAGAACACCGATAGCGAAGGCAGCTTACTAAACTATAATTGACGCTCATGAACGAAAGCGTGGGG
431	ASV_1321	Bacteria	Spirochaetota	Spirochaetia	Spirochaetales	Spirochaetaceae	NA	NA	GCAAGCGTTGTTCGGATTTATTGGGCGTAAAGGGCGTGTAGGCGGTTTGCCAAGCCTGATGTGAAAGACCCCGGCTTAACCGGGGGAACGCGTTGGGAACTGGTAGACTAGAGTGTAAGAGGGGTAGTTGGAATTCCAGGTGTAGGGGTGAAATCTGTAGATATCTGGAAGAACACCGGTGGCGAAGGCGAACTACTGGCTATACACTGACGCTGAGGCGCGAAAGTGTGGGG
432	ASV_1323	Bacteria	Firmicutes	Bacilli	Izemoplasmatales	Izemoplasmataceae	Izimaplasma	NA	GCGAGCGTTATCCGGAATTATTGGGCGTAAAGCGTGCGTAGGCGGTTTGTTAAGTCAAATCTGAAAGCCCCCGGCTTAACCGGGGAGAGTGATTTGAAACTGGCAAACTTGAGTATGGCAGAGGTTAGTGGAATTTCATGTGTAGCGGTGGAATGCGTAGATATATGAAGGAACACCAGTGGCGAAGGCGGCTAACTGGACCAGAACTGACGCTGAGGCACGAAAGCGTGGGG
433	ASV_1324	NA	NA	NA	NA	NA	NA	NA	GCAAGCGTTGTTCGGATTTACTGGGCGTAAAGGGCGTGTAGGCGGATGATATAGTTAGAGGTGAAAGCCCAGGGCTTAACCTTGGAACTGCCTTTAATACTTATCATCTAGAGTTTGTGAGAGGGTGGCGGAATATCCAGTGTAGAGGTGAAATTCGTAGATATTGGATAGAATACCAGTGGCGAAGGCGGCCACCTGGCACAACACTGACGCTGAGGCGCGAAAGCGTGGGG
434	ASV_1325	Bacteria	Bacteroidota	Bacteroidia	NA	NA	NA	NA	GCAAGCGTTATCCGGAATCACTGGGTTTAAAGGGTGCGTAGGCGGCGTAATAAGTCAGAGGTGAAAGACTATGGCTCAACCATAGAATTGCCTTTGATACTGTTATGCTTGAAATAAATTGAGGTTGGCGGAATGAGTCATGTAGCGGTGAAATGCATAGATATGACTTAGAACACCAATTGCGAAGGCAGCTGACTAGATTTTATTTGACGCTGAGGCACGAAAGCGTGGGG
435	ASV_1328	Bacteria	Proteobacteria	Gammaproteobacteria	KI89A clade	NA	NA	NA	TCGAACGTTAATCGGAATTACTGGGCGTAAAGCGCGCGTAGGCGGTTTGTTAAGTGGGATGTGAAAGCCCCGGGCTCAACCTGGGAACTGCATTCCAAACTGGCAGACTAGAGTATGGTAGAGGGAGGTAGAATTTCCTGTGTAGCGGTGAAATGCGTAGATATAGGAAGGAATACCGATGGCGAAGGCAGCCTCCTGGACCAATACTGACGCTGAGGTGCGAAAGCGTGGGG
436	ASV_1330	Bacteria	Campilobacterota	Campylobacteria	Campylobacterales	Rs-M59 termite group	NA	NA	GCAAGCGTTACTCGGAATCACTGGGCGTAAAGGGAGCGCAGGCGGGTTAATAAGTGTCTTGTGAAAGCCTGTGGCTTAACCATAGAACGGCAAGACAAACTGTTAACCTAGAGTTCAGAAGAGGTAACTGGAATTGGTGGTGTAGGGGTAAAATCCGTAGAGATCACCAGGAATGCCAACGGCGAAAGCAAGTTACTGGGATGATACTGACGCTGAGGCTCGAAAGCGTGGGG
437	ASV_1333	NA	NA	NA	NA	NA	NA	NA	GCAAGTGTTATTCGCAATGACTGGGCGTAAAGGGTGCGTAGGCTGCTTGTACTTAAGTCATTTGCGAAAGGTTAGGGCTCAACCCTAATGTGTCTTTTGGCATTGCAAGCTTGTGTTTGGTAGGGGTCGGTGGAATTCTCAGAAGAGGGGTACAATCCAGGGACACTGAGACGAACACCAGGGGCGAAGGCGACCGACTGGGCCAAACTGACGCTAAAGCACGGAAGCGCAGGT
438	ASV_1334	NA	NA	NA	NA	NA	NA	NA	GCAAGTGTTATTCGCAATGACTGGGCGTAAAGGGTGCGTAGGCTGCTTGTACTTAAGTCATTTGCGAAAGGTTAGGGCTCAACCCTAATGTGTCTTTTGGCATTGCAAGCTTGTGTTTGGCAGGGGTCGGTGGAATTCTCAGAAGAGGGGTACAATCCAGGGACACTGAGAGGAACACCAGGGGCGAAGGCGACCGACTGGGCCAAACTGACGCTAAAGCACGGAAGCGCAGGT
439	ASV_1335	Bacteria	Actinobacteriota	Actinobacteria	Actinomycetales	Actinomycetaceae	Actinomyces	NA	GCGAGCGTTGTCCGGAATTATTGGGCGTAAAGAGCTCGTAGGCGGCTGGTCGCGTCTGTCGTGAAATCCTCTGGCTTAACTGGGGGCTTGCGGTGGGTACGGGCCGGCTTGAGTGCGGTAGGGGAGACTGGAACTCCTGGTGTAGCGGTGGAATGCGCAGATATCAGGAAGAACACCGGTGGCGAAGGCGGGTCTCTGGGCCGTTACTGACGCTGAGGAGCGAAAGCGTGGGG
440	ASV_1339	Bacteria	Proteobacteria	Gammaproteobacteria	NA	NA	NA	NA	GCGAGCGTTAATCGGAATTACTGGGCGTAAAGGGTCCGTAGGCGGTTAGATAAGTCAGATGTGAAAGCCCTGGGCTCAACCTAGGAACTGCATTTGAAACTGTTTGACTAGAATATAGTAGAGGAGAGGGGAATTTCCGGTGTAGCGGTGAAATGCGTAGAGATCGGAAGGAACATCAGTGGCGAAGGCGACTCTCTGGACTAATATTGACGCTGAGGGACGAAAGCGTGGGT
441	ASV_1341	Bacteria	NA	NA	NA	NA	NA	NA	GCAAGCGTTGTTCGGATTTACTGGGCGTAAAGCGCGCGCAGGCGGAATGGTAAGTCAGATGTGAAATCTCAGGGCTCAACCCTGAAACTGCGTCTGAAACTACTATTCTAGGATCTCGGAGAGGGATGGGGAATTTCTTGTGTAGGGGTAAAATCCGTAGAGATAAGAAGGAACACCAGAGGCGAAGGCGCCATCCTGGACGAGTATCGACGCTGAGGCGCGAAAGCGTGGGG
442	ASV_1343	Bacteria	Fusobacteriota	Fusobacteriia	Fusobacteriales	Leptotrichiaceae	Leptotrichia	NA	GCAAGCGTTATCCGGAATTATTGGGCATAAAGGGCATCTAGGCGGCCAGATAAGTCTGGGGTGAAAACTTGCGGCTCAACCGCAAGCCTGCCCTGGAAACTATGTGGCTAGAGTACTGGAGAGGTGGACGGAACTGCACGAGTAGAGGTGAAATTCGTAGATATGTGCAGGAATGCCGATGATGAAGATAGTTCACTGGACGGTAACTGACGCTGAAGTGCGAAAGCTAGGGG
443	ASV_1344	Bacteria	Myxococcota	Polyangia	Nannocystales	Nannocystaceae	NA	NA	GCAAACGTTGCTCGGAATCATTGGGCGTAAAGCGCGCGTAGGCGGTTTGTCAAGTTGGATGTGAAAGCCCTGGGCTCAACCCAGGAAGTGCATCCAAAACTGGCAGACTTGAATCTCGGAGGGGGCCAGAGAATTCCCGGTGTAGAGGTGAAATTCGTAGATATCGGGAGGAATACCAGTGGCGAAGGCGCTGGCCTGGACGAAGATTGACGCTGAGGCGCGAAAGCGTGGGT
444	ASV_1345	Bacteria	NA	NA	NA	NA	NA	NA	GCGAGCGTTATTCGGATTTACTGGGCGTAAAGGGCATGTAGGCGGACTTGTAAGTCAGTTGTTAAAGACTATCGCATACCGATGGGGCGGCAATTGAAACTGTAAGTCTAGAGGATGGAAGAGAGAAGTGGAATTCTCGGAGTAGCGGTAAAATGCGTAGATCTCGAGAGGAACACCGATGGCGAAGGCAGCTTCTTGGTCCATATCTGACGCTGAGGTGCGAAAGCGTGGGG
445	ASV_1348	Bacteria	Planctomycetota	BD7-11	NA	NA	NA	NA	GCGAGCGTTGTTCGGAATTACTGGGCATAAAGAGTTCGTAGGCGGATCTATCAGTTGGGTGTGAAATCCCGGGGCTTACCCCCGGAACTGCACTCAATACTGTAGATCTGGAGTCCTTCAGGGGTAAGTGGAATTCCATGTGTAGCGGTGAAATGCGTAGATATATGGGAGAACGCCAATGGCGAAGGCAGCTTACTGGGGAGTGACTGACGCTGAGGAACGAAAGTTAGGGT
446	ASV_1351	NA	NA	NA	NA	NA	NA	NA	GCAAGCGTTGTTCGGAATCACTGGGCTTAAAGCGTATGTAGGCGGACTGTAAAGTCAGGAGTGAAATCCCGAGGCTCAACCTCGGAACTGCTCTTGAAACTCACAGTCTAGAATCCTGGAGAGGTTGGGAGAATTCCTAGTGTAGAGGTGAAATTCGCAGATATTAGGAGGAATACCAGTGGCGTAGGCGCCCAACTGGACAGGTATTGACGCTCAGATACGAAAGCGTGGGG
447	ASV_1353	Bacteria	Firmicutes	Clostridia	Peptostreptococcales-Tissierellales	Caminicellaceae	Paramaledivibacter	NA	GCGAGCGTTATCCGGAATCACTGGGCGTAAAGGGTGCGTAGGCGGCCAAATAAGCCAGGGGTGAAAGGCTACGGCTCAACCGTAGTAAGCCTTTGGAACTGTATGGCTTGAGTGCAGGAGAGGAGAGTGGAATTCCTAGTGTAGCGGTGAAATGCGTAGATATTAGGAGGAACACCAGTGGCGAAGGCGACTCTCTGGACTGCAACTGACGCTGAGGCACGAAAGCGTGGGG
448	ASV_1356	Bacteria	Bacteroidota	Bacteroidia	Flavobacteriales	Flavobacteriaceae	NA	NA	GCAAGCGTTATCCGGAATCATTGGGTTTAAAGGGTCCGCAGGCGGTCAATTAAGTCAGAGGTGAAATCCCACAGCTTAACTGTGGAACTGCCTTTGATACTGGTTGACTTGAGTTATACGGAAGTAGATAGAATAAGTAGTGTAGCGGTGAAATGCATAGATATTACTTAGAATACCGATTGCGAAGGCAGTCTACTACGTGTATACTGACGCTCATGGACGAAAGCGTGGGG
449	ASV_1357	Bacteria	Proteobacteria	Gammaproteobacteria	OM182 clade	NA	NA	NA	GCGAACGTTAATCGGAATTACTGGGCGTAAAGCGCGCGTAGGTGGTTTATTAAGTGGGATGTGAAAGCCCGGGGCTCAACCTCGGAACTGCATTCCAAACTGACAGACTAGAGTACGATAGAGGGAGGTAGAATTCAGAGTGTAGCGGTGAAATGCGTAGATATTCTGAGGAATACCGGTGGCGAAGGCGGCCTCCTGGATTGATACTGACACTGAGGTGCGAAAGCGTGGGG
450	ASV_1358	Bacteria	NA	NA	NA	NA	NA	NA	GCAAGCGTTAATCGGAATTATTGGGCGTAAAGCGCACGCAGGCGGTCGATTAAGTCGGATGTGAAAGCCCCGGGCTCAACCTGGGAATGCCATTCGATACTGGTCGACTAGAGTTTGGTAGAGGAGAGTGGAATTTCCGGTGTAGCGGTGAAATGCGTAGATATCGGAAGGAACACCAGTGGCGAAGGCGACTCTCTGGACCAAAACTGACGCTCAGGTGCGAAAGCGTGGGG
451	ASV_1359	NA	NA	NA	NA	NA	NA	NA	GCAAGCGTTGTTCGGATTTACTGGGCGTAAAGGGCGCGTAGGCGGTCTAGTAAGTTAAGGGTGAAATCCCGGGGCTCAACTCCGGAACTGCTCTTAAAACTGGTAGACTAGAGACAGATAGAGGTGAGTGGAATTCCTGGTGTAGAGGTGAAATTCGTAGATATCAGGAGGAACACCGGTGGCGAAGGCGGCTCACTGGATCTGTTCTGACGCTGAGGCGCGAAAGCGTGGGG
452	ASV_1361	Bacteria	Spirochaetota	Spirochaetia	Spirochaetales	Spirochaetaceae	Sediminispirochaeta	NA	GCGAGCGTTGTTCGGATTTATTGGGCGTAAAGGGCACGTAGGCGGCCTGTCAAGCTTGGTGTGAAAGACTTCGGCTCAACCGAAGAAACGCGCTGAGAACTGGCAAGCTAGAGTCTAAGAGGGGGAGTTAGAATTCCAGGTGTAGGGGTGAAATCTGTAGATATCTGGAAGAATACCGGTGGCGAAGGCGAACTCCTGGTAATAGACTGACGCTGAGGTGCGAAAGTGTGGGG
453	ASV_1364	Bacteria	Bacteroidota	Bacteroidia	NA	NA	NA	NA	GCAAGCGTTATCCGGAATCACTGGGTTTAAAGGGTCCGCAGGCGGGCTAATAAGTCAGTGGTGAAATCCCATGGCTCAACCATGGAACTGCCATTGATACTGTTAGTCTTGAGTAAGGTGGAAGTTGGCGGAATACAGCATGTAGCGGTGAAATGCGTAGATATGCTGTAGAACACCGATTGCGAAGGCAGCTGACTATACCTTTACTGACGCTGAGGGACGAAAGCGTGGGG
454	ASV_1368	NA	NA	NA	NA	NA	NA	NA	GCAAGCGTTATCCGGAATCATTGGGCGTAAAGCGTTCGTAGGTGGTTTAGAAAGTTTGTGGTTAAATCTGGTCGCTCAACGATCAAATCGCTACAAAAACTCCTAAGCTAGAGTTTGGCAGAGGCAACTGGAATTCCACATGTAGGGGTAAAATCCGTTGATATGTGGAGGAACACCAAAAGCGAAGGCAGGTTGCTGGGCCATTACTGACACTGAGGAACGAAAGCGTGGGG
455	ASV_1370	Bacteria	NA	NA	NA	NA	NA	NA	GCCAGCGTTATTCGGAATTACTGGGCGTAAAGCGCGCGCAGGCGGTTTGTTAAGTGAGAAGTGAAAGCCCCGGGCTCAACCTGGGAACTGCTTCTCATACTGGCAGACTTGAGTGTGGGAGAGGAAGATGGAATTCCCGGTGTAGCGGTGAAATGCGTAGAGATCGGGAGGAACACCAGTGGCGAAGGCGGTTTTCTGGACCACTACTGACGCTGAGGCGCGAAAGCGTGGGG
456	ASV_1371	Bacteria	NA	NA	NA	NA	NA	NA	GCAAGCGTTAATCGGAATTACTGGGCGTAAAGCGCACGTAGGTGGACATTTAAGTCGGATGTGAAAGCCCTGGGCTTAACCTGGGAGAGTCATCCGATACTGGGTGTCTAGAGTACAGTAGAGGGTAATGGAATTTCCGGTGTAGCGGTGAAATGCGTAGATATCGGAAGGAACACCAGTGGCGAAGGCGATTGCCTGGGCTGATACTGACACTGAGGTGCGAAAGCGTGGGG
457	ASV_1373	Bacteria	Proteobacteria	Gammaproteobacteria	Nitrosococcales	Nitrosococcaceae	Cm1-21	NA	GCGAGCGTTAATCGGAATTACTGGGCGTAAAGGGCGCGTAGGCGGCTACGTAAGTCGGATGTGAAAGCCCCGGGCTTAACCTGGGAATTGCATACGATACTGCGTGGCTAGAGTATGGTAGAGGAAAGCGGAATTCCGGGTGTAGCGGTGAAATGCGTAGATATCCGGAGGAACATCAGTGGCGAAGGCGGCTTTCTGGACCAATACTGACGCTGAGGCGCGAAAGCGTGGGG
458	ASV_1377	Bacteria	Proteobacteria	Alphaproteobacteria	Rhizobiales	Rhizobiaceae	NA	NA	GCTAGCGTTGTTCGGAATTACTGGGCGTAAAGCGCGCGTAGGCGGATTGATCAGTCAGGGGTGAAATCCCGGGGCTTAACCCCGGAACTGCCTTTGATACTGTCAATCTAGAGTTCGAGAGAGGTGAGTGGAATTCCGAGTGTAGAGGTGAAATTCGTAGATATTCGGAGGAACACCAGTGGCGAAGGCGGCTCACTGGCTCGATACTGACGCTGAGGTGCGAAAGTGTGGGG
459	ASV_1378	Bacteria	Planctomycetota	Planctomycetes	Pirellulales	Pirellulaceae	Blastopirellula	NA	GCAAACGTTATTCGGAATCACTGGGCTTAAAGGGTGCGTAGGCGGGTTTGAAGGTCTGATGTGAAAGCCCACGGCTCAACCGTGGAATTGCGTTGGAAACCACAAGTCTTGAGGAGATCAGAGGTAAGCGGAACTGATGGTGGAGCGGTGAAATGCGTTGATATCATCAGGAACACCGGTGGCGAAAGCGGCTTACTGGGATCTTTCTGACGCTGAGGCACGAAAGCTAGGGG
460	ASV_1379	Bacteria	Bacteroidota	Bacteroidia	NA	NA	NA	NA	GCAAGCGTTATCCGGATTTATTGGGTTTAAAGGGTCCGCAGGCGGACAATTAAGTCAGTGGTGAAATCTTTCGGCTTAACCGAGAAACTGCCATTGATACTGATTGTCTTGAGTTATTATGAAGTAGCTGGAATGTGTGGTGTAGCGGTGAAATGCATAGATATCACACAGAACACCAATAGCGAAGGCAGGTTACTAATAATATACTGACGCTGAGGGACGAAAGCGTGGGG
461	ASV_1380	Bacteria	Firmicutes	Clostridia	Peptostreptococcales-Tissierellales	NA	NA	NA	GCAAGCGTTATCCGGAATTATTGGGCGTAAAGAGTACGTAGGTGGTTTTACAAGTCTAGGGTGAAAGGCAGTGGCTCAACCATTGTTAGCCCTAGAAACTGTATGACTTGAGTGCAGGAGAGGTAAGTGGAATTCCTAGTGTAGCGGTGAAATGCGTAGATATTAGGAGGAACACCAGTGGCGAAGGCGACTTACTGGACTGTTACTGACACTGAGGTACGAAAGCGTGGGG
462	ASV_1382	Bacteria	Bacteroidota	Bacteroidia	Flavobacteriales	NA	NA	NA	CCAAGCGTTATCCGGATTTATTGGGTTTAAAGGGTCCGTAGGCTGGCGATTAAGTCAGAGGTGAAAGCTTACCGCTTAACGGTGAAACTGCCTTTGATACTGGTTGTCTTGAATATATTTGAAGTAGGCGGAATATGTAGTGTAGCGGTGAAATGCATAGATATTACATAGAACACCGATTGCGAAGGCAGCTTACTAAGATATTATTGACGCTGATGGACGAAAGCGTGGGT
463	ASV_1384	Bacteria	Firmicutes	Clostridia	Clostridiales	Clostridiaceae	NA	NA	GCAAGCGTTATCCGGAATTATTGGGCGTAAAGGGAGCGTAGGCGGATATTTAAGTGGGATGTGAAATACCTGAGCTCAACTCGGGTGCTGCATTCCAAACTGGATATCTAGAGTGCAGGAGAGGAGAGTGGAATTCCTAGTGTAGCGGTGAAATGCGTAGAGATTAGGAAGAACACCAGTGGCGAAGGCGACTCTCTGGACTGTAACTGACGCTGAGGCTCGAAAGCGTGGGG
464	ASV_1386	Bacteria	Bacteroidota	Bacteroidia	Flavobacteriales	Flavobacteriaceae	NA	NA	GCAAGCGTTATCCGGAATCATTGGGTTTAAAGGGTCCGTAGGTGGATTAATAAGTCAGAGGTGAAATCCTGCAGCTCAACTGTAGAACTGCCTTTGATACTGTTAATCTTGAGTCATTATGAAGTAGTTAGAATGAGTAGTGTAGCGGTGAAATGCATAGATATTACTCAGAATACCGATTGCGAAGGCAGATTACTAATAATGTACTGACACTGAGGGACGAAAGCGTGGGG
465	ASV_1387	Bacteria	Proteobacteria	Gammaproteobacteria	Nitrosococcales	Nitrosococcaceae	NA	NA	GCGAGCGTTAATCGGAATTACTGGGCGTAAAGGGCGCGTAGGCGGCTTGATAAGTCGGATGTGAAAGCCCCGGGCTTAACCTGGGAATTGCATTCGATACTGTCCGGCTAGAGTATGGTAGAGGAAAGCGGAATTCCGGGTGTAGCGGTGAAATGCGTAGATATCCGGAGGAACATCAGTGGCGAAGGCGGCTTTCTGGACCAATACTGACGCTGAGGCGCGAAAGCGTGGGG
466	ASV_1390	Bacteria	Dependentiae	Babeliae	Babeliales	NA	NA	NA	GCAAGCATTATTCGGAATAATTGGGCGTAAAGGGTGCGTAGGCGGCATGCTAAGTCAACTGTTAAATTTTCCAGCTCAACTGGAAGTCAGCAGTAGATACTGGTGTGCTAGAGGATGGAAGAGAGAAGTGGAATTCTCGGAGTAGCGGTAAAATGCGTAGATCTCGAGAGGAACACCAATGGCGAAGGCAGCTTCTTGGTCCATACCTGACGCTGAGGCACGAAAGCGTGGGG
467	ASV_1392	Bacteria	Proteobacteria	Gammaproteobacteria	NA	NA	NA	NA	GCAAGCGTTAATCGGAATTACTGGGCGTAAAGCGCGCGTAGGCGGCTTGTTAAGTCGGATGTGAAAGCCCAGGGCTTAACCTTGGAACTGCATCCGATACTGGCAAGCTAGAGTACGAGAGAGGGTGGTAGAATTTCTAGTGTAGCGGTGAAATGCGTAGATATTAGAAGGAATACCGGTGGCGAAGGCGGCCACCTGGCTCGATACTGACGCTGAGGTGCGAAAGCGTGGGG
468	ASV_1394	Bacteria	Proteobacteria	Gammaproteobacteria	NA	NA	NA	NA	GCAAGCGTTAATCGGAATTACTGGGCGTAAAGCGCGCGTAGGTGGTTTGGTAAGTTGGGTGTGAAAGCCCTGGGCTTAACCTGGGAACTGCATCCAAAACTGCCAGGCTAGAGTACAGTAGAGGGGAGTGGAATTTCCGGTGTAGCGGTGAAATGCGTAGAGATCGGAAGGAACATCAGTGGCGAAGGCGACTCTCTGGACTGATACTGACACTGAGGTGCGAAAGCGTGGGT
469	ASV_1395	NA	NA	NA	NA	NA	NA	NA	GCGAGCGTTAATCGGAATTACTGGGCGTAAAGCGCACGTAGGTGGATACATAAGTCAGTCGTAAAAGCCCTGGGCTTAACCTAGGAAAGTCGATTGAAACTGTGTGACTAGAGTACAGAAGAGGGTAGAGGAATTTCCGGTGTAGCGGTAAAATGCGTAGATATCGGAAGGAACATCAGTGGCGAAGGCGTCTACCTGGTCTGATACTGACACTGAGGAGCGAAAGCGTGGGT
470	ASV_1398	Bacteria	Desulfobacterota	Desulfovibrionia	Desulfovibrionales	Desulfovibrionaceae	Desulfovibrio	NA	GCGAGCGTTAATCGGAATCACTGGGCGTAAAGCGTGCGTAGGCGGCGCAGCAAGTCAGACGTGAAAGCCCTCGGCTCAACCGAGGAATTGCGTTTGAAACTGCTGTGCTAGAGTCTCGGAGAGGTTAGGGGAATTCCAGGTGTAGGAGTGAAATCCGTAGATATCTGGAGGAACACCGGTGGCGAAGGCGCCTAACTGGACGAGTACTGACGCTGAGGTACGAAAGCGTGGGG
471	ASV_1400	Bacteria	Proteobacteria	Alphaproteobacteria	Rhizobiales	Rhizobiaceae	Cohaesibacter	NA	GCTAGCGTTGTTCGGAATTACTGGGCGTAAAGCGCACGTAGGCGGGTCGTTAAGTCAGGGGTGAAATCCCGGAGCTCAACTCCGGAACTGCCCTTGATACTGGCGATCTCGAGTTCGAGAGAGGTGAGTGGAATTCCGAGTGTAGAGGTGAAATTCGTAGATATTCGGAGGAACACCAGTGGCGAAGGCGGCTCACTGGCTCGATACTGACGCTGAGGTGCGAAAGCGTGGGG
472	ASV_1403	NA	NA	NA	NA	NA	NA	NA	GCGAGCGTTGTTCGGAATCACTGGGCGTAAAGCGTGCGCAGGCGGTTTGGTAAGTCAGAAGTGAAAGCCCGGGGCTCAACCCCGGAACTGCTTTTGAAACTACCTTACTTGAGTATGGTAGAGGTTGGGAGAATTCCTAGTGTAGAGGTGAAATTCGTAGATATTAGGAGGAATACCAGTGGCGTAGGCGCCCAACTGGACCATTACTGACGCTCAGGCACGAAAGCGTGGGG
473	ASV_1406	Bacteria	Firmicutes	Bacilli	Bacillales	Bacillaceae	NA	NA	GCAAGCGTTGTCCGGAATTATTGGGCGTAAAGCGCGCGCAGGCGGTTCCTTAAGTCTGATGTGAAAGCCCACGGCTCAACCGTGGAGGGTCATTGGAAACTGGGGGACTTGAGTGCAGAAGAGGAGAGCGGAATTCCACGTGTAGCGGTGAAATGCGTAGAGATGTGGAGGAACACCAGTGGCGAAGGCGGCTCTCTGGTCTGTAACTGACGCTGAGGCGCGAAAGCGTGGGG
474	ASV_1407	Bacteria	Proteobacteria	Gammaproteobacteria	Oceanospirillales	Nitrincolaceae	NA	NA	GCGAGCGTTAATCGGAATTACTGGGCGTAAAGCGCGCGTAGGCGGCCAAGTCAGTCAGATGTGAAAGCCCCGGGCTCAACCTGGGAACTGCATCTGATACTGCTTGGCTAGAGTACAGAAGAGGGTGGTGGAATTTCCTGTGTAGCGGTGAAATGCGTAGATATAGGAAGGAACATCAGTGGCGAAGGCGGCCACCTGGTCTGATACTGACGCTGAGGTGCGAAAGCGTGGGG
475	ASV_1408	NA	NA	NA	NA	NA	NA	NA	GCAAGCGTTATCCGGAATTATTGGGCGTAAAGCGTCTGTAGGTGGTTTGTTAAGTCTGAGGTTAAAATTCAGGGCCCAACCCTGAACTCGTCTCGGAAACTGGCAAACTAGAATCAGGTAGAGGCAAGTGGAATTCTGCATGTAGGGGTAATATCCGTAGATATGCAGAGGAACACCAAAAGCGAAGGCAGCTTGCTGGGCCTGTATTGACACTGAGAGACGAAAGCGTGGGG
476	ASV_1409	NA	NA	NA	NA	NA	NA	NA	GCAAGCGTTGTTCGGAATCACTGGGCGTAAAGCGTATGTAGGCGGCCATATAAGTCAGGCGTGAAAGCCCCGAGCTCAACTCGGGAACTGCGTTTGATACTGTATGGCTTGAGAACTGAAGAGGTGAGTGGAATTTCTAGTGTAGAGGTGAAATTCGTAGATATTAGAAAGAACACCAGTGGCGAAGGCGACTCACTGGTCAGTTACTGACGCTGAGATACGAAAGCGTGGGG
477	ASV_1411	NA	NA	NA	NA	NA	NA	NA	GCTAGCGTTGTTCGGAATTACTGGGCGTAAAGGGCGTGTAGGCGGATGATCAAGCTAGGGGTGAAAGCCCAGGGCCCAACCCTGGAACTGCCTTTAGAACTGATTGTCTAGAATCCGTAAGGGGAGTGTGGAATTCCTAGTGTAGAGGTGAAATTCGTAGATATTAGGAAGAACACCAGTGGCGAAGGCGGCACTCTGGTACGGTATTGACGCTGAGGCGCGAAAGCGTGGGG
478	ASV_1416	Bacteria	Bdellovibrionota	Oligoflexia	Oligoflexales	NA	Pseudobacteriovorax	NA	GCAAGCGTTGTTCGGAATAACTGGGCGTAAAGCGCTCGTAGGCGGGAGTTCAGGTCGATTGTGAAATCCCAGGGCTCAACCTTGGAACTGCAGTCGAAACCGGACTTCTTGAATACTCGAGAGGGTGGGGGAATTCCTAGTGGAGAAGTGAAATTCGTAGAGATTAGGAGGAACACCAGAGGCGAAGGCGCCTACCTGGCGATGTATTGACGCTGAGGAGCGAAAGTGTGGGG
479	ASV_1417	NA	NA	NA	NA	NA	NA	NA	GCAAGCGTTGTTCGGAATCACTGGGCTTAAAGCGTGCGTAGGCGGATTTGCAAGTCAGAAGTGAAATCCAGGGGCTCAACCCCTGAACTGCTTTTGAAACTGCAAGTCTAGAATCCGATAGAGGTCAGGAGAATTCCTAGTGTAGAGGTGAAATTCGCAGATATTAGGAGGAATACCAGTGGCGTAGGCGCCTGACTGGGTCGGTATTGACGCTGAGGTACGAAAGCGTGGGG
480	ASV_1418	Bacteria	Proteobacteria	Gammaproteobacteria	NA	NA	NA	NA	GCAAGCGTTAATCGGAATCACTGGGCGTAAAGCGCGCGTAGGTGGATACTTAAGTCGGATGTGAAAGCCCTAGGCTTAACCTGGGAATTGCATCCGATACTGGGTGTCTAGAGTATAGTAGAGGGAAGTGGAATTTCCGGTGTAGCGGTGAAATGCGTAGATATCGGAAAGAACACCAGTGGCGAAGGCGGCTTCCTGGACTAATACTGACACTGAGGTGCGAAAGCGTGGGG
481	ASV_1420	Bacteria	Bacteroidota	Ignavibacteria	Ignavibacteriales	NA	NA	NA	GCAAGCGTTGTCCGGATTTACTGGGTGTAAAGGGAGCGCAGGCGGTCTAGTAAGTCAGAGGTGAAATCCTGCAGCTTAACTGTAGAACTGCCTTTGATACTGTTGGACTTGAGTACTAGAGAGAGAGACGGAATTCCAGGTGTAGTGGTGAAATACGTAGATATCTGGAAGAACACCAGAGGCGAAGGCGGTCTCTTGGCTAGTAACTGACGCTGAGGCTCGAAAGCGTGGGG
482	ASV_1422	Bacteria	Proteobacteria	Gammaproteobacteria	Oceanospirillales	Kangiellaceae	NA	NA	GCAAGCGTTAATCGGAATTACTGGGCGTAAAGCGCGCGTAGGCGGAATGATAAGTCTCATGTGAAAGCCCAGGGCTCAACCTTGGAACTGCATGGGATACTGTTATTCTAGAATACAGTAGAGGGAGGTGGAATTTCAGGTGTAGCGGTGAAATGCGTAGAGATCTGAAGGAACATCAGTGGCGAAGGCGGCCTCCTGGACTGATATTGACGCTGAGGTGCGAAAGCGTGGGG
483	ASV_1423	NA	NA	NA	NA	NA	NA	NA	CCAAGCGTTGTCCGGAATTACTGGGTGTAAAGGGTGCGTAGGCGGATTTGTGCGTCGAGGGTTAAATCCCACAGCTCAACTGTGGAGCTGCCCTCGATACGGCAAGTCTTGAATGCGAGAGAGGATGGTAGAATTCCTGGTGTAGCGGTGAAATGCGTAGATATCAGGAGGAATACCAGTGGCGAAGGCGGCCATCTGGCTCGTTATTGACGCTGAGGCACGAAAGCGTGGGG
484	ASV_1431	Bacteria	NA	NA	NA	NA	NA	NA	CCAAGCGTTGTTCGGAATTACTGGGCGTAAAGCGGGTGTAGGCGGCTATGCCAGTCGGATGTGAAAGCCCTGGGCTCAACCCAGGAAGTGCATCCGATACTGCATAGCTTGAGTACTAGAGAGGGAAGTGGAATTCCTGGTGTAGCGGTGAAATGCGTAGATATCAGGAGGAACATCGGTGGCGAAGGCGGCTTCCTGGCTATGTACTGACGCTCAGACCCGAAAGCGTGGGG
485	ASV_1432	NA	NA	NA	NA	NA	NA	NA	GCAAGCGTTGTTCGGATTTACTGGGCGTAAAGAGCGTGTAGGCGGGACAGAAAGTCAGGTGTGAAATCTCGGGGCCCAACCCCGAAACTGCGCCTGAAACTTCTGACCTAGAATCTTGGAGAGGGAAGGGGAATTTCACATGTAGGGGTAAAATCCGTAGAGATGTGAAGGAACGCTCGAGGCGAAGGCGCCTTCCTGGACAAGTATTGACGCTGAGACGCGAAAGCGTGGGG
486	ASV_1444	Bacteria	Planctomycetota	Planctomycetes	Pirellulales	Pirellulaceae	Pirellula	NA	CCGAACGTTATTCGGTATCACTGGGCTTAAAGAGTCCGTAGGCGGCCATGTAGGTCAGATGTGAAATCCCACAGCTCAACTGTGGAACTGCGTTTGAAACCACATGGCTTGAGGGAGATAGAGGTGAGCGGAACAGATGGTGGAGCGGTGAAATGCGTTGATATCATCTGGAACACCGGTGGCGAAAGCGGCTCACTGGATCTCTTCTGACGCTGAGGGACGAAAGCTAGGGT
487	ASV_1446	Bacteria	Proteobacteria	Alphaproteobacteria	Kiloniellales	Fodinicurvataceae	Fodinicurvata	NA	GCAAGCGTTGTTCGGATTTACTGGGCGTAAAGGGCGCGTAGGCGGATGATCAAGTCAGAGGTGAAAGGCCCGGGCTCAACCTGGGACGTGCCTTTGAAACTGATTGTCTTGAGTGCGGGAGAGGGTGACGGAATTCCCAGTGTAGAGGTGAAATTCGTAGATATTGGGAAGAACACCGGTGGCGAAGGCGGTCACCTGGCCCGCAACTGACGCTGAGGCGCGAAAGCGTGGGG
488	ASV_1447	Bacteria	Spirochaetota	Spirochaetia	Spirochaetales	Spirochaetaceae	Spirochaeta 2	NA	GCGAGCGTTGTTCGGAATTATTGGGCGTAAAGGGCATGTAGGCGGTTTTGTAAGTCCGATGTGAAAGCGTGCAGCTTAACTGCATTGTTGCGTTGGAAACTGCGAGACTAGAATCCGAGAGGGGTAAGTGGAATTCCTAGTGTAGGGGTGAAATCTGTTGATATTAGGAAGAACACCAGAGGCGAAGGCGACTTGCTGGCTCTGGATTGACGCTGAGGTGCGAAAGCGTAGGT
489	ASV_1453	NA	NA	NA	NA	NA	NA	NA	CCGAGCGTTGTTCGGATTTACTGGGCGTAAAGCGTGTGTAGGCGGTGAAGTAAGTCAGATGTGAAATCCCGGAGCTCAACTCCGGAACTGCATCCGATACTGCTTTACTGGAGGTTTGGAGAGGAGTCTGGAATTCACGGTGTAGCAGTGAAATGCGTGGATATCGTGAGGAAGGCCAAAGGCGAAGGCAGGACTCTGGACAACACCTGACGCTGAGACACGAAGGCCAGGGT
490	ASV_1455	Bacteria	NA	NA	NA	NA	NA	NA	GCAAGCGTTGTCCGGAATCACTGGGCGTAAAGGGCGCGTAGGCGGCCGAATAAGTTGAATGTGAAATCCCCGAGCTCAACTCGGGACCTGCATTCAAAACTGTTTGGCTTGAGTATGGTAGAGGTAAGTGGAATTCCTAGTGTAGCGGTGGAATGCGTAGATATTAGGAGGAACACCAGTGGCGAAGGCGACTTACTGGGCCATAACTGACGCTGAGGCGCGAAAGCGTGGGG
491	ASV_1461	Bacteria	Desulfobacterota	Desulfobacteria	Desulfobacterales	Desulfolunaceae	NA	NA	GCAAGCGTTATTCGGAATTATTGGGCGTAAAGGGCGCGCAGGCGGCCATTTAAGTCGGGTGTGAAATCCCAGGGCTCAACCCTGGAACTGCATCCGATACTGGATGGCTTGAGTATGGGAGAGGGAAGTGGAATTCCAGGTGTAGAGGTGAAATTCGTAGATATCTGGAGGAACACCAGTGGCGAAGGCGACTTCCTGGACCAATACTGACGCTGAGGCGCGAAGGCGTGGGG
492	ASV_1462	Bacteria	Proteobacteria	Gammaproteobacteria	NA	NA	NA	NA	GCAAGCGTTAATCGGAATTACTGGGCGTAAAGCGCACGCAGGCGGTTGGTTAAGCGAGATGTGAAAGCCCTGGGCTCAACCTGGGAACTGCATTTCGAACTAGCCAACTAGAGTACGAGAGAGGAAGGTAGAATTCCAGGTGTAGCGGTGAAATGCGTAGATATCTGGAGGAATACCGGTGGCGAAGGCGACCTTCTGGCTCGATACTGACGCTCAGGTGCGAAAGCGTGGGG
493	ASV_1466	Bacteria	NA	NA	NA	NA	NA	NA	GCAAGCGTTGCTCGGAATCACTGGGCGTAAAGCGTCCGCAGGCGGCTTGTTAAGTCGGGTGTGAAAGCCCAGGGCTCAACCCTGGAACTGCACTCGAAACTGGCAAGCTTGAATACGAGAGAGGGTAGTGGAATTCCTGGTGTAGAGGTGAAATTCGTAGATATCAGGAGGAACACCAGTGGCGAAAGCGACTACCTGGCTCGATATTGACGCTCATGGACGAAAGCGTGGGG
494	ASV_1467	Bacteria	Proteobacteria	Alphaproteobacteria	Rhodobacterales	Rhodobacteraceae	NA	NA	ACTAGCGTTGTTCGGAATTACTGGGCGTAAAGCGCACGTAGGCGGACCAGAAAGTTGGGGGTGAAATCCCGGGGCTCAACCCCGGAACTGCCTCCAAAACTCCTGGTCTAGAGTTCGAGAGAGGTGAGTGGAATTCCGAGTGTAGAGGTGAAATTCGTAGATATTCGGAGGAACACCAGTGGCGAAGGCGGCTCACTGGCTCGATACTGACGCTGAGGTGCGAAAGTGTGGGG
495	ASV_1476	Bacteria	NA	NA	NA	NA	NA	NA	GCGAGCGTTGTTCGGATTTACTGGGCGTAAAGGGCGCGTAGGCGGTTTGACAAGTTAGGGGTGAAATCCCGGGGCTCAACTCCGGAACCGCTCTTAAAACTGTCAGACTAGAGATAGTCAGAGGCGGGTGGAATTCCTAGTGTAGAGGTGAAATTCGTAGATATTAGGAGGAACACCGGTGGCGAAGGCGGCCCGCTGGGGCTTATCTGACGCTAAGGCGCGAAAGCGTGGGG
496	ASV_1478	NA	NA	NA	NA	NA	NA	NA	CCAAGCGTTATCCGGAATCATTGGGCGTAAAGCGTCCGCAGGTGGTTCATTAAGTGGATTATGAAATACCGGAGCTCAACTTCGGTGCTGTAGTCCAAACTGATGAACTAGAGGTATGGAGAGGTGCGTGGAATTGTACAAGTAGGGGTAAAATCCGTAGATATGTACAGGAACACCAAAAGCGAAGGCAGCGCACTGGCCATTACCTGACACTCAGGGACGAAAGCGTGGGG
497	ASV_1480	NA	NA	NA	NA	NA	NA	NA	GCGAGCGTTGTTCGGAATCACTGGGCGTAAAGCGTATGTAGGCGGACTTGAAAGTCAGAAGTGAAATCCCGAGGCTCAACCTCGGAATTGCTTTTGAAACTCCAAGTCTTGAGTCCCGGAGGGGCCAGCGGAATTCCGAGTGTAGAGGTGAAATTCGCAGATATTCGGAGGAACACCAGTGGCGTAGGCGGCTGGCTGGACGGGAACTGACGCTGAGATACGAAAGCGTGGGG
498	ASV_1482	Bacteria	Proteobacteria	Alphaproteobacteria	Rhodospirillales	Terasakiellaceae	Terasakiella	NA	TCTAGCGTTGTTCGGATTTACTGGGCGTAAAGAGCATGTAGGCGGATTGGTTAGTTGGGGGTGAAAGCCCGGAGCTCAACTCCGGAACTGCCTTCAATACTGCCAATCTAGAGTCCGTGAGGGGGTGGTGGAATTCCGAGTGTAGAGGTGAAATTCGTAGATATTCGGAGGAACACCAGTGGCGAAGGCGACCACCTGGCACGGTACTGACGCTGAGATGCGAAAGCGTGGGG
499	ASV_1484	Bacteria	Proteobacteria	Alphaproteobacteria	NA	NA	NA	NA	GCGAGCGTTGTTCGGAATTACTGGGCGTAAAGGGCGCGTAGGCGGCCCTGTCAGTCAGGCGTGAAAGCCCCGGGCTCAACCTGGGAGGTGCGTTTGATACTGCGGGGCTCGAGACCGGAAGAGGATGGCGGAATACCCAGTGTAGAGGTGAAATTCGTAGATATTGGGTGGAACACCAGTGGCGAAGGCGGCCATCTGGTCCGGATCTGACGCTGAGGCGCGAAAGCGTGGGG
500	ASV_1486	Bacteria	Proteobacteria	Alphaproteobacteria	NA	NA	NA	NA	ACTAGCGTTGTTCGGAATTACTGGGCGTAAAGAGTACGTAGGCTGTTTTTCAAGTTGGGTGTGAAAGCCCGGGGCTCAACCCCGGAACTGCACTCAAAACTGGAAGACTAGAGATCGGAAGAGGTAAGTGGAATTCCCAGTGTAGAGGTGAAATTCGTAGATATTGGGAAGAACACCAGTGGCGAAGGCGGCTTACTGGTCCGATACTGACGCTGAGGTACGAAAGCGTGGGG
501	ASV_1489	Bacteria	Bacteroidota	Bacteroidia	NA	NA	NA	NA	CCAAGCGTTATCCGGATTTATTGGGTTTAAAGGGTGCGCAGGCGGGATAATAAGTCAGTGGTGAAATCTTCCAGCTTAACTGGGAAACTGCCATTGATACTGTTATTCTTGAGTTTGGTTGAAGTAGGCGGAATGAGGCATGTAGCGGTGAAATGCATAGATATGCCTCAGAACACCGATTGCGAAGGCAGCTTACTAAGCCAATACTGACGCTGAGGCACGAAAGCGTGGGT
502	ASV_1490	NA	NA	NA	NA	NA	NA	NA	GCAAACGTTGCTCGGAATTACTGGGCGTAAAGCGCGCGTAGGCGGGCCATCAAGTCGGATGTGAAATCCCCAGGCTCAACCTGGGAACTGCATCCGAAACTGGCGGCCTAGAGTGATGGAGAGGAAAGCGGAATTCCTGGTGTAGAGGTGAAATTCGTAGATATCAGGAGGAACATCGGTGGCGAAGGCGGCTTTCTGGACATCTACTGACGCTGAGGTGCGAAAGTGTGGGG
503	ASV_1492	Bacteria	Proteobacteria	Gammaproteobacteria	NA	NA	NA	NA	GCGAGCGTTAATCGGAATTACTGGGCGTAAAGGGTGCGTAGGTGGCTAGGTAAGTTAGATGTGAAATTCCTGGGCTTAACCTGGGAATGCCGTTTGATACTGCTTAGCTAGAGTTCTGTAGAGGGAAGTGGAATTTCCGGTGTAGCGGTGAAATGCGTAGATATCGGAAGGAACACCAGTGGCGAAGGCGACTTCCTGGACAGAAACTGACACTGAGGCACGAAAGCGTGGGT
504	ASV_1498	Bacteria	Bacteroidota	Bacteroidia	Flavobacteriales	Flavobacteriaceae	NA	NA	CCAAGCGTTATCCGGAATCATTGGGTTTAAAGGGTCCGTAGGTGGATAATTAAGTCAGAGGTGAAATCCTGCAGCTCAACTGTAGAATTGCCTTTGATACTGGTTATCTTGAGTTATTATGAAGTAGTTAGAATATGTAGTGTAGCGGTGAAATGCATAGATATTACATAGAATACCGATTGCGAAGGCAGATTACTAATAATATACTGACACTGATGGACGAAAGCGTGGGG
505	ASV_1500	NA	NA	NA	NA	NA	NA	NA	GCAAGCGTTGTTCGGATTTACTGGGCGTAAAGCGCGCGCAGGCGGATTGGTAAGTCAGATGTGAAATCTCGGGGCCTAACCTCGAAACTGCGTCTGAAACTACTGATCTAGGATCTCGGAGAGGGATGGGGAATTTCTTGTGTAGGGGTAAAATCCGTAGAGACAAGAAGGAACACCAGTGGCGAAGGCGCCATCCTGGACGAGTATCGACGCTGAGGCGCGAAAGCGTGGGG
506	ASV_1502	Bacteria	Desulfobacterota	Desulfobacteria	Desulfobacterales	Desulfobacteraceae	Desulfobacter	NA	GCAAGCGTTATTCGGAATTATTGGGCGTAAAGGGCGCGCAGGCGGTCTTGTCGGTCAGGTGTGAAAGCTCGGGGCTCAACCCCGGAAGTGCACTTGAAACAGCAAGACTTGAATACGGGAGAGGAGAGAGGAATTCCTGGTGTAGAGGTGAAATTCGTAGATATCAGGAGGAACACCGATGGCGAAGGCATCTCTCTGGACCGATATTGACGCTGAGGCGCGAAGGCGTGGGT
507	ASV_1503	Bacteria	Proteobacteria	Alphaproteobacteria	Kordiimonadales	Kordiimonadaceae	Kordiimonas	NA	GCTAGCGTTGTTCGGAATTACTGGGCGTAAAGCGTGCGTAGGCGGCTTGATAAGTAGAGGGTGAAATCCCGAGGCTCAACCTCGGAACTGCCCCCTAAACTGTTGAGCTAGAATCCTGGAGAGGTGAGCGGAATTCCTAGTGTAGAGGTGAAATTCGTAGATATTAGGAAGAACACCAGTGGCGAAGGCGGCTCACTGGACAGGTATTGACGCTGAGGTACGAAAGCGTGGGG
508	ASV_1506	Bacteria	Proteobacteria	Alphaproteobacteria	Caulobacterales	Caulobacteraceae	Brevundimonas	NA	GCTAGCGTTGCTCGGAATTACTGGGCGTAAAGGGCGCGTAGGCGGATCGTTAAGTCAGAGGTGAAATCCCCGGGCTCAACCCTGGAACTGCCTTTGATACTGGCGATCTTGAGTATGAGAGAGGTATGTGGAACTCCGAGTGTAGAGGTGAAATTCGTAGATATTCGGAAGAACACCAGTGGCGAAGGCGACATACTGGCTCATTACTGACGCTGAGGCGCGAAAGCGTGGGG
509	ASV_1508	Bacteria	Verrucomicrobiota	Chlamydiae	Chlamydiales	Simkaniaceae	Simkania	NA	GCAAGCATTAATCGGATTTACTGGGTGTAAAGAGCGCGTAGGCGGGTAGGCAAGTCAGATGTGAAATTCCGGAGCTCAACTCCGGAGCTGCATTTGAAACTACTTATCTTGAGGGTGGACGGAGAAAACGGAATTCCACGTGTAGCGGTGAAATGCGTAGATATGTGGAAGAACACCGGTGGCGAAGGCGGTTTTCTAGTTCATTCCTGACGCTGAGGCGCGAGAGCAAGGGG
510	ASV_1516	Bacteria	Proteobacteria	Alphaproteobacteria	Rhodobacterales	Rhodobacteraceae	NA	NA	GTTAGCGTTGTTCGGAATTACTGGGCGTAAAGCGCACGTAGGCGGACTGGAAAGTTGGGGGTGAAATCCCGGGGCTCAACCTCGGAACTGCCTCCAAAACTATCAGTCTAGAGTTCGAGAGAGGTGAGTGGAATTCCGAGTGTAGAGGTGAAATTCGTAGATATTCGGAGGAACACCAGTGGCGAAGGCGGCTCACTGGCTCGATACTGACGCTGAGGTGCGAAAGTGTGGGG
511	ASV_1519	Bacteria	Proteobacteria	Gammaproteobacteria	NA	NA	NA	NA	GCAAGCGTTAATCGGAATTACTGGGCGTAAAGCGCGCGTAGGTGGTTCATTAAGTTGGCTGTGAAAGCCCCGGGCTCAACCTGGGATGGTCAGTCAAAACTGGTGAGCTAGAGTACAGTAGAGGGGTGTGGAATTTCCGGTGTAGCGGTGAAATGCGTAGAGATCGGAAGGAACACCAGTGGCGAAGGCGGCACCCTGGACTGATACTGACACTGAGGTGCGAAAGCGTGGGG
512	ASV_1520	Bacteria	Bacteroidota	Bacteroidia	NA	NA	NA	NA	CCAAGCGTTATCCGGATTCATTGGGTTTAAAGGGTGCGTAGGCGGCTTAATAAGTCAGTGGTGAAAGACTGTGGCTCAACCATAGAATTGCCATTGATACTGTTAGGCTTGAATCTAGTTGAAGTGGGCGGAACACATCATGTAGCGGTGAAATGCATAGATATGATGTAGAACGCCGATTGCGAAGGCAGCTCACTAAGTTAGTATTGACGCTGAGGCACGAAAGCGTGGGT
513	ASV_1521	Bacteria	Bacteroidota	Bacteroidia	NA	NA	NA	NA	GCAAGCGTTATCCGGAATCACTGGGTTTAAAGGGTGCGTAGGCGGTCCGACAAGTCAGAGGTGAAATGCACGAGCTTAACTGGTGAATTGCCTTTGAAACTGTCGAGCTAGAATTATGTTGAGGTCAGCGGAATGAGTCATGTAGCGGTGAAATGCATAGATATGACTTAGAACACCAATTGCGTAGGCAGCTGACTGGGCATATATTGACGCTGAGGCACGAAAGCGTGGGG
514	ASV_1523	Bacteria	Bacteroidota	Bacteroidia	Chitinophagales	NA	NA	NA	GCAAGCGTTATCCGGAATCACTGGGTTTAAAGGGTGCGTAGGCGGCTATATAAGTCAGAAGTGAAATGTCCGAGCTTAACTGGGGACCTGCTTTTGATACTGTATAGCTTGAATTAGGCTGAGGTCAGCGGAATGAGTCATGTAGCGGTGAAATGCATAGATATGACTTAGAACACCAATTGCGAAGGCAGCTGGCTAGACCTTAATTGACGCTGAGGCACGAAAGCGTGGGG
515	ASV_1525	Bacteria	Proteobacteria	Alphaproteobacteria	Rhizobiales	Rhizobiaceae	NA	NA	GCTAGCGTTGTTCGGAATTACTGGGCGTAAAGCGCGCGTAGGCGGATTGATCAGTCAGGGGTGAAATCCCGGGGCTCAACCCCGGAACTGCCTTTGATACTGTCAATCTAGAGGTCGAGAGAGGTGAGTGGAATTCCGAGTGTAGAGGTGAAATTCGTAGATATTCGGAGGAACACCAGTGGCGAAGGCGGCTCACTGGCTCGAACCTGACGCTGAGGTGCGAAAGTGTGGGG
516	ASV_1526	Bacteria	Planctomycetota	Planctomycetes	Pirellulales	Pirellulaceae	NA	NA	CCGAACGTTATTCGGAATCATTGGGCTTAAAGGGTGCGTAGGCGGCCCATTAAGTCGGGTGTGAAATCCCTCGGCTCAACCGAGGAACTGCGCCCGATACTGATGGGCTAGAGGGAGACAGGGGTGAGCGGAACTGATGGTGGAGCGGTGAAATGCGTTGATATCATCAGGAACACCGGTGGCGAAAGCGGCTCACTGGGTCTCTTCTGACGCTGAGGCACGAAAGCCAGGGT
517	ASV_1527	NA	NA	NA	NA	NA	NA	NA	GCAAGCGTTATCCGGAATCATTGGGTTTAAAGGGTCCGCAGGCGGGATAGTAAGTCAGTGGTGAAATGCTCCGGCTCAACCGGTAGAGGTGCCATTGATACTGCTGTCCTTGAATTGCCAGGAAGTAATTAGAATGTGTAGTGTAGCGGTGAAATGCATAGAGATTACACAGAATACCAATTGCGAAGGCAGATTACTATTGGTAAATTGACGCTGATGGACGAAAGCGTGGGG
518	ASV_1531	Bacteria	Cyanobacteria	Cyanobacteriia	NA	NA	NA	NA	GCAAGCGTTATCCGGAATTATTGGGCGTAAAGCGTACGTAGGCGGCTGAGAAAGTCTGATGTTAAAGGCCACGGCCCAACTGTGGAAAGGCATTGGAAACTACTCGGCTAGAGTGCGGTAGGGGTAGAGGGAATTCCCGGTGTAGCGGTGAAATGCGTAGATATCGGGAAGAACACCAGTGGCGAAAGCGCTCTACTGGGCCGCAACTGACGCTGAGGTACGAAAGCTAGGGT
519	ASV_1532	NA	NA	NA	NA	NA	NA	NA	GCAAGCATTAATCGGATTTACTGGGCGTAAAGAATGCGTAGGCGGTTTTGTAAGTCAGATGTGAAATTCCGGAGCTTAACTCCGGCACTGCATTTGAAACTACAGAACTAGAGGATAGACGGAGAAAGTAGAATTCCATATGTAGCGGTGGAATGCGTAGATATATGGAGGAATACCGGTGGCGAAGGCGACTTTCTAGTTTATTCCTGACGCTGAGGTATGAAAGCTAGGGG
520	ASV_1535	Bacteria	Proteobacteria	Alphaproteobacteria	NA	NA	NA	NA	GCTAGCGTTGTTCGGAATCACTGGGCGTAAAGCGCGCGTAGGCGGACTGATCAGTTGGGGGTGAAATCCCGGGGCTTAACCTCGGAACTGCCTCCAATACTGTCAGTCTTGAGTTCGGGAGAGGTGAGTGGAATTCCTAGTGTAGAGGTGAAATTCGTAGATATTAGGAAGAACACCGGTGGCGAAGGCGGCTCACTGGCCCGATACTGACGCTGAGGTGCGAAAGCGTGGGT
521	ASV_1536	NA	NA	NA	NA	NA	NA	NA	GCTAGCGTTACTCGGAATCACTGGGCGTAAAGCGTGCGCAGGCGGCTTAGTAAGTTGGAAGTGAAAGCCCGGGGCCCAACCCCGGAACGGCTTTCAATACTGCTAGGCTAGAGTATTGGAGGGGATAGTGGAATTTCTAGTGTAGAGGTGGAATTCGTAGATACTAGAAGGAACACCGGTGGCGAAGGCGACTATCTGGCCAAATACTGACGCTGTTGCACGAAGGCGTGGGG
522	ASV_1538	Bacteria	Verrucomicrobiota	Verrucomicrobiae	Verrucomicrobiales	DEV007	NA	NA	CCAAGCGTTGTTCGGAATCACTGGGCGTAAAGGGAGCGTAGGCGGCGAGGTAAGTCAGATGTGAAATTCCGGGGCTCAACCTCGGAACTGCATCCGATACTGCCTTGCTAGAGTAGTGGAGGGGCATCTGGAATTCACGGTGTAGCAGTGAAATGCGTAGAGATCGTGAGGAACACTAGTGGCGAAGGCGAGATGCTGGACACTTACTGACGCTGAGGCTCGAAGGCCAGGGT
523	ASV_1540	Bacteria	NB1-j	NA	NA	NA	NA	NA	GCAAGCGTTGTTCGGATTTATTGGGCGTAAAGCGAGTGTAGGCGGTTTGACAAGTCGGGTGTGAAATCCCAGGGCCCAACCCTGGAACTGCACCCGATACTGTCAGGCTAGAGTCCCGGAGAGGGTGGCGGAATTCCCGGTGTAGGGGTGAAATCCGTAGATATCGGGAGGAACACCAGTGGCGAAGGCGGCCACCTGGACGGTGACTGACGCTGAGACTCGAAAGCGTGGGT
524	ASV_1543	Bacteria	Desulfobacterota	NA	NA	NA	NA	NA	GCGAGCGTTGTTCGGAATCATTGGGCGTAAAGGGCGTCTAGGTGGCCTGGCAAGTCAGATGTGAAATCCCTCGGCTTAACCGAGGACGTGCATTTGAAACTGCTAGGCTTGAGTGTCGGAGGGGGTAGCGGAATTCCCGGTGTAGAGGTGAAATTCGTAGATATCGGGAGGAACACCAGTGGCGAAGGCGGCTACCTGGCCGAACACTGACACTGAAGCGCGAAAGCGTGGGG
525	ASV_1545	Bacteria	Proteobacteria	Alphaproteobacteria	Caulobacterales	Hyphomonadaceae	Algimonas	NA	GCAAGCGTTGTTCGGAATTACTGGGCGTAAAGCGTGCGTAGGCGGACTGGAAAGTCAGATGTGAAATCCCGGGGCTCAACCCCGGAACTGCATTTGAAACTATCAGTCTAGAGTTCTGGAGAGGTAAGTGGAATTCCTAGTGTAGAGGTGAAATTCGTAGATATTAGGAGGAACACCAGAGGCGAAGGCGGCTTACTGGACAGATACTGACGCTGAGGCACGAAAGTGTGGGG
526	ASV_1547	NA	NA	NA	NA	NA	NA	NA	GCGAACGTTATTCGGATTTACTGGGCGTAAAGCGACCGCAGGCGGCTTATTAAGCTAGATGTGAAATCCCTGGGCTCAACCTAGGAATTGCATTTAGAACTGGTAAGCTAGAGTTTTGGAGAGGATAGTGGAATTCCGAGTGTAGAGGTGAAATTCGTAGATATTCGGAGGAACATCGGTGGCGAAGGCGACTATCTGGACAAATACTGACGCTCAGGGTCGAAAGTGTGGGT
527	ASV_1549	Bacteria	Proteobacteria	Alphaproteobacteria	Caulobacterales	Caulobacteraceae	Brevundimonas	NA	GCTAGCGTTGCTCGGAATTACTGGGCGTAAAGGGCGCGTAGGCGGACATTTAAGTCAGGGGTGAAATCCCAGAGCTCAACTCTGGAACTGCCTTTGATACTGGGTGTCTTGAGTGTGAGAGAGGTATGTGGAACTCCGAGTGTAGAGGTGAAATTCGTAGATATTCGGAAGAACACCAGTGGCGAAGGCGACATACTGGCTCATTACTGACGCTGAGGCGCGAAAGCGTGGGG
528	ASV_1551	Bacteria	Proteobacteria	Alphaproteobacteria	NA	NA	NA	NA	GCTAGCGTTGTTCGGAATTACTGGGCGTAAAGCGCGCGTAGGCGGCGTGTTAAGTCAGAGGTGAAAGCCCGGGGCTCAACCCCGGAATAGCCTTTGAGACTGGCATGCTTGAGTACGGAAGAGGTGAGTGGAATTCCCAGTGTAGAGGTGAAATTCGTAGATATTGGGAAGAACACCAGTGGCGAAGGCGGCTCACTGGTCCGTAACTGACGCTGAGGTGCGAAAGCGTGGGG
529	ASV_1552	NA	NA	NA	NA	NA	NA	NA	GCTAGCGTTGTTCGGAATTACTGGGCGTAAAGCGCACGTAGGCGGACTGATAAGTTAAAAGTAAAAGCCCAGGGCTCAACCTTGGAACCGCTTTTAATACTGTCAGTCTAGAGTAAGATAGGGGGTAACGGAATTCCTAGTGTAGAGGTGAAATTCTTAGATATTAGGAGGAACACCGAGGGCGAAAGCAGTTACCTGGGTCTTAACTGACGCTAATGTGCGAAAGCGTGGGG
530	ASV_1558	Bacteria	Desulfobacterota	Desulfobacteria	Desulfobacterales	Desulfobacteraceae	Desulfobacter	NA	GCAAGCGTTATTCGGAATTATTGGGCGTAAAGGGCGCGCAGGCGGTCTTGTCGGTCAGGTGTGAAAGCCCGGGGCTCAACCCCGGATGGTCACTTGAAACAGCAAGACTTGAGTACGGGAGAGGAGAGAGGAATTCCTGGTGTAGAGGTGAAATTCGTAGATATCAGGAGGAACACCGATGGCGAAGGCATCTCTCTGGACCGATACTGACGCTGAGGCGCGAAGGCGTGGGG
531	ASV_1559	Bacteria	Proteobacteria	Alphaproteobacteria	Sphingomonadales	Sphingomonadaceae	Altererythrobacter	NA	GCTAGCGTTGTTCGGAATTACTGGGCGTAAAGCGCGCGTAGGCGGTTTTCCAAGTCAGGGGTGAAATCCCGGAGCTCAACTCCGGAACTGCCCTTGAAACTGGATGACTAGAATCCTGGAGAGGCGAGTGGAATTCCGAGTGTAGAGGTGAAATTCGTAGATATTCGGAAGAACACCAGTGGCGAAGGCGACTCGCTGGACAGGTATTGACGCTGAGGTGCGAAAGCGTGGGG
532	ASV_1561	Bacteria	Proteobacteria	Gammaproteobacteria	Pseudomonadales	Moraxellaceae	Moraxella	NA	GCGAGCGTTAATCGGAATTACTGGGCGTAAAGCGGGTGCAGGTGGTGCACTAAGTCATATGTGAAAGCCCTGGGCTTAACCTAGGAACAGCATATGATACTGGTGAACTAGAGTATATGAGAGGGAAGTAGAATTCCAGGTGTAGCGGTGAAATGCGTAGAGATCTGGAGGAATACCGATGGCGAAGGCAGCTTTCTGGCACAATACTGACACTCAGACCCGAAAGCGTGGGT
533	ASV_1562	Bacteria	Bacteroidota	Bacteroidia	NA	NA	NA	NA	GCAAGCGTTATCCGGAATCACTGGGTTTAAAGGGTGCGTAGGCGGGTTAGTAAGTCAGAAGTGAAAGGCATCAGCTTAACTGGTGAATTGCTTTTGATACTGCTAGTCTTGAATAGAGCTGAGGTTGGCGGAATGAGTCATGTAGCGGTGAAATGCATAGATATGACTTAGAACACCAATTGCGAAGGCAGCTGACTGAGCTTTTATTGACGCTGAGGCACGAAAGCGTGGGG
534	ASV_1565	Bacteria	Bdellovibrionota	Bdellovibrionia	Bacteriovoracales	Bacteriovoracaceae	Peredibacter	NA	GCAAGCGTTATTCGGATTTACTGGGCGTAAAGCGCGCGCAGGCGGATAGATAAGTCAGATGTGAAATCTCGGGGCTCAACCCCGAAACTGCGTCTGAAACTATTTATCTAGAGTCTTGGAGGGGGAAGTGGAATTTCGCATGTAGGGGTAAAATCCGTAGAGATGCGAAGGAACACCAGAGGCGAAGGCGACTTCCTGGCCAAGTACTGACGCTGAGGCGCGAAAGCGTGGGG
535	ASV_1567	Bacteria	Spirochaetota	Spirochaetia	Spirochaetales	Spirochaetaceae	Spirochaeta 2	NA	GCGAGCGTTGTTCGGAATTATTGGGCGTAAAGGGCGCGTAGGCGGACGTGCAAGTCTGGTGTGAAAGACCGCAGCTCAACTGCGGGCACGCGCTGGAAACTGTATGTCTTGAATCCTTGAGGGGGAACTGGAATTCCTGGTGTAGGGGTGAAATCTGTAGATATCAGGAAGAACACCGGTGGCGAAGGCGAGTTCCTGGCAAGTGATTGACGCTGAGGCGCGAAAGCGTGGGG
536	ASV_1568	NA	NA	NA	NA	NA	NA	NA	CCTAGCGTTGTTCGGAATTATTGGGCGTAAAGCGGGTGTAGGTGGCTTTGCAAGTCAGATGTGAAATCCCTGGGCTTAACCCAGGACGTGCGTCTGATACTGCAGAGCTAGAGTGCGGTAGAGGGAACTGGAATTCCTAGTGTAGGGGTGAAATCCGTAGATATTAGGAGGAATACCAATGGTGAAGACAGGTTCCTGGTCCGCAACTGACACTCAGACCCGAAAGCGTGGGT
537	ASV_1569	Bacteria	Proteobacteria	Alphaproteobacteria	Rickettsiales	NA	NA	NA	GCTAGCGTTGTTCGGAATTACTGGGCGTAAAGAGTGCGTAGGCGGTTTGGTAAGTTGGAAGTGAAATCCCGGGGCTTAACCTCGGAATTGCTTTCAAAACTGCTAGACTAGAGTGTGGTAGGGGATAGTGGAATTCTTAGTGTAGGGGTGAAATCCGTAGATATTAAGAGGAACACCAGAGGCGAAGGCGACTATCTGGACCATTACTGACGCTAAGGCACGAAAGCGTGGGG
538	ASV_1572	Bacteria	Proteobacteria	Gammaproteobacteria	NA	NA	NA	NA	GCAAGCGTTAATCGGAATTACTGGGCGTAAAGCGCGCGTAGGTGGTTTATTAAGTCAGATGTGAAAGCCCCGGGCTCAACCTGGGAACTGCATCTGATACTGGTTCACTAGAGTATGGTAGAGGGAAGTGGAATTTCCGGTGTAGCGGTGAAATGCGTAGATATCGGAAGGAACACCAGTGGCGAAGGCGACTTCCTGGACCAATACTGACACTGAGGCGCGAAAGCGTGGGG
539	ASV_1577	Bacteria	Proteobacteria	Alphaproteobacteria	NA	NA	NA	NA	GCTAGCGTTGTTCGGAATTACTGGGCGTAAAGGGCGCGTAGGCGGACTGACCAGTCAGGGGTGAAATCCCGAGGCTCAACCTCGGAACTGCCTTTGATACTGTCAGTCTAGAGTCTGTGAGAGGATGACGGAATACCCAGTGTAGAGGTGAAATTCGTAGATATTGGGTAGAACACCGGTGGCGAAGGCGGTCATCTGGCGCAGCACTGACGCTGAGGCGCGAAAGCGTGGGG
540	ASV_1582	Bacteria	Firmicutes	Negativicutes	Veillonellales-Selenomonadales	Veillonellaceae	Veillonella	NA	GCAAGCGTTGTCCGGAATTATTGGGCGTAAAGCGCGCGCAGGCGGATTGGTCAGTCTGTCTTAAAAGTTCGGGGCTTAACCCCGTGATGGGATGGAAACTGCCAATCTAGAGTATCGGAGAGGAAAGTGGAATTCCTAGTGTAGCGGTGAAATGCGTAGATATTAGGAAGAACACCAGTGGCGAAGGCGACTTTCTGGACGAAAACTGACGCTGAGGCGCGAAAGCCAGGGG
541	ASV_1583	Bacteria	Bacteroidota	Bacteroidia	Chitinophagales	Saprospiraceae	NA	NA	GCAAGCGTTATCCGGAATCACTGGGTTTAAAGGGTGCGTAGGCGGCTCTATAAGTCAGAGGTGAAAGCCCACCGCTTAACGGTGGAATTGCCTTTGATACTGTAGGACTTGAATCAGGTTGAGGTCGGCGGAATGTGACATGTAGCGGTGAAATGCATAGATATGTCATAGAACACCAATTGCGAAGGCAGCTGGCTAGACCTGTATTGACGCTGAGGCACGAAAGCGTGGGG
542	ASV_1585	Bacteria	Actinobacteriota	Actinobacteria	Corynebacteriales	Corynebacteriaceae	Corynebacterium	NA	GCGAGCGTTGTCCGGAATTACTGGGCGTAAAGAGCTCGTAGGTGGTTTGTCGCGTCGTTTGTGGAATACCGCAGCTTAACTGCGGGGTTGCAGGCGATACGGGCATAACTTGAGTGCTGTAGGGGAGACTGGAATTCCTGGTGTAGCGGTGGAATGCGCAGATATCAGGAGGAACACCGATGGCGAAGGCAGGTCTCTGGGCAGTAACTGACGCTGAGGAGCGAAAGCATGGGT
543	ASV_1586	Bacteria	NA	NA	NA	NA	NA	NA	GCAAGCGTTAATCGGAATTATTGGGCGTAAAGGGCGCGTAGGCGGATTAGAAAGTCTGATGTGAAATTCCAGGGCTCAACCCTGGAGCTGCATTGGAAACTTCTAGTCTGGAGGATAGGCGGAGAAAACGGAATTCCATGTGTAGCGGTGAAATGCGTAGATATATGGAAGAACACCGGTGGCGAAGGCGGTTTTCTAGCTTATTCCTGACGCTGAGGCGCGAAAGCAAGGGG
544	ASV_1589	Bacteria	Bacteroidota	Bacteroidia	Flavobacteriales	Flavobacteriaceae	Tenacibaculum	NA	GCAAGCGTTATCCGGAATCATTGGGTTTAAAGGGTCCGCAGGCGGTCAATTAAGTCAGAGGTGAAATCCTGCAGCTTAACTGTAGAACTGCCTTTGATACTGGTTGACTTGAGTTATACGGAAGTAGATAGAATGTGTAGTGTAGCGGTGAAATGCATAGATATTACACAGAATACCGATTGCGAAGGCAGTCTACTACGTATATACTGACGCTCATGGACGAAAGCGTGGGG
545	ASV_1592	NA	NA	NA	NA	NA	NA	NA	GCAAGCGTTGTTCGGAATCACTGGGCTTAAAGCGTGCGTAGGCGGAAATGAAAGTCAGAAGTGAAATCCCAGGGCTCAACCCTGGAACTGCTTTTGAAACTCCATTTCTAGAATCCGGTAGAGGTCAGGAGAATTCCTAGTGTAGAGGTGAAATTCGCAGATATTAGGAGGAATACCAGTGGCGTAGGCGCCTGACTGGGCCGGTATTGACGCTGAGGTACGAAAGCGTGGGG
546	ASV_1598	Bacteria	NA	NA	NA	NA	NA	NA	GCTAGCGTTGTTCGGAATTACTGGGCGTAAAGCGCACGTAGGCGGTTTATCTAGTTAGGCGTGAAAGGCCGGGGCTCAACCTCGGAACTGCGCTTAATACTGGTAGACTTGAGGACGAGAGAGGGTAGTGGAATTCCCAGTGTAGAGGTGAAATTCGTAGATATTGGGAAGAACACCAGTGGCGAAGGCGACTGCCTGGCTCGTAACTGACGCTGAGGTGCGAAAGCGTGGGG
547	ASV_1601	NA	NA	NA	NA	NA	NA	NA	GCAAGCGTTGTTCGGAATCACTGGGCTTAAAGCGTGCGTAGGCGGAAATGAAAGTCAGAAGTGAAATCCCGGGGCTCAACCTCGGAACTGCTTTTGAAACTCCATTTCTAGAATCCGGTAGAGGTCAGGAGAATTCCTAGTGTAGAGGTGAAATTCGCAGATATTAGGAGGAATACCAGTGGCGTAGGCGCCTGACTGGGCCGGTATTGACGCTGAGGTACGAAAGCGTGGGG
548	ASV_1603	Bacteria	Proteobacteria	Alphaproteobacteria	Sphingomonadales	Sphingomonadaceae	NA	NA	GCTAGCGTTGTTCGGAATTACTGGGCGTAAAGCGCACGTAGGCGGCTTTTCAAGTCAGGGGTGAAATCCCGGGGCTCAACCCCGGAACTGCCCTTGAAACTGGATGGCTAGAATACTGGAGAGGTGAGTGGAATTCCGAGTGTAGAGGTGAAATTCGTAGATATTCGGAAGAACACCAGTGGCGAAGGCGACTCACTGGACAGTTATTGACGCTGAGGTGCGAAAGCGTGGGG
549	ASV_1605	Bacteria	NA	NA	NA	NA	NA	NA	GCTAGCGTTGTTCGGAATCACTGGGCGTAAAGAGCGTGTAGGCGGAATTGTAAGTCAGAGGTGAAAGCCCAGGGCTCAACCTTGGAACTGCCTTTGAAACTACAATTCTAGAGACTCGGAGGGGATAGCGGAATTCCTAATGTAGGGGTGAAATCCGTAGAGATTAGGAGGAACACCGGTGGCGAAGGCGGCTATCTGGACGAGTACTGACGCTGAGACGCGAAAGCGTGGGG
550	ASV_1607	NA	NA	NA	NA	NA	NA	NA	GCGAGCGTTGTTCGGAATTACTGGGCGTAAAGGGCGCGTAGGCGGTCCGTTGCGTTAGGTGTGAAAGCCCTGGGCTCAACCTGGGAGGTGCACTTAATACGGGCGGGCTGGAATCCGGCAGAGGATGGTGGAATTCCCAGTGTAGAGGTGAAATTCGTAGATATTGGGAAGAACACCGATGGCGAAGGCAGCCATCTGGGCCGGCATTGACGCTGAGGCGCGAAAGCGTGGGG
551	ASV_1608	Bacteria	NA	NA	NA	NA	NA	NA	GCGAGCGTTATTCGGAATTACTGGGCGTAAAGGGCGCGTAGGCGGCCCGGTCAGTGGGAAGTGAAAGCCCTCAGCTCAACTGAGGAATAGCTTCCCATACTGCCAGGCTAGAGTATGGGAGAGGAGAGTGGAATTCCCGGTGTAGCGGTGAAATGCGTAGAGATCGGGAGGAACACCAGTGGCGAAGGCGACTCTCTGGACCATGACTGACGCTGATGCGCGAAAGCGTGGGG
552	ASV_1609	Bacteria	NA	NA	NA	NA	NA	NA	GCAAACGTTGCTCGGAATCACTGGGCGTAAAGCGCGTGTAGGCGGACTCGTAAGTCGGGTGTGAAATCCCTAGGCTCAACCTAGGAACTGCATCCGAAACTGTGAGTCTTGAGTATCGGAGAGGAAAGCGGAATTCCCGGTGTAGAGGTGAAATTCGTAGATATCGGGAGGAACATCAGTGGCGAAGGCGGCTTTCTGGACGATTACTGACGCTGAGACGCGAAAGCGTGGGG
553	ASV_1615	Bacteria	Actinobacteriota	Actinobacteria	Actinomycetales	Actinomycetaceae	Actinomyces	NA	GCAAGCGTTGTCCGGAATTATTGGGCGTAAAGAGCTCGTAGGCGGCTGGTCGCGTCTGTCGTGAAAACTTCCGGCTCAACCGGGGGCTTGCGGTGGGTACGGGCCGGCTAGAGTGCGGTAGGGGTAACTGGAACTCCTGGTGTAGCGGTGGAATGCGCAGATATCAGGAAGAACACCGATGGCGAAGGCAGGTTACTGGGCCGTTACTGACGCTGAGGAGCGAAAGCGTGGGG
554	ASV_1616	NA	NA	NA	NA	NA	NA	NA	GCAAGCGTTAATCGGATTTATTGGGCGTAAAGAGTGCGCAGGTGGATATAAAAGTTAGTTGTGAAATCTTAAAGCTTAACTTTAAAACTGCATCTAATACTATATGTCTAGAGTGTTGTAGGGGAAAGTAGAATTCCCGGTGTAGCGGTGAAATGCGTAGATATCGGGAGGAATACCAGAGGCGAAGGCGACTTTCTGGACAACAACTGACACTGATGCACGAAAGCGTGGGG
555	ASV_1618	Bacteria	NA	NA	NA	NA	NA	NA	GCAAGCGTTGTTCGGAATTACTGGGCGTAAAGCGCGCGTAGGCGGCGATGCAAGTCAGAGGTGAAATGCCCGGGCTCAACCTGGGAGGTGCCTTTGATACTGTGTTGCTTGGATCCAGGAGAGGTGAGCGGAATTCCGAGTGTAGAGGTGAAATTCGTAGATATTCGGAAGAACACCAGTGGCGAAGGCGGCTCACTGGCCTGGTATCGACGCTGAGGTGCGAAAGCGTGGGG
556	ASV_1619	NA	NA	NA	NA	NA	NA	NA	GCAAGCGTTAATCGGATTTATTGGGCGTAAAGAGCGTGTAGGCGGAGTAGTAAGTCTGATGTGAAAGCCCGGAGCTCAACTCCGGAATTGCATCGGAAACTGCTACCCTAGAGGGTAGGCGGAGAAGACGGAATTCCATGTGTAGCGGTGAAATGCGTAGATATATGGAAGAACACCCGTGGCGAAAGCGGTCTTCTAGCTTATTCCTGACGCTGAGACGCGAAAGCGTGGGG
557	ASV_1620	Bacteria	Spirochaetota	Spirochaetia	Spirochaetales	Spirochaetaceae	NA	NA	GCAAGCGTTGTTCGGATTTATTGGGCGTAAAGGGCGTGTAGGCGGTTTGCCAAGCCTGATGTGAAAGACCCCGGCTTAACCGGGGGGACGCGTTGGGAACTGGTAGACTAGAGTGTAAGAGGGGTAGTTGGAATTCCAGGTGTAGGGGTGAAATCTGTAGATATCTGGAAGAACACCGGTGGCGAAGGCGAACTACTGGCTATACACTGACGCTGAGGCGCGAAAGTGTGGGG
558	ASV_1621	NA	NA	NA	NA	NA	NA	NA	GCAAGCGTTATCCGGAATCACTGGGCGTAAAGCGTCTGTAGGTGGTTTAGTGTGTTCTTAGTTAAATTATGAAGCCTAACTTCATGAAAAGTAAGAAAACTATTAGACTTGAGTACGATAGGGGTAAGAGGAATTCTTCGAGAGGTAGTGAAATGCGAAGATACGAAGGAGAAGATCATAAGCGAAGGCTTCTTACTGGGTCGTAACTGACACTGAGAGACGAAAGCTAGGGG
559	ASV_1627	NA	NA	NA	NA	NA	NA	NA	GCGAGCGTTGCTCGGAATTACTGGGCGTAAAGCGTGCGTAGGCGGCTTCACAAGTCAGACGTGAAAGCCCGGGGCTTAACCCCGGGAGGTCGTTTGAAACTATGGAGCTTGAGTACGGGAGAGGGGTGTGGAATTCCCAGTGTAGAAGTGAAATTCGTAGATATTGGGAGGAACACCAGTGGCGAAGGCGACACCCTGGCCCGAGACTGACGCTCAGGCACGAAAGCATGGGG
560	ASV_1630	Bacteria	Firmicutes	Bacilli	Izemoplasmatales	Izemoplasmataceae	Izimaplasma	NA	GCGAGCGTTATCCGGAATTATTGGGCGTAAAGCGTGCGTAGGCGGTTTACTAAGTCAAATCTGAAAGCCCACAGCTTAACTGTGGAGGGTGATTTGAAACTGGTAGACTTGAGTACGGCAGAGGTTAGTGGAATTCAATGTGTAGCGGTGGAATGCGTAGATATATTGAGGAACACCAGTGGCGAAGGCGGCTAACTGGACCGGAACTGACGCTGAGGCACGAAAGCGTGGGG
561	ASV_1632	Bacteria	Actinobacteriota	Actinobacteria	Actinomycetales	Actinomycetaceae	Actinomyces	NA	GCGAGCGTTGTCCGGAATTATTGGGCGTAAAGGGCTTGTAGGCGGTTGGTCGCGTCTGCCGTGAAATTCTCTGGCTTAACTGGGGGCGTGCGGTGGGTACGGGCTGACTTGAGTGCGGTAGGGGAGACTGGAACTCCTGGTGTAGCGGTGGAATGCGCAGATATCAGGAAGAACACCGGTGGCGAAGGCGGGTCTCTGGGCCGTTACTGACGCTGAGGAGCGAAAGCGTGGGG
562	ASV_1633	Bacteria	Campilobacterota	Campylobacteria	Campylobacterales	NA	NA	NA	GCAAGCGTTACTCGGAATCACTGGGCGTAAAGGGCGCGTAGGCGGGTTATCAAGTCTTGAGTGAAATCCAACGGCTCAACCGTTGAACTGCTTGAGAAACTGGTAGCCTAGAGTAAGGGAGAGGTAGATGGAATTGGTGGTGTAGGGGTAAAATCCGTAGAGATCACCAGGAATACCCATTGCGAAGGCGATCTGCTGGAACTTTACTGACGCTGAGGCGCGAAAGCGTGGGG
563	ASV_1636	Bacteria	Bdellovibrionota	Bdellovibrionia	Bacteriovoracales	Bacteriovoracaceae	NA	NA	GCAAGCGTTGTTCGGATTTATTGGGCGTAAAGCGCGCGCAGGCGGATTAGTAAGTCAGATGTGAAATCTCGGGGCTCAACCCCGAAACTGCGTCTGAAACTACTGATCTAGAATCTCGGAGAGGAAAGGGGAATTTCATGTGTAGGGGTAAAATCCGTAGAGATATGAAGGAACATCAGAGGCGAAGGCGCCTTTCTGGACGAGTATTGACGCTGAGGCGCGAAAGCGTGGGG
564	ASV_1637	Bacteria	Bacteroidota	Bacteroidia	Chitinophagales	NA	NA	NA	GCAAGCGTTATCCGGAATCACTGGGTTTAAAGGGTGCGTAGGCGGCGTTGTAAGTCAGAGGTGAAATCCCACAGCTTAACTGTGGAACTGCCTTTGATACTGCAATGCTTGAATCAGGTTGAGGTCGGCGGAATGTGTTGTGTAGCGGTGAAATGCATAGATATGACATAGAACACCAATTGCGAAGGCAGCTGGCTAGACCTGTATTGACGCTGAGGCACGAAAGCGTGGGG
565	ASV_1641	Bacteria	Bacteroidota	Bacteroidia	Flavobacteriales	Flavobacteriaceae	Gilvibacter	NA	GCAAGCGTTATCCGGAATCATTGGGTTTAAAGGGTCCGTAGGCGGACGATTAAGTCAGAGGTGAAAGTCTGCAGCTCAACTGTAGAATTGCCTTTGATACTGGTTGTCTTGAATTATTGTGAAGTGGTTAGAATAAGTAGTGTAGCGGTGAAATGCATAGATATTACTTAGAATACCAATTGCGAAGGCAGATCACTAACAATATATTGACGCTGAGGGACGAAAGCGTGGGG
566	ASV_1643	Bacteria	Proteobacteria	Alphaproteobacteria	Rhodobacterales	Rhodobacteraceae	NA	NA	GTTAGCGTTGTTCGGAATTACTGGGCGTAAAGCGCGCGTAGGCGGACTATTAAGTCAGGGGTGAAATCCCGGGGCTCAACCCCGGAACTGCCTTTGATACTGGTAGTCTAGAGTTCGAGAGAGGTGAGTGGAATTCCGAGTGTAGAGGTGAAATTCGTAGATATTCGGAGGAACACCAGTGGCGAAGGCGGCTCACTGGCTCGATACTGACGCTGAGGTGCGAAAGCGTGGGG
567	ASV_1644	NA	NA	NA	NA	NA	NA	NA	CCAAGCGTTATCCGGATTTATTGGGCGTAAAGGGTCCGTAGGTTGTTTGTCACATCTTCTGTTAAATCCCAGGGCTTAACCCTGGAACTGCGGGAGAGATGGGCAGACTAGAGGCCGGGAGAGGCAAGCGGAATTGTCGGTGTAGGGGTTAAATCCGTTAATATCGACAGGAACACCAAATGCGAAGGCAGCTTGCTGGAACGTGCCTGACACTGAGGGACGAAAGCGTGGGG
568	ASV_1647	Bacteria	Proteobacteria	Alphaproteobacteria	Tistrellales	Tistrellaceae	Tistrella	NA	GCTAGCGTTGTTCGGATTTACTGGGCGTAAAGCGTGCGTAGGCGGCTTATCAAGTCAGAAGTGAAAGCCCGGGGCTCAACTCCGGAACTGCTTTTGAGACTGGTAGGCTGGAGTTCGGGAGAGGGTAGTGGAATTCCCAGTGTAGAGGTGAAATTCGTAGATATTGGGAAGAACACCGGTGGCGAAGGCGGCTGCCTGGCCCGAAACTGACGCTGAGGCACGAAAGCGTGGGG
569	ASV_1652	Bacteria	Verrucomicrobiota	Lentisphaeria	Lentisphaerales	Lentisphaeraceae	Lentisphaera	NA	GCGAGCGTTATTCGGATTTACTGGGCGTAAAGGATCCGTAGGGGGTCTATTAAGTCTGATGTGAAATTTCGGGGCTCAACCCCGAAGCTGCATTGGAAACTGATGGACTCGAGTCCGTAAGAGGTAAGTGGAATTCTTGGTGTAGCGGTGGAATGCGTAGATATCAAGAGGAACATCGAAGGCGAAAGCAGCTTACTGGTACGGTACTGACCCTGATGGATGAGAGCTAGGGT
570	ASV_1654	Bacteria	Verrucomicrobiota	Lentisphaeria	P.palmC41	NA	NA	NA	GCGAGCGTTGTTCGGATTTATTGGGCGTAAAGGGTCCGCAGGGGGTTTATCAAGTCTGATGTGAAATCCCAAGGCTCAACCTTGGAACTGCATTGGAAACTAGTAAACTAGAGTATCGGAGAGGTAAATGGAATTCCTGGTGTAGCGGTGGAATGCGTAGATATCAGGAAGAACACCGAGAGCGAAGGCAATTTACTGGACGATCACTGACCCTCAGGGACGAAAGCGTAGGT
571	ASV_1655	NA	NA	NA	NA	NA	NA	NA	GCAAGCGTTATTCGGAATTACTGGGCGTAAAGAGCGTGTAGGCGGTTTGTTAAGTTAATTGTTAAAGACCTTGGCTCAACCAGGGATCGGCAATTAATACTGGCCAACTAGAGGGCAAGAGAGAGAAGTGGAATTCTCGGAGTAGCGGTAAAATGCGTAGATCTCGAGAGGAACACCGGTTGCGAAGGCGGCTTCTTGGCTTGTACCTGACGCTAAAGCGCGAAAGCGTGGGG
572	ASV_1658	NA	NA	NA	NA	NA	NA	NA	GCAAGCGTTGTTCGGAATTACTGGGCGTAAAGCGTATGTAGGCGGCCATATAAGTCAGGCGTGAAAGCCCCGAGCTCAACTCGGGAACTGCGTTTGATACTGTATGGCTTGAGAACTGAAGAGGTGAGTGGAATTTCTAGTGTAGAGGTGAAATTCGTAGATATTAGAAAGAACACCAGTGGCGAAGGCGACTCACTGGTCAGTTACTGACGCTGAGATACGAAAGCGTGGGG
573	ASV_1659	Bacteria	Proteobacteria	Gammaproteobacteria	Diplorickettsiales	Diplorickettsiaceae	Aquicella	NA	GCAAGCGTTAATCGGATTTACTGGGCGTAAAGGGCGCGTAGGCGGTCGTATGAGTGTGATGTGAAAGCCCCGGGCTCAACCTGGGAAGTGCATCGCAAACGATACGACTGGAGTACATGAGAGGGTGGCGGAATTTCCGGTGTAGCGGTGAAATGCGTAGAGATCGGAAGGAACGTCGATGGCGAAGGCAGCCACCTGGCATGATACTGACGCTGAGGCGCGAAAGCGTGGGG
574	ASV_1660	Bacteria	Proteobacteria	Gammaproteobacteria	Oceanospirillales	Saccharospirillaceae	Thalassolituus	NA	GCAAGCGTTAATCGGAATTACTGGGCGTAAAGCGCGCGTAGGTGGTTTGTTAAGCGGAATGTGAAAGCCCCGGGCTTAACCTGGGAACTGCATTGCGAACTGGCAAACTAGAGTACAGTAGAGGGTAGTGGAATTTCCTGTGTAGCGGTGAAATGCGTAGAGATGGGAAGGAACATCAGTGGCGAAGGCGACTGCCTGGACTGATACTGACACTGAGGTGCGAAAGCGTGGGG
575	ASV_1661	Bacteria	Acidobacteriota	Thermoanaerobaculia	Thermoanaerobaculales	Thermoanaerobaculaceae	Subgroup 10	NA	GCGAGCGTTATTCGGAATTATTGGGCGTAAAGGGCGCGTAGGCGGCCTGGCAAGTCAGGGGTGAAATCCCTCGGCTCAACCGAGGAACTGCCTCTGAAACTGCCAGGCTTGAGGCCGGGAGAGGGTAGTGGAATTCCCAGTGTAGCGGTGAAATGCGTAGATATTGGGAGGAACACCAGTGGCGAAGGCGGCTGCCTGGACCGGTTCTGACGCTGAGGCGCGAAAGCGTGGGG
576	ASV_1662	Bacteria	Firmicutes	Clostridia	Peptostreptococcales-Tissierellales	NA	NA	NA	GCAAGCGTTATCCGGAATCACTGGGCGTAAAGGGTGCGTAGGTGGTTCAATAAGTCAGAAGTGAAAGGCTATGGCTCAACCATAGTAAGCTTTTGAAACTGTTGAACTTGAGTGCAGGAGAGGAAAGTGGAATTCCTAGTGTAGCGGTGAAATGCGTAGATATTAGGAGGAACACCAGTGGCGAAGGCGACTTTCTGGACTGTTACTGACACTGAGGCACGAAAGCGTGGGG
577	ASV_1663	Bacteria	Proteobacteria	Alphaproteobacteria	Rhodobacterales	Rhodobacteraceae	NA	NA	ACTAGCGTTGTTCGGAATTACTGGGCGTAAAGCGCACGTAGGCGGACCAGAAAGTTGGGGGTGAAATCCCGGGGCTCAACCCCGGAACTGCCTCCAAAACTCCTGGTCTAGAGTTCGAGAGAGGTGAGTGGAATTCCGAGTGTAGAGGTGAAATTCGTAGATATTCGGAGGAACACCAGTGGCGAAGGCGGCTCACTGGCTCGATACTGACGCTGAGGTGCGAAAGCGTGGGG
578	ASV_1664	Bacteria	Firmicutes	Clostridia	Peptostreptococcales-Tissierellales	Fusibacteraceae	Fusibacter	NA	GCAAGCGTTATCCGGAATCACTGGGCGTAAAGGGTACGTAGGCGGTTTTGCAAGTCAGAAGTGAAAGGCTACGGCTCAACCGTAGTAAGCTTTTGAAACTGCAAGACTAGAGTTCAGGAGAGGTAAGTGGAATTCCTAGTGTAGAGGTGAAATTCGTAGATATTAGGAGGAACACCAGTGGCGAAGGCGACTTACTGGACTGATACTGACGCTGAGGTAGGAAAGCGTGGGG
579	ASV_1665	Bacteria	Proteobacteria	Gammaproteobacteria	Alteromonadales	Alteromonadaceae	NA	NA	GCGAGCGTTAATCGGAATTACTGGGCGTAAAGCGCACGCAGGCGGCTTGTTAAGCTAGATGTGAAAGCCCCGCGCTTAACGTGGGATGGTCATTTAGAACTGGCAGACTAGAGTCTTGGAGAGGGGAGTGGAATTTCTGGTGTAGCGGTGAAATGCGTAGAGATCAGAAGGAACATCAATGGCGAAGGCAGCTCTCTGGCCAAAGACTGACGCTCATGTGCGAAAGTGTGGGT
580	ASV_1666	Bacteria	NA	NA	NA	NA	NA	NA	GCTAGCGTTGTTCGGAATTACTGGGCGTAAAGAGTTCGTAGGCGGACTAATAAGTTAGAGGTGAAATCCCAGGGCTCAACCCTGGAACTGCCTTTAAAACTGTTAGTCTTGAGTCCAAGAGAGGTAAGGGGAATACCTAGTGTAGAGGTGAAATTCGTAGATATTAGGTAGAACACCGGTGGCGAAGGCGCCTTACTGGCTTGGTACTGACGCTGAGGAACGAAAGCGTGGGG
581	ASV_1668	NA	NA	NA	NA	NA	NA	NA	GCAAGCGTTGTCCGGAATCATTGGGCGTAAAGGGTTCGTAGGTGGAATTGTAAGTCTGGTGTGAAAGCCCACAGCTTAACTGTGGAACTGCACTGGATACTGCTTTTCTTGAATTACAGAGGGGGTTGTGGAATTTCTGGTGTAGAGGTGAAATTTGTAGAGATCAGAAAGAACACCGGTGGCGAAGGCGACAACCTGGCTGTTAATTGACACTGATGAACGAAAGCGTGGGG
582	ASV_1669	Bacteria	Proteobacteria	Alphaproteobacteria	Kordiimonadales	Kordiimonadaceae	Kordiimonas	NA	GCTAGCGTTGTTCGGAATTACTGGGCGTAAAGCGTGCGTAGGCGGCTTGGTAAGTAGAGGGTGAAATCCCGGAGCTCAACTCCGGAACTGCCCCCTAAACTGCTGAGCTAGAATCCTGGAGAGGTGAGCGGAATTCCTAGTGTAGAGGTGAAATTCGTAGATATTAGGAAGAACACCAGTGGCGAAGGCGGCTCACTGGACAGGTATTGACGCTGAGGTGCGAAAGCGTGGGG
583	ASV_1670	NA	NA	NA	NA	NA	NA	NA	GCAAGCGTTACCCGGAATTATTGGGCGTAAAGCGTCCGCAGGCGGTTAAGTAAGTCAGATGTAAAATCTCCAGGCCCAACCTGGAGCTCGTATCTGAAACTACTTAACTAGAGTATGCTAGAGGTCAGTGGAATTTCTGGAGTAGGGGTAAAATCCGTAGATACCAGAAGGAACACCAATTGCGAAGGCAGCTGACTGGGGCATTACTGACGCTCATGGACGAAAGCGTGGGG
584	ASV_1676	NA	NA	NA	NA	NA	NA	NA	GCTAGCGTTGTTCGGAATTACTGGGCGTAAAGGGCGCGTAGGCGGACATATCAGTCAGGGGTGAAATCCCGGGGCTCAACCCCGGAACTGCCCTTGATACTGTATGTCTAGAATATATGAGGGGATAGTGGAATACCAAGTGTAGAGGTGAAATTCGTAGATATTTGGTGGAACACCAGTGGCGAAGGCGACTATCTGGCATATTATTGACGCTGAGGCGCGAAAGCGTGGGG
585	ASV_1679	NA	NA	NA	NA	NA	NA	NA	GCAAGCGTTATCCGGATTTATTGGGTTTAAAGGGTACGTAGGCGGTCTGTTAAGTCAGTGGTGAAATCTAGCAGCTTAACTGCTAAACTGCCATTGATACTGGCAAACTTGAGTATAGTTGAGGTGGGTGGAATTTCACATGTAGTAGTGAAATGCTTAGATATGTGAAGGAACACCGATAACGAAGGTAGCTCACTAAACTATTACTGACGCTGAGGTACGAAAGCATGGGT
586	ASV_1680	Bacteria	Proteobacteria	Gammaproteobacteria	Oceanospirillales	Nitrincolaceae	Marinobacterium	NA	GCAAGCGTTAATCGGAATTACTGGGCGTAAAGCGCGCGTAGGTGGATTGGTCAGTCAGATGTGAAAGCCCCGGGCTCAACCTGGGAACTGCACCTGATACTGCCAGTCTTGAGTACGGTAGAGGGCAGTGGAATTTCCTGTGTAGCGGTGAAATGCGTAGATATAGGAAGGAACACCAGTGGCGAAGGCGACTGCCTGGACTGATACTGACACTGAGGTGCGAAAGCGTGGGG
587	ASV_1681	Bacteria	Proteobacteria	Alphaproteobacteria	Rhodobacterales	Rhodobacteraceae	NA	NA	GTTAGCGTTGTTCGGAATTACTGGGCGTAAAGCGCGCGTAGGCGGACCATTAAGTCAGGGGTGAAATCCCGGGGCTCAACCCCGGAACTGCCTTTGATACTGGTGGTCTTGAGTTCGAGAGAGGTGAGTGGAATTCCGAGTGTAGAGGTGAAATTCGTAGATATTCGGAGGAACACCAGTGGCGAAGGCGGCTCACTGGCTCGATACTGACGCTGAGGTGCGAAAGTGTGGGG
588	ASV_1682	Bacteria	Cyanobacteria	Vampirivibrionia	Gastranaerophilales	NA	NA	NA	GCAAGCGTTGTCCGGAATCATTGGGCGTAAAGAGTTCGTAGGCGGTATGTTAAGTCTGGTGTTAAATCCCGAAGCTCAACTTCGGTTCGGCATCGGATACTGGCAAACTGGAATGCGGTAGAGGTAAAGGGAATTCCTGGTGTAGCGGTGAAATGCGTAGATATCAGGAGGAACATCGGTGGCGTAAGCGCTTTACTGGGCCGTTATTGACGCTGAGGAACGAAAGCCAGGGT
589	ASV_1684	NA	NA	NA	NA	NA	NA	NA	GCTAGCGTTGTTCGGAATTACTGGGCGTAAAGGGCGCGTAGGCGGCGCTGTAAGTGAGATGTGAAAGACCTGGGCTCAACCTAGGAAGTGCATTTCATACTGCAGTGCTTGAGTGTAAGAGAGGAAAGTGGAATGATGCATGTAGAGGTGAAATTCGTAGATATGCATTGGAACACCAGTGGCGAAGGCGACTTTCTGGCTTACAACTGACGCTAAGGCGCGAAAGCGTGGGG
590	ASV_1685	Bacteria	Myxococcota	Polyangia	Haliangiales	Haliangiaceae	Haliangium	NA	GCAAACGTTGCTCGGAATCATTGGGCGTAAAGCGCGCGTAGGCGGCTTGATAAGTCGGATGTGAAAGCCCTCGGCTTAACCGGGGAAGTGCATTCGAAACTGTCAGGCTTGAGTATGGGAGAGGGTTGCGGAATTCCCGGTGTAGAGGTGAAATTCGTAGATATCGGGAGGAACACCAGAGGCGAAGGCGGCAGCCTGGACCAATACTGACGCTGAGGTGCGAAAGCGTGGGG
591	ASV_1687	Bacteria	Planctomycetota	OM190	NA	NA	NA	NA	GCAACCGTTGCTCGGATTTACTGGGCATAAAGCGCGCGTAGGCGGTTACGCAAGTCATCGGTGAAATCCTCCGGCCCAACCGGAGAATAGCCGCTGAAACTGCGTAACTTGAGTACGGGAGGGGAGAGTGGAACTCTTGGTGTAGCGGTGAAATGCGTAGATATCAAGAGGAACGCCGGTGGCGAAAGCGACTCTCTGGACCGTAACTGACGCTGAGGTGCGAAAGCTAGGGG
592	ASV_1688	NA	NA	NA	NA	NA	NA	NA	GCAAGCGTTGTTCGGAATTACTGGGCGTAAAGCGCGTGTAGGCGGTCTCGTAAGTCGGGTGTGAAAGCCCTGGGCTCAACCCAGGAACTGCGCTCGATACTGCAAGACTGGAGTTCGGGAGAGGGGTGTGGAATTCCTGGTGTAGAGGTGAAATTCGTAGAGATCAGGAGGAACACTCGTGGCGAAGGCGACACCCTGGACCGATACTGACGCTGAGACGCGAAAGCGTGGGG
593	ASV_1689	Bacteria	Bacteroidota	Bacteroidia	Cytophagales	Amoebophilaceae	Candidatus Amoebophilus	NA	GCAAGCGTTATCCGGATTTACTGGGTTTAAAGGGTGCGTAGGCGGCTCTCTAAGTCAGTGGTGAAAGTCTAGCGCTCAACGCTAGAAAGGCCATTGATACTGGAAAGCTTGAGTCAAGAAGAGGTAAGCAGAATTTATGATGTAGTAGTAAAATGCTTAGATATCATAAGGAATACCGATAGCGAAAGCAGCTTACTGGCCTTGAACTGACGCTGAGGCACGAAAGCGTGGGG
594	ASV_1691	Bacteria	Proteobacteria	Alphaproteobacteria	Rhodobacterales	Rhodobacteraceae	NA	NA	GCTAGCGTTGTTCGGAATTACTGGGCGTAAAGCGCGCGTAGGCGGACTTTTAAGTCGGGGGTGAAATCCCGGGGCTCAACCCCGGAACTGCCTTCGATACTGGAGGTCTTGAGGTCGAGAGAGGTGAGTGGAATTCCGAGTGTAGAGGTGAAATTCGTAGATATTCGGAGGAACACCAGTGGCGAAGGCGGCTCACTGGCTCGATACTGACGCTGAGGCGCGAAAGCGTGGGG
595	ASV_1692	Bacteria	Bacteroidota	Bacteroidia	Bacteroidales	Prevotellaceae	NA	NA	TCGGGCGTTATCCGGATTTATTGGGTTTAAAGGGAGCGTAGGCCGTGGATTAAGCGTGTTGTGAAATGTAGATGCTCAACATCTGACTTGCAGCGCGAACTGGTTTACTAGAGTGTGCACAACGTAGGCGGAATTCGTCGTGTAGCGGTGAAATGCTTAGATATGACGAAGAACTCCGATTGCGAAGGCAGCTTACGGGAGCACAACTGACGCTGAAGCTCGAAGGTGCGGGT
596	ASV_1693	Bacteria	Planctomycetota	Phycisphaerae	NA	NA	NA	NA	CCGAGCGTTAATCAGAATCACTGGGCTTAAAGCGTACGCAGGCGGACCGGTAGGTATCTTGTGAAATCCCACGGCTTAACCGTGGAACTGCAGGGTAAACCATCGGTCTTGAGGCAGGTAGGGGTCAGTGGAACCATGAGTGGAGCGGTGAAATGCGTAGATATTCATGGGAACGCCAATGGCGAAGGCAGCTGACTGGGCCTGTTCTGACGCTCATGTACGAAAGCGTGGGG
597	ASV_1694	NA	NA	NA	NA	NA	NA	NA	GCAAGCGTTGTCCGGATTTATTGGGTTTAAAGGGTGCGCAGGCGGTTAGATAAGTTAGTGGTGAAATTATCCGGCTCAACCGGATGTCCGCCATTGATACTGTTTAACTTGAGTGTGTCTGAGGAGGTTAGAATGCGTGGTGTAGCGGTGAAATGCATAGATATCACGCAGAATACCAATTGCGAAGGCAGACCTCTAGGACATAACTGACGCTGAGGCACGAAAGCGTGGGT
598	ASV_1701	Bacteria	NA	NA	NA	NA	NA	NA	GCAAGCGTTGTTCGGATTTACTGGGCGTAAAGGGCGCGTAGGCGGTCTAGTAAGTTAAGGGTGAAATCCCGGGGCTTAACTCCGGAACTGCTCTTAAAACTGGTAGACTAGAGACAGATAGAGGTGAGTGGAATTCCTGGTGTAGAGGTGAAATTCGTAGATATCAGGAGGAACACCGGTGGCGAAGGCGGCTCACTGGATCTGTTCTGACGCTGAGGCGCGAAAGCGTGGGG
599	ASV_1702	Bacteria	Bdellovibrionota	Bdellovibrionia	Bacteriovoracales	Bacteriovoracaceae	Peredibacter	NA	GCAAGCGTTGTTCGGATTTACTGGGCGTAAAGCGCGCGCAGGCGGACAGTCAAGTCAGATGTGAAATCTCGGGGCTTAACCCCGAAACTGCGTCTGAAACTGACTGTCTAGAGTCTCACAGGGGGTTGGGGAATTTCACGTGTAGGGGTAAAATCCGTAGAGATGTGAAGGAACACCGGTGGCGAAGGCGCCAACCTGGATGAGTACTGACGCTGAGGCGCGAAAGCGTGGGG
600	ASV_1703	NA	NA	NA	NA	NA	NA	NA	GCAAGCATTAATCGGATTTATTGGGCGTAAAGGGCGCGTAGGCGGGAGGAAAAGTCATATGTGAAATTCCAGAGCTCAACTTTGGAGCTGCATATGAAACTATCTTTCTTGAGGATAGGCGGAGAAAGCGGAATTCCACGTGTAGCGGTGATATGCGTAGATATGTGGAGGAACACCCGTGGCGAAGGCGGCTTTCTAGCTTACTCCTGACGCTGAGGCGCGAAAGCAAGGGG
601	ASV_1706	Bacteria	Planctomycetota	Planctomycetes	Planctomycetales	NA	NA	NA	GCGAACGTTATTCGGAATCACTGGGCTTAAAGGGTGCGTAGGCGGCTTTATAAGTCAGGTGTGAAATCCCACGGCTCAACCGTGGAACTGCGCTTGAAACTATTTAGCTTGAGTATCTCAGGGGTGTGCGGAACTTCCAGTGGAGCGGTGAAATGTGTTGATATTGGAAGGAACACCGGTAGCGAAAGCGGCACACTGGGGGATGTCTGACGCTGAGGCACGAAAGCCAGGGG
602	ASV_1707	Bacteria	Proteobacteria	Alphaproteobacteria	Rhizobiales	NA	NA	NA	GCTAGCGTTGTTCGGAATTACTGGGCGTAAAGCGCGCGTAGGCGGACTGGTCAGTTGGGGGTGAAATCCCGGGGCTCAACCTCGGAACTGCCTTCAATACTGCCAGTCTCGAGTCCGGAAGAGGTGAGTGGAATTCCTAGTGTAGAGGTGAAATTCGTAGATATTAGGAAGAACACCAGTGGCGAAGGCGGCTCACTGGTCCGGTACTGACGCTGAGGTGCGAAAGCGTGGGG
603	ASV_1708	NA	NA	NA	NA	NA	NA	NA	CCAAGCGTTGTCCGGATTTATTGGGCGTAAAGGGCTCGTAGGCGGTTTGACAAGTCGGACGTGAAAACTTGGGGCTCAACCCCAAGACGCCGTTCGAAACTGTCATGACTAGGGTCCGGTAGAGGTGAGTGGAATTCTCGGTGTAGCGGTGGAATGCGCAGATATCGAGAGGAACACCAGTAGCGAAGGCGGCTCACTGGGCCGGTACCGACGCTGAGGAGCGAAAGCGTGGGG
604	ASV_1711	Bacteria	Proteobacteria	Gammaproteobacteria	Gammaproteobacteria Incertae Sedis	Unknown Family_4	Marinicella	NA	GCGAGCGTTAATCGGAATTACTGGGCGTAAAGGGTACGTAGGCGGCTTAATAAGTCAGATGTGAAATCCCCGGGCTTAACCTGGGAACTGCATTTGAAACTGTTTGGCTAGAGTGAGTGAGAGGTTAGTGGAATTCAAGGCGTAGCGGTGAAATGCGTAGAGGTCTTGAGGAACATCAGTGGCGAAGGCGACTAACTGGCACTACACTGACGCTGAGGTACGAAAGCGTGGGG
605	ASV_1714	Bacteria	Planctomycetota	Phycisphaerae	Phycisphaerales	Phycisphaeraceae	SM1A02	NA	CCAAGCGTTATTCGGAATCACTGGGCTTAAAGGGAACGCAGGCTGGCTCGAAAGCATCTCGTGAAATCCCCCGGCTCAACCGGGGAACTGCGGGGTGAACTGCGAGCCTTGAGGTGGGTAGAGGTCATCGGAACGATCGGTGGAGCGGTGAAATGCGTAGATATCGATCGGAACGCCAAAGGTGAAGACAGGTGACTGGGCCCATTCTGACGCTCATGTTCGAAAGCGTGGGG
606	ASV_1715	NA	NA	NA	NA	NA	NA	NA	GCAAGCGTTGTTCGGAATCACTGGGCTTAAAGCGTATGTAGGCGGAAACGTAAGTCAGAAGTGAAATCCCAGGGCTCAACCCTGGAACTGCTTTTGAAACTACGTTTCTAGAATCCTGGAGAGGTTGGGAGAATTCCGAGTGTAGAGGTGAAATTCGCAGATATTCGGAGGAATACCAGTGGCGTAGGCGCCCAACTGGACAGGTATTGACGCTCAGATACGAAAGCGTGGGG
607	ASV_1716	NA	NA	NA	NA	NA	NA	NA	GCAAGCGTTATCCGGAATTATTGGGTATAAAGGGTGTGTAGGCGGCTGTTTAAGTCAGTGGTTAAATTTCTCAGCTCAACTGAGAATTTGCTGCTGAAACTAGATAGCTAGAGTGTACTAAAGGCAACTAGAATTTAAGGAGTAGCGGTGAAATGCATAGATACCTTAAGGACTACCAATAGCGAAGGCAAGTTGCTGTGGTATAACTGACGCTGAAACACGAAAGCATGGGG
608	ASV_1717	NA	NA	NA	NA	NA	NA	NA	GCAAGCGTTAATCGGAATTACTGGGCGTAAAGAGTATGTAGGCGGAAGAGTAAGTTAGATGTGAAAGCCCTGGGCTCAACCTGGGAGTTGCATATAATACTGCTCATCTAGTGTATAAGAGAGGAGAGAGGAATTTCCGGTGTAGCGGTGAAATGCGTAGATATCGGAAGGAACACTCGTGGCGAAGGCGTCTCTCTGGCTTAATACAGACGCTGAGATACGAAAGCGTGGGT
609	ASV_1719	Bacteria	Bacteroidota	Bacteroidia	NA	NA	NA	NA	GCAAGCGTTATCCGGATTTATTGGGTTTAAAGGGTCCGTAGGTGGATTAATAAGTCAGTGGTGAAATCCTGCAGCTTAACTGTAGAACTGCCATTGATACTGTTGATCTTGAGTGTAGTTGAGGTAGGCGGAATGAGTAGTGTAGCGGTGAAATGCTTAGATATTACTCAGAACACCGATTGCGAAGGCAGCTTACTAAACTATTACTGACACTGATGGACGAAAGCGTGGGG
610	ASV_1720	Bacteria	Bacteroidota	Bacteroidia	Bacteroidales	Prolixibacteraceae	Draconibacterium	NA	GCAAGCGTTATCCGGATTCATTGGGTTTAAAGGGTGCGCAGGCGGGCTTGTAAGTCAGTGGTGAAATACTGCCGCTTAACGGTAGAACTGCCATTGATACTGCAGGTCTTGAATATGGTTGAGGTAGGCGGAATGTGTCGTGTAGCGGTGAAATGCATAGATATGACACAGAACGCCGATTGCGAAGGCAGCTTACTAAGCCATTATTGACGCTGAGGCACGAAAGCGTGGGG
611	ASV_1721	Bacteria	Bacteroidota	Ignavibacteria	Ignavibacteriales	NA	NA	NA	GCAAGCGTTGTCCGGATTTACTGGGTGTAAAGGGAGCGCAGGCGGATTATTAAGTCAGAGGTGAAATCCTACAGCTTAACTGTAGAACTGCCTTTGATACTGATAACCTTGAGTTCGGGAGAGAGAGATGGAATTCCAGGTGTAGTGGTGAAATACGTAGATATCTGGAAGAACACCAGAGGCGAAGGCGATCTCTTGGCCCGTAACTGACGCTGAGGCTCGAAAGCGTGGGT
612	ASV_1722	Bacteria	Proteobacteria	Gammaproteobacteria	Alteromonadales	Colwelliaceae	Thalassotalea	NA	GCGAGCGTTAATCGGAATTACTGGGCGTAAAGCGTGCGTAGGCGGTTATTTAAGTCAGATGTGAAATCCCGGGGCTCAACCTCGGAACTGCATTTGAAACTGGATAACTAGAGTATTGTAGAGGGTGGTGGAATTTCCAGTGTAGCGGTGAAATGCGTAGAGATTGGAAGGAACATCAGTGGCGAAGGCGGCCACCTGGACAAATACTGACGCTGAGGCACGAAAGCGTGGGG
613	ASV_1724	NA	NA	NA	NA	NA	NA	NA	GCAAGCGTTGTCCGGATTTACTGGGTGTAAAGGGCGTGTAGGCGGGGTGGTAAGTCAGATGTGAAAGCACACGGCTCAACCGTGAAGAGTCATCTGATACTGCCATCCTTGAGTTCGAGAGAGGGTGATGGAATTCCCGGTGTAGCGGTGAAATGCGTAGATATCGGGAGGAACACCAGAAGCGAAGGCGGTCACCTGGCTCGTAACTGACGCTGAGGCGCGAAAGCGTGGGC
614	ASV_1725	Bacteria	Proteobacteria	Alphaproteobacteria	Rhodobacterales	Rhodobacteraceae	Limibaculum	NA	GCTAGCGTTGTTCGGAATTACTGGGCGTAAAGCGCGCGTAGGCGGATTGTTAAGTCGGGGGTGAAATCCCGGGGCTCAACCCCGGAACTGCCTTCGATACTGGCAATCTAGAGGTCGAGAGAGGTGAGTGGAATGGCGAGTGTAGAGGTGAAATTCGTAGATATTCGCCGGAACACCAGTGGCGAAGGCGGCTCACTGGCTCGATACTGACGCTGAGGTGCGAAAGCGTGGGG
615	ASV_1727	NA	NA	NA	NA	NA	NA	NA	ACAAGTGGAGATCATGATTACTGGGTCTAAAGTGTTCGTAGCTGGTCGTATAAGTTTCTTGTGAAAGTTCTGTAGCTTAACTCAGAATTGCAAGAAATACTGTACGACTTGAGACCGGAAGAGGTGTAAAGTATGAATTGGGTAGCGGTAAAATGCTATAATCCTTTTCAGACTAACTAAGGCGAAGGCATTACACTAAGACGGATCTGACAGTGAGGAACGAAAGCTGGGGG
616	ASV_1730	NA	NA	NA	NA	NA	NA	NA	GCAAGCGTTGTTCGGAATCACTGGGCTTAAAGCGTGCGCAGGCGGAAATGAAAGTCAGAAGTGAAATCCCGGGGCTCAACCCCGGAACTGCTTTTGAAACTCCATTTCTAGAATCCGAGAGGGGTGAGGAGAATTCCTAGTGTAGAGGTGAAATTCGCAGATATTAGGAGGAATACCAGTGGCGTAGGCGCCTCACTGGATCGGTATTGACGCTCATGTACGAAAGCGTGGGG
617	ASV_1731	NA	NA	NA	NA	NA	NA	NA	GCAAGCGTTAATCGGATTTATTGGGCGTAAAGAGTGCGCAGGTGGATTTAAAAGTTAGATGTGAAATCTTAAAGCTTAACTTTAAAACTGCATCTAATACTATATATCTAGAGTGTTGTAGGGGAAAGCAGAATTCCCGGTGTAGCGGTGAAATGCGTAGATATCGGGAGGAATACCAGAGGCGAAGGCGGCTTTCTGGACAACAACTGACACTGATGCACGAAAGCGTGGGG
618	ASV_1733	Bacteria	Verrucomicrobiota	Lentisphaeria	P.palmC41	NA	NA	NA	GCGAGCGTTGTTCGGATTTATTGGGCGTAAAGGGTCCGCAGGGGGTTTGCTAAGTCTGATGTGAAATCCCAAGGCTCAACCTTGGAACTGCATTGGAAACTGGTGAACTAGAGTATCGGAGAGGTAAATGGAATTCCTGGTGTAGCGGTGGAATGCGTAGATATCAGGAAGAACACCGAGAGCGAAGGCAATTTACTGGACGATCACTGACCCTCAGGGACGAAAGCGTGGGG
619	ASV_1734	Bacteria	Proteobacteria	Alphaproteobacteria	Rhodobacterales	Rhodobacteraceae	NA	NA	GTTAGCGTTGTTCGGAATTACTGGGCGTAAAGCGCGCGTAGGCGGGTTATTAAGTTAGAGGTGAAATCCCGGGGCTCAACCCCGGAACTGCCTTTAATACTGGTAACCTAGAGTTCGAGAGAGGTGAGTGGAATTCCGAGTGTAGAGGTGAAATTCGTAGATATTCGGAGGAACACCAGTGGCGAAGGCGGCTCACTGGCTCGATACTGACGCTGAGGTGCGAAAGTGTGGGG
620	ASV_1742	Bacteria	Bacteroidota	Bacteroidia	Bacteroidales	Bacteroidetes BD2-2	NA	NA	GCAGGCGTTATCCGGATTTATTAGGTTTAAAGGGTGCGCAGGCGGCCCGGTAAGTCAGTGGTGAAAGTTTGCAGCTTAACTGTAAAATTGCCATTGATACTGTCGGACTTGAATATAGTAGAGGTAGGCGGAATGTGTAGTGTAGCGGTGAAATGCTTAGATATTACACAGAACACCGATTGCGAAGGCAGCTTACTATGCTATTATTGACGCTGAGGCACGAAAGCGTGGGG
621	ASV_1745	Bacteria	Proteobacteria	Alphaproteobacteria	Rhodobacterales	Rhodobacteraceae	Rubribacterium	NA	GCTAGCGTTGTTCGGAATTACTGGGCGTAAAGCGCGCGTAGGCGGGCTGTTAAGTCGGGGGTGAAATCCCGGGGCTCAACCCCGGAACTGCCTTCGATACTGGCAGCCTAGAGGACGGTAGAGGCTAGTGGAATGGCGAGTGTAGAGGTGAAATTCGTAGATATTCGCCGGAACACCAGTGGCGAAGGCGACTGGCTGGACCGTATCTGACGCTGAGGTGCGAAAGCGTGGGG
622	ASV_1746	Bacteria	NA	NA	NA	NA	NA	NA	GCGAACGTTATTCGGAATCACTGGGCTTAAAGGGTGCGTAGGCGGCTTTGCAAGTCAGGTGTGAAAGTCAACGGCTCAACCGTTGAATAGCGCTTGAAACTGCATGGCTTGAGTATCTCAGGGGTGTGTGGAACTTCCAGTGGAGCGGTGAAATGTGTTGATATTGGAAGGAACGCCGGTAGCGAAAGCGGCACACTGGGGGATAACTGACGCTGAGGCACGAAAGCCAGGGT
623	ASV_1747	Bacteria	Proteobacteria	Gammaproteobacteria	Vibrionales	Vibrionaceae	Photobacterium	NA	GCGAGCGTTAATCGGAATTACTGGGCGTAAAGCGCATGCAGGCGGCTTGTTAAGCCAGATGTGAAAGCCCGGGGCTCAACCTCGGAATCGCATTTGGAACTGGCAGGCTAGAGTCTTGTAGAGGGGGGTAGAATTTCAGGTGTAGCGGTGAAATGCGTAGAGATCTGAAGGAATACCGGTGGCGAAGGCGGCCCCCTGGACAAAGACTGACGCTCAGATGCGAAAGCGTGGGG
624	ASV_1751	NA	NA	NA	NA	NA	NA	NA	GCAAGCGTTGTTCGGAATCACTGGGCTTAAAGCGTGCGTAGGCGGATATGTAAGTCAGAAGTGAAATCCAGGGGCTCAACCCCTGAACTGCTTTTGAAACTACATATCTAGAATCCGGCAGGGGTTGGGAGAATTCCTAGTGTAGAGGTGAAATTCGCAGATATTAGGAGGAATACCAGTGGCGTAGGCGCCCAACTGGACCGGTATTGACGCTGAGGTACGAAAGCGTGGGG
625	ASV_1753	Bacteria	Desulfobacterota	Desulfobacteria	Desulfobacterales	Desulfobacteraceae	Desulfobacter	NA	GCAAGCGTTATTCGGAATTATTGGGCGTAAAGGGCGCGCAGGCGGTCTTGTCGGTCAGGTGTGAAAGCCCGGGGCTCAACCCTGGAAGTGCATTTGAAACAGCAAGACTTGAATACTGGAGAGGAAAGCGGAATTCCTGGTGTAGAGGTGAAATTCGTAGATATCAGGAGGAACACCGATGGCGAAGGCAGCTTTCTGGACAGATATTGACGCTGAGGCGCGAAGGCGTGGGT
626	ASV_1754	Bacteria	NA	NA	NA	NA	NA	NA	GCAAGCGTTGCTCGGAATCACTGGGCGTAAAGCGTCCGCAGGCGGACGGTCAGGTCCGATGTGAAAGCCCGGGGCTCAACCTCGGAACTGCATTGGAAACCGGTCGTCTTGAGTACGGGAGAGGGAAGTGGAATTCCTGGTGTAGAGGTGAAATTCGTAGATATCAGGAGGAACACCAGTGGCGAAAGCGACTTCCTGGCCCGATACTGACGCTCATGGACGAAAGCGTGGGT
627	ASV_1755	NA	NA	NA	NA	NA	NA	NA	GCAAGCGTTGTTCGGAGTGACTGGGCGTAAAGCGCACGTAGGTGGGTTTGTAAGTCGGATGTGAAATCCCTGGGCTTAACCTGGGAACTGCATCCGAAACTACAAGTCTTGAATGCTTCAGAGGTTGGTAGAATTCCTGGTGTAGGAGTGAAATCCGTAGATATCAGGAGGAATACCGGAGGCGAAGGCGGCCAACTGGGGATGCATTGACACTGAGGTGCGAAAGCGTGGGG
628	ASV_1756	Bacteria	Verrucomicrobiota	Lentisphaeria	NA	NA	NA	NA	GCGAGCGTTATTCGGATTTACTGGGCGTAAAGGGTCCGCAGGGGGTTTGCCAAGTCTGATGTGAAAGCCCGAGGCTCAACCTCGGAACTGCATTGGAAACTGGCGGACTTGAGTATGCGAGGGGTGAGCGGAATTTCAGGTGTAGCGGTGGAATGCGTAGATATCTGAAAGAACACCGATGGCGAAGGCGGCTCACTGGCGCAATACTGACCCTCATGGACGAAAGCGTGGGT
629	ASV_1758	Bacteria	Cloacimonadota	Cloacimonadia	Cloacimonadales	MSBL8	NA	NA	GCAAGCGTTGTCCGGAATCACTAGGCGTAAAGGGTAAGTAGGCGGAAATGCCAGTCAGATGTTAAATGCATCAGCTCAACTGATGTCCAGCATTTGATACTGTATTTCTAGAGTAAGGTGGAGGAAGATGGAATTCCTGGTGTAGCGGTGGAATGCGCAGATATCAGGAAGAACACCAGTGGCGAAGGCGATCTTCCATACCATTACTGACGCTCAATTACGAAGGTGTGGGT
630	ASV_1764	Bacteria	Proteobacteria	Gammaproteobacteria	Cellvibrionales	Cellvibrionaceae	NA	NA	GCAAGCGTTAATCGGAATTACTGGGCGTAAAGCGCGCGTAGGCGGCTTTGTAAGTTGGAGGTGAAATCCCTGGGCTCAACCTGGGAATTGCTTTCAAAACTGCAAGGCTTGAGTGCAGCAGAGGATAGTGGAATTTCTAGTGTAGCGGTGAAATGCGTAGATATTAGAAGGAACACCAGTGGCGAAGGCGACTGTCTGGGCTGACACTGACGCTGAGGTGCGAAAGCGTGGGG
631	ASV_1765	Bacteria	NA	NA	NA	NA	NA	NA	GCAAGCGTTGTTCGGAATCATTGGGCATAAAGCGCACGTAGGCGGATTTTCAAGTCGGATGTGAAAGCCCGGGGCTCAACCCCGGAATGGCGTCCGAAACTGAAAGTCTGGAGTACGAGAGGGGAGAGTGGAACTTCTGGTGGAGCGGTGAAATGCGTAGATATCAGAAGGAACACCGGTGGCGAAAGCGACTCTCTGGCTCGTAACTGACGCTGAGGTGCGAAAGCTAGGGT
632	ASV_1769	Bacteria	Planctomycetota	Planctomycetes	Pirellulales	Pirellulaceae	NA	NA	ACGAACGTTATTCGGAATCACTGGGCTTAAAGAGTGCGTAGGCGGCCTAGCAGGTTGGGTGTGAAATCCCTCGGCTCAACCGAGGAACTGCGCTCAAAACCGCTAGGCTTGAGTGAGATAGGGGAGAGCGGAACTGATGGTGGAGCGGTGAAATGCGTTGATATCATCAGGAACACCGGTGGCGAAGGCGGCTCTCTGGATCTCTACTGACGCTGAGGCACGAAAGCTAGGGG
633	ASV_1775	NA	NA	NA	NA	NA	NA	NA	GCGAGCGTTATCCGGAATTATTGGGCGTAAAGCGTCCGCAGCCGGACTAGAAAGTCTGATGTTAAATCCCGCAGCTCAACTGCGGAATCGTATCGGAAACTTCTAGTCTAGAGTTATGCAGAGGTGCGTGGAATTCGTGGTGTAGGGGTAAAATCCGTTGATACCACGAGGAACACCAAAAGCGAAGGCAGCGCACTGGGCATATACTGACGGTCAGGGACGAAAGCGTGGGG
634	ASV_1776	NA	NA	NA	NA	NA	NA	NA	GCGAGCGTTAATCGGGGTTATTGGGCGTAAAGGGCGCGTAGGTTGTTAGATAAGTTTTGTGTAAAAGATCCGGGCTCAACCTGGGGATAGCGCAGGATACTATCTAGCTAGAGTCTAACTAGGGATAGCAGAACTACCGGTGTAGCGGTGAAATGCGTAGATATTGGTGGGAATTCCGGAGGCGAAGGCGGTTATCTGGGTTAAGGCTGACGCTGAGGCGCGAAAGCATGGGT
635	ASV_1777	Bacteria	NA	NA	NA	NA	NA	NA	GCAAGCGTTAATCGGAATCACTGGGCGTAAAGCGTACGTAGGCGGTCTTGTAGGTCAGGCGTGAAAGCCCTCGGCTCAACCGGGGAATTGCGCTTGAAACCACAAGACTTGAGTACAGGAGAGGATGGCAGAATTCCGGGTGTAGGGGTGAAATCCGTAGATATCCGGAGGAATACCAGTGGCGAAGGCGGCCATCTGGACTGTCACTGACGCTGAGGTACGAAAGCGTGGGG
636	ASV_1778	Bacteria	Firmicutes	Clostridia	MAT-CR-H4-C10	NA	NA	NA	GCAAGCGTTGTCCGGAATCACTGGGCGTAAAGGGAGCGTAGGTGGTTATACAAGTATTTAGTAAAAGGCATGGGCTTAACCGATGTAAGCTAGATAAACTGTATAACTTGAGTGCAGTAGAGGTAAGCGGAATTCCTAGTGTAGCGGTGAAATGCGTAGATATTAGGAGGAACACCAGTGGCGAAGGCGGCTTACTGGGCTGTAACTGACACTGAGGCTCGAAAGCGTGGGG
637	ASV_1782	Bacteria	Firmicutes	Bacilli	Exiguobacterales	Exiguobacteraceae	Exiguobacterium	NA	GCAAGCGTTGTCCGGAATTATTGGGCGTAAAGCGCGCGCAGGCGGCCTTTTAAGTCTGATGTGAAAGCCCCCGGCTCAACCGGGGAGGGCCATTGGAAACTGGAAGGCTTGAGTACAGAAGAGAAGAGTGGAATTCCACGTGTAGCGGTGAAATGCGTAGAGATGTGGAGGAACACCAGTGGCGAAGGCGACTCTTTGGTCTGTAACTGACGCTGAGGCGCGAAAGCGTGGGG
638	ASV_1786	Bacteria	NA	NA	NA	NA	NA	NA	GCAAGCGTTATCCGGAATCACTGGGTTTAAAGGGTGCGTAGGCGGCGTAGCCAGTCAGAGGTGAAATTCTAGGGCTTAACCCTGGGCCTGCCTTTGATACTGTTATGCTAGAGTCAGGTTGAGGTTGGCGGAATGTGACATGTAACGGTGAAATGTGTAGATATGTCATAGAACACCAATTGCGAAGGCAGCTGGCTAGACCTGAACTGACGCTGAGGCACGAAAGCGTGGGG
639	ASV_1788	Bacteria	Planctomycetota	Pla4 lineage	NA	NA	NA	NA	GCAACCGTTGTTCGGAATCACTGGGCTTAAAGCGCACGTAGGCGGGTAGATAAGTTGATTGTGAAAGCCCATGGCTTACCCATGGAATAGCAGTCAAAACTGTTTACCTAGAGAGCAGGAGGGGAGAGTGGAACTCCTAGTGGAGCGGTGAAATGCGTTGATATTAGGAGGAACGCCGGTGGCGAAAGCGACTCTCTGGCCTGGAACTGACGCTGAGGTGCGAAAGCTAGGGG
640	ASV_1789	NA	NA	NA	NA	NA	NA	NA	GCGAGCGTTATTCGGATTTATTGGGCGTAAAGCGCGCGTAGGCGGTTTGGAAAGTCTGCTGTGAAAGCCCACGACTCAATCGTGGAACTGCAGTGGATACTACCAGACTAGAGTATTGGAGAGGAGAACGGAATTCCTGGTGTAGAGGTGAAATTCGTAGATATCAGGAGGAACAACGAAGGCGAAGGCAGTTCTCTGGACAATTACTGACGCTGAGGTGCGAAAGCGTGGGG
641	ASV_1791	Bacteria	Proteobacteria	Gammaproteobacteria	KI89A clade	NA	NA	NA	TCGAACGTTAATCGGAATTACTGGGCGTAAAGCGCGCGTAGGCGGTCTGTTAAGTGGGATGTGAAAGCCCCGGGCTCAACCTGGGAATTGCATTCCAAACTGGCAGACTAGAGTATGGTAGAGGGAGGTAGAATTTCCTGTGTAGCGGTGAAATGCGTAGATATAGGAAGGAATACCGATGGCGAAGGCAGCCTCCTGGACCAATACTGACGCTGAGGTGCGAAAGCGTGGGG
642	ASV_1796	Bacteria	Proteobacteria	Gammaproteobacteria	Arenicellales	Arenicellaceae	Arenicella	NA	GCAAGCGTTAATCGGAATTACTGGGCGTAAAGCGCGCGTAGGTGGTTGTTTAAGTCAGATGTGAAAGCCCTGGGCTTAACCTGGGAACTGCATTTGATACTGGGCAACTAGAGTATGGTAGAGGGAAGTGGAATTCCACATGTAGCGGTGAAATGCGTAGAGATGTGGAGGAACACCAGTGGCGAAGGCGACTTCCTGGACCAATACTGACACTGAGGTGCGAAAGCGTGGGG
643	ASV_1797	Bacteria	Proteobacteria	Alphaproteobacteria	NA	NA	NA	NA	GCTAGCGTTGTTCGGAATTACTGGGCGTAAAGGGCGTGTAGGCGGCGGTTCAAGTTGGGCGTGAAAGCCCGGGGCTCAACCCCGGAGGTGCGCTCAATACTGGATTGCTTGAGGACGGGAGAGGGTAGTGGAATTCCCAGTGTAGAGGTGAAATTCGTAGATATTGGGAAGAACACCGGTGGCGAAGGCGGCTACCTGGCCCGTAACTGACGCTGAGGCGCGAAAGCGTGGGG
644	ASV_1798	Bacteria	Verrucomicrobiota	Kiritimatiellae	Kiritimatiellales	Kiritimatiellaceae	R76-B128	NA	GCGAACGTTGTTCGGATTTACTGGGCGTAAAGGGTCCGCAGGCGGTTTGGTGTGTCGGATGTGAAAGCTCACGGCTCAACCGTGGAATTGCATTCGAAACTGCCAAACTAGAGTACTGGAGAGGAGAAGGGAACACTTGGTGTAGCGGTGAAATGCGTAGATATCAAGTGGAACACCGGTGGCGAAGGCGCTTCTCTGGACAGATACTGACGCTCATGGACGAAAGTTAGGGT
645	ASV_1801	Bacteria	NA	NA	NA	NA	NA	NA	GCAAGCGTTGTCCGGATTTATTGGGTTTAAAGGGTGCGTAGGCGGTATAATAAGTCAGCGGTTAAATACTAGGGCTCAACCGTAGAGATGCCATTGAAACTGTTATACTTGAGTACAGTTGAGGTAAGTGGAATTTATGGTGTAGCGGTGAAATGCATAGATACCATAAAGAACACCGATAGCGAAGGCAGCTTACCAAGCTGAGACTGACGCTGATGCACGAAAGCATGGGT
646	ASV_1802	Bacteria	Proteobacteria	Gammaproteobacteria	NA	NA	NA	NA	GCAAGCGTTAATCGGAATTACTGGGCGTAAAGCGCGCGTAGGCGGTATATTAAGTTGGCTGTGAAAGCCCCGGGCTTAACCTGGGATGGTCAGTCAAAACTGATAAACTAGAGTACAGTAGAGGGGTGTGGAATTTCCGGTGTAGCGGTGAAATGCGTAGAGATCGGAAGGAACACCAGTGGCGAAGGCGGCACTCTGGACTGATACTGACGCTGAGGTGCGAAAGCGTGGGG
647	ASV_1805	Bacteria	Bacteroidota	Bacteroidia	Chitinophagales	Saprospiraceae	NA	NA	GCAAGCGTTATCCGGAATCACTGGGTTTAAAGGGTGCGTAGGTGGCACAATAAGTCAGAGGTGAAAGCCCGTCGCTTAACGATGGAAATGCCTTTGATACTGTTGTGCTTGAATCAGGTTGAGGTAAGTAGAATGTGGCATGTAGCGGTGAAATGCATAGATATGCCATAGAACACCGATTGCGAAGGCAGCTTACTAGGCCTGTATTGACACTGAGGCACGAAAGCGTGGGG
648	ASV_1807	Bacteria	Bacteroidota	Bacteroidia	Cytophagales	Cyclobacteriaceae	Reichenbachiella	NA	GCAAGCGTTGTCCGGATTTATTGGGTTTAAAGGGTGCGTAGGTGGCTTTTTAAGTCAGTGGTGAAATCCTGCAGCTTAACTGTAGAACTGCCATTGATACTGGAAAGCTTGAGTATTGTTGAGGCAGGCGGAATTTATGGTGTAGCGGTGAAATGCATAGATACCATAAAGAACACCGATAGCGAAGGCAGCTTGCTTAGCAGTAACTGACACTGAGGCACGAAAGCGTGGGT
649	ASV_1809	Bacteria	Proteobacteria	Gammaproteobacteria	NA	NA	NA	NA	GCAAGCGTTAATCGGAATTACTGGGCGTAAAGCGCGCGTAGGTGGATATTTAAGTCGGATGTGAAAGCCCCGAGCTCAACTTGGGAACTGCATTCGATACTGGGTATCTTGAGTATGGTAGAGGGAAGTGGAATTTCCGGTGTAGCGGTGAAATGCGTAGATATCGGAAGGAACACCAGTGGCGAAGGCGGCTTCCTGGACCAATACTGACACTGAGGTGCGAAAGCGTGGGG
650	ASV_1810	Bacteria	Proteobacteria	Alphaproteobacteria	Rhizobiales	Hyphomicrobiaceae	Filomicrobium	NA	GCTAGCGTTGTTCGGAATCACTGGGCGTAAAGCGCACGTAGGCGGATTTGTAAGTTAGGGGTGAAATCCCGGGGCTCAACCTCGGAACTGCCTTTGATACTGCAAGTCTAGAGTCCGAGAGAGGTGAGTGGAATTCCTAGTGTAGAGGTGAAATTCGTAGATATTAGGAAGAACACCAGTGGCGAAGGCGGCTCACTGGCTCGGTACTGACGCTGAGGTGCGAAAGCGTGGGG
651	ASV_1811	Bacteria	NA	NA	NA	NA	NA	NA	GCGAGCGTTAATCGGAATCACTGGGCGTAAAGCGCACGTAGGCGGCCCTTTAAGTCAGACGTGAAAGCCCACGGCTCAACCGTGGAATTGCGTTTGAAACTGGAGGGCTGGAGTCCTGGAGAGGGTGGCGGAATTCCGGGTGTAGGAGTGAAATCCGTAGATATCCGGAGGAACACCGGTGGCGAAGGCGGCCACCTGGACAGGTACTGACGCTGAGGTGCGAAAGCGTGGGG
652	ASV_1812	NA	NA	NA	NA	NA	NA	NA	GCAAGCGTTGTTCGGAGTCACTGGGCGTAAAGCGCACGTAGGTGGTTGTGTAAGTCAGGGGTTAAAGGCATCGGCTTAACCGGTGTACGGCCTTTGAAACTGCATGGCTAGAGTACCAGAGAGGAATGCGGAATTTCCGGTGTAGCGGTGAAATGCGTAGATATCGGAAGGAACACCAGTAGCGAAGGCGGCATTCTGGCTGTGTACTGACACTGAGGTGCGAAAGCGTGGGT
653	ASV_1814	Bacteria	Desulfobacterota	Desulfobacteria	Desulfobacterales	Desulfolunaceae	NA	NA	GCAAGCGTTATTCGGAATTATTGGGCGTAAAGGGCGCGCAGGCGGTTATTTAAGTCGGGTGTGAAATCCCGGGGCTCAACCCCGGAACTGCATCCGATACTGGATAACTTGAGTATGGGAGAGGGAAGTGGAATTCCAGGTGTAGAGGTGAAATTCGTAGATATCTGGAGGAACACCAGTGGCGAAGGCGACTTCCTGGACCAATACTGACGCTGAGGCGCGAAGGCGTGGGG
654	ASV_1815	Bacteria	Desulfobacterota	Desulfobacteria	Desulfobacterales	NA	NA	NA	GCAAGCGTTATTCGGAATTATTGGGCGTAAAGGGCGCGTAGGCGGCCGTTTAAGTCAGATGTGAAAGCCCGGGGCTCAACCCCGGAAGTGCATTTGAAACTGGATGGCTTGAGTATGGGAGAGGGAAGTGGAATTCCAGGTGTAGAGGTGAAATTCGTAGATATCTGGAGGAACACCAGTGGCGAAGGCGACTTCCTGGACCAATACTGACGCTGAGGCGCGAAGGCGTGGGG
655	ASV_1816	Bacteria	Firmicutes	Bacilli	Lactobacillales	Lactobacillaceae	Lactobacillus	NA	GCAAGCGTTGTCCGGATTTATTGGGCGTAAAGCGAGCGCAGGCGGAAGAATAAGTCTGATGTGAAAGCCCTCGGCTTAACCGAGGAACTGCATCGGAAACTGTTTTTCTTGAGTGCAGAAGAGGAGAGTGGAACTCCATGTGTAGCGGTGGAATGCGTAGATATATGGAAGAACACCAGTGGCGAAGGCGGCTCTCTGGTCTGCAACTGACGCTGAGGCTCGAAAGCATGGGT
656	ASV_1817	Bacteria	Proteobacteria	Alphaproteobacteria	Rhizobiales	Rhizobiales Incertae Sedis	Anderseniella	NA	GCTAGCGTTGTTCGGAATTACTGGGCGTAAAGCGCACGTAGGCGGATCTTTAAGTCAGGGGTGAAATCCCGGGGCTCAACCTCGGAACTGCCCTTGATACTGGAGATCTTGAGTCCGGAAGAGGTTAGTGGAATTCCCAGTGTAGAGGTGAAATTCGTAGATATTGGGAAGAACACCAGTGGCGAAGGCGGCTAACTGGTCCGGTACTGACGCTGAGGTGCGAAAGCGTGGGG
657	ASV_1820	Bacteria	NA	NA	NA	NA	NA	NA	GCAAGCGTTAATCGGAATTACTGGGCGTAAAGCGCGCGTAGGCGGATTATTAAGTCAGATGTGAAATCCTCGGGCTCAACCTGGGAACTGCATTTGATACTGATAATCTTGAATGTTGTAGAGGAAAGCGGAATTCCCGGTGTAGCGGTGAAATGCATAGATATCGGGAGGAACACCAGTGGCGAAGGCGGCTTTCTGGGCAAACATTGACGCTGAGGTGCGAAAGCGTGGGT
658	ASV_1822	Bacteria	Proteobacteria	Alphaproteobacteria	Rhodobacterales	Rhodobacteraceae	NA	NA	GTTAGCGTTGTTCGGAATTACTGGGCGTAAAGCGCGCGTAGGCGGACCAGAAAGTTGGGGGTGAAATCCCGGGGCTCAACCCCGGAACTGCCTCCGAAACTCCTGGTCTAGAGTTCGAGAGAGGTGAGTGGAATTCCGAGTGTAGAGGTGAAATTCGTAGATATTCGGAGGAACACCAGTGGCGAAGGCGGCTCACTGGCTCGATACTGACGCTGAGGTGCGAAAGTGTGGGG
659	ASV_1824	NA	NA	NA	NA	NA	NA	NA	GCTAGCGTTGTTCGGAATCACTGGGCGTAAAGAGCGTGTAGGCGGATATGTAAGCTAGAGGTGAAAGCCCAGGGCTCAACCTTGGAACTGCCTTTAGAACTGCATATCTAGTATCTCGGAGGGGGTAGGGGAATTCCTAATGTAGAGGTGAAATTCGTAGATATTAGGAGGAACACCAGTGGCGAAGGCGCCTACCTGGACGAGTATAGACGCTGAGACGCGAAAGCGTGGGG
660	ASV_1825	NA	NA	NA	NA	NA	NA	NA	CCTAGCGTTGTTCGGAATCATTGGGCGTAAAGCGGGTGTAGGCGGTTTGGTAAGTCAGAAGTGAAAGCCCTGGGCTTAACCCAGGAAGTGCTTTTGATACTGTCAAACTTGAGTGTGTGAGAGGATGGTAGAATTCCAAGTGTAGTGGTGAAATACGTAGATATTTGGAGGAACTCCGGTGGGGAAGCCGGCCATCTGGCACAACACTGACGCTCAGACCCGAAAGCGTGGGG
661	ASV_1829	Bacteria	Proteobacteria	Gammaproteobacteria	NA	NA	NA	NA	GCAAGCGTTAATCGGAATTACTGGGCGTAAAGCGTGCGTAGGCGGATAATTAAGTCAGATGTGAAAGCCCCGGGCTCAACCTGGGAACTGCATCTGATACTGATTATCTAGAGTATGGTAGAGGATAGTGGAATTTCTGGTGTAGCGGTGAAATGCGTAGATATCAGAAGGAACACCAGTGGCGAAGGCGACTGTCTGGGCCAATACTGACGCTGAGGCACGAAAGCGTGGGT
662	ASV_1830	Bacteria	Proteobacteria	Alphaproteobacteria	NA	NA	NA	NA	GCGAGCGTTGTTCGGAATCACTGGGCGTAAAGCGCGCGTAGGCGGATAGATTAGTTAGGGGTGAAATCCCAGGGCTCAACCCTGGAACTGCCTCTAATACTGTCTATCTAGAGATCGAGAGAGGTGAGTGGAATTCCTAGTGTAGAGGTGAAATTCGTAGATATTAGGAAGAACACCGGTGGCGAAGGCGGCTCACTGGCTCGATACTGACGCTGAGGTGCGAAAGCGTGGGG
663	ASV_1832	Bacteria	Planctomycetota	Planctomycetes	Pirellulales	Pirellulaceae	Rhodopirellula	NA	CCAAACGTTATTCGGTATCACTGGGCTTAAAGCGTGCGTAGGCGGCCCTGCAGGTGAGATGTGAAAGCCCACGGCTCAACCGTGGAATTGCGTTTCAAACCGCAGGGCTTGAGGAAGACAGGGGTGTTGGGAACTTATGGTGGAGCGGTGAAATGCGTTGATATCATAGGGAACACCGGTGGCGAAGGCGCAACACTGGGTCTTTTCTGACGCTGAGGCACGAAAGCTAGGGT
664	ASV_1835	NA	NA	NA	NA	NA	NA	NA	GCAAGCGTTGTTCGGAATCACTGGGCTTAAAGCGTATGTAGGCGGAACAGAAAGTCAGGAGTGAAATCCCGGGGCTCAACCCCGGAACTGCTCTTGAAACTTCTGTTCTAGAATCCTGGAGAGGTTAGGAGAATTCCGAGTGTAGAGGTGAAATTCGCAGATATTCGGAGGAATACCAGTGGCGTAGGCGCCTAACTGGACAGGTATTGACGCTCAGATACGAAAGCGTGGGG
665	ASV_1836	NA	NA	NA	NA	NA	NA	NA	GCAAGCGTTGTCCGGATTTACTGGGTGTAAAGGGTGTGTAGGTGGAGTGACAAGTCAGTGGTGAAAGCCTGCGGCTTAACCGTAGAACTGCCATTGATACTGTCATTCTTGAGTACTGGAGAGGTTACTAGAATTCGTGGTGTAGCGGTGAAATGCGTAGATATCACGAGGAATACCAGAGGCGTAGGCGGGTAACTGGACAGATACTGACACTGAGGCACGAAAGCGTGGGG
666	ASV_1837	NA	NA	NA	NA	NA	NA	NA	ACGAGTGGAGATCATGTTTATTGGGTCTAAAGTGTCCGTAGCTGGTTTTGTAAGTCTCTTGTGAAATTTCTGTGGCTTAACCCAGAAATTGCAAGAGATACTGCAGAACTTGGAACCGGGAGGGATGAGAGGTATTGTTTGGGTAGCGGTAAAATGCTATAATCCTTACAGGACCAACTAAGGCGAAGGCATCTCATTTGAACGGATTCGACAGTGAGGGACGAGAGCTGGGGT
667	ASV_1839	NA	NA	NA	NA	NA	NA	NA	GCAAGCGTTGTTCGGATTTACTGGGCGTAAAGCGCGCGCAGGCGGATAGTTAAGTCAGGTGTGAAATCTCGGAGCTTAACTCCGAAACTGCGCCTGAAACTGATTGTCTTGAATCCCGGAGGGGGAAGGGGAATTTCGCATGTAGGAGTAAAATCCGTAGAGATGCGAAGGAACACCCGAGGCGAAGGCGCCTTCCTGGACGGGTATTGACGCTGAGGCGCGAAAGCGTGGGG
668	ASV_1840	Bacteria	Proteobacteria	Gammaproteobacteria	NA	NA	NA	NA	GCAAGCGTTAATCGGAATTACTGGGCGTAAAGCGTGCGCAGGCGGTTTGTTAAGTCAGCTGTGAAAGCCCCGGGCTCAACCTGGGAACTGCAGTTGATACTGGCAAGCTAGAGTATGGGAGAGGGTTGTGGAATTCCACGTGTAGCGGTGAAATGCGTAGATATGTGGAGGAACACCAGTGGCGAAGGCGGCAGCCTGGCCCAATACTGACGCTCATGCACGAAAGCGTGGGG
669	ASV_1843	Bacteria	Planctomycetota	Phycisphaerae	Phycisphaerales	Phycisphaeraceae	SM1A02	NA	CCGAGCGTTAATCGGAATCACTGGGCTTAAAGCGTACGCAGGCGGACTTGTAGGTATTTTGTGAAATCCCACGGCTTAACCGTGGAACTGCAGAGTAAACCACAAGTCTTGAGACATGTAGGGGTCAGTGGAACGATGTGTGGAGCGGTGAAATGCGTAGATATACATCGGAACGCCAATGGCGAAGGCAGCTGACTGGGCATGTTCTGACGCTCAGGTACGAAAGCGTGGGT
670	ASV_1844	Bacteria	Actinobacteriota	Actinobacteria	Corynebacteriales	Corynebacteriaceae	Corynebacterium	NA	GCGAGCGTTGTCCGGAATTACTGGGCGTAAAGAGCTCGTAGGTGGTTTGTTGCGTCGTCTGTGAAATTCCGGGGCTTAACTTCGGGGTGGCAGGCGATACGGGCATAACTAGAGTGCTGTAGGGGAGACTGGAATTCCTGGTGTAGCGGTGGAATGCGCAGATATCAGGAGGAACACCGATGGCGAAGGCAGGTCTCTGGGCAGTAACTGACGCTGAGGAGCGAAAGCATGGGG
671	ASV_1845	Bacteria	NA	NA	NA	NA	NA	NA	GCAAGCGTTGTTCGGATTTACTGGGCGTAAAGAGCGTGTAGGCGGGACAGAAAGTCAGGTGTGAAATCTCGGAGCTCAACTCCGAAACTGCGCCTGAAACTTCTGACCTAGAATCTTGGAGAGGGAAGGGGAATTTCACATGTAGGGGTAAAATCCGTAGAGATGTGAAGGAACGCTCGAGGCGAAGGCGCCTTCCTGGACAAGTATTGACGCTGAGACGCGAAAGCGTGGGG
672	ASV_1847	Bacteria	Proteobacteria	Gammaproteobacteria	NA	NA	NA	NA	GCGAGCGTTAATCGGAATTACTGGGCGTAAAGCGCGCGTAGGCGGTCTGGTCAGTCGGATGTGAAAGCCCAGGGCTTAACCTTGGAACTGCATTCGATACTGCCAAACTAGAATGTTGGAGAGGGAAGTGGAATTTCCGGTGTAGCGGTGAAATGCGTAGAGATCGGAAGGAACACCAGTGGCGAAGGCGGCTTCCTGGCCAAACATTGACGCTGAGGTGCGAAAGCGTGGGT
673	ASV_1848	NA	NA	NA	NA	NA	NA	NA	GCAAGCGTTAATCGGATTCATTGGGCGTAAAGGGCGCGTAGGCGGAACTGTAAGTCGGGTGTGAAATCCCAGGGCTCAACCCTGGAACTGCACTCGAAACTACCTTTCTTGAGGGTAGGCGGAGAAAACGGAATTCCAGGTGTAGCGGTGAAATGCGTAGATATCTGGAGGAACACTCGTGGCGAAAGCGGTTTTCTAGCTTACTCCTGACGCTGAGGCGCGAAAGCTAGGGG
674	ASV_1849	Bacteria	Acidobacteriota	Holophagae	Acanthopleuribacterales	Acanthopleuribacteraceae	Acanthopleuribacter	NA	GCAAGCGTTATTCGGAATTACTGGGCGTAAAGGGCGCGCAGGCGGTTTGGTCAGTGAGAAGTGAAAGCCCTCGGCTCAACCGAGGAACTGCTTCTCATACTGCCAGACTAGAGTGTGGGAGAGGAGGATGGAATTCCCGGTGTAGCGGTGAAATGCGTAGAGATCGGGAGGAACACCAGTGGCGAAGGCGATTCTCTGGACCACAACTGACGCTGAGGCGCGAAAGCGTGGGG
675	ASV_1850	Bacteria	Bacteroidota	Bacteroidia	Cytophagales	Flammeovirgaceae	Rapidithrix	NA	GCAAGCGTTGTCCGGATTCATTGGGTTTAAAGGGTACGTAGGCGGAATAATAAGTCAGTGGTGAAATGTCCAAGCTCAACTTGGAAAGTGCCATTGATACTGTTGTTCTTGAGTATTGTAGAGGTAGGCGGAATTTGTGATGTAGCGGTGAAATGCATAGATATCACAAGGAACCCCGAAAGCGAAGGCAGCTTACTTGGCAATAACTGACGCTGAGGTACGAAAGCGTGGGT
676	ASV_1852	NA	NA	NA	NA	NA	NA	NA	GCAAACGTTATTCGGATTTACTGGGCGTAAAGGATGTGTAGGCGGCTTATTAAGTTAATTGTTAAATATTTTGGCTCAACCAAAATGCTGCAATTAAAACTAATGAACTAGAGATTGAGATAGAGAAGTAGAATTTTCAAAGTAGCGGTTAAATGCGTAGATATTGAAAGGAATACCGATGGCGAAGGCAGCTTCTTGGCTCATTTCTGACGCTCAAACATGAAAGTGTGGGG
677	ASV_1853	NA	NA	NA	NA	NA	NA	NA	GCGACCGTTGTTCGGAATCACTGGGCTTAAAGCGCGCGTAGGCGGAGAAATAAGTTGGATGTGAAATATCATGGCTTACCCATGGTGCTGCATTCAAAACTGTTTTTCTTGAGTGCAGGAGGGGAGAGTGGAACTCCTAGTGGAGCGGTGAAATGTGTTGATATTAGGAGGAACGCCGGTGGCGAAAGCGACTCTCTGGTCTGCTACTGACGCTGAGGTGCGAAAGCTAGGGG
678	ASV_1854	NA	NA	NA	NA	NA	NA	NA	GCAAGCGTTGCTCGGAATCACTGGGCGTAAAGCGACCGCAGGCGGCTTGTCAAGTCCGATGTGAAAGCCCGGGGCTCAACCCCGGATGTGCATCGGAAACTGGCTCGCTTGAGTACGAGAGAGGAAGGCGGAATTCCTGGTGTAGAGGTGAAATTCGTAGATATCAGGAGGAACACCCGCGGCGAAGGCGGCTTTCTGGCTCGAAACTGACGCTCATGGTCGAAAGCGTGGGG
679	ASV_1855	Bacteria	Proteobacteria	Alphaproteobacteria	Kordiimonadales	Kordiimonadaceae	Kordiimonas	NA	ACTAGCGTTGTTCGGAATTACTGGGCGTAAAGCGCGCGTAGGCGGCTTAGCAAGTTGGGGGTGAAAGCCCGGGGCTTAACCTCGGAACTGCCCTCAAAACTGCTAAGCTAGAATCCTGGAGAGGTGAGTAGAATTCCTAGTGTAGAGGTGAAATTCGTAGATATTAGGAAGAATACCAGTGGCGAAGGCGGCTCACTGGACAGGTATTGACGCTGAGGTGCGAAAGCGTGGGG
680	ASV_1856	Bacteria	Cyanobacteria	Cyanobacteriia	Cyanobacteriales	Chroococcidiopsaceae	Aliterella	NA	GCAAGCGTTATCCGGAATGATTGGGCGTAAAGCGTCCGCAGGTGGCATTTCAAGTCTGCGGTTAAAGGTTCTGGCTCAACCAGAGACAAGCCGTGGAAACTGAAAAGCTAGAGTATGGTAGGGGCAGAGGGAATTCCCAGTGTAGCGGTGAAATGCGTAGAGATTGGGAAGAACACCGGTGGCGAAAGCGCTCTGCTAGGCCAAAACTGACACTGAGGGACGAAAGCTAGGGG
681	ASV_1857	Bacteria	Spirochaetota	Leptospirae	Leptospirales	Leptospiraceae	RBG-16-49-21	NA	GCAAGCGTTGTTCGGAATTATTGGGCGTAAAGGGCGTCTAGGCGGGAAATTAAGTTGGGTGTGAAAGCCATGGGCTCAACCCGTGAATTGCACCCAAAACTGATTTTCTTGAGTAAGGGAGAGGAGAGCGGAATTCCTGGTGTAGCGGTGAAATGCGTAGATATCAGGAAGAACACCAGTGGCGAAGGCGGCTCTCTGGCCTATTACTGACGCTGAAGCGCGAAAGCGTGGGG
682	ASV_1859	Bacteria	Proteobacteria	NA	NA	NA	NA	NA	GCGAGCGTTAATCGGAATTACTGGGCGTAAAGGGTGCGTAGGTGGCATGCCAAGTCAGATGTGAAAGCCCCGGGCTTAACCTGGGAACTGCATTTGAAACTAGCAAGCTAGAGTACAGTAGAGGGAGGCGGAATTTCCGGTGTAGCGGTGAAATGCGTAGATATCGGAAGGAACACCAGTGGCGAAGGCGGCCTCCTGGACTGAAACTGACACTGATGCACGAAAGCGTGGGG
683	ASV_1864	Bacteria	Proteobacteria	Gammaproteobacteria	Oceanospirillales	Oceanospirillaceae	Oceanospirillum	NA	GCAAGCGTTAATCGGAATTACTGGGCGTAAAGCGCGCGTAGGCGGCGTGTTAAGCCAGATGTGAAAGCCCCGGGCTCAACCTGGGAACTGCATTTGGAACTGGCAGGCTAGAGTACAGAAGAGGGTGGTAGAATTTCCTGTGTAGCGGTGAAATGCGTAGATATAGGAAGGAATACCAGTGGCGAAGGCGGCCACCTGGTCTGATACTGACGCTGAGGTGCGAAAGCGTGGGG
684	ASV_1866	NA	NA	NA	NA	NA	NA	NA	GCAAGCGTTGTTCGGATTGACTGGGCGTAAAGAGCGCGTAGGCGGATATATAAGTCGATTGTGAAAGCCCAGGGCTCAACCTTGGAATTGCAATCGAAACTGTATGTCTTGAATACCCAAGGGGTTGGTGGAATTCCAGGTGTAGCAGTGAAATGCGTAGATATCTGGAGGAACACCAGAGGCGAAGGCGGCCAACTGGTGGTGTATTGACGCTGAGGCGCGAAAGCGTGGGT
685	ASV_1867	Bacteria	Proteobacteria	Gammaproteobacteria	Beggiatoales	Beggiatoaceae	Thioflexothrix	NA	GCAAGCGTTAATCGGAATTACTGGGCGTAAAGGGTGCGTAGGCGGCCTTGTAAGTCGGATGTGAAAGCCCTGAGCTTAACTTGGGAACTGCATTCGATACTGCATGGCTAGAGTACAGAAGAGGAAAGTGGAATTCCCAGTGTAGCGGTGAAATGCGTAGATATTGGGAAGAACATCAGTGGCGAAGGCGACTTTCTGGACTGATACTGACGCTGAGGTACGAAAGCGTGGGG
686	ASV_1869	Bacteria	NA	NA	NA	NA	NA	NA	GCAAGCGTTAATCGGAATTACTGGGCGTAAAGAGTGCGTAGGCGGCATATTAAGTCGGATGTGAAAGCCCATGGCTCAACCATGGAACTGCATACGATACTGATAAGCTAGAGTACAGAAGAGGAGAGTGGAATTTCCAGTGTAGCGGTGAAATGCGTAGATATTGGAAGGAACACCAGTTGTGAAGACGACTCTCTGGTCTGATACTGACGCTGAGGCACGAAAGCGTGGGG
687	ASV_1870	Bacteria	Actinobacteriota	Actinobacteria	Corynebacteriales	Corynebacteriaceae	Corynebacterium	NA	GCGAGCGTTGTCCGGAATTACTGGGCGTAAAGAGCTCGTAGGTGGTTTGTCGCGTCGTCTGTGAAATTCCGGGGCTTAACTTCGGGCGTGCAGGCGATACGGGCATAACTTGAGTGCTGTAGGGGAGACTGGAATTCCTGGTGTAGCGGTGGAATGCGCAGATATCAGGAGGAACACCGATGGCGAAGGCAGGTCTCTGGGCAGTAACTGACGCTGAGGAGCGAAAGCATGGGG
688	ASV_1871	Bacteria	NA	NA	NA	NA	NA	NA	GCAAGCGTTGTTCGGATTTACTGGGCGTAAAGAGCGTGTAGGCGGGATAGAAAGTCAGGTGTGAAATCTCGAAGCTCAACTTCGAAACTGCGCCTGAAACTTCTAACCTAGAATCTCGGAGAGGGAAGGGGAATTTCACATGTAGGGGTAAAATCCGTAGAGATGTGAAGGAACGCTCGAGGCGAAGGCGCCTTCCTGGACGAGTATTGACGCTGAGACGCGAAAGCGTGGGG
689	ASV_1872	NA	NA	NA	NA	NA	NA	NA	GCAAGCGTTATCCGGAATTATTGGGCGTAAAGCGTCCGCAGCCGGACTAGTAAGTCTGATGTTAAATCCCGTAGCTCAACTGCGGAATCGTATCGGAAACTACTAGTCTAGAGTCATACAGAGGTACATGGAATTCGTGGTGTAGGGGTAAAATCCGTTGATACCACGAGGAACACCAAAAGCGAAGGCAGTGTACTGGGTATGTACTGACGGTCAGGGACGAAAGCGTGGGG
690	ASV_1873	Bacteria	Proteobacteria	Alphaproteobacteria	Rhizobiales	Rhizobiaceae	Roseitalea	NA	GCTAGCGTTGTTCGGAATTACTGGGCGTAAAGCGCGCGTAGGCGGATTGATTAGTCAGGGGTGAAATCCCGGGGCTCAACCCCGGAACTGCCTTTGATACTGTCAATCTAGAGGTCGAGAGAGGTGAGTGGAATTCCGAGTGTAGAGGTGAAATTCGTAGATATTCGGAGGAACACCAGTGGCGAAGGCGGCTCACTGGCTCGATTCTGACGCTGAGGTGCGAAAGCGTGGGG
691	ASV_1874	NA	NA	NA	NA	NA	NA	NA	CCGAGCGTTATCCGGAATTATTGGGCGTAAAGGGTTCGTAGGCGGGCCATCAAGTCCGAGTTGAAAGCCCACGGCTTAACCGTGGAGGGTGCTCGGAAACTGATAGGTCTTGAATTCAGAAGAGGCAAGTGGAATTCTATGTGGAGCGGTGGAATGCGTAGATATATGGAGGAACACCAGTGGCGAAGGCGGCTTGCTGGGCTGATATTGACGCTGATGAACGAAAGCGTGGGG
692	ASV_1875	Bacteria	Desulfobacterota	Desulfobacteria	Desulfobacterales	Desulfobacteraceae	Desulfocella	NA	GCAAGCGTTATTCGGAATCATTGGGCGTAAAGGGCGCGTAGGCTGTCTGACAAGTCGGATGTGAAATCCCGGGGCTTAACCCCGGTAGGTCATTCGAAACTGTCAGACTTGAGTGAGGTAGAGGAAAGCGGAATTCCTGGTGTAGCGGTGAAATGCGTAGATATCAGGAGGAACATCTGTGGCGAAGGCGGCTTTCTGGACCTAAACTGACGCTGAGGCGCGAAGGCGTGGGT
693	ASV_1877	Bacteria	Desulfobacterota	Desulfobacteria	Desulfobacterales	Desulfobacteraceae	NA	NA	GCAAGCGTTATTCGGAATTATTGGGCGTAAAGGGCGCGTAGGCGGTCTTGTCGGTCAGATGTGAAAGCCCGGGGCTCAACCCCGGACGTGCATTTGAAACAGCAAGACTTGAGTACGGGAGAGGAAAGCGGAATTCCTGGTGTAGAGGTGAAATTCGTAGATATCAGGAGGAACACCGATGGCGAAGGCAGCTTTCTGGACCGATACTGACGCTGAGGCGCGAAGGCGTGGGT
694	ASV_1883	Bacteria	NA	NA	NA	NA	NA	NA	GCAAGCGTTGTTCGGAATTACTGGGCGTAAAGCGCGTGTAGGCGGTTTATCAAGTCAGACGTGAAATCCCTGGGCTCAACCCAGGAATTGCGTTTGAAACTGATAAGCTTGAGATTCAGAGGGGTGAGTGGAATTCCTAGTGTAGAGGTGAAATTCGTAGATATTAGGAGGAACACCAGTGGCGAAGGCGACTCACTGGCTGAATACTGACGCTGAGACGCGAAAGCGTGGGG
695	ASV_1886	Bacteria	NA	NA	NA	NA	NA	NA	GCAAGCGTTGTTCGGAATCATTGGGCGTAAAGCGCGCGCAGGCGGGCCATTAAGTCTGATGTGAAATCCCTCGGCTCAACCGGGGAACTGCATTGGATACTGGTGGTCTTGAGTCCTGGAGAGGAAAGCGGAATTCCCAGTGTAGAGGTGAAATTCGTAGATATTGGGAGGAACACCAGCGGCGAAGGCGGCTTTCTGGACAGTGACTGACGCTGAGGCGCGAAAGCATGGGT
696	ASV_1894	Bacteria	Bacteroidota	Bacteroidia	NA	NA	NA	NA	GCAAGCGTTATCCGGAATCACTGGGTTTAAAGGGTGCGTAGGCGGGTAAATAAGTCAGAGGTGAAAGCTCACAGCTTAACTGTGGAATTGCCTTTGATACTGTTTATCTTGAATTGTGTTGAGGTTAGCGGAATGAGTCATGTAGCGGTGAAATGCATAGATATGACTTAGAACACCAATTGCGAAGGCAGCTAGCTAGGCATAAATTGACGCTGAGGCACGAAAGCGTGGGG
697	ASV_1895	Bacteria	Bacteroidota	Bacteroidia	Bacteroidales	Prevotellaceae	Prevotella	NA	CCAGGCGTTATCCGGATTTATTGGGTTTAAAGGGAGCGTAGGCTGGAGATTAAGTGTGTTGTGAAATGTAGACGCTCAACGTCTGAATTGCAGCGCATACTGGTTTCCTTGAGTACGCACAACGTTGGCGGAATTCGTCGTGTAGCGGTGAAATGCTTAGATATGACGAAGAACTCCGATTGCGAAGGCAGCTGACGGGAGCGCAACTGACGCTTAAGCTCGAAGGTGCGGGT
698	ASV_1896	Bacteria	Bacteroidota	Bacteroidia	Cytophagales	Cyclobacteriaceae	Ekhidna	NA	GCAAGCGTTGTCCGGATTTATTGGGTTTAAAGGGTACGTAGGCGGGTCTTTAAGTCCGTGGTGAAAGCCTGCAGCTTAACTGTAGAATTGCCATGGATACTGGAGATCTTGAATTCAGTTGAGGTAAGCGGAATTTATGATGTAGCGGTGAAATGCATAGATATCATAAAGAACACCTATTGCGAAGGCAGCTTGCTGGACTTGGATTGACGCTGAGGTACGAAAGCGTGGGG
699	ASV_1897	Bacteria	Proteobacteria	Gammaproteobacteria	KI89A clade	NA	NA	NA	GCGAACGTTAATCGGAATTACTGGGCGTAAAGCGCGCGTAGGCGGTTTGTTAAGTGGGATGTGAAAGCCCCGGGCTTAACCTGGGAACTGCATTCCAAACTGGCAGACTAGAGTATGGTAGAGGGAGGTAGAATTTCCTGTGTAGCGGTGAAATGCGTAGATATAGGAAGGAATACCGATGGCGAAGGCAGCCTCCTGGACCAATACTGACGCTGAGGTGCGAAAGCGTAGGG
700	ASV_1899	Bacteria	Proteobacteria	Gammaproteobacteria	Francisellales	Francisellaceae	Francisella	NA	CCAAGCGTTAATCGGAATTACTGGGCGTAAAGGGTCTGTAGGTGGTTTGTTAAGTCAGATGTGAAAGCCCAGGGCTCAACCTTGGAACTGCATTTGATACTGGCAAACTAGAGTATGGTAGAGGAATGGGGAATTTCTGGTGTAGCGGTGAAATGCGTAGAGATCAGAAGGAACACCAATGGCGAAGGCAACATTCTGGACCAATACTGACACTGAGGGACGAAAGCGTGGGG
701	ASV_1902	NA	NA	NA	NA	NA	NA	NA	GCTAGCGTTATTCGGAATTACTGGGCGTAAAGGGTGTGTAGGCGGTTTGTCAAGTCTGCTGTTAAATTTTCCAGCTCAACTGGAAGTCTGCGGCAGAAACTGGCTAACTAGAGTATGGAAGAGAGAGGTGGAATTCTCGGAGTAGCGGTAAAATGTGTAGATCTCGAGAGGAACACCGATGGCGAAGGCAGCCTCTTGGTCCATTACTGACGCTGATACACGAAAGCGTGGGT
702	ASV_1903	Bacteria	Campilobacterota	Campylobacteria	Campylobacterales	Arcobacteraceae	NA	NA	GCAAGCGTTACTCGGAATCACTGGGCGTAAAGAGCGTGTAGGCGGGTGAATAAGTTTGAAGTGAAATCCTATAGCTCAACTATAGAACTGCTTTGAAAACTGTTCACCTAGAATATGGGAGAGGTAGATGGAATTTCTGGTGTAGGGGTAAAATCCGTAGAGATCAGAAGGAATACCGATTGCGAAGGCGATCTACTGGAACATTATTGACGCTGAGACGCGAAAGCGTGGGG
703	ASV_1906	Bacteria	Bdellovibrionota	Bdellovibrionia	Bacteriovoracales	Bacteriovoracaceae	NA	NA	GCAAGCGTTATTCGGATTTACTGGGCGTAAAGCGCGCGCAGGCGGATTTATAAGTCAGATGTGAAATCTCGGGGCTCAACCTCGAAACTGCGTCTGAAACTATTAATCTAGAGTCTTGGAGGGGGAAGTGGAATTTCGCATGTAGGGGTAAAATCCGTAGAGATGCGAAGGAACACCAGTGGCGAAGGCGACTTCCTGGACAAGAACTGACGCTGAGGCGCGAAAGCGTGGGG
704	ASV_1907	NA	NA	NA	NA	NA	NA	NA	GCAAGCGTTACCCGGAATTATTGGGCGTAAAGCGTCCGCAGGCGGTTTAGTAAGTCAGATGTAAAATCTATGGGCCCAACCCATAGCTCGTATCTGAAACTACTAAACTAGAGTATGTTAGAGGTCAGTGGAATTTCTGGAGTAGGGGTAAAATCCGTAGATACCAGAAGGAACACCAATTGCGAAGGCAGCTGACTGGGACATTACTGACGCTCATGGACGAAAGCGTGGGG
705	ASV_1909	Bacteria	Bacteroidota	Bacteroidia	NA	NA	NA	NA	GCAAGCGTTATCCGGAATCACTGGGTTTAAAGGGTCCGCAGGTGGGCAGATAAGTCAGTGGTGAAATCCCATGGCTCAACCATGGAACTGCCATTGATACTGTTTGTCTTGAGTAAGGTGGAAGTTGGCGGAATACAGCATGTAGCGGTGAAATGCGTAGATATGCTGTAGAACACCGATTGCGAAGGCAGCTGACTATACCTTTACTGACACTGAGGGACGAAAGCGTGGGG
706	ASV_1914	Bacteria	Proteobacteria	Gammaproteobacteria	NA	NA	NA	NA	GCAAGCGTTAATCGGAATTACTGGGCGTAAAGCGCGCGTAGGCGGCTTGTTAAGTCGGATGTGAAAGCCCCGGGCTCAACCTGGGAACTGCATCCGATACTGGCAGGCTAGAGTACGAGAGAGGGTGGTAGAATTTCTAGTGTAGCGGTGAAATGCGTAGATATTAGAAGGAATACCGGTGGCGAAGGCGGCCACCTGGCTCGATACTGACGCTGAGGTGCGAAAGCGTGGGG
707	ASV_1916	Bacteria	NA	NA	NA	NA	NA	NA	GCAAACGTTGCTCGGATTTACTGGGCGTAAAGCGCGTGTAGGCGGATACGCAAGTCGGTTGTGAAATCCCTGGGCTCAACCTAGGAACTGCATCCGAAACTGTGTGTCTTGAGTAATGGAGAGGGTGGCGGAATTCCCGGTGTAGAGGTGAAATTCGTAGATATCGGGAGGAACATCTGTGGCGAAGGCGGCCACCTGGACATTTACTGACGCTGAGACGCGAAAGCGTGGGG
708	ASV_1917	Bacteria	NA	NA	NA	NA	NA	NA	GCAAGCGTTGTTCGGAATTACTGGGCGTAAAGGGCGCGTAGGCGGATGTATTAGTCAGAGGTGAAAGCCATGGGCTCAACCTGTGAACTGCCTTTGATACTATACATCTAGAGTTCGTGAGAGGATGGCGGAATACCCAGTGTAGAGGTGAAATTCGTAGATATTGGGTAGAACACCAGTGGCGAAGGCGGCCATCTGGCACGATACTGACGCTGAGGCGCGAAAGCGTGGGG
709	ASV_1923	Bacteria	Spirochaetota	Spirochaetia	Spirochaetales	Spirochaetaceae	Spirochaeta 2	NA	GCGAGCGTTGTTCGGAATTATTGGGCGTAAAGGGCTCGTAGGCGGCCTATCAAGTCCCACGTGAAAGACCAGGGCTCAACCCTGGGAACGCGAGGGAAACTGGTAAGCTTGAATCTTGGAGGGGGTACTGGAATTCCTAGTGTAGGGGTGAAATCTGTTGATATTAGGAAGAACACCGGAGGCGAAGGCGAGTACCTGGCCAAAGATTGACGCTGATGAGCGAAAGCGTAGGG
710	ASV_1925	Bacteria	Proteobacteria	Alphaproteobacteria	Rickettsiales	Fokiniaceae	MD3-55	NA	GCTAGCGTTACTCGGAATTATTGGGCGTAAAGCGTGCGTAGGCGGTAAAATAAGTTGGAAGTGAAAGCCTTTGGCTCAACCAAAGAATTGCTTTCAAAACTGTTTTACTAGAGTATCAAAGGGGATAGAGGAATTCCTAGTGTAGAGGTGAAATTCGTAGATATTAGGAGGAATACCGGAGGCGAAAGCGTCTATCTGGTTGATAACTGACGCTGTTGCACGAAAGCGTGGGG
711	ASV_1930	Bacteria	Actinobacteriota	Actinobacteria	Corynebacteriales	Mycobacteriaceae	Mycobacterium	NA	GCGAGCGTTGTCCGGAATTACTGGGCGTAAAGAGCTCGTAGGTGGTTTGTCGCGTTGTTCGTGAAAACTCGCAGCTTAACTGTGGGCGTGCGGGCGATACGGGCAGACTGGAGTACTGCAGGGGAGACTGGAATTCCTGGTGTAGCGGTGGAATGCGCAGATATCAGGAGGAACACCGGTGGCGAAGGCGGGTCTCTGGGCAGTAACTGACGCTGAGGAGCGAAAGCGTGGGG
712	ASV_1931	NA	NA	NA	NA	NA	NA	NA	CCAAGCGTTGTTCGGATTTACTGGGCGTAAAGGGAGCGCAGGCGGTAAAGAAAGTTTGGTGTGAAAGCTTCGGGCTCAACTCGGAAAATGCACTGAATACTACTTTACTAGAGGATCGGAGGGGAGACTGGAATTCTTAGTGTAGCAGTGAAATGCGTAGATATTAAGAGGAACACCAATGGCGAAGGCAGGTCTCTGGACGACTCCTGACGCTGAGGCTCGAAAGCTAGGGG
713	ASV_1934	Bacteria	Planctomycetota	Planctomycetes	Pirellulales	Pirellulaceae	Blastopirellula	NA	GCAAACGTTATTCGGAATCACTGGGCTTAAAGGGTGCGTAGGCGGCTATGAAGGTCTGATGTGAAATCCCACGGCTCAACCGTGGAATTGCGTTGGAAACCACATAGCTTGAGGGAGACAGAGGTGAGCGGAACTGATGGTGGAGCGGTGAAATGTGTTGATATCATCAGGAACACCGGTGGCGAAAGCGGCTCACTGGGTCTTTTCTGACGCTGAGGCACGAAAGCTAGGGT
714	ASV_1936	NA	NA	NA	NA	NA	NA	NA	GCAAGCGTTGTTCGGAATCATTGGGCGTAAAGCGCACGTAGGCGGATCGGTATGTCGATTGTGAAAGCCCAGGGCTTAACCTTGGAATTGCAGTCGAAACTGCCAATCTTGAATACTTGATAGGGTGGGAGAATTCCTGGTGGAGCAGTGAAATGCGTAGAGATCAGGAGGAATACCGGAGGCGAAGGCGCCTACCTGGCAAGATATTGACGCTGAGGTGCGAAAGCGTGGGG
715	ASV_1939	Bacteria	NA	NA	NA	NA	NA	NA	GCGAGCGTTACTCGGAATCACTGGGCGTAAAGGGTGCGTAGGCAGTTAAGTGTGTCAGGTGTGAAATCTTGGGGCTCAACCCCAAAACTGCATCTGAAACTACTTGACTAGAGACTCGGAGAGGTAAGCGGAATTCCAGGTGTAGCGGTGAAATGCGTAGATATCTGGAGGAACACCAATGGCGAAGGCAGCTTACTGGACGAGATCTGACGCTGAGGCACGAAAGCGTGGGT
716	ASV_1941	Bacteria	Proteobacteria	Gammaproteobacteria	Enterobacterales	Enterobacteriaceae	NA	NA	GCAAGCGTTAATCGGAATTACTGGGCGTAAAGCGCACGCAGGCGGTTTGTTAAGTCAGATGTGAAATCCCCGGGCTCAACCTGGGAACTGCATCTGATACTGGCAAGCTTGAGTCTCGTAGAGGGGGGTAGAATTCCAGGTGTAGCGGTGAAATGCGTAGAGATCTGGAGGAATACCGGTGGCGAAGGCGGCCCCCTGGACGAAGACTGACGCTCAGGTGCGAAAGCGTGGGG
717	ASV_1942	Bacteria	Proteobacteria	Alphaproteobacteria	NA	NA	NA	NA	GCTAGCGTTGTTCGGAATTACTGGGCGTAAAGAGCACGTAGGCGGACTGATCAGTCAGAGGTGAAAGCCCTGGGCTCAACCTAGGAATTGCCTTTGATACTGTCAGTCTAGAGTCCGGGAGAGGATAGTGGAATTCCCAGTGTAGAGGTGAAATTCGTAGATATTGGGAAGAACACCAGTGGCGAAGGCGGCTATCTGGACCGGTACTGACGCTGAGGTGCGAAAGCGTGGGG
718	ASV_1943	Bacteria	Desulfobacterota	Desulfobacteria	Desulfobacterales	Desulfobacteraceae	NA	NA	GCAAGCGTTATTCGGAATTATTGGGCGTAAAGGGCGCGTAGGCGGTCTTGTCGGTCAGGTGTGAAAGCCCGGGGCTCAACCCCGGAATTGCACTTGAAACAGCAAGACTTGAGTACTGGAGAGGAGAGCGGAATTCCTGGTGTAGAGGTGAAATTCGTAGATATCAGGAGGAACACCGATGGCGAAGGCAGCTCTCTGGACAGATACTGACGCTGAGGCGCGAAGGCGTGGGT
719	ASV_1944	Bacteria	Proteobacteria	Gammaproteobacteria	Oceanospirillales	NA	NA	NA	GCAAGCGTTAATCGGAATTACTGGGCGTAAAGCGCGCGTAGGTGGTTTGTTAAGTCAGATGTGAAAGCCCAGGGCTCAACCTTGGAACTGCATCTGATACTGGCAGGCTAGAGTATGGTAGAGGGAGGTAGAATTCCACGTGTAGCGGTGAAATGCGTAGAGATGTGGAGGAATACCAGTGGCGAAGGCGGCCTCCTGGACCAATACTGACACTGAGGTGCGAAAGCGTGGGG
720	ASV_1945	Bacteria	Proteobacteria	Gammaproteobacteria	NA	NA	NA	NA	GCAAGCGTTAATCGGAATTACTGGGCGTAAAGCGTGCGTAGGCGGATAATTAAGTCAGATGTGAAAGCCCCGGGCTCAACCTGGGAACTGCATCTGATACTGGTTATCTAGAGTATGGTAGAGGATAGTGGAATTTCTGGTGTAGCGGTGAAATGCGTAGATATCAGAAGGAACACCAGTGGCGAAGGCGACTGTCTGGGCCAATACTGACGCTGAGGCACGAAAGCGTGGGT
721	ASV_1946	Bacteria	Proteobacteria	Gammaproteobacteria	NA	NA	NA	NA	GCAAGCGTTAATCGGAATTACTGGGCGTAAAGCGCGCGTAGGCGGTCTGGTCAGTCGGATGTGAAAGCCCCGGGCTTAACCTGGGAACTGCATTCGATACTGCCAGACTGGAATGTTGGAGAGGGAAGTGGAATTTCCGGTGTAGCGGTGAAATGCGTAGAGATCGGAAGGAACACCAGTGGCGAAGGCGGCTTCCTGGCCAAACATTGACGCTGAGGTGCGAAAGCGTGGGT
722	ASV_1948	NA	NA	NA	NA	NA	NA	NA	GCAAGCGTTGTTCGGATTTATTGGGCGTAAAGAGCGCGCAGGCGGATAATTAAGTCAGGTGTGAAATCTCGGGGCCTAACCCCGAAACTGCGCCTGAAACTGGTTATCTAGAATCTCAGAGAGGAAAGGAGAATTTCGCATGTAGGGGTAAAATCCGTAGAGATGCGAAGGAATACCAGAGGAGAAGTCGCCTTTCTGGATGAGTATTGACGCTGAGGCGCGAAAGCGTGGGG
723	ASV_1950	Bacteria	Thermotogota	Thermotogae	Petrotogales	Petrotogaceae	Oceanotoga	NA	GCGAGCGTTGCCCGGAATTACTGGGCGTAAAGGGGGCGTAGGCGGTCAAATAAGTCAGATGTGAAATACTACTGCTCAACGGTAGAAATGCGTTTGAAACTGTAAGACTTGAGGGTACCAAAGGTAGACGGAATTACCTGAGTAGGGGTGAAATCCGTAGATACAGGTAAGAACGCCAGTGGGGAAGCCGGTCTACTGGGGTAACCCTGACGCTGAGGCCCGAAAGCTAGGGG
724	ASV_1952	Bacteria	NB1-j	NA	NA	NA	NA	NA	GCAAGCGTTGTTCGGATTTATTGGGCGTAAAGCGAGTGTAGGCGGTTTGACAAGTCGGGTGTGAAATCCCAGGGCCCAACCCTGGAACTGCACCCGATACTGTCAGGCTAGAGTCCCGGAGAGGATGGCGGAATTCCCGGTGTAGGGGTGAAATCCGTAGATATCGGGAGGAACACCAGTGGCGAAGGCGGCCATCTGGACGGTGACTGACGCTGAGACTCGAAAGCGTGGGT
725	ASV_1953	NA	NA	NA	NA	NA	NA	NA	GCGAGCGTTAATCGGAATGACTGGGCGTAAAGGGCACGTAGGCGGTTTTATAAGTTAGATGTGAAAGGCTAGGGCTTAACCCTGGTAAGCATTTAATACTGTGAGACTAGAGTGCATTAGAGAGGAGTAGAATTCCTGGTGTAGCGGTGAAATGCGTAGATATCAGGAGGAATACCGGTGGCGAAGGCGGCTCCTTGGGATGACACTGACGCTGAGGTGCGAAAGCGTGGGT
726	ASV_1956	Bacteria	Proteobacteria	Alphaproteobacteria	NA	NA	NA	NA	GCTAGCGTTGTTCGGAATTACTGGGCGTAAAGCGCGCGTAGGCGGCTTAATCAGTCAGGCGTGAAAGCCCCGGGCTTAACCTGGGAACTGCGTTTGATACTGTTAGGCTGGAGTACGAGAGAGGAAAGTGGAATTCCTAGTGTAGAGGTGAAATTCGTAGATATTAGGAGGAACACCAGAGGCGAAGGCGGCTTTCTGGCTCGTAACTGACGCTGAGGCGCGAAAGCGTGGGG
727	ASV_1960	Bacteria	NA	NA	NA	NA	NA	NA	GCAAACGTTGCTCGGATTTACTGGGCGTAAAGCGCGTGTAGGCGGGTTCGCAAGTCGGTTGTGAAATCCCTGGGCTCAACCCAGGAACTGCATCCGAAACTGCGTGCCTAGAGTAGTGGAGAGGAAAGTGGAATTCCCGGTGTAGAGGTGAAATTCGTAGATATCGGGAGGAACACCAGTGGCGAAGGCGGCTTTCTGGACACTTACTGACGCTGAGACGCGAAAGCGTGGGG
728	ASV_1963	Bacteria	Bacteroidota	Bacteroidia	Cytophagales	Amoebophilaceae	Candidatus Amoebophilus	NA	GCAAGCGTTATCCGGATTTACTGGGTTTAAAGGGTGCGTAGGCGGCTTTTTAAGTCAGTGGTGAAATCCTGGTGCTCAACACCAGAATTGCCATTGATACTGGAGAGCTTGAGTCAAGAAGAGGTAAGTAGAATTCATGGTGTAGCGGTGAAATGCATAGATACCATGAGGAATTCCAATAGCGAAGGCAGCTTACTGGTCTTTGACTGACGCTGAGGCACGAAAGCGTGGGG
729	ASV_1964	Bacteria	Firmicutes	Bacilli	Staphylococcales	Staphylococcaceae	Staphylococcus	NA	GCAAGCGTTATCCGGAATTATTGGGCGTAAAGCGCGCGTAGGCGGTTTTTTAAGTCTGATGTGAAAGCCCACGGCTCAACCGTGGAGGGTCATTGGAAACTGAAAAACTTGAGTGCAGAAGAGGAAAGTGGAATTCCATGTGTAGCGGTGAAATGCGCAGAGATATGGAGGAACACCAGTGGCGAAGGCGACTTTCTGGTCTGTAACTGACGCTGATGTGCGAAAGCGTGGGG
730	ASV_1966	Bacteria	NA	NA	NA	NA	NA	NA	GCAAGCGTTGTTCGGATTTATTGGGCGTAAAGAGCGCGCAGGCGGATTACTAAGTCAGGTGTGAAATCTCGGGGCTCAACCCCGAAACTGCGCCTGAAACTATTAGTCTAGAATACTGGAGAGGGAAGGGGAATTTCTCATGTAGGGGTAAAATCCGTAGAGATGAGAAGGAACACTCGAGGCGAAGGCGCCTTCCTGGACAGTTATTGACGCTGAGGCGCGAAAGCGTGGGG
731	ASV_1969	Bacteria	NA	NA	NA	NA	NA	NA	GCGAGCGTTAATCGGAATTACTGGGCGTAAAGCGTGCGTAGGTGGTATGTTAAGTCAGATGTGAAAACCCAGGGCTCAACCTTGGAACTGCATTTGAAACTAACAAACTTGAGTTCGGGAGAGGAGAGTGGAATTTCCGGTGTAGCGGTGAAATGCGTAGATATCGGAAGGAACACCAGTGGCGAAGGCGGCTCTCTGGACCGACACTGACACTGAGGTACGAAAGCGTGGGG
732	ASV_1970	Bacteria	Bacteroidota	Bacteroidia	Chitinophagales	Saprospiraceae	NA	NA	GCAAGCGTTATCCGGAATCACTGGGTTTAAAGGGTGCGTAGGCGGTACGATAAGTCAGAGGTGAAAGGTTACAGCTTAACTGTAAGACTGCCTTTGATACTGTCGTACTTGAATCAGGCTGAGGTCAGCGGAATGTGACATGTAGCGGTGAAATGCATAGATATGTCATAGAACACCAATTGCGAAGGCAGCTGGCTAGACCTGTATTGACGCTGAGGCACGAAAGCGTGGGG
733	ASV_1971	Bacteria	NA	NA	NA	NA	NA	NA	GCAAGCGTTGTTCGGAATCACTGGGCGTAAAGCGCGTGTAGGCGGCGATATAAGTCGGATGTGAAAGCCCTAGGCTCAACCAAGGAAGTGCATCCGATACTGTATTGCTAGAGTACCGGAGGGGGTGGCGGAATTCCCGGTGTAGAGGTGAAATTCGTAGATATCGGGAGGAACACCTGTGGCGAAGGCGGCCACCTGGACGGTAACTGACGCTGAGACGCGAAAGCGTGGGG
734	ASV_1973	NA	NA	NA	NA	NA	NA	NA	GCAAGCGTTGTTCGGAATAACTGGGCGTAAAGGGCGTGTAGGCGGCCAAATCAGTGAGGCGTGAAAGCCCGGGGCTCAACCCCGGAACTGCGTTTCATACTGTTTGGCTTGGATCCAAGAGGGGAGTGCGGAATTCCTAGTGTAGAGGTGAAATTCGTAGATATTAGGAAGAACACCAGTGGCGAAGGCGGCACTCTGGATTGGTATCGACGCTGAGGCGCGAAAGTGTGGGG
735	ASV_1974	NA	NA	NA	NA	NA	NA	NA	GCAAGCGTTATCCGGATTTACTGGGTTTAAAGAGTGCGTAGGCGGCTCTTTAAGTCAATGGTGAAAGCCTGGTGCTCAACACCAGAAATGCCATTGATACTGAAAAGCTTGAGTCAAGAATAGGTAAGTAGAATTCATGGTGTAGCGGTGAAATGCTTAGATACCATGAGGAATTCCAATAGCGAAGGCAACTTACTGGTCTTGTACTGACGCTGAGGCACGAAAGCGTGGGG
736	ASV_1976	Bacteria	Planctomycetota	Planctomycetes	Pirellulales	Pirellulaceae	NA	NA	CCAAACGTTATTCGGTATCACTGGGCTTAAAGCGTGCGTAGGCGGCCTTGTAGGTCGGGTGTGAAATCCCACGGCTCAACCGTGGAACTGCGCCCGAAACCACAAGGCTCGAGGGAAGCAGGGGTGTGCGGAACAGATGGTGGAGCGGTGAAATGCGTTGATATCATCTGGAACACCGGTGGCGAAAGCGGCACACTGGGCTTCTTCTGACGCTGAGGCACGAAAGCTAGGGG
737	ASV_1978	Bacteria	NA	NA	NA	NA	NA	NA	GCGAGCGTTGTCCGGATTTACTAGGCGTAAAGGGCAAGTAGGCGGAAATATAAGTTTTGTGTTAAAGGCACTGGCTCAACCAGTGTATGGCACAAGATACTGTATTTCTAGAGTAAGTGAGATGTAGCTGGAATTTCTGGTGTAGCGGTGGAATGCTCAGATATCAGAAAGAACACCAATGGCGAAGGCAGGCTACAGGTGCATTACTGACGCTGAATTGCGAAGGTGCGGGT
738	ASV_1983	NA	NA	NA	NA	NA	NA	NA	GCAAGCGTTATCCGGATTCACTGGGTTTAAAGGGTACGTAGGCGGTCGAGTAAGTCAATGGTGAAATCTAGCAGCTTAACTGTTAACGTGCCATTGATACTGCTTGACTTGAGTATAGTCGAGGTGGGCGGAATTCTACATGTAGCGGTGAAATGCATAGATATGTAGAGGAACACCAATAGCGAAGGCAGCTCACTAGGCTATTACTGACGCTGAGGTACGAAAGCGTGGGG
739	ASV_1988	Bacteria	Bacteroidota	Bacteroidia	Bacteroidales	Marinifilaceae	Marinifilum	NA	TCGAGCGTTATCCGGATTTATTGGGTTTAAAGGGTCCGTAGGCGGGCAATTAAGTCAGTGGTGAAATCTTACGGCTCAACCGTGAAACTGCCATTGATACTGATTGTCTTGAATATAGTTGAGGTGGGCGGAATACGTTATGTAGCGGTGAAATGCATAGATATAACGTAGAACACCGATTGCGAAGGCAGCTCACTAAGCTATTATTGACGCTGATGGACGAAAGCGTGGGG
740	ASV_1989	NA	NA	NA	NA	NA	NA	NA	GCAAGCGTTAATCGGACTGACTGGGCGTAAAGGGCGTGTAGGTGGATATTTAAGTTAACTGTGAAAGACCTGGGCTTAACCTAGGAATGACGGTTGATACTGGATATCTAGAGTCTGGGAGAGGGAAGTGGAATTTCCGGTGTAGCGGTGAAATGCGTAGAGATCGGAAAGAACACCAGTGGCGAAGGCGGCTTCCTGGCCCAAGACTGACACTGAGGCGCGAAGGCGTGGGG
741	ASV_1990	Bacteria	Firmicutes	NA	NA	NA	NA	NA	GCAAGCGTTATCCGGAATTATTGGGCGTAAAGAGTTCGTAGGTGGATTTGCAAGTCTTTGGTGAAAGGCTACGGCTTAACCGTAGTAAGCCTTGGAAACTGTAAATCTTGAGTGCAGGAGAGGAAAGCGGAATTCCTAGTGTAGCGGTGAAATGCGTAGATATTAGGAGGAACACCAGTGGCGAAGGCGGCTTTCTGGACTGTAACTGACGCTGAGGAACGAAAGCGTGGGG
742	ASV_1992	Bacteria	NA	NA	NA	NA	NA	NA	GCGAGCGTTGTTCGGAATTATTGGGCGTAAAGGGCATGTAGGCGGTTATATAAGTCTGATGTGAAATACTACTGCTTAACAGTGGGAACGCATTGGAAACTGTATGACTTGAATCAGTGAGGGGTAACCGGAATTCCTGGTGTAGGGGTGAAATCTGTTGATATTAGGAAGAACACCGATGGCGAAGGCAGGTTACTGGCACATGATTGACGCTGATGTGCGAAAGCGTAGGG
743	ASV_1993	Bacteria	Proteobacteria	Gammaproteobacteria	Pseudomonadales	Moraxellaceae	Acinetobacter	NA	GCAAGCGTTAATCGGATTTACTGGGCGTAAAGCGCGCGTAGGCGGCTAATTAAGTCAAATGTGAAATCCCCGAGCTTAACTTGGGAATTGCATTCGATACTGGTTAGCTAGAGTGTGGGAGAGGATGGTAGAATTCCAGGTGTAGCGGTGAAATGCGTAGAGATCTGGAGGAATACCGATGGCGAAGGCAGCCATCTGGCCTAACACTGACGCTGAGGTGCGAAAGCATGGGG
744	ASV_1994	Bacteria	Proteobacteria	Gammaproteobacteria	Oceanospirillales	Saccharospirillaceae	Reinekea	NA	GCAAGCGTTAATCGGAATTACTGGGCGTAAAGCGCGCGTAGGCGGTTTGTTAAGTTGGATGTGAAAGCCCTGGGCTCAACCTGGGAACTGCATTCAAAACTGGCAAACTGGAGTACGGCAGAGGCAAGTGGAATTTCCAGTGTAGCGGTGAAATGCGTAGAGATTGGAAGGAACACCAGTGGCGAAGGCGACTTGCTGGGCTGATACTGACGCTGAGGTGCGAAAGCGTGGGG
745	ASV_1995	Bacteria	Bdellovibrionota	Bdellovibrionia	Bacteriovoracales	Bacteriovoracaceae	NA	NA	GCAAGCGTTGTTCGGATTTATTGGGCGTAAAGCGCGCGCAGGCGGATTAGTAAGTCAGGTGTGAAATCTCGGGGCCCAACCCCGAAACTGCGCCTGAAACTATTGATCTAGAGTTGTCTAGGGGGAAGGGGAATTTCACGTGTAGGGGTAAAATCCGTAGAGATGTGAAGGAACACCTGAGGCGAAGGCGCCTTCCTGGGAACATACTGACGCTGAGGCGCGAAAGCGTGGGG
746	ASV_1996	Bacteria	Bacteroidota	Bacteroidia	Flavobacteriales	Flavobacteriaceae	NA	NA	GCAAGCGTTATCCGGAATCATTGGGTTTAAAGGGTCCGTAGGCGGTTAATTAAGTCAGGGGTGAAAGTTTGCGGCTCAACCGTAAAATTGCCTTTGATACTGGTTAACTTGAATATGTGTGAAGTGGTTAGAATATGTAGTGTAGCGGTGAAATGCATAGATATTACATAGAATACCGATTGCGAAGGCAGATCACTAACACATCATTGACGCTGATGGACGAAAGCGTGGGG
747	ASV_1998	NA	NA	NA	NA	NA	NA	NA	GCGAGCGTTATTCGGAATCACTGGGCGTAAAGCGTACGTAGGCGGCTTGACAAGTCAGAAGTGAAAGCCCAGGGCTCAACCCTGGAACTGCTTTTGAAACTGTCTCGCTAGAATCCGGGAGAGGTCAGCGGAATTCCCAGTGTAGAGGTGAAATTCGTAGATATTGGGAGGAACACCAGTGGCGTAGGCGGCTGGCTGGACCGGTATTGACGCTCAGGTACGAAAGTGTGGGG
748	ASV_2002	Bacteria	Proteobacteria	Gammaproteobacteria	NA	NA	NA	NA	GCAAGCGTTAATCGGAATTACTGGGCGTAAAGGGTGCGTAGGTGGTTTGTTAAGTCAGATGTGAAATCCCCGGGCTCAACCTGGGAACTGCATTTGAAACTAGCAGGCTAGAGTATGGTAGAGGGAAGTGGAATTTCCGGTGTAGCGGTGAAATGCGTAGATATCGGAAGGAACACCAGTGGCGAAGGCGGCTTCCTGGACCATAACTGACACTGAGGCACGAAAGCGTGGGG
749	ASV_2003	NA	NA	NA	NA	NA	NA	NA	GCGAGCGTTATTCGGAATTATTGGGCGTAAAGGGTCCGTAGGGGGTTCAATTAGTCTGATGTGAAATGTCAAGGCTCAACCTTGAAGGTGCATTGGAAACTGTTGAACTAGAGGATCGGAGAGGAAAGTAGAATTCCTGGTGTAGCGGTGGAATGCGTAGATATCAGGAGGAATACCGATAGCGAAGGCAGCTTTCTGGCCGATATCTGACCCTGATGGACGAAAGCTAGGTT
750	ASV_2005	Bacteria	Planctomycetota	Pla4 lineage	NA	NA	NA	NA	GCAAGCGTTGTTCGGTATCACTGGGCTTAAAGGGCGCGTAGGCGGCGTGGTACGGTTCGGGTGAAATCCCACGGCTTAACCGTGGAACTGCCTGGGCAACGGCCATGCTAGACAGCATCAGGGGATGGTGGAACTCCGGGTGGAGCGGTGAAATGCGTAGATATCCGGAGGAACGCCGGTGGCGAAAGCGACCATCTGGGGTGCTTGTGACGCTGAGGCGCGAAAGCTAGGGG
751	ASV_2007	Bacteria	Proteobacteria	Gammaproteobacteria	Piscirickettsiales	Piscirickettsiaceae	Candidatus Endoecteinascidia	NA	GCGAGCGTTAATCAGAATTACTGGGCGTAAAGGGCACGTAGGTTGTTTTTTAAGTCAGATGTGAAATCCCCGGGCTCAACCTTGGAATTGCATTTGATACTGAGAAACTGGAGTACTGTAGAGGAAAGGGGAATTCACGGTGTAGCGGTGAAATGCGTAGATATCGTGAGGAACATCGGTGGCGAAGGCGCCTTTCTGGATAGATACTGACACTGAGGTGCGAAAGCGTGGGG
752	ASV_2008	Bacteria	Bdellovibrionota	Bdellovibrionia	Bacteriovoracales	Bacteriovoracaceae	NA	NA	GCAAGCGTTGTTCGGATTTATTGGGCGTAAAGCGCGCGCAGGCGGATTGGTAAGTCAGGTGTGAAATCTCGGGGCCCAACCCCGAAACTGCGCCTGAAACTATTAATCTAGAGTTATCCAGAGGGAAGGGGAATTTCACGTGTAGGGGTAAAATCCGTAGAGATGTGAAGGAACACCAGAGGCGAAGGCGCCTTCCTGGGGATATACTGACGCTGAGGCGCGAAAGCGTGGGG
753	ASV_2014	Bacteria	Proteobacteria	Gammaproteobacteria	NA	NA	NA	NA	GCAAGCGTTAATCGGAATTACTGGGCGTAAAGAGCGCGTAGGTTGATATTTAAGTTAGATGTGAAATACCCGGGCTTAACCTGGGAGGGTCATCTAAAACTGGATGTCTAGAGTACAGTAGAGGAAAGTGGAATTTCCGGTGTAGCGGTGAAATGCGTAGATATCGGAAGGAACATCAGTGGCGAAGGCGACTTTCTGGACTGATACTGACACTGAGGCGCGAAAGCGTGGGT
754	ASV_2016	Bacteria	Proteobacteria	Gammaproteobacteria	Pasteurellales	Pasteurellaceae	NA	NA	GCGAGCGTTAATCGGAATAACTGGGCGTAAAGGGCACGCAGGCGGTGACTTAAGTGAGGTGTGAAAGCCCCGGGCTTAACCTGGGAATTGCATTTCATACTGGGTCGCTAGAGTACTTTAGGGAGGGGTAGAATTCCACGTGTAGCGGTGAAATGCGTAGAGATGTGGAGGAATACCGAAGGCGAAGGCAGCCCCTTGGGAATGTACTGACGCTCATGTGCGAAAGCGTGGGG
755	ASV_2018	NA	NA	NA	NA	NA	NA	NA	GCAAGCGTTGTCCGGATTTATTGGGTTTAAAGGGTGCGTAGGCGGGCGAATAAGTCAGTGGTGAAATCCTGCGGCTCAACCGTAGACTTGCCATTGATACTGTTTGTCTTGAGTATGTTCGAGGTATCTGGAATGCGTAGTGTAGCGGTGAAATGCATAGATATTACGCAGAACACCAATTGCGAAGGCAGGGTACTGGGACATAACTGACGCTGAGGCACGAAAGCGTGGGG
756	ASV_2020	Bacteria	Campilobacterota	Campylobacteria	Campylobacterales	Arcobacteraceae	NA	NA	GCAAGCGTTACTCGGAATCACTGGGCGTAAAGAGCGTGTAGGCGGGTTAATAAGTTTGAAGTGAAATCCTATAGCTCAACTATAGAACTGCTTTGAAAACTGTTAACCTAGAATATGGGAGAGGTAGATGGAATTTCTGGTGTAGGGGTAAAATCCGTAGAGATCAGAAGGAATACCGATTGCGAAGGCGATCTACTGGAACATTATTGACGCTGAGACGCGAAAGCGTGGGG
757	ASV_2021	NA	NA	NA	NA	NA	NA	NA	GCAAGCGTTGTTCGGATTCACTGGGTATAAAGGGTGCGCAGGCGGCCTGATAAGTCAGGGGTGAAATATGACGGCTCAACCGTCAAACGGCCCCTGAAACTGTCAGGCTTGAGTCCGGGAGAGGTAGGTGGAATTCCTGGTGTAGCGGTGAAATGCGTAAATATCAGGAGGAACACCGGTGGCGAAGGCGGCCTACTGGCCCGGTACTGACGCTCATGCACGAAAGCTAGGGG
758	ASV_2022	NA	NA	NA	NA	NA	NA	NA	GCAAGCGTTACCCAGTTTTACTATGGCGTAAAGGGCACGTAGGCGGTATACATAAGGTATCGTTCATTGCCATGGCTTACCCATGGCGCAGCGGTTCTCTTGGTATGCTCGAGTTTGACGGAGGAGAGTGGAATTTCTAGTGTAGAGGTAAAATTCGTAGATACTGGAAGGAACATCCAAAGCGAAAGCAGCTCTCTATATCAACACTGACGCTGAGGTGCGGAAGCGTGGGT
759	ASV_2025	Bacteria	Bacteroidota	Bacteroidia	Bacteroidales	Marinifilaceae	Marinifilum	NA	TCGAGCGTTATCCGGATTTATTGGGTTTAAAGGGTCCGTAGGCGGGTCTGTAAGTCAGTGGTGAAATCTCACAGCTCAACTGTGAAACTGCCATTGATACTGCAGGTCTTGAATTTAGTTGAGGTAGGCGGAATACGATATGTAGCGGTGAAATGCATAGATATATCGTAGAACACCGATTGCGAAGGCAGCTTACTAAGCTACGATTGACGCTGATGGACGAAAGCGTGGGG
760	ASV_2026	Bacteria	Bacteroidota	Bacteroidia	NA	NA	NA	NA	GCAAGCGTTATCCGGATTCATTGGGTTTAAAGGGTCCGTAGGCGGGTCTTTAAGTCAGTGGTGAAAGCCTACAGCTTAACTGTAGAACTGCCATTGATACTGGAGATCTTGAGTGTATTTGAAGTGGGCGGAATGTGTCATGTAGCGGTGAAATGCATAGATATGACACAGAACACCGATTGCGAAGGCAGCTCACTAAACTACAACTGACGCTGAGGGACGAAAGCGTGGGG
761	ASV_2027	Bacteria	Planctomycetota	Planctomycetes	Pirellulales	Pirellulaceae	Blastopirellula	NA	GCAAACGTTATTCGGAATCACTGGGCTTAAAGGGTGCGTAGGCGGCTATGTAGGTCTGATGTGAAATCCCACGGCTCAACCGTGGAACTGCGTTGGAAACCATGTAGCTTGAGGGAGACAGAGGAAAGCGGAACTGATGGTGGAGCGGTGAAATGCGCTGAGATCATCAGGAACACCGGTGGCGAAAGCGGCTTTCTGGGTCTCTTCTGACGCTGAGGCACGAAAGCTAGGGG
762	ASV_2029	Bacteria	Bacteroidota	Bacteroidia	NA	NA	NA	NA	GCAAGCGTTATCCGGATTTATTGGGTTTAAAGGGTGCGTAGGCGGGTTTGTAAGTCAGTGGTGAAATCCCGGGGCTCAACTCCGGAACTGCCATTGATACTGCAAGTCTAGAGTACAGATGAGGTAGGCGGAATATAGCATGTAGCGGTGAAATGCTTAGATATGCTATAGAACACCGATTGCGAAGGCAGCTTACTAGACTGTTACTGACGCTAAGGCACGAAAGCGTGGGG
763	ASV_2031	NA	NA	NA	NA	NA	NA	NA	GCAAGCGTTATCCGGAATTATTGGGCGTAAAGCGTCCGTAGGCGGTTTTATAAGTCTGTGGTTAAATCCCAGGGCTCAACCCTGGAATCGTCATAGAAACTATAAAACTAGAGTTGTGTAGGGGCAGATGGAATTCCAGAAGTAGGGGTAAAATCCGTAGATCTCTGGAGGAACACCAAACGCGAAGGCATTCTGCTGGGCACATACTGACGCTGAGGGACGAAAGCGTGGGG
764	ASV_2033	Bacteria	Bacteroidota	Bacteroidia	NA	NA	NA	NA	GCAAGCGTTATCCGGAATCACTGGGTTTAAAGGGTCCGCAGGTGGGCAGATAAGTCAGTGGTGAAATCCTACGGCTCAACCGTAGAACTGCCATTGATACTGTTTGTCTTGAGTAAGGTGGAAGTTGGCGGAATACAGCATGTAGCGGTGAAATGCGTAGATATGCTGTAGAACACCGATTGCGAAGGCAGCTGACTATACCTTTACTGACACTGAGGGACGAAAGCGTGGGG
765	ASV_2034	Bacteria	Proteobacteria	Gammaproteobacteria	F9P41300-M23	NA	NA	NA	GCAAGCGTTAATCGGAATTACTGGGCGTAAAGCGCACGTAGGTGGGCAAGTAAGTTGTTGGTGAAAAGCCCGGGCTTAACCTGGGTCTGCCCAGCAAAACTGCTAGTCTAGAGTGTATTAGAGGGAAGTGGAATTTCCGGTGTAGCAGTGAAATGCGTAGATATCGGAAGGAACACCAGTGGCGAAGGCGACTTCCTGGAATACTACTGACACTGAGGTGCGAAAGCGTGGGG
766	ASV_2036	Bacteria	Bacteroidota	Bacteroidia	Chitinophagales	Saprospiraceae	NA	NA	GCAAGCGTTATCCGGAATCACTGGGTTTAAAGGGTGCGTAGGCGGCGTTGTAAGTCAGAGGTGAAATCCCACAGCTTAACTGTGGAACTGCCTTTGATACTGCAATGCTTGAATCAGGTTGAGGTCGGCGGAATGTGTTGTGTAGCGGTGAAATGCATAGATATGACATAGAACACCAATTGCGAAGGCAGCTGGCTAGACCTGTATTGACGCTGAGGCACGAAAGCGTGGGT
767	ASV_2038	Bacteria	Desulfobacterota	Desulfobulbia	Desulfobulbales	Desulfocapsaceae	NA	NA	GCAAGCGTTGTTCGGAATTACTGGGCGTAAAGCGCGCGTAGGCGGCTACTTAAGTCAGATGTGAAAGTCCATGGCTCAACCATGGAAGTGCATTTGAAACTGGGTAGCTTGAGTATCAGAGGGGATAGTGGAATTCCCGGTGTAGAGGTGAAATTCGTAGATATCGGGAGGAATACCGGTGGCGAAGGCGACTATCTGGCTGAATACTGACGCTGAGGTGCGAAAGCGTGGGG
768	ASV_2039	NA	NA	NA	NA	NA	NA	NA	CCAAGCGTTAATCGGAATCACTGGGCTTAAAGGGTACGTAGGCGGCCCTGTAAGCATCTCGTGAAATCCCACGGCTCAACCGTGGAATTGCGGGGTGAACTACAGGGCTTGAGGCAGGTAGAGGTTGTCGGAACGATCGGTGGAGCGGTGAAATGCGTTGATATCGATCGGAACGCCAAAGGAGAAGTCAGGCAACTGGGCCTGTCCTGACGCTGAGGTACGAAAGCGTGGGT
769	ASV_2041	Bacteria	Firmicutes	Clostridia	Lachnospirales	Defluviitaleaceae	Defluviitaleaceae UCG-011	NA	GCAAGCGTTATCCGGATTTACTGGGTGTAAAGGGTACGTAGGCGGCCCATTAAGTCAGATGTGAAAGCCCGAGGCTCAACCTCGGGACTGCATTTGAAACTGGTGGGCTAGAGTACAGGAGAGGAAAGCGGAATTCCTAGTGTAGCGGTGAAATGCGTAGATATTAGGAAGAACACCAGTGGCGAAGGCGGCTTTCTGGACTGTAACTGACGCTGAGGTACGAAAGCGTGGGG
770	ASV_2047	NA	NA	NA	NA	NA	NA	NA	ACAAGCGTTGTTCGGATTTACTGGGTTTAAAGGGTGCGTAGGCGGCGCGACAAGTCAATGGTGAAATCCTATGGCTCAACCATAGAAGTGCTGTTGAAACTGTCGTGCTAGAGTAAAGAAGAGGTAAGTGGAATTTATGGTGTAGCGGTGAAATGCTTAGATATCATAAGGAAGACCGATAGCGAAGGCAACTTACTGGTATTTTACTGACGCTGAGGCACGAAAGCGTGGGG
771	ASV_2054	Bacteria	Bacteroidota	Bacteroidia	Flavobacteriales	NS9 marine group	NA	NA	GCAAGCGTTATCCGGATTTATTGGGTTTAAAGGGTCCGTAGGCGGGTCTTTAAGTCAGTGGTGAAAGCCTACAGCTCAACTGTAGAACTGCCATTGATACTGGAGACCTTGAGTACACTTGGAGTAAGCGGAATGTGTCATGTAGCGGTGAAATGCTTAGATATGACACAGAACACCGATCGCGAAAGCAGCTTACTAAATTGTTACTGACGCTGAGGGACGAAAGCGTGGGG
772	ASV_2055	Bacteria	Proteobacteria	Gammaproteobacteria	NA	NA	NA	NA	GCAAGCGTTAATCGGAATTACTGGGCGTAAAGCGCGCGTAGGCGGATGATTAAGTCGGATGTGAAAGCCCCGGGCTCAACCTGGGAACTGCATACGATACTGGTCATCTAGAGTACGAGAGAGGGTGGTAGAATTTCTAGTGTAGCGGTGAAATGCGTAGATATTAGAAGGAATACCGGTGGCGAAGGCGGCCACCTGGCTCGATACTGACGCTGAGGTGCGAAAGCGTGGGG
773	ASV_2056	Bacteria	Proteobacteria	Gammaproteobacteria	Alteromonadales	Alteromonadaceae	Aestuariibacter	NA	GCGAGCGTTAATCGGAATTACTGGGCGTAAAGCGCACGCAGGCGGTTTGTTAAGCTAGAAGTGAAAGCCCCGGGCTCAACCTGGGAAGGCCTTTTAGAACTGGCAAGCTAGAGTCTTGGAGAGGGGAGTGGAATTCCAGGTGTAGCGGTGAAATGCGTAGATATCTGGAGGAACATCAGTGGCGAAGGCGGCTCCCTGGCCAAAGACTGACGCTCATGTGCGAAAGTGTGGGT
774	ASV_2058	Bacteria	NA	NA	NA	NA	NA	NA	GCAAACGTTGTTCGGAATCACTGGGCATAAAGCGCGCGTAGGCGGCCTGTCAAGTGCGAAGTGAAAGCCCACGGCTTACCCGTGGAATTGCTTTGCATACTGTCGGGCTCGAGGACGGTAGGGGAAAGCGGAACTCTTGGTGGAGCGGTGAAATGCGTAGATATCAAGAGGAACACCAAAGGCGAAGGCAGCTTTCTGGTCCGTTTCTGACGCTGAGGCGCGAAAGCCAGGGT
775	ASV_2059	NA	NA	NA	NA	NA	NA	NA	GCAAGCGTTATTCGGATTTACTGGGTTTAAAGGGTGCGCAGGCGGCAAAGTAAGTCAGTAGTGAAATCCCATAGCTCAACTATGGAACTGCTATTGATACTGCTTCGCTAGAGTAAAGTAGAGGTAAGCGGAATTTATGGTGTAGCGGTGAAATGCTTAGATATCATAAGGAACTCCGATAGCGAAGGCAGCTTACTGGAATTTTACTGACGCTCAGGCACGAAAGCGTGGGG
776	ASV_2061	Bacteria	NA	NA	NA	NA	NA	NA	GCAAGCGTTGTTCGGAATTACTGGGCGTAAAGCGCGTGTAGGCGGCTAGTTAAGTCTGGTGTGAAAGCCCGGGGCTCACCCTCGGAAGTGCGCTGGAAACTGGCTAGCTAGAGTATGGGAGAGGGAAGCGGAATTCCTGGTGTAGCGGTGAAATGCGTAGATATCAGGAGGAACACCGGCGGCGAAGGCGGCTTCCTGGACCAATACTGACGCTGAGACGCGAAAGCGTGGGG
777	ASV_2062	NA	NA	NA	NA	NA	NA	NA	GCAAGCGTTAATCGGACTTACTGGGCGTAAAGGGCGTGTAGGCGGTTAGTTAAGTTAGATGTGAAAGACCTGGGCTCAACCTGGGAAGTGCATTTAATACTGGCTAGCTAGAGTGCAGTAGAGGGCAGTGGAATTTCTGGTGTAGCGGTGAAATGCGTAGATATCAGAAGGAACACCGATGGCGAAGGCAGCTGTCTGGACTGTAACTGACGCTGAGGCGCGAAAGCGTGGGT
778	ASV_2063	NA	NA	NA	NA	NA	NA	NA	GCAAGCGTTGTTCGGAATGACTGGGCGTAAAGAGCACGTAGGCGGGTTTGTAAGTTGGGTGTGAAAGCCCCGGGCTTAACCTGGGAACTGCATTCAAAACTACAGATCTTGAATACCTGAGAGGTTGGTAGAATTCCGGGTGTAGGAGTGAAATCCGTAGATATCCGGAGGAACATCGGCGGCGAAGGCGGCCAACTGGCAGTGTATTGACGCTGAGGTGCGAAAGCGTGGGG
779	ASV_2064	Bacteria	Bdellovibrionota	Bdellovibrionia	Bacteriovoracales	Bacteriovoracaceae	Peredibacter	NA	GCAAGCGTTGTTCGGATTTATTGGGCGTAAAGCGCGCGCAGGCGGATTAATAAGTCAGGTGTGAAATCTTGGGGCTTAACCCCGAAACTGCGCCTGAAACTATTAGTCTAGAATCTTGGAGAGGGAAGTAGAATTTCGCATGTAGGGGTAAAATCCGTAGAGATGCGAAGGAACATCAGAGGCGAAGGCGACTTCCTGGACAAGTATTGACGCTGAGGCGCGAAAGCGTGGGT
780	ASV_2065	Bacteria	Bacteroidota	Bacteroidia	Cytophagales	Cyclobacteriaceae	Ekhidna	NA	GCAAGCGTTGTCCGGATTTATTGGGTTTAAAGGGTACGTAGGCGGATCTTTAAGTCCGTGGTGAAAGCCTACAGCTTAACTGTAGAACTGCCATGGATACTGGAGATCTTGAATTCAGTTGAGGTAAGCGGAATTTATGATGTAGCGGTGAAATGCATAGATATCATAAAGAACACCTATTGCGAAGGCAGCTTGCTGGACTTGAATTGACGCTGAGGTACGAAAGCGTGGGG
781	ASV_2067	Bacteria	Proteobacteria	Gammaproteobacteria	Gammaproteobacteria Incertae Sedis	Unknown Family_4	Marinicella	NA	GCGAGCGTTAATCGGAATTACTGGGCGTAAAGGGTACGTAGGCGGCTTGATAAGTCAGATGTGAAATCCCCGGGCTTAACCTGGGAACTGCATTTGAAACTGTCTGGCTAGAGTGAGTGAGAGGTTAGTGGAATTCAAGGCGTAGCGGTGAAATGCGTAGAGGTCTTGAGGAACATCAGTGGCGAAGGCGACTGACTGGCACTACACTGACGCTGAGGTACGAAAGCGTGGGG
782	ASV_2070	NA	NA	NA	NA	NA	NA	NA	GCAAGCGTTATCCGGATTTACTGGGTTTAAAGGGTACGTAGGCTGTTTTATAAGTCAGTGGTGAAAACTAGCAGCTCAACTGTTAAAGTGCCATTGATACTGTAAAACTTGAGTATAGTAGAAGTGGGTGGAATTCTACATGTAGCGGTGAAATGCATAGATATGTAGAGGAACGCCAATAACGAAGGTAACTCACTAAGCTATTACTGACGCTGAGGTACGAAAGCGTGGGG
783	ASV_2072	NA	NA	NA	NA	NA	NA	NA	GCTAGCGTTGTTCGGAATTACTGGGCGTAAAGCGCATGTCGGCGGTCCGGATAGTCAGATGTGAAAGCCCGAGGCTCAACCTCGGAATTGCATTTGATACTGACGGACTAGAGAGTCGGAGAGGGTGGTGGAATTCCTAGTGTAGAGGTGAAATTCGTAGATATTAGGAGGAACACCAATGGCGAAGGCAGCCACCTGGCCGATTTCTGACGCTCAGATGCGAAAGCGTGGGG
784	ASV_2074	Bacteria	NA	NA	NA	NA	NA	NA	GCTAGCGTTGTTCGGAATCACTGGGCGTAAAGCGCGCGTAGGCGGACATGTAAGTCAGGTGTGAAATCCCGGGGCCCAACCCCGGAACTGCACTTGAAACTACATGTCTAGAGACTCGGAGGGGGTAGTGGAATTCCTAATGTAGGGGTGAAATCCGTAGAGATTAGGAGGAACACCGGTGGCGAAGGCGGCTACCTGGACGAGTACTGACGCTGAGGTGCGAAAGCGTGGGG
785	ASV_2075	NA	NA	NA	NA	NA	NA	NA	GCAAGCGTTGTTCGGATTGACTGGGCGTAAAGAGCACGTAGGCGGGTTTGTAAGTCGATTGTGAAATCCCAGAGCTTAACTCTGGAACTGCAGTCGAAACTGCAAATCTTGAATATCTGAGGGGTTGGTGGAATTCCAGGTGTAGAAGTGAAATTCGTAGATATCTGGAGGAACATCGGCGGCGAAGGCGGCCAACTGGCAGTATATTGACGCTGAGGTGCGAAAGCGTGGGG
786	ASV_2077	NA	NA	NA	NA	NA	NA	NA	GCAAGCGTTGTTCGGATTTACTGGGCGTAAAGAGCGTGTAGGCGGGACAGAAAGTCAGGTGTGAAATCTCAGGGCCTAACCCTGAAACTGCGCCTGAAACTTCTGACCTAGAATCTTGGAGAGGGAAGGGGAATTTCACATGTAGGGGTAAAATCCGTAGAGATGTGAAGGAACGCTCGAGGCGAAGGCGCCTTCCTGGACAAGTATTGACGCTGAGACGCGAAAGCGTGGGG
787	ASV_2078	NA	NA	NA	NA	NA	NA	NA	GCAAGCGTTGTTCGGATTTACTGGGCGTAAAGGGTGCGTAGGCGGATTTATAAGTCAGATGTGAAATCTCGGGGCCTAACCCCGAAACTGCGTCTGAAACTATTTATCTTGAATCTCGGAGAGGAAAGGGGAATTTCGCATGTAGGGGTAAAATCCGTAGAGATGCGAAGGAACATCAGGAGTGAAAACGCCTTTCTGGACGAGTATTGACGCTGAGGCACGAAAGCGTGGGG
788	ASV_2079	Bacteria	Bacteroidota	Bacteroidia	Flavobacteriales	Crocinitomicaceae	Crocinitomix	NA	CCAAGCGTTATCCGGAATCATTGGGTTTAAAGGGTTCGCAGGCGGTTAATTAAGTCAGTGGTGAAATCCCGGGGCTCAACTCCGGAACTGCCATTGATACTGATTGACTTGAGTTAAGTTGGAGTAGGCGGAATGTGTAGTGTAGCGGTGAAATGCTTAGATATTACACAGAACACCGATAGCGAAGGCAGCTTACTAAACTTATACTGACGCTCATGAACGAAAGCGTGGGG
789	ASV_2084	Bacteria	Proteobacteria	Alphaproteobacteria	Caulobacterales	Hyphomonadaceae	Algimonas	NA	GCTAGCGTTGTTCGGAATTACTGGGCGTAAAGCGTGCGTAGGCGGACTGGAAAGTCAGGTGTGAAATCCCGGGGCTCAACCCCGGAACTGCACTTGAAACTGTTAGTCTAGAGTTCTGGAGAGGTAAGTGGAATTCCTAGTGTAGAGGTGAAATTCGTAGATATTAGGAGGAACACCAGAGGCGAAGGCGGCTTACTGGACAGATACTGACGCTGAGGCACGAAAGTGTGGGG
790	ASV_2085	Bacteria	Firmicutes	Clostridia	Lachnospirales	Lachnospiraceae	Abyssivirga	NA	GCAAGCGTTATCCGGATTTACTGGGTGTAAAGGGTGCGTAGGCGGCAGAGTAAGTCAGATGTGAAAGCCCGAAGCTTAACTTCGGGACTGCATTTGAAACTACTCAGCTAGAGTGCAGGAGAGGAAAGCGGAATTCCTAGTGTAGCGGTGAAATGCGTAGATATTAGGAGGAACACCAGTGGCGAAGGCGGCTTTCTGGACTGTAACTGACGCTGAGGCACGAAAGCGTGGGG
791	ASV_2086	NA	NA	NA	NA	NA	NA	NA	GCAAGCGTTGTTCGGAATCACTGGGCTTAAAGCGTGCGCAGGCGGAAAAGAAAGTCAGAAGTGAAATCCCGGAGCTCAACTCCGGAACTGCTTTTGAAACTCCTTTTCTAGAATCCCGGAGGGGTCAGTAGAATTCCTAGTGTAGAGGTGAAATTCGCAGATATTAGGAGGAATACCAGTGGCGTAGGCGACTGGCTGGACGGGTATTGACGCTCATGTACGAAAGCGTGGGG
792	ASV_2087	NA	NA	NA	NA	NA	NA	NA	GCAAGCGTTATTCGGAATTATTGGGCGTAAAGAGCACGTAGGCGGGCGTTTCAGTCCGATGTGAAAGCGCTACCGCTCAACGGAGCGTTGCCGTTGGATACTGAACGTCTTGAGTATGGTAGAGGTTGGTGGAATTCCAGGTGTAGCGGTGGAATGCGTAGATATCTGGAAGAACATCCGTGGCGAAGGCGACCAACTGGGCCATTACTGACGCTGAGGTGCGAAAGCCAGGGG
793	ASV_2092	Bacteria	Proteobacteria	Gammaproteobacteria	NA	NA	NA	NA	CCAAGCGTTAATCGGAATTACTGGGCGTAAAGCGCGCGTAGGCGGCTTGTTAAGTCAGATGTGAAAGCCCCGGGCTCAACCTGGGAACTGCATTTGAAACTGGCAAGCTAGAGTGTGTGAGAGGTGAGTGGAATTTCCAGTGTAGCGGTGAAATGCGTAGAGATTGGAAGGAACATCAGTGGCGAAGGCGACTCACTGGCATAACACTGACGCTGAGGTGCGAAAGCGTGGGT
794	ASV_2093	Bacteria	Myxococcota	Polyangia	Haliangiales	Haliangiaceae	Haliangium	NA	GCGAACGTTGCTCGGATTTACTGGGCGTAAAGCGCGTGTAGGCGGACTCGCAAGTCGGTTGTGAAATCCCTGGGCTCAACCTAGGAACTGCATCCGAAACTGCTTGTCTTGAGTAATGGAGAGGGTGGCGGAATTCCCGGTGTAGAGGTGAAATTCGTAGATATCGGGAGGAACATCAGTGGCGAAGGCGGCCACCTGGACATTTACTGACGCTGAGACGCGAAAGCGTGGGG
795	ASV_2095	NA	NA	NA	NA	NA	NA	NA	GCAAGCGTTAATCGGATTTATTGGGCGTAAAGAGTGCGTAGGCGGAGTGAAAAGTTAGATGTGAAATCCCGAAGCTCAACTTCGGAACTGCATCTAAAACTTTCGTTCTCGAGGATAGACGGAGAAAAGGGAATTCCACGTGTAGCGGTGAAATGCGTAGATATGTGGAAGAACACCGGTGGCGAAAGCGCTTTTCTAGTTTATACCTGACGCTGAGGCACGAAAGCGAGGGG
796	ASV_2096	NA	NA	NA	NA	NA	NA	NA	GCAAGCGTTGTTCGGAATCACTGGGCGTAAAGGGTATGTAGGCGGACAGTTAAGTTGGATGTGAAAGCTTTGGGCTCAACCTGAAAACTGCATCCAAAACTGGTTGTCTTGAGTTTGGGATAGGTAAGCGGAATTCCTGGTGTAGGAGTGAAATCTATAGATATCAGGAAGAACACCGATGGCGAAGGCAGCTTACTGGCCTAAAACTGACGCTGAGGTACGAAAGCTAGGGG
797	ASV_2097	Bacteria	Proteobacteria	Gammaproteobacteria	Cellvibrionales	Microbulbiferaceae	Microbulbifer	NA	GCGAGCGTTAATCGGAATTACTGGGCGTAAAGCGCGCGTAGGCGGTTAGTTAAGCTGGATGTGAAAGCCCCGGGCTCAACCTGGGAACTGCATTCAGAACTGGCTGGCTAGAGTACGAGAGAGGGTAGTGGAATTTCCTGTGTAGCGGTGAAATGCGTAGATATAGGAAGGAACATCAGTGGCGAAGGCGACTGCCTGGCTCGATACTGACGCTGAGGTGCGAAAGCGTGGGG
798	ASV_2098	Bacteria	NA	NA	NA	NA	NA	NA	GCAAGCGTTGTTCGGAATTATTGGGCGTAAAGCGGGTGTAGGCGGTTCGGTAAGTCGGATGTGAAAGCCCAGGGCCCAACCCTGGAACTGCATTCGATACTGCCGAACTAGAGTCTCGGAGGGGGTGGCGGAATTCCCGGTGTAGAGGTGAAATTCGTAGATATCGGGAGGAACACCAGTGGCGAAGGCGGCCACCTGGACGATGACTGACGCTCAGACCCGAAAGCGTGGGG
799	ASV_2100	Bacteria	Campilobacterota	Campylobacteria	Campylobacterales	Sulfurimonadaceae	Sulfurimonas	NA	GCAAGCGTTATTCGGAATCACTGGGCGTAAAGGACGCGTAGGCGGGATAGAAAGTCAGGTGTGAAAGCCTACAGCTCAACTGTAGAACTGCACTTGAAACTCCTAACCTAGAGTATGGGAGGGGGAGATGGAATTAGTGGTGTAGGGGTAAAATCCGTAGATATCACTAGGAATACCGAAAGCGAAGGCGATCTCCTGGAACAATACTGACGCTAAGGCGTGAAAGCGTGGGG
800	ASV_2102	NA	NA	NA	NA	NA	NA	NA	GCTAGCGTTATTCGGAATAATTGGGCGTAAAGGACACGTAGGCGGTTTTGTAAGTTTTGGGTGAAATCCCTGGGCTCAACCCAGGAACTGCTCAGGATACTGCATAACTTGAGTATGGGGGAAGATAGTGGAATCTTTGGTGTAGAGGTGAAATTCTTAGATATCAGAGAGAACGTCGATGGCGAAAGCAACTATCTAAAACATTACTGACGCTGAGGTGTGAAGGCGTGGGG
801	ASV_2107	NA	NA	NA	NA	NA	NA	NA	GCAAGCGTTGTCCGGATTTATTGGGTTTAAAGGGTGCGCAGGCGGTTTATTAAGTTAGTGGTGAAATCGTCCCGCTCAACGGGATACCCGCCATTGATACTGGTAAACTTGAGTGTGTCTGAGGAGGTTGGAATGCGTGGTGTAGCGGTGAAATGCATAGATATCACGCAGAACACCGATTGCGAAGGCAGACCTCTGGGACATAACTGACGCTGAGGCACGAAAGCGTGGGG
802	ASV_2108	Bacteria	Planctomycetota	Planctomycetes	Pirellulales	Pirellulaceae	Blastopirellula	NA	GCAAACGTTATTCGGAATCACTGGGCTTAAAGGGTGCGTAGGCGGGTTTAAAGGTCTGATGTGAAAGCCCACGGCTCAACCGTGGAATTGCGTTGGAAACCATGAACCTTGAGGAGATCAGAGGTGAGCGGAACTGATGGTGGAGCGGTGAAATGCGTTGATATCATCAGGAACACCGGTGGCGAAAGCGGCTCGCTGGGATCTTTCTGACGCTGAGGCACGAAAGCTAGGGG
803	ASV_2109	NA	NA	NA	NA	NA	NA	NA	ACAAGCGTTGTTCGGAATTACTGGGCGTAAAGCGCACGTAGGCGGGCTAAGAAGTCGGTTGTGAAAGCCCAGAGCTCAACTTTGGAATTGCAGCCGAAACCATTAGTCTTGAATGCCTGAGAGGATGGCGGAATTCCTGGTGTAGAAGTGAAATTCGTAGATATCAGGAGGAACACCGGAGGCGAAGGCGGCTATCTGGCAGTGCATTGACGCTGAGGTGCGAAAGCGTGGGG
804	ASV_2112	Bacteria	Proteobacteria	Alphaproteobacteria	Rickettsiales	Rickettsiaceae	Candidatus Megaira	NA	GCTAGCGTTGTTCGGATTTACTGGGCGTAAAGGGCGCGTAGGCGGATTAGTAAGTTGGGAGTGAAAGCCCGGGGCTCAACCTCGGAACTGCTTTCAAAACTGCTAGTCTTGAGTGAAGTAGGGGATGATGGAATTCCTAGTGTAGAGGTGAAATTCTTAGATATTAGGAGGAACACCGGTGGCGAAGGCGGTCATCTGGACTTCAACTGACGCTGAGGCGCGAAAGCGTGGGG
805	ASV_2114	NA	NA	NA	NA	NA	NA	NA	GCAAGCGTTGTCCGGATTTATTGGGTTTAAAGGGTGCGCAGGCGGATTTATAAGTCAGTGGTGAAAGCCTTCGGCTCAACCGGAGAATTGCCATTGATACTGTAGGTCTTGAGTATGTTCGAGGTTTCTGGAATACGTAGTGTAGCGGTGAAATGCATAGATATTACGTAGAACACCAATTGCGAAGGCAGGAGACTGGGACATAACTGACGCTGAGGCACGAAAGCGTGGGG
806	ASV_2118	NA	NA	NA	NA	NA	NA	NA	GCAAGCGTTGTCCGGAATCATTGGGCGTAAAGGGTTCGTAGGTGGAATTGTAAGTCTGGTGTGAAAGCCCACAGCTTAACTGTGGAACTGCACTGGATACTGCTTTTCTTGAATTACAGAGGGGATTGTGGAATTTCTGGTGTAGAGGTGAAATTTGTAGAGATCAGAAAGAACACCGGTGGCGAAGGCGACAATCTGGCTGTTAATTGACACTGAGGAACGAAAGCGTGGGG
807	ASV_2119	Bacteria	Bacteroidota	Bacteroidia	Chitinophagales	Saprospiraceae	Aureispira	NA	GCAAGCGTTATCCGGAATCACTGGGTTTAAAGGGTACGCAGGCGGTTATATAAGTCAGACGTCAAAGGCTGTGGCTAAACCATGGTACGCGTTTGAAACTATATAACTTGAATATGATCGAGGTTCATGGAATGCTTCATGTAGCGGTGAAATGCATAGATATGAAGTAGAACACCAATTGCGAAGGCAGTGGACTAGGTCATGATTGACGCTGAGGTACGAAAGCGTGGGT
808	ASV_2120	Bacteria	Proteobacteria	Gammaproteobacteria	NA	NA	NA	NA	GCAAGCGTTAATCGGAATTACTGGGCGTAAAGGGTGCGTAGGTGGCTAGATAAGTTAGATGTGAAATCCCCGGGCTTAACCTGGGAACTGCGTTTAATACTGTTTAGCTAGAGTATTGTAGAGGTAAGTGGAATTTCCGGTGTAGCGGTGAAATGCGTAGATATCGGAAGGAACACCAGTGGCGAAGGCGACTTACTGGACAAATACTGACACTGAGGCACGAAAGCGTGGGT
809	ASV_2124	Bacteria	Proteobacteria	Gammaproteobacteria	NA	NA	NA	NA	GCGAGCGTTAATCGGAATTACTGGGCGTAAAGCGTGCGTAGGCGGTTTATTAAGTCGGATGTGAAAGCCCCGGGCTCAACCTGGGAATTGCATCCGAAACTGGTAAGCTAGAGTACAGAAGAGGAAAGTGGAATTCCCGGTGTAGCGGTGAAATGCGTAGATATCGGGAGGAACACCAGTGGCGAAGGCGACTTTCTGGTCTGATACTGACGCTGAGGTACGAAAGCGTGGGG
810	ASV_2125	Bacteria	Desulfobacterota	Desulfuromonadia	PB19	NA	NA	NA	GCAAGCGTTGTTCGGAATTATTGGGCGTAAAGCGCGCGCAGGCGGGTCATTAAGTCTGATGTGAAATCCCTCGGCTCAACCGAGGACGTGCATTGGATACTGGTGACCTTGAGTCCTGGAGAGGAAAGCGGAATTCCCAGTGTAGAGGTGAAATTCGTAGATATTGGGAGGAACACCGGTGGCGAAGGCGGCTTTCTGGACAGTGACTGACGCTGAGGCGCGAAAGCGTGGGT
811	ASV_2126	NA	NA	NA	NA	NA	NA	NA	ACAAGCGTTAATCGGAATTACTGGGCGTAAAGCGTACGTAGGCGGTTTTGTAAGTAGGCTGTGAAAGCCCCGGGCTTAACCTGGGAACTGCAGTCTAAACTACATGACTAGAGAACAGCAGAGGGAGGTGGAATTCCTGGTGTAGCGGTGAAATGCGTAGAGATCAGGAAGAACACCGGTGGCGAAGGCGACCTCCTGGGCTGTGTCTGACGCTGAGGTACGAAAGCGTGGGG
812	ASV_2127	Bacteria	Bdellovibrionota	Bdellovibrionia	Bacteriovoracales	Bacteriovoracaceae	NA	NA	GCAAGCGTTGTTCGGATTTATTGGGCGTAAAGCGCGCGCAGGCGGATTTATAAGCCAGATGTGAAATCTCGGGGCCTAACCCCGAAACTGCGTCTGGAACTGTAAGTCTAGAATCTCGGAGAGGGAAGGGGAATTTCACATGTAGGGGTAAAATCCGTAGAGATGTGAAGGAACACCAGAGGCGAAGGCGCCTTCCTGGACGAGTATTGACGCTGAGGCGCGAAAGCGTGGGG
813	ASV_2128	Bacteria	Bacteroidota	Bacteroidia	Flavobacteriales	Flavobacteriaceae	Costertonia	NA	CCGAGCGTTATCCGGAATCATTGGGTTTAAAGGGTCCGTAGGCGGGCCGTTAAGTCAGGGGTGAAATACTGCGGCTCAACCGTAGAGGTGCCCTTGATACTGGCGGTCTTGAGTGACGGTGGGGCGGCCGGAATATGTGGTGTAGCGGTGAAATGCATAGATATCACATAGAACACCGATCGCGAAGGCAGGTCGCCAACCGTGTACTGACGCTGATGGACGAAAGCGTGGGG
814	ASV_2129	Bacteria	Planctomycetota	Phycisphaerae	Phycisphaerales	Phycisphaeraceae	SM1A02	NA	CCGAGCGTTATTCGGAATCACTGGGCTTAAAGGGAACGCAGGCTGGCTCGCAAGCATCTCGTGAAATCCCCCGGCTCAACCGGGGAACTGCGGGGTGAACTGCGAGCCTTGAGGTGGGTAGAGGTCATCGGAACGATCGGTGGAGCGGTGAAATGCGTAGATATCGATCGGAACGCCGAAGGTGAAGACAGGTGACTGGGCCCATCCTGACGCTCATGTTCGAAAGCGTGGGG
815	ASV_2131	NA	NA	NA	NA	NA	NA	NA	GCAAGCGTTGTTCGGAATGATTGGGCGTAAAGCGCATGTAGGCGGTTCGGTATGTCCATTGTGAAATCCCAGGGCTTAACCCTGGAATTGCAGTGGAAACTGCCGATCTTGAATACCTGAGGGGGTGGGGGAATTCCTGGTGTAGTAGTGAAATACGTAGATATCAGGAGGAACACCCGAGGCGAAGGCGCCCACCTGGTGGTGTATTGACGCTGAGATGCGAAAGCGTGGGG
816	ASV_2132	Bacteria	NA	NA	NA	NA	NA	NA	GCTAGCGTTGTTCGGATTTACTGGGCGTAAAGAGCGCGTAGGCGGCATAGCAAGTTGGGAGTGAAAGCCCGGGGCTCAACCTCGGAACTGCTCTCAAAACTGCTGAGCTAGAGTGTGGTAGAGGATGATGGAATTCCTAGTGTAGAGGTGAAATTCTTAGATATTAGGAGGAACACCAGAGGCGAAGGCGGTCATCTGGGCCAATACTGACGCTGAGGCGCGAAAGCGTGGGG
817	ASV_2133	Bacteria	Verrucomicrobiota	Verrucomicrobiae	Verrucomicrobiales	Rubritaleaceae	Rubritalea	NA	CCGAGCGTTATTCGGAATCACTGGGCGTAAAGGGAGCGTAGGCTGCGTGGTAAGTCAGATGTGAAATCTCAGGGCTCAACCCTGAAACTGCATTCGATACTGCCATGCTAGAGTAATGGAGAGGTAACTGGAATTCTCGGTGTAGCAGTGAAATGCGTGGATATCGAGAGGAAGACCAATGGCGAAAGCAGGTTACTGGACATTTACTGACGCTGAGGCTCGAAGGCTAGGGT
818	ASV_2134	Bacteria	Spirochaetota	Spirochaetia	Spirochaetales	Spirochaetaceae	NA	NA	GCAAGCGTTGTTCGGATTTATTGGGCGTAAAGGGCGTGTAGGCGGTTAATCAAGCCTGATGTGAAATACCCCGGCTTAACCGGGGGGCCGCGTTGGGAACTGATAGACTAGAGTGTAAGAGGGGTAGTTGGAATTCCAGGTGTAGGGGTGAAATCTGTAGATATCTGGAAGAACACCGGTGGCGAAGGCGAACTACTGGCTATACACTGACGCTGAGGCGCGAAAGTGTGGGG
819	ASV_2135	Bacteria	Cyanobacteria	Cyanobacteriia	Phormidesmiales	Phormidesmiaceae	Acrophormium PCC-7375	NA	GCAAGCGTTATCCGGAATTATTGGGCGTAAAGCGTCCGTAGGCGGTTAATTAAGTCAGTTGTTAAAGACTGCAGCTCAACTGTGGGAGAGCAACTGAAACTGATTGACTAGAGTATGGTAGGGGTAGAGGGAATTCCTAGTGTAGCGGTGAAATGCGTAGATATTAGGAAGAACACCAGTGGCGAAGGCGCTCTACTGGGCCGTAACTGACGCTGATGGACGAAAGCTAGGGG
820	ASV_2137	Bacteria	Proteobacteria	Alphaproteobacteria	Caulobacterales	Caulobacteraceae	Brevundimonas	NA	GCTAGCGTTGCTCGGAATTACTGGGCGTAAAGGGAGCGTAGGCGGACATTTAAGTCAGGGGTGAAATCCCGGGGCTCAACCTCGGAATTGCCTTTGATACTGGGTGTCTTGAGTATGAGAGAGGTGTGTGGAACTCCGAGTGTAGAGGTGAAATTCGTAGATATTCGGAAGAACACCAGTGGCGAAGGCGACACACTGGCTCATTACTGACGCTGAGGCTCGAAAGCGTGGGG
821	ASV_2138	Bacteria	Desulfobacterota	Desulfuromonadia	PB19	NA	NA	NA	GCAAGCGTTGTTCGGAATTATTGGGCGTAAAGCGCGCGCAGGCGGACCATTAAGTCTGATGTGAAATCCCTCGGCTCAACCGAGGACGTGCATTGGATACTGGTGGTCTTGAGTCCTGGAGAGGGAAGCGGAATTCCCAGTGTAGAGGTGAAATTCGTAGATATTGGGAGGAACACCGGCGGCGAAGGCGGCTTCCTGGACAGTGACTGACGCTGAGGCGCGAAAGCGTGGGT
822	ASV_2143	Bacteria	Proteobacteria	Gammaproteobacteria	Piscirickettsiales	Piscirickettsiaceae	Candidatus Endoecteinascidia	NA	GCGAGCGTTAATCGGAATTACTGGGCGTAAAGGGCACGTAGGTTGTTTTTTAAGTCAGATGTGAAATCCCTGGGCTCAACCTAGGAATTGCATTTGATACTGGAAGACTGGAGTACTGTAGAGGAAAGGGGAATTCACGGTGTAGCGGTGAAATGCGTAGATATCGTGAGGAACATCGGTGGCGAAGGCGCCTTTCTGGACAGATACTGACACTGAGGTGCGAAAGCGTGGGT
823	ASV_2147	Bacteria	Bacteroidota	Bacteroidia	Chitinophagales	Saprospiraceae	Portibacter	NA	GCAAGCGTTATCCGGAATCACTGGGTTTAAAGGGTGCGTAGGCGGCCCTGTAAGTCAGAGGTGAAAGCCCACCGCTTAACGGTGGAACTGCCTTTGATACTGCAGAGCTTGAATCAGGCTGAGGTCAGCGGAATGTGTCATGTAGCGGTGAAATGCATAGATATGACATAGAACACCAATTGCGAAGGCAGCTGGCTAGACCTGTATTGACGCTGAGGCACGAAAGCGTGGGG
824	ASV_2150	Bacteria	NA	NA	NA	NA	NA	NA	GCAAGCGTTAATCGGAATTACTGGGCGTAAAGGGCGCGTAGGTGGATGAGTGTGTTGGATGTGAAAGCCCCGGGCTTAACCCGGGATTGTCATTCAAAACTGCTTGTCTAGAGTGCAGTAGAGGAAAGTGGAATTTCCGGTGTAGCGGTGGAATGCATAGATATCGGAAGGAACACCAGTGGCGAAGGCGGCTTTCTGGACTGTAACTGACACTGAGGCGCGAAAGCGTGGGG
825	ASV_2155	NA	NA	NA	NA	NA	NA	NA	GCAAGCGTTGTCCGGAATCACTGGGCGTAAAGGGAGCGTAGGCGGAAAATTAAGTCAGATGTGAAAGTTTGCGGCTCAACCGTAAAATTGCATTTGATACTGATTTTCTTGAGTATCGGAGGGGAAGGCGGAATTCCTGGTGTAGCGGTGAAATGCGCAGATATCAGGAAGAACACCGATGGCGAAGGCAGCCTTCTGGACGATAACTGACGCCGAGGCTCGAAAGCGTGGGG
826	ASV_2156	Bacteria	NA	NA	NA	NA	NA	NA	GCAAGCGTTGTTCGGATTTATTGGGCGTAAAGCGTACGTAGGCGGTTTTGTAAGTCAGGTGTGAAATCTTGGGGCTCAACCCCGAAACTGCGCCTGAAACTACTAAACTAGAATCTTGGAGGGGAAGGTAGAATTTCGCATGTAGGGGTAAAATCCGTAGAGATGCGAAGGAACATCAGAGGCGAAGGCGACCTTCTGGACAAGTATTGACGCTGAGGTACGAAAGCGTGGGG
827	ASV_2158	NA	NA	NA	NA	NA	NA	NA	GCAAGCGTTGTTCGGAATGACTGGGCGTAAAGCGCACGTAGGCGGGTCACTAAGTCAGATGTGAAATCCCCGGGCTTAACCTGGGAACTGCATTTGAAACTGGTGATCTTGAATGCCTGAGGGGTTGGTGGAATTCCAGGTGTAGGAGTGAAATCCGTAGATATCTGGAGGAACACCAGAGGCGAAGGCGGCCAACTGGCAGTGCATTGACGCTGAGGTGCGAAAGCGTGGGG
828	ASV_2159	NA	NA	NA	NA	NA	NA	NA	GCGAGCGTTGTCCGGAATTACTGGGCGTAAAGGGCACGTAGGCGGCCTTATCAGTTGGGTGTGAAATCCCGGGGCTCAACCCCGGAACTGCATCCAATACTGTGAGGCTAGAGACCGAAAGAGGAAAATGGAATTACGAGTGTAGAGGTGAAATTCGTAGATATTCGTAGGAACACCAGAGGCGAAGGCGATTTTCTGGTTCGGTACTGACGCTCAGGTGCGAAAGCGTGGGG
829	ASV_2160	Bacteria	Fusobacteriota	Fusobacteriia	Fusobacteriales	Fusobacteriaceae	Fusobacterium	NA	ACAAGCGTTATCCGGATTTATTGGGCGTAAAGCGCGTCTAGGTGGTTATGTAAGTCTGATGTGAAAATGCAGGGCTCAACTCTGTATTGCGTTGGAAACTGCATGACTAGAGTACTGGAGAGGTAAGCGGAACTACAAGTGTAGAGGTGAAATTCGTAGATATTTGTAGGAATGCCGATGGGGAAGCCAGCTTACTGGACAGATACTGACGCTAAAGCGCGAAAGCGTGGGT
830	ASV_2161	Bacteria	NA	NA	NA	NA	NA	NA	GCAAGCGTTGTTCGGAATTACTGGGCGTAAAGGGCGCGTAGGCGGTTTGTCACGTCAGATGTGAAAGCCCCGGGCTCAACCTGGGAGGTGCATTTGATACGGGCAGGCTTGAACCCGGCAGAGGGTGGTGGAATTCCCAGTGTAGAGGTGAAATTCGTAGATATTGGGAAGAACACCGATGGCGAAGGCAGCCACCTGGGCCGGTGTTGACGCTGAGGCGCGAAAGCGTGGGG
831	ASV_2163	NA	NA	NA	NA	NA	NA	NA	GCAAGCGTTGTCCGGATTTATTGGGTTTAAAGGGTGCGTAGGCGGTCTGATAAGTCAGAGGTGAAAGTCAAGAGCTTAACTGTTGAATTGCCTTTGATACTGTTAGACTAGAGTAACGTAGAGGTAAGAGGAATTTGTGGTGTAGCGGTGAAATGCATAGATACCACAAGGAACACCGATAGCGAAGGCATCTTACTAGACGTTAACTGACGCTGATGCACGAGAGCGTGGGT
832	ASV_2164	Bacteria	Actinobacteriota	Actinobacteria	Corynebacteriales	Corynebacteriaceae	Corynebacterium	NA	GCGAGCGTTGTCCGGAATTACTGGGCGTAAAGAGCTCGTAGGTGGTTTGTCGCGTCGTTTGTGGAATACCGCAGCTTAACTGCGGGGTTGCAGGCGATACGGGCATAACTTGAGTGCTGTAGGGGAGACTGGAATTCCTGGTGTAGCGGTGGAATGCGCAGATATCAGGAGGAACACCGATGGCGAAGGCAGGTCTCTGGGCAGTAACTGACGCTGAGGAGCGAAAGCATGGGG
833	ASV_2165	Bacteria	Proteobacteria	Gammaproteobacteria	NA	NA	NA	NA	GCGAGCGTTAATCGGAATTACTGGGCGTAAAGCGCGCGTAGGCGGCGACTTAAGTCGGGTGTGAAAGCCCCGGGCTCAACCTGGGAACTGCATCCGATACTGGGTCGCTAGAGTACGAGAGAGGGAGGTAGAATTCCACGTGTAGCGGTGAAATGCGTAGATATGTGGAGGAATACCAGTGGCGAAGGCGGCCTCCTGGCTCGATACTGACGCTGAGGTGCGAAAGCGTGGGG
834	ASV_2166	Bacteria	Bacteroidota	Bacteroidia	NA	NA	NA	NA	CCAGGCGTTATCCGGATTCATTGGGTTTAAAGGGTGCGTAGGCGGGCTAATAAGTCAGTGGTGAAATCCTGCAGCTTAACTGTAGAACTGCCATTGATACTGTTGGTCTTGAGTATAGTTGAGGTAGGCGGAATGTGTCATGTAGCGGTGAAATGCTTAGATATGACACAGAACACCGATTGCGAAGGCAGCTTACTAAACTATTACTGACGCTGATGCACGAAAGCGTGGGG
835	ASV_2167	NA	NA	NA	NA	NA	NA	NA	GCAAGCGTTGTTCGGATTGACTGGGCGTAAAGGGCACGTAGGCTGGTTTGTAAGTCGATTGTGAAATCCCAGGGCTTAACCTTGGAACTGCAGTCGAAACTACAAATCTTGAATATCTGAGGGGTTAGTGGAATTCCAGGTGTAGAAGTGAAATTCGTAGATATCTGGAGGAACATCGGCGGCGAAGGCGGCTAACTGGCAGTATATTGACGCTGAGGTGCGAAAGCGTGGGG
836	ASV_2168	NA	NA	NA	NA	NA	NA	NA	GCAAGCGTTGTTCGGAATTACTGGGCGTAAAGCGTACGTAGGCGGTTGGTTAAGTCGAATGTTAAAGCTCGGAGCTCAACTCCGTAGATGCATTCGATACTGGTCAACTAGAGGGCGTTAGAGGAAAGCGGAATTCCAAGTGTAGCGGTGAAATGCGTAGATATTTGGAGGAACATCGGTAGCGAAAGCGGCTTTCTGGGACGTTCCTGACGCTGAGGTACGAAAGCGTGGGT
837	ASV_2171	NA	NA	NA	NA	NA	NA	NA	GCTAGCGTTGTTCGGAATTACTGGGCGTAAAGCGCATGTAGGCGGATTGGCAAGTCAGATGTGAAATTCCAGGGCTCAACCTTGGACGTGCATCTGAAACTGCTAATCTTGAGTATGGGAGAGGGTAACGGAATTCCTGGTGTAGTGGTGAAATACGTAGATATCAGGAGGAACATCGGTGGCGAAGGCGGTTGCCTGGCCCAATACTGACGCTGAGATGCGAAAGCGTGGGG
838	ASV_2172	Bacteria	NA	NA	NA	NA	NA	NA	ACAAACGTTGTTCGGAATCACTGGGCATAAAGCGCACGTAGGCGGCCTGTTAAGTCAGATGTGAAAGCCCTCGGCTCAACCGAGGAACTGCATCTGAAACTGGCAGGCTCGAGGACGACAGGGGTGAGTGGAACTCCAGGTGGAACGGTGAAATGTGTAGATATCTGGAGGAACACCGGTGGCGAAAGCGGCTCACTGGGTCGTCTCTGACGCTGAGGTGCGAAAGCTAGGGT
839	ASV_2173	NA	NA	NA	NA	NA	NA	NA	GCAAGCGTTATCCGGATTTACTGGGTTTAAAGGGTACGTAGGCGGCATAGTAAGTCAGTGGTGAAATCTAGCAGCTTAACTGCTAACGTGCCATTGATACTGCTAAGCTAGAGTATAGTAGAGGTAGGCGGAATTCTGCATGTAGTAGTGAAATGCGTAGATATGCAGAGGAACACCGATAACGAAGGTAGCTTACTGGGCTATTACTGACGCTGAGGTACGAAAGCGTGGGG
840	ASV_2174	Bacteria	Firmicutes	Clostridia	Clostridiales	Clostridiaceae	NA	NA	GCAAGCGTTGTCCGGAATTACTGGGCGTAAAGGATGCGTAGGCGGATGCTTAAGTCAGATGTGAAAATCCCGGGCTTAACTTGGGAACTGCATTTGAAACTGGGCATCTAGAGTGCAGGAGAGGAGAGTGGAATTCCTAGTGTAGCGGTGAAATGCGTAGAGATTAGGAAGAACACCAGTGGCGAAGGCGGCTCTCTGGACTGTAACTGACGCTGAGGCATGAAAGCGTGGGG
841	ASV_2175	Bacteria	Verrucomicrobiota	Verrucomicrobiae	Verrucomicrobiales	DEV007	NA	NA	CCAAGCGTTGTTCGGAATTACTGGGCGTAAAGCGTGCGTAGGCGGCGAGGTAAGTCAGATGTGAAATCCCGGAGCTCAACTCCGGAACTGCATCCGATACTGCCTTGCTAGAGTAATGGAGGGGCATCTGGAATTCACGGTGTAGCAGTGAAATGCGTGGATATCGTGAGGAACACTAGTGGCGAAGGCGAGATGCTGGACATTTACTGACGCTGAGGTACGAAGGCCAGGGT
842	ASV_2176	Bacteria	Proteobacteria	Alphaproteobacteria	Rickettsiales	Rickettsiaceae	NA	NA	GCTAGCGTTGTTCGGAATTACTGGGCGTAAAGAGCATGTAGGCGGATTAGTAAGTTGGAAGTGAAAGCCCGGGGCTTAACCTCGGAACTGCTTTCAAAACTGCTAGTCTAGAGTGTGGTAGGGGGTGACGGAATTCCTAGTGTAGAGGTGAAATTCTTAGATATTAGGAGGAACACCGGTGGCGAAGGCGGTCACCTGGGCCACAACTGACGCTGAGATGCGAAAGCGTGGGG
843	ASV_2177	Bacteria	Fusobacteriota	Fusobacteriia	Fusobacteriales	Leptotrichiaceae	Leptotrichia	NA	GCGAGCGTTATCCGGAATTATTGGGCATAAAGGGCATCTAGGCGGATATACAAGTCAGGGGTGAAAACTTAGGGCTCAACTCAAAGCTTGCCTTTGAAACTGTATATCTAGAGTGCTGGAGAGGTGGACGGAACTACACGAGTAGAGGTGAAATTCGTAGATATGTGTAGGAATGCCGATGATGAAGATAGTCCACTGGACAGCAACTGACGCTGAAGTGCGAAAGCTAGGGG
844	ASV_2178	NA	NA	NA	NA	NA	NA	NA	GCGAACGTTATTCGGATTTACTGGGCGTAAAGCGATCGTAGGCGGATTGTTAAGTTAGATGTGAAAGCCCTGGGCTCAACCCGGGAACTGCATTTAAAACTGGCAGTCTAGAGTGTTGGAGAGGATGACGGAATTCCAAGTGTAGAGGTGAAATTCGTAGATATTTGGAGGAACATCAGTGGCGAAGGCGGTTGTCTGGCCAAACACTGACGCTGAGGGTCGAAAGCGTGGGG
845	ASV_2179	Bacteria	Firmicutes	Clostridia	NA	NA	NA	NA	GCGAGCGTTGTCCGGAATTACTGGGTGTAAAGGGTGCGTAGGCGGGGATGCAAGTCAGATGTGAAAGACCGGGGCTCAACTCCGGGGCTGCATTTGAAACTGCAACTCTTGAGTGCAGGAGAGGAAAGCGGAATTCCTAGTGTAGCGGTGAAATGCGTAGAGATTAGGAGGAACACCAGTGGCGAAGGCGGCTTTCTGGACTGTAACTGACGCTGAGGCACGAAAGCGTGGGG
846	ASV_2180	Bacteria	Planctomycetota	Planctomycetes	NA	NA	NA	NA	GCGAACGTTATTCGGAATCACTGGGCTTAAAGGGTGCGTAGGCGGCTTTACAAGTCAGGTGTGAAATCCCACGGCTCAACCGTGGAACTGCGCTTGAAACTGTAAAGCTTGAGTATCTCAGGGGTGAGCGGAACTTCCAGTGGAGCGGTGAAATGTGTTGATATTGGAAGGAACACCGGTAGCGAAAGCGGCTCACTGGGGGATGTCTGACGCTGAGGCACGAAAGCTGGGGG
847	ASV_2181	Bacteria	Bacteroidota	Bacteroidia	Chitinophagales	NA	NA	NA	GCAAGCGTTATCCGGAATCACTGGGTTTAAAGGGTGCGTAGGTGGCGTTATAAGTCAGAAGTGAAAGCCTGCAGCTTAACTGTGGAATTGCTTTTGAAACTGTAATGCTTGAATCGGGCTGAGGTTAGCGGAATGTGACATGTAGCGGTGAAATGCTTAGATATGTCATAGAACACCAATTGCGAAGGCAGCTGACTAGACCTGTATTGACACTGAGGCACGAAAGCGTGGGG
848	ASV_2182	Bacteria	NA	NA	NA	NA	NA	NA	GCGAGCGTTGTTCGGAATTACTGGGCGTAAAGGGCGCGCAGGCGGCTAATCCAGTCAGGTGTGAAAGCCCTGGGCTTAACCTAGGAACTGCACTTGATACTGATTAGCTAGAAAACGGAAGAGGGCAGTGGAATTCCCAGTGTAGAGGTGAAATTCGTAGATATTGGGAAGAACACCAGTGGCGAAAGCGGCTGCCTGGTCCGATTTTGACGCTGAGGTGCGAAAGCGTAGGT
849	ASV_2183	NA	NA	NA	NA	NA	NA	NA	GCAAGCGTTAATCGGAATTACTGGGCGTAAAGGGCTCGCAGGCGGTTGGCTAAGTCGGGTGTGAAATCTTCGGGCTTAACCTGAAGTGGTCACTCGAGACTGGTCAACTAGAGTATGGTAGAGGATAGTGGAATTTCCGGTGTAGCGGTGAAATGCGTAGATATCGGAAGGAACACCAGTGGCGAAGGCGGCTATCTGGACCATAACTGACGCTCATGAGCGAAAGCGTGGGG
850	ASV_2184	NA	NA	NA	NA	NA	NA	NA	GCAAGCGTTATCCGGATTTACTGGGTTTAAAGGGTATGTAGGCGGTTTTGTAAGTCAGTAGTGAAAGCTAGCAGCTTAACTGTTAGATTGCTATTGATACTGCTAAACTTGAGTGTAGTTGAGGTGGGTGGAATTTTATGTGTAGCAGTGAAATGCATAGATATATAGAGGAACACCGATAACGAAGGTAACTCACCAAGCTATTACTGACGCTGAGATACGAAAGCGTGGGT
851	ASV_2185	NA	NA	NA	NA	NA	NA	NA	GCGAGCGTTATCCGGATTTATTAGGTTTAAAGGGTACGTAGGCTGCCGTTTAAGCCAGGGGTGAAATTCTGTGGCTCAACCATGGGACTGCCTTTGGAACTGGACGGCTAGAGTTGTGACGGGGTAGGCGGAATAAGTGGAGTAGCGGTGAAATGCATAGATACCACTTAGAACACCGATAGCGAAGGCAGCTTACCAGGCACACACTGACGCTGATGTACGAAAGCGTGGGT
852	ASV_2189	Bacteria	Proteobacteria	Gammaproteobacteria	NA	NA	NA	NA	GCAAGCGTTAATCGGAATTACTGGGCGTAAAGGGCACGTAGGCGGACTTTTAAGTCGAATGTGAAAGCCCCAAGCTTAACTTGGGAACTGCATTCGATACTGAAAGTCTAGAGTATGGTAGAGGGAAGTGGAATTTCCGGTGTAGCGGTGAAATGCGTAGATATCGGAAAGAACACCAGTGGCGAAGGCGGCTTCCTGGACCAATACTGACGCTGAGGTGCGAAAGCGTGGGG
853	ASV_2190	Bacteria	Proteobacteria	Alphaproteobacteria	Rhodobacterales	Rhodobacteraceae	NA	NA	GTTAGCGTTGTTCGGAATTACTGGGCGTAAAGCGCGCGTAGGCGGACCAGAAAGTTGGGGGTGAAATCCCGGGGCTCAACCCCGGAACTGCCTCCAAAACTCCTGATCTAGAGTTCGAGAGAGGTGAGTGGAACTCCGAGTGTAGAGGTGAAATTCGTAGATATTCGGAAGAACACCAGTGGCGAAGGCGGCTCACTGGCTCGATACTGACGCTGAGGTGCGAAAGTGTGGGG
854	ASV_2191	Bacteria	NA	NA	NA	NA	NA	NA	GCAAGCGTTATCCGGAATTACTGGGTTTAAAGGGCGCGTAGGCGGGTTAATAAGTCAGAGGTGAAATCTTACAGCTTAACTGTGAAATTGCCTTTGAAACTGTTAATCTTGAATTAGGACGAGGTGTGTGGAATGTGACATGTAGCGGTGAAATGCATAGATATGTCATAGAACACCGATTGCGAAGGCAGCACACTAGACCTATATTGACGCTGAGGCGCGAAAGCGTGGGG
855	ASV_2192	Bacteria	NA	NA	NA	NA	NA	NA	CCAAGCGTTGTCCGGATTCATTGGGTTTAAAGGGTACGTAGGTGGGCTATTAAGTCAGTGGTGAAAGCCTGCAGCTTAACTGTAGAATTGCCATTGAAACTGATAGTCTTGAGTGTGGTTGAGGTGGTTGGAATATATCATGTAGCGGTGAAATGCTTAGATATGATGTAGAACACCGATTGCGAAGGCAGATCACTAAACCATTACTGACACTGAGGTACGAAAGCATGGGG
856	ASV_2193	Bacteria	Actinobacteriota	Actinobacteria	Corynebacteriales	Corynebacteriaceae	Corynebacterium	NA	GCAAGCGTTGTCCGGAATTACTGGGCGTAAAGAGCTCGTAGGTGGTTTGTCGCGTCGTCTGTGAAAGCCCGGGGCTTAACTCCGGGTCTGCAGGCGATACGGGCATAACTAGAGTGCTGTAGGGGAGACTGGAATTCCTGGTGTAGCGGTGAAATGCGCAGATATCAGGAGGAACACCGATGGCGAAGGCAGGTCTCTGGGCAGTAACTGACGCTGAGGAGCGAAAGCATGGGG
857	ASV_2194	Bacteria	NA	NA	NA	NA	NA	NA	GCAAGCGTTAATCGGAATTACTGGGCGTAAAGGGCTCGCAGGCGGCCAATTAAGTCGAATGTGAAATCCCCGGGCTTAACCTGGGGCGGTCATTCGATACTGGTTGGCTAGAGTAGGATAGAGGAAAGTGGAATTTCCGGTGTAGCGGTGAAATGCGTAGATATCGGAAGGAACACCAGTGGCGAAGGCGGCTTTCTGGATCCTAACTGACGCTCATGAGCGAAAGCGTGGGG
858	ASV_2196	Bacteria	Proteobacteria	Alphaproteobacteria	NA	NA	NA	NA	GCTAGCGTTGTTCGGAATTACTGGGCGTAAAGCGCGCGTAGGCGGTGCATCAAGTCAGAGGTGAAAGCCCAGGGCTCAACCCTGGAATAGCCTTTGAGACTGATGCGCTAGAGTACGGAAGAGGTGAGTGGAATTCCCAGTGTAGAGGTGAAATTCGTAGATATTGGGAAGAACACCAGTGGCGAAGGCGGCTCACTGGTCCGTAACTGACGCTGAGGTGCGAAAGCGTGGGG
859	ASV_2197	NA	NA	NA	NA	NA	NA	NA	CCAAGCGTTATCCGGATTTATTGGGTTTAAAGGGTGCGTAGGTGGCTGTATAAGTCAGTAGTGAAATCTCGGAGCTCAACTCCGAACGTGCTATTGAAACTGTATAGCTTGAATTCAGACGAGGCAGGCGGAATGTGTAATGTAGCGGTGAAATGCATAGATATTACACAGAACACCGATAGCGAAGGCAGCTTGCCAGACTGCGATTGACACTAATGCACGAAAGCGTGGGT
860	ASV_2198	Bacteria	Verrucomicrobiota	Lentisphaeria	Lentisphaerales	Lentisphaeraceae	Lentisphaera	NA	GCGAGCGTTATTCGGATTTACTGGGCGTAAAGGGTCCGTAGGGGGATATATAAGTCTGATGTGAAATTTCAGGGCTCAACCCTGAACCTGCATTGGAAACTGTGTATCTAGAATCCGGTAGAGGTAAGCGGAATTTGTGGTGTAGCGGTGGAATGCGTAGATATCACAAGGAACACCAAAGGCGAAAGCAGCTTACTGGGCCGGTATTGACCCTGAGGGACGAAAGCTAAGGT
861	ASV_2200	Bacteria	NA	NA	NA	NA	NA	NA	GCTAGCGTTGTTCGGAATTACTGGGCGTAAAGAGCGTGTAGGCGGATTGTCAAGTCAGAGGTGAAAGCCCAGGGCTCAACCTTGGAACTGCCTTTGAAACTGACAGTCTAGAATCTCGGAGGGGGAAGCGGAATTCCTAATGTAGGGGTGAAATCCGTAGATATTAGGAGGAACACCGGTGGCGAAGGCGGCTTCCTGGACGAGTATTGACGCTGAGACGCGAAAGCGTGGGG
862	ASV_2201	NA	NA	NA	NA	NA	NA	NA	GCAAGCGTTAATCGGAATTACTGGGCGTAAAGCGCGCGTAGGCGGTTTGGATAGTAGGCTGTGAAATCCCCGGGCTTAACCTGGGAACTGCAGTCTAAACTTCCTAACTAGAGATCAGTAGAGGGAGGTGGAATTCCTGGTGTAGCGGTGAAATGCGTAGAGATCAGGAAGAACATCAGTGGCGAAGGCGACCTCCTGGACTGTGTCTGACGCTGAGGTGCGAAAGCGTGGGT
863	ASV_2203	Bacteria	Proteobacteria	Gammaproteobacteria	NA	NA	NA	NA	GCGAGCGTTAATCGGAATCACTGGGCGTAAAGCGTACGTAGGCGGTTATTTAAGTCAGATGTGAAAGCCCCGGGCTTAACCTGGGAATTGCATTTGAAACTGGATAGCTAGAGTACAGTAGAGGATAGCGGAATTCCACGTGTAGCGGTGAAATGCGTAGATATGTGGAGGAACATCAGTGGCGAAGGCGGCTATCTGGATTGATACTGACGCTGAGGTACGAAAGCGTGGGG
864	ASV_2204	Bacteria	Proteobacteria	Alphaproteobacteria	Rickettsiales	AB1	NA	NA	GCTAGCGTTGTTCGGAATGACTGGGCGTAAAGGGCGCGTAGGCGGTTTTGTTAGTCAGGCGTGAAAGCCCTGGGCTTAACCTGGGAACTGCGTTTGATACTGCAAGACTTGAGGACGGAAGAGGAAAGTGGAATTCCTAGTGTAGAGGTGAAATTCGTAGATATTAGGAGGAACACCAGAGGCGAAGGCGGCTTTCTGGTCCGTTACTGACGCTGAGGCGCGAAAGCGTGGGG
865	ASV_2205	Bacteria	Bacteroidota	Bacteroidia	Chitinophagales	Saprospiraceae	NA	NA	GCAAGCGTTATCCGGAATCACTGGGTTTAAAGGGTGCGTAGGCGGATAAATAAGTCAGAGGTGAAAGCTCTGAGCTCAACTGAGGAATTGCCTTTGATACTGTTTATCTTGAATGATGTTGAGGTTAGCGGAATGAGTCATGTAGCGGTGAAATGCATAGATATGACTTAGAACACCAATTGCGAAGGCAGCTAGCTAGGCATTTATTGACGCTGAGGCACGAAAGCGTGGGG
866	ASV_2207	Bacteria	Myxococcota	Polyangia	Haliangiales	Haliangiaceae	Haliangium	NA	GCAAACGTTGCTCGGAATCATTGGGCGTAAAGCGCGCGTAGGCGGCTTGATTAGTCGGATGTGAAAGCCCTCGGCTTAACCGGGGAAGTGCATTCGAAACTGTCAGGCTTGAGTATGGGAGAGGGTTGCGGAATTCCCGGTGTAGAGGTGAAATTCGTAGATATCGGGAGGAACACCAGAGGCGAAGGCGGCAGCCTGGACCAATACTGACGCTGAGGTGCGAAAGCGTGGGG
867	ASV_2209	Bacteria	NA	NA	NA	NA	NA	NA	GCTAGCGTTATTCGGAATCATTGGGCGTAAAGGGTGTGTAGACGGCGCATTAAGTCAACTGTTAAATTCTCCGGCCTAACCGGAGCTCAGCGGTAGAAACTGGTGTGCTAGAGGGTGAAAGAGAGAAGTGGAATTCTCGGAGTAGCGGTAAAATGCGTAGATCTCGAGAGGAACACCGATGGCGAAGGCAGCTTCTTGGTTCACTCCTGACGTTGAGACACGAAAGCGTGGGG
868	ASV_2210	Bacteria	Cyanobacteria	Cyanobacteriia	Cyanobacteriales	Xenococcaceae	Chroococcidiopsis PCC-6712	NA	GCAAGCGTTATTCGGAATTATTGGGCGTAAAGCGTCCGCAGGTGGTGCCTCAAGTCTGCTGTCAAAGACCGAAGCTTAACTTCGGGCAGGCAGTGGAAACTGAAGCACTAGAGTACGGTAGGGGTAGAGGGAATTTCCAGTGTAGCGGTGAAATGCGTAGAGATTGGAAAGAACACCAGTGGCGAAGGCGCTCTACTGGACCGTAACTGACACTCAGGGACGAAAGCTAGGGG
869	ASV_2211	Bacteria	Bdellovibrionota	Bdellovibrionia	Bacteriovoracales	Bacteriovoracaceae	Halobacteriovorax	NA	GCAAGCGTTATTCGGATTTATTGGGCGTAAAGCGCGCGCAGGCGGATTATTAAGCCAGATGTGAAATCTCGGGGCTCAACCTCGAAACTGCGTCTGGAACTGATAGTCTAGAATTATGGAGGGGGAAGCGGAATTTCGCATGTAGGGGTAAAATCCGTAGAGATGCGAAGGAACACCAGAGCCGAAGGGGGCTTCCTGGCCATATATTGACGCTGAGGCGCGAAAGCGTGGGG
870	ASV_2212	Bacteria	Acidobacteriota	Holophagae	Acanthopleuribacterales	Acanthopleuribacteraceae	Acanthopleuribacter	NA	GCAAGCGTTATTCGGAATTACTGGGCGTAAAGGGCGCGCAGGCGGTCTGTTAAGTGAGAAGTGAAAGCCCACGGCTCAACCGTGGAGGTGCTTCTCATACTGGCAGACTAGAGGATGGGAGAGGAAAGTGGAATACCCGGTGTAGCGGTGAAATGCGTAGAGATCGGGTGGAACACCAGTGGCGAAGGCGACTTTCTGGACCATTTCTGACGCTGAGGCGCGAAAGCGTGGGG
871	ASV_2213	Bacteria	Bacteroidota	Bacteroidia	Flavobacteriales	Flavobacteriaceae	Aureivirga	NA	GCAAGCGTTATCCGGAATCATTGGGTTTAAAGGGTCCGTAGGCGGATAATTAAGTCAGAGGTGAAATCCCGCAGCTTAACTGTGGAACTGCCTTTGATACTGGTTATCTTGAGTCACATTGAAGTAGATGGAATGTGTAGTGTAGCGGTGAAATGCTTAGAGATTACACAGAACACCGATTGCGAAGGCAGTCTACTAAGTGTGTACTGACGCTGATGGACGAAAGCGTGGGG
872	ASV_2214	Bacteria	Firmicutes	Bacilli	Lactobacillales	NA	NA	NA	GCAAGCGTTGTCCGGATTTATTGGGCGTAAAGCGAGCGCAGGCGGTCAATTAAGTCTGATGTGAAAGCCCCCGGCTCAACCGGGGAGGGTCATTGGAAACTGGTTGACTTGAGTGCAGAAGAGGAGAGTGGAATTCCATGTGTAGCGGTGAAATGCGTAGATATATGGAGGAACACCAGTGGCGAAGGCGACTCTCTGGTCTGTAACTGACGCTGAGGCTCGAAAGCGTGGGT
873	ASV_2215	Bacteria	Cyanobacteria	Cyanobacteriia	NA	NA	NA	NA	GCAAGCGTTATCCGGAATTATTGGGCGTAAAGCGTCCGCAGGCGGCACTATAAGTCTGCTGTCAAAGACCGCAGCTCAACTGCGGAAAGGCAGTGGAAACTGTAGAGCTAGAGTACGGTAGGGGTAGAGGGAATTCCCAGTGTAGCGGTGAAATGCGTAGAGATTGGGAAGAACACCAGTGGCGAAAGCGCTCTACTGGGCCGTAACTGACGCTCAGGGACGAAAGCTAGGGG
874	ASV_2216	Bacteria	Verrucomicrobiota	Verrucomicrobiae	Opitutales	Puniceicoccaceae	Coraliomargarita	NA	GCAAGCGTTACTCGGATTCACTGGGCGTAAAGGGTGCGTAGGCCGCTAAGCGTGTCGGGTGTGAAATCTCGGGGCTCAACCTCGAAACTGCGCCCGAAACTGTTTAGCTAGAGTGTCGGAGAGGTAAGCGGAATTCCAGGTGTAGCGGTGAAATGCGTAGATATCTGGAGGAACACCAATGGCGAAGGCAGCTTACTGGACGACAACTGACGCTGAGGCACGAAAGCGTGGGT
875	ASV_2217	Bacteria	Proteobacteria	Alphaproteobacteria	NA	NA	NA	NA	GCTAGCGTTGTTCGGAATTACTGGGCGTAAAGCGCGCGTAGGCGGACTGTTAAGTCGGGGGTGAAATCCCGGGGCTCAACCCCGGAACTGCCTTCGATACTGGCGGTCTAGAGTCCGTGAGAGGTTGGTGGAATGGCGAGTGTAGAGGTGAAATTCGTAGATATTCGCCGGAACACCAGTGGCGAAGGCGGCCAACTGGCACGGTACTGACGCTGAGGTGCGAAAGTGTGGGG
876	ASV_2218	NA	NA	NA	NA	NA	NA	NA	GCGAGCGTTGTCCGGATTCACTGGGCGTAAAGGGCGCGTAGGCGGCGATACAAGTCAGAGGTGAAAGCTATAGGCTCAACCTGTAAACTGCCTTTGAAACTGTATTGCTTGAGTATTGCAGAGGAAAGTGGAATTCATGGTGTAGCGGTGAAATGCGTAGATATCATGGAGAACACCTATGGCGAAGGCAGCTTTCTGGGCAAATACTGACGCTGAGGCGCGAAAGCTAGGGT
877	ASV_2219	Bacteria	Planctomycetota	Planctomycetes	Pirellulales	Pirellulaceae	Rhodopirellula	NA	CCAAACGTTATTCGGTATCACTGGGCTTAAAGCGTGCGTAGGCGGCTTGGTAGGTGAGATGTGAAAGCCCACGGCTCAACCGTGGAATTGCGTTTCAAACCCCCAAGCTTGAGGAAGACAGGGGTGTCGGGAACTTATGGTGGAGCGGTGAAATGCGTTGATATCATAGGGAACACCGGTGGCGAAGGCGCGACACTGGGTCTTTACTGACGCTGAGGCACGAAAGCTAGGGT
878	ASV_2220	Bacteria	Actinobacteriota	Actinobacteria	Corynebacteriales	Corynebacteriaceae	Corynebacterium	NA	GCGAGCGTTGTCCGGAATTACTGGGCGTAAAGGGCTCGTAGGTGGTTTGTCGCGTCGTCTGTGAAATTCTGGGGCTTAACTCCGGGCGTGCAGGCGATACGGGCATAACTTGAGTGCTGTAGGGGTAACTGGAATTCCTGGTGTAGCGGTGAAATGCGCAGATATCAGGAGGAACACCGATGGCGAAGGCAGGTTACTGGGCAGTTACTGACGCTGAGGAGCGAAAGCATGGGT
879	ASV_2221	Bacteria	Proteobacteria	Alphaproteobacteria	Rhodobacterales	Rhodobacteraceae	NA	NA	GTTAGCGTTGTTCGGAATTACTGGGCGTAAAGCGCACGTAGGCGGACTGGAAAGTTGGGGGTGAAATCCCGGGGCTCAACCTCGGAACTGCCTCCAAAACTGCTAGTCTAGAGTTCGAGAGAGGTGAGTGGAATTCCGAGTGTAGAGGTGAAATTCGTAGATATTCGGAGGAACACCAGTGGCGAAGGCGGCTCACTGGCTCGATACTGACGCTGAGGTGCGAAAGTGTGGGG
880	ASV_2222	NA	NA	NA	NA	NA	NA	NA	GCAAGCGTTAACCGGATTTACTGGGCGTAAAGAGTGCGTAGGCTGAAAGATTAGTCAGATGTGAAATTCCGGTACTTAATATCGGAGCTGCATTTGAAACTGTCTTTCTTGAGAGTGGACGGAGAAAGCGGAATTCCGTATGTAGCGGTGGAATGCGTAGATATACGGAAGAACACCTGTGGCGAAAGCGGCTTTCTAGTTTATTTCTGACGCTGAGGCACGAAAGCGTGGGG
881	ASV_2223	Bacteria	Firmicutes	Bacilli	Izemoplasmatales	Izemoplasmataceae	Izimaplasma	NA	GCGAGCGTTATCCGGAATTATTGGGCGTAAAGCGTGCGTAGGCGGTTTGTTAAGTCAAATCTGAAAGCCCCCGGCTTAACCGGGGAGGGTGATTTGAAACTGGCAGACTTGAGTACGGCAGAGGTTAGTGGAATTCAATGTGTAGCGGTGGAATGCGTAGATATATTGAGGAACACCAGTGGCGAAGGCGGCTAACTGGACCGGAACTGACGCTGATGCACGAAAGCGTGGGG
882	ASV_2224	NA	NA	NA	NA	NA	NA	NA	GCAAGCGTTATTCGGAATTATTGGGCGTAAAGAGCGCGTAGGCGGACGGACAAGTCTGGTGTGAAATCGCTACCGCTTAACGGAGCGTCGCCACTGGAAACTGTTCGTCTTGAGTGTGGCAGAGGTTGGTGGAATTCCAGGTGTAGCGGTGGAATGCGTAGATATCTGGAAGAACACCGGTGGCGAAGGCGACCAACTGGGCCATTACTGACGCTGAGGCGCGAAAGCCAGGGG
883	ASV_2225	Bacteria	Desulfobacterota	Desulfobacteria	Desulfobacterales	Desulfobacteraceae	Desulfocella	NA	GCAAGCGTTATTCGGAATCATTGGGCGTAAAGGGCGCGTAGGCGGTTTATCAAGTCAGATGTGAAATCCCGGGGCTTAACCCCGGTAGGTCATTTGAAACTGGTAAACTTGAGTTCGGTAGAGGAAAGCGGAATTCCTGGTGTAGCGGTGAAATGCGTAGATATCAGGAGGAACATCAGTGGCGAAGGCGGCTTTCTGGCCCGAAACTGACGCTGAGGCGCGAAGGCGTGGGT
884	ASV_2231	Bacteria	Proteobacteria	Gammaproteobacteria	Alteromonadales	Colwelliaceae	Colwellia	NA	GCAAGCGTTAATCGGAATTACTGGGCGTAAAGCGTGCGTAGGCGGTTTGTTAAGCAAGATGTGAAAGCCCAGGGCTCAACCTTGGAACTGCATTTTGAACTGGCAAACTAGAGTACTGTAGAGGGTGGTGGAATTTCCAGTGTAGCGGTGAAATGCGTAGAGATTGGAAGGAACATCAGTGGCGAAGGCGGCCACCTGGACAGATACTGACGCTGAGGCACGAAAGCGTGGGG
885	ASV_2232	NA	NA	NA	NA	NA	NA	NA	GCAAGCGTTATCCGGAATCACTGGGTTTAAAGGGTACGTAGGCTGTTATATAAGTCAGAAGTGAAAGCTCACTGCTCAACAGTGAAATTGCTTTTGATACTGTATAACTAGAGACAGATAGAGGTGCGCGGAATGCGTCATGTAGCGGTGAAATGCATAGATATGACGTAGAACGCCGATAGTGAAGACAGCGCACTAGGTCTGATCTGACGCTGAGGTACGAAAGCGTGGGG
886	ASV_2233	Bacteria	Bacteroidota	Ignavibacteria	Ignavibacteriales	Melioribacteraceae	NA	NA	GCTAGCGTTGTCCGGATTTACTGGGTGTAAAGGGCGCGCAGGCGGATTTGTCAGTCAGGGGTGAAATCCTACAGCTCAACTGTAGAACTGCCTTTGATACTGCAAATCTTGAGTTCGGAAGAGAGAGGCGGAATTCCAGGTGTAGTGGTGAAATACGTAGATATCTGGAAGAACACCAGAGGCGAAGGCGGTCTCTTGGTCCGCAACTGACGCTGAGGCGCGAAAGCGTGGGG
887	ASV_2235	Bacteria	Bdellovibrionota	Bdellovibrionia	Bdellovibrionales	Bdellovibrionaceae	OM27 clade	NA	GCAAGCGTTGCTCGGAATCACTGGGCGTAAAGCGAACGCAGGCTGATTTTTAAGTCGGATGTGAAAGCCCCGGGCTCAACCCGGGAATTGCATTCGAAACTGGATATCTTGAGTCCGAGAGAGGGTGGTGGAATTCCTGGTGTAGAGGTGAAATTCGTTGATATCAGGAGGAACATCGGCGGCGAAGGCGGCCACCTGGCTCGGTACTGACGCTCATGTTCGAAAGCGTGGGG
888	ASV_2237	Bacteria	Bacteroidota	Bacteroidia	NA	NA	NA	NA	GCAAGCGTTATCCGGATTCATTGGGTTTAAAGGGTGCGTAGGCGGGACATTAAGTCAGTGGTGAAATCTCTCAGCTCAACTGAGAAACTGCCATTGATACTGATGTTCTTGAGTTTGATTGAAGTAGGCGGAATGAGGCATGTAGCGGTGAAATGCATAGATATGCCTCAGAACACCGATCGCGAAGGCAGCTTACTAAGTCAATACTGACGCTGAGGCACGAAAGCGTGGGG
889	ASV_2238	Bacteria	Bacteroidota	Bacteroidia	Flavobacteriales	NA	NA	NA	GCAAGCGTTATCCGGATTTATTGGGTTTAAAGGGTCCGTAGGTGGGGCTGTAAGTCAGTGGTGAAATCTTTCGGCTTAACCGGAAAACTGCCATTGATACTGCAGTTCTTGAGTATACTCGAGGTAGGCGGAATGTGTCATGTAGCGGTGAAATGCATAGATATGACACAGAACACCGATAGCGAAGGCAGCTTACCAGATTATAACTGACACTGAGGGACGAAAGCGTGGGG
890	ASV_2239	Bacteria	NA	NA	NA	NA	NA	NA	GCAAGCGTTATTCGGAATTATTGGGCGTAAAGCGCATGTAGGCGGAAAAGTCAGTCAGATGTGAAAGCCCGGGGCTCAACCCCGGAAGTGCATTTGAAACAGCTTTTCTTGAGTACTGGAGAGGTAAGTGGAATTCCTGGTGTAGAGGTGAAATTCGTAGATATCAGGAGGAACACCGGTGGCGAAGGCGACTTACTGGACAGATACTGACGCTGAGATGCGAAGGCGTGGGG
891	ASV_2241	Bacteria	Proteobacteria	Gammaproteobacteria	NA	NA	NA	NA	GCGAGCGTTAATCGGAATTACTGGGCGTAAAGCGCGCGTAGGCGGTTTGTTAAGTCAGATGTGAAAGCCCAGGGCTTAACCTTGGAATTGCATCTGATACTGGCAGGCTAGAGTGCAGGAGAGGGAAGTGGAATTTCCGGTGTAGCGGTGAAATGCGTAGAGATCGGAAGGAACACCAGTGGCGAAGGCGACTTCCTGGACTGACACTGACGCTGAGGTGCGAAAGCGTGGGG
892	ASV_2242	NA	NA	NA	NA	NA	NA	NA	GCGAGCGTTGTTCGGAATCACTGGGCGTAAAGCGTGCGCAGGCGGATTTGCAAGTCAGGAGTGAAATCCCAGGGCTCAACCCTGGAACTGCTCTTGAAACTGCAAGTCTAGAGTCCCGGAGAGGTAAGGGGAATTCCGAGTGTAGAGGTGAAATTCGCAGATATTCGGAGGAACACCAGTGGCGTAGGCGCCTTACTGGACGGGTACTGACGCTCAGGCACGAAAGCATGGGG
893	ASV_2243	Bacteria	Proteobacteria	Gammaproteobacteria	Burkholderiales	Burkholderiaceae	Ralstonia	NA	CCAAGCGTTAATCGGAATTACTGGGCGTAAAGCGTGCGCAGGCGGTTGTGCAAGACCGATGTGAAATCCCCGAGCTTAACTTGGGAATTGCATTGGTGACTGCACGGCTAGAGTGTGTCAGAGGGGGGTAGAATTCCACGTGTAGCAGTGAAATGCGTAGAGATGTGGAGGAATACCGATGGCGAAGGCAGCCCCCTGGGATAACACTGACGCTCATGCACGAAAGCGTGGGG
894	ASV_2244	Bacteria	NA	NA	NA	NA	NA	NA	GCAAACGTTGCTCGGAATCACTGGGCGTAAAGCGCGTGTAGGCGGATTTCCAAGTCAGATGTGAAAGCCCTGGGCTCAACCCAGGAACTGCATTTGAAACTGGGAGTCTTGAGTACTGGAGAGGAAAGCGGAATTCCTGGTGTAGAGGTGAAATTCGTAGATATCAGGAGGAACACCGGTGGCGAAGGCGGCTTTCTGGACAGTTACTGACGCTGAGACGCGAAAGCGTGGGG
895	ASV_2246	Bacteria	Bdellovibrionota	Bdellovibrionia	Bacteriovoracales	Bacteriovoracaceae	Peredibacter	NA	GCAAGCGTTATTCGGATTTACTGGGCGTAAAGCGCGCGCAGGCGGATTCGTAAGTCAGATGTGAAATCTCGGAGCTCAACTCCGAAACTGCGTCTGAAACTACGGATCTAGAGTTATGGAGGGGGAAGTGGAATTTCGCATGTAGGGGTAAAATCCGTAGAGATGCGAAGGAACACCAGAGGCGAAGGCGACTTCCTGGCCATTAACTGACGCTGAGGCGCGAAAGCGTGGGG
896	ASV_2248	Bacteria	Planctomycetota	Phycisphaerae	Phycisphaerales	Phycisphaeraceae	Urania-1B-19 marine sediment group	NA	CCGAGCGTTGCGCGGAATCACTGGGCTTAAAGCGTGCGTAGGCGGGCGTGCAGGCGTCTTGTGAAAGCCCTCGGCTCAACCGAGGAATTGCTTGACGAACCGCATGCCTTGAGGCAGGTAGGGGCTGTCGGAACGATAGGTGGAGTGGTGAAATGCGTTGATATCTATCGGAACACCGAAGGAGAAATCAGGCAGCTGGGCCTGTCCTGACGCTGAGGCACGAAAGCGTGGGG
897	ASV_2249	Bacteria	Bacteroidota	Bacteroidia	NA	NA	NA	NA	CCAAGCGTTATCCGGATTCATTGGGTTTAAAGGGTGCGTAGGCGGGAAGCTAAGTCAGTGGTGAAAGCCCACAGCTCAACTGTGGAACTGCCATTGATACTGGTTTTCTTGAATGCGATTGAAGTGGGCGGAATATGACATGTAGCGGTGAAATGCATAGATATGTCATAGAACACCGATAGCGAAGGCAGCTCACTAAGTCGTTATTGACGCTGAGGCACGAAAGCGTGGGG
898	ASV_2254	Bacteria	Bdellovibrionota	Bdellovibrionia	Bacteriovoracales	Bacteriovoracaceae	Peredibacter	NA	GCAAGCGTTGTTCGGATTTACTGGGCGTAAAGCGCGCGCAGGCGGATAAGCAAGTCAGATGTGAAATCTCGGGGCTCAACCCCGAAACTGCGTCTGAAACTGCTAATCTAGAGTCTCACAGGGGGTTGGGGAATTTCACGTGTAGGGGTAAAATCCGTAGAGATGTGAAGGAACACCGGTGGCGAAGGCGCCAACCTGGATGAGCACTGACGCTGAGGCGCGAAAGCGTGGGG
899	ASV_2255	NA	NA	NA	NA	NA	NA	NA	GCGAACGTTATTCGGAATCACTGGGCTTAAAGGGTGCGTAGGCGGCGAACTAAGTAGGGTGTGAAATCCCATGGCTCAACCATGGAACTGCGCTCTAAACTGGTTTGCTTGAGTTAGATAGGGGTGTGCGGAACTTCAAGTGGAGCGGTGAAATGTGTAGATATTTGAAGGAACACCGGTGGCGAAAGCGGCACACTGGGTCTTAACTGACGCTGAGGCACGAAAGCCAGGGT
900	ASV_2259	Bacteria	Bacteroidota	Bacteroidia	NA	NA	NA	NA	GCAAGCGTTATCCGGAATCATTGGGTTTAAAGGGTGCGTAGGTGGCTTATTAAGTCAGTGGTGAAATCCCATGGCTCAACCATGGAACTGCCATTGATACTGATAGGCTTGAATTCAGTTGGAGTAGGCGGAATGCGTCATGTAGCGGTGAAATGCATAGATATGACGTAGAACACCGATCGCGAAGGCAGCTTACTAAGCTTGAATTGACACTGAGGCACGAAAGCGTGGGT
901	ASV_2260	Bacteria	NA	NA	NA	NA	NA	NA	GCAAGCGTTGTTCGGATTTACTGGGCGTAAAGGGTGCGTAGGCGGATTTATAAGTCAGATGTGAAATCTCGGGGCCTAACCCCGAAACTGCGTCTGAAACTATTTATCTAGAATCTCGGAGAGGAAAGGGGAATTTCGCATGTAGGGGTAAAATCCGTAGAGATGCGAAGGAACATCAGGAGTGAAAACGCCTTTCTGGACGAGTATTGACGCTGAGGCACGAAAGCGTGGGG
902	ASV_2266	Bacteria	Bdellovibrionota	Bdellovibrionia	Bdellovibrionales	Bdellovibrionaceae	Bdellovibrio	NA	CCAAGCGTTGTTCGGAATTACTGGGCGTAAAGCGGGTGTAGGCGGCTAGGCCAGTCGGATGTGAAAGCCCAGGGCTCAACCCTGGAAGTGCATCCGATACTGCCTAGCTTGAGTACTAGAGAGGGAAGTGGAATTCCTGGTGTAGCGGTGAAATGCGTAGATATCAGGAGGAACATCGGTGGCGAAGGCGGCTTCCTGGCTATGTACTGACGCTCAGACCCGAAAGCGTGGGG
903	ASV_2269	Bacteria	Proteobacteria	Alphaproteobacteria	Rhodobacterales	Rhodobacteraceae	NA	NA	GTTAGCGTTGTTCGGAATTACTGGGCGTAAAGCGCACGTAGGCGGACCAGAAAGTTGGGGGTGAAATCCCGGGGCTCAACCCCGGAACTGCCTCCAAAACTCCTGGTCTAGAGTTCGAGAGAGGTGAGTGGAATTCCGAGTGTAGAGGTGAAATTCGTAGATATTCGGAGGAACACCAGTGGCGAAGGCGGCTCACTGGCTCGATACTGACGCTGAGGTGCGAAAGTGTGGGG
904	ASV_2270	Bacteria	Planctomycetota	Phycisphaerae	MSBL9	SG8-4	NA	NA	GCAAGCGTTGTTCGGTATTACTGGGCTTAAAGCGTGTGTAGGCGGAAAAGTAAGCGTTTTGTGAAATCCCTCAGCTTAACTGAGGAATTGCTTGACGAACTGCTTTTCTTGAGGCAAGTAGGGGTGCACGGAACTCTTGGTGGAGCGGTGGAATGCGTAGATATCAAGAGGAACGCCAGAGGTGAAGACGGTGCACTGGGCTTGTTCTGACGCTGAGACACGAAAGCGTGGGG
905	ASV_2271	Bacteria	Cyanobacteria	Cyanobacteriia	NA	NA	NA	NA	GCAAGCGTTATCCGGAATGATTGGGCGTAAAGCGTCCGCAGGTGGCTTTGCAAGTCTGCTGTCAAAGCTCAGGGCTTAACCCTGAATCGGCGGTGGAAACTGAAAGGCTAGAGTGTGGTAGGGGCAGAGGGAATTCCCAGTGTAGCGGTGAAATGCGTAGAGATTGGGAAGAACACCAGTGGCGAAAGCGCTCTGCTAGACCGCAACTGACACTCATGGACGAAAGCTAGGGG
906	ASV_2274	Bacteria	Proteobacteria	Alphaproteobacteria	Rhodobacterales	Rhodobacteraceae	NA	NA	GTTAGCGTTGTTCGGAATTACTGGGCGTAAAGCGTACGTAGGCGGATTGGAAAGTTGGGGGTGAAATCCCGGGGCTCAACCCCGGAACTGCCTCCAAAACTCCCAGTCTAGAGTTCGAGAGAGGTGAGTGGAATTCCGAGTGTAGAGGTGAAATTCGTAGATATTCGGAGGAACACCAGTGGCGAAGGCGGCTCACTGGCTCGATACTGACGCTGAGGTGCGAAAGTGTGGGG
907	ASV_2275	Bacteria	Myxococcota	Polyangia	UASB-TL25	NA	NA	NA	GCAAACGTTGCTCGGAATTATTGGGCGTAAAGCGCGTGTAGGCGGCTTGTTAAGTCGGATGTGAAAGCCCTGGGCTCAACCCAGGAAGTGCGTTCGATACTGGCGAGCTTGAGTACGGGAGAGGGTAGCGGAATTCCCGGTGTAGAGGTGAAATTCGTAGATATCGGGAGGAACACCAGTGGCGAAGGCGGCTACCTGGACCGATACTGACGCTGAGACGCGAAAGCGTGGGG
908	ASV_2276	Bacteria	Bdellovibrionota	Bdellovibrionia	Bacteriovoracales	Bacteriovoracaceae	Peredibacter	NA	GCAAGCGTTGTTCGGATTTATTGGGCGTAAAGCGCGCGCAGGCGGATCTTTAAGTCAGGTGTGAAATCTCGGGGCTCAACCCCGAAACTGCGCCTGAAACTATTGATCTAGAATCTTGGAGAGGGAAGGGGAATTTCACGTGTAGGGGTAAAATCCGTAGAGATGTGAAGGAACACCAGAGGCGAAGGCGCCTTCCTGGACAAGTATTGACGCTGAGGCGCGAAAGCGTGGGG
909	ASV_2277	NA	NA	NA	NA	NA	NA	NA	GCGAGCGTTATCCGGAATCACTGGGTTTAAAGGGTGCGCAGGCGGCGCGCTAAGTCAGGGGTGAAATCCCACCGCCCAACGGTGGAACTGCCCTTGATACTGGCGTGCTCGGATTGGCGCGAGGCAGGCGGAACGCGGCATGTAGCGGTGAAATGCTTAGATATGCCGCAGAACACCGATTGCGTAGGCAGCCTGCCAGAGCCATATCGACGCTGAGGCACGAAAGCGTGGGG
910	ASV_2279	NA	NA	NA	NA	NA	NA	NA	GCAAGCGTTATTCGGAATAACTGGGCGTAAAGGGCGCGTAGGCGGCTTTACAAGTCACTTGTCAAAGACCATTACATAATGATGGGGAGGCAGGTGAAACTGTAAGGCTAGAGGATAGGAGAGAGAAGTGGAATTCTTGGAGTAGCGGTAAAATGCGTAGATCTCAAGAGGAACACCGATGGCGAAGGCAGCTTCTTGGCCTATATCTGACGCTGAGGCGCGAAAGCGTGGGG
911	ASV_2280	Bacteria	Proteobacteria	Alphaproteobacteria	Parvibaculales	Parvibaculaceae	Mf105b01	NA	GCTAGCGTTGTTCGGAATTACTGGGCGTAAAGCGCGCGTAGGCGGATTGATTAGTCAGAGGTGAAATCCCAGGGCTCAACCCTGGAACTGCCTTTGATACTGTCAGTCTAGAGACCGAGAGAGGTGAGTGGAATTTCCAGTGTAGAGGTGAAATTCGTAGATATTGGAAAGAACACCAGTGGCGAAGGCGGCTCACTGGCTCGGTACTGACGCTGAGGTGCGAAAGCGTGGGG
912	ASV_2281	Bacteria	Bacteroidota	Bacteroidia	Chitinophagales	Saprospiraceae	NA	NA	GCAAGCGTTATCCGGAATCACTGGGTTTAAAGGGTGCGTAGGCGGCGTTATAAGTCAGAGGTGAAATCCCACAGCTTAACTGTGGAACTGCCTTTGATACTGTAATGCTTGAATCAGGTTGAGGTCGGCGGAATGTGTTGTGTAGCGGTGAAATGCATAGATATGACATAGAACACCAATTGCGAAGGCAGCTGGCTAGACCTGTATTGACGCTGAGGCACGAAAGCGTGGGG
913	ASV_2283	Bacteria	Bdellovibrionota	Bdellovibrionia	Bdellovibrionales	Bdellovibrionaceae	OM27 clade	NA	GCAAGCGTTGCTCGGAATCACTGGGCGTAAAGCGTACGCAGGCGGCGCGTCAAGTCGGATGTGAAAGCCCGGGGCTCAACCCCGGAACTGCATTCGAAACTGGCGTGCTTGAGTACGGGAGAGGGAAGCGGAATTCCTGGTGTAGAGGTGAAATTCGTAGATATCAGGAGGAACACCCGTGGCGAAAGCGGCTTCCTGGCCCGATACTGACGCTCATGTACGAAAGCGTGGGG
914	ASV_2285	Bacteria	NA	NA	NA	NA	NA	NA	GCAAACGTTGCTCGGAATTACTGGGCGTAAAGCGCGTGTAGGCGGGCTGGAAAGTCAGATGTGAAAGCCCTGGGCTCAACCCAGGAACTGCATTTGAAACTTCCAGCCTTGAGTACTGGAGAGGAAGGCGGAATTCCTGGTGTAGAGGTGAAATTCGTAGATATCAGGAGGAACACCGGTGGCGAAGGCGGCCTTCTGGACAGTCACTGACGCTGAGACGCGAAAGCGTGGGG
915	ASV_2286	NA	NA	NA	NA	NA	NA	NA	GCAAGCGTTGTTCGGAATCACTGGGCTTAAAGCGTGCGCAGGCGGATAAGAAAGTCAGAAGTGAAATCCCGGAGCTCAACTCCGGAACTGCTTTTGAAACTCCTTATCTAGAATCCGAGAGGGGCCAGTAGAATTCCTAGTGTAGAGGTGAAATTCGCAGATATTAGGAGGAATACCAGTGGCGTAGGCGACTGGCTGGATCGGTATTGACGCTCATGTACGAAAGCGTGGGG
916	ASV_2292	NA	NA	NA	NA	NA	NA	NA	ACAAGTGGAGATCATGTTTACTGGGTCTAAAGTGTTCGTAGCCTGTTTTTTAAGTCTCTTGTGAAAGTTCTCTAGCTTAACTTAGAATTTGCAAGAGATACTGAAAGACTCGAGGCCGGGAGAGGTGTGAGGTATTGATTGGGTAGCGGTAAAATGTTATAATCCTTTCAAGACCAACTAAGGCGAAGGCATCACACTTGAACGGACCTGACGGTGAGGAACGAGAGCTGGGGG
917	ASV_2293	Bacteria	Bdellovibrionota	Bdellovibrionia	Bdellovibrionales	Bdellovibrionaceae	Bdellovibrio	NA	GCAAGCGTTGTTCGGAATCATTGGGCGTAAAGCGGGTGTAGGTGGTTATATAAGTCAGAAGTGAAAGCCCAGGGCTCAACCTTGGAAGTGCTTTTGATACTGTATAACTTGAGTGTAAGAGAGGTTACTAGAATTCCTGGTGTAGTGGTGAAATACGTAGAGATCAGGAGGAATATCGGTGGCGAAGGCGGGTAACTGGCTTAACACTGACACTCAGACCCGAAAGCGTGGGG
918	ASV_2296	NA	NA	NA	NA	NA	NA	NA	GCGAGCGTTAATCGGAATTACTGGGCGTAAAGGGTGCGTAGGTGGTTGTATAAGTTGGCTGTGAAATACCAGGGCTTAACCTTGGGGTGTCAGTCGAGACTGTATGACTTGAGTATAGTAGAGGGCAGTGGAATTTCCGGTGTAGCGGTGAAATGCGTAGATATCGGAAGGAACACCGGTGGCGAAGGCGGTTGCCTGGACTAATACTGACACTGAGGCACGAAAGCGTGGTT
919	ASV_2297	Bacteria	Proteobacteria	Gammaproteobacteria	NA	NA	NA	NA	GCAAGCGTTAATCGGAATTACTGGGCGTAAAGCGCGCGTAGGCGGCTTTTTAAGTCAAATGTGAAATCCCCGGGCTTAACCTGGGAACTGCATTCGATACTGGAAAGCTAGAGTATGGTAGAGGGAAGTGGAATTCAGGGTGTAGCGGTGAAATGCGTAGATATCCTGAGGAACACCAGTGGCGAAGGCGACTTCCTGGACCAATACTGACGCTGAGGTGCGAAAGCGTGGGG
920	ASV_2298	Bacteria	Actinobacteriota	Actinobacteria	Frankiales	NA	NA	NA	GCAAGCGTTGTCCGGAATTATTGGGCGTAAAGAGCTCGTAGGCGGTCTGTTGCGTCGGCTGTGAAAACCCGAGGCTCAACCTCGGGCCTGCAGCCGATACGGGCAGGCTAGAGTTCGGCAGGGGAGACTGGAATTCCTGGTGTAGCGGTGAAATGCGCAGATATCAGGAGGAACACCGGTGGCGAAGGCGGGTCTCTGGGCCGATACTGACGCTGAGGAGCGAAAGCGTGGGG
921	ASV_2299	Bacteria	Bacteroidota	Bacteroidia	NA	NA	NA	NA	GCAAGCGTTATCCGGATTTATTGGGTTTAAAGGGTGCGTAGGCGGGATGCTAAGTCAGTGGTGAAATCCTACAGCTTAACTGTAGAACTGCCATTGATACTGGTGTCCTTGAATACAGACGAAGTGGGCGGAATGTGTCATGTAGCGGTGAAATGCATAGATATGACACAGAACACCGATCGCGAAGGCAGCTCACTAGACTGTTATTGACGCTGAGGCACGAAAGCGTGGGG
922	ASV_2304	Bacteria	NA	NA	NA	NA	NA	NA	GCAAGCGTTGTTCGGAATCACTGGGCATAAAGAGCACGTAGGCGGTCTGCTAAGTCAAATGTGAAATCCCTCGGCTCAACCGGGGAACTGCATGTGATACTGGCAGACTAGAGGACGGTAGGGGTGAGTGGAACTCCAGGTGGAGCGGTGAAATGCGTAGATATCTGGAGGAACACCTGTGGCGAAAGCGGCTCACTGGACCGTCTCTGACGCTGAGGTGCGAAAGCTAGGGT
923	ASV_2305	Bacteria	Proteobacteria	Gammaproteobacteria	Arenicellales	Arenicellaceae	NA	NA	GCAAGCGTTAATCGGAATTACTGGGCGTAAAGCGCGCGTAGGTGGTTATTTAAGTCAGATGTGAAAGCCCCGGGCTTAACCTGGGAACTGCATTTGAAACTGAGTAACTAGAGTATGGTAGAGGGAAGTGGAATTCCACATGTAGCGGTGAAATGCGTAGAGATGTGGAGGAACACCAGTGGCGAAGGCGACTTCCTGGACCAATACTGACACTGAGGTGCGAAAGCGTGGGG
924	ASV_2306	NA	NA	NA	NA	NA	NA	NA	GCGAACGTTATCCGGAGTTACTGGGCGTAAAGCGCGAGCAGGCGGTTCGGTAAGTTACCTATGAAAGCTCCCGGCTAAACTGGGAGAGGATAGGTGATACTGCTGGACTAGAGTGAGAAAGAGGAAAGTAGAATTCCGGGTGTAGTGGTGAAATGCGTAGATATCCGGAGGAATACCAGTGGCGAAGGCGGCTTTCTGGTTCTCAACTGACGCTGAGACGCGAAAGCGTGGGT
925	ASV_2307	NA	NA	NA	NA	NA	NA	NA	GCAAGCGTTGTCCGGATTTATTGGGTTTAAAGGGTACGTAGGCGGTATAATAAGTCAGTGGTGAAAGTCTGTAGCTTAACTATAGAATAGCCATTGATACTGTTATACTTGAGTATTGTAAGTGTAGGCGGAATTTCTGGTGTAGCGGTGAAATGCATAGATACCAGGAGGAACATCGAGAGCGGAGGCAGCTTACAAGGCAATAACTGACGCTGAGGTACGAAAGCGTGGGT
926	ASV_2308	Bacteria	Proteobacteria	Alphaproteobacteria	Rickettsiales	SM2D12	NA	NA	GCTAGCGTTGTTCGGAATTACTGGGCGTAAAGAGTGCGTAGGCGGTTTAGTAAGTTGGGAGTGAAATCCCGGGGCTCAACCTCGGAATTGCTCTCAAAACTACTAAACTAGAGTATGGTAGGGGATAGTGGAATTCTTAGTGTAGGGGTGAAATCCGTAGATATTAAGAGGAACACCAGAGGCGAAGGCGACTATCTGGACCACTACTGACGCTAAGGCACGAAAGCGTGGGG
927	ASV_2310	Bacteria	Cyanobacteria	Cyanobacteriia	NA	NA	NA	NA	GCAAGCGTTATCCGGAATTATTGGGCGTAAAGGGTCCGCAGGTGGTTAGTCAAGTCAGCTGTAAAATACTCAGGCTTAACTTGGGATGTGCAGTTGAAACTGATTGACTAGAGTACGGAAGGGGTAGAGGGAATTCCTAGTGTAGCGGTGAAATGCGTAGATATTAGGAAGAACACCAGTGGCGAAGGCGCTCTACTGGACCTGTACTGACACTGAGGGACGAAAGCTAGGGG
928	ASV_2313	Bacteria	Bacteroidota	Bacteroidia	Chitinophagales	Saprospiraceae	NA	NA	GCAAGCGTTATCCGGAATCACTGGGTTTAAAGGGTGCGTAGGCGGTATTTTAAGTCAGAGGTGAAAGCTCGCAGCTTAACTGTGGAATTGCCTTTGATACTGGAATACTTGAATCAAGTTGAGGTTGGCGGAATGTGACATGTAGCGGTGAAATGCATAGATATGTCATAGAACACCAATTGCGAAGGCAGCTGACTAGACTTGTATTGACGCTGAGGCACGAAAGCGTGGGG
929	ASV_2314	Bacteria	NA	NA	NA	NA	NA	NA	GCAAGCGTTGTTCGGAATTACTGGGCGTAAAGGGCGCGTAGGCGGATGTATTAGTCGGATGTGAAAGCCCTGGGCTCAACCTAGGAATAGCATTCGATACTGTATATCTAGAGTATGAGAGAGGATAGTGGAATTGCGAGTGTAGAGGTGAAATTCGTAGATATTCGCAAGAACACCGGTGGCGAAGGCGGCTATCTGGCTCATAACTGACGCTGAGGCGCGAAAGCGTGGGT
930	ASV_2316	NA	NA	NA	NA	NA	NA	NA	GCAAGCGTTATTCGGATTTACTGGGCGTAAAGGGCGTGTAGGCGGGACTTCAAGTCAGTTGTTAAAGACCATTATTTATTGATGGAGCGGCAATTGAAACTGAAGACCTAGAGGACAGAAGAGAGGAGTGGAATTCTCGGAGTAGCGGTAAAATGCGTAGATCTCGAGAGGAACACCAATGGCGAAGGCAGCTCCTTGGTCTGTATCTGACGCTGAGGCGCGAAAGCGTGGGG
931	ASV_2321	NA	NA	NA	NA	NA	NA	NA	GCAAGCGTTGTTCGGAATCACTGGGCGTAAAGCGTACGTAGGCGGATTAACAAGTCAGAAGTGAAAGCCCAGGGCTCAACCCTGGAACTGCTTTTGAAACTGTTAGTCTAGAGTCCCGGAGAGGTTAGGGGAATTCCGAGTGTAGCGGTAAAATGCGCAGATATTCGGAGGAACACCAGTGGCGTAGGCGCCTAACTGGACGGGAACTGACGCTGAGGTACGAAAGCGTGGGG
932	ASV_2322	NA	NA	NA	NA	NA	NA	NA	GCAAGCGTTATTCGGAATTATTGGGCGTAAAGAGCACGTAGGCGGGCGTTTCAGTCCGATGTGAAAGCGCTACCGCTCAACGGAGCGTTGCCGTTGGATACTGAATGTCTTGAGTATGGTAGAGGTTGGTGGAATTCCAGGTGTAGCGGTGGAATGCGTAGATATCTGGAAGAACATCCGTGGCGAAGGCGACCAACTGGGCCATTACTGACGCTGAGGTGCGAAAGCCAGGGG
933	ASV_2324	Bacteria	NA	NA	NA	NA	NA	NA	GCGAGCGTTAATCGGAATCACTGGGCGTAAAGCGCGCGTAGGCGGCTTGGTAAGTCGGATGTGAAAGCCCACGGCTCAACCGTGGAATTGCATTCGAAACTGCTAGGCTTGAGTTCTGGAGAGGGTGGCGGAATTCCAGGTGTAGGAGTGAAATCCGTAGATATCTGGAGGAACACCAGTGGCGAAGGCGGCCACCTGGACAGATACTGACGCTGAGGTGCGAAAGCGTGGGG
934	ASV_2325	Bacteria	Firmicutes	Clostridia	NA	NA	NA	NA	GCAAGCGTTATCCGGAATCACTGGGCGTAAAGGGTGCGTAGGCGGTCTGTCAAGTCAGAGTTGAAAGGCTATGGCTCAACCATAGTAAGGCTTTGAAACTGACAGACTTGAGTACAGGAGAGGTAAGTGGAATTCCTAGTGTAGCGGTGAAATGCGTAGAGATTAGGAGGAACACCAGTGGCGAAGGCGACTTACTGGACTGTAACTGACGCTGAGGCACGAAAGCGTGGGT
935	ASV_2326	Bacteria	Proteobacteria	Gammaproteobacteria	Cellvibrionales	Halieaceae	Parahaliea	NA	GCGAGCGTTAATCGGAATTACTGGGCGTAAAGCGCGCGTAGGCGGCTTTTTAAGTCAGATGTGAAAGCCCCGGGCTTAACCTGGGAACTGCATTTGATACTGGAAGGCTCGAATACAGGAGAGGGAGGTAGAATTCCACGTGTAGCGGTGAAATGCGTAGATATGTGGAGGAATACCGGTGGCGAAGGCGGCCTCCTGGCCTGATATTGACGCTGAGGTGCGAAAGCGTGGGG
936	ASV_2327	Bacteria	Proteobacteria	Alphaproteobacteria	NA	NA	NA	NA	GCAAGCGTTGTTCGGAATTACTGGGCGTAAAGGGCGCGTAGGCGGATGTGTCAGTCAGGGGTGAAATCCCGGGGCTTAACCTCGGAACTGCCCTTGATACTGTGCATCTAGAGTCCGAGAGAGGTAAGCGGAATACCCAGTGTAGAGGTGAAATTCGTAGATATTGGGTAGAACACCGGTGGCGAAGGCGGCTTACTGGCTCGGAACTGACGCTGAGGCGCGAAAGCGTGGGG
937	ASV_2328	Bacteria	Bdellovibrionota	Bdellovibrionia	Bacteriovoracales	Bacteriovoracaceae	Peredibacter	NA	GCAAGCGTTGTTCGGATTTACTGGGCGTAAAGCGCGCGCAGGCGGATTGATAAGTCAGATGTGAAATCTCGGGGCTCAACCCCGAAACTGCGTCTGAAACTATTAGTCTAGAGTCTCATAGGGGGTAGGGGAATTTCACGTGTAGGGGTAAAATCCGTAGAGATGTGAAGGAACACCGGTGGCGAAGGCGCCTACCTGGATGAGTACTGACGCTGAGGCGCGAAAGCGTGGGG
938	ASV_2329	NA	NA	NA	NA	NA	NA	NA	ACGAGTGGCAACCGTATATTTGGCCTAAAGCGTCCGTAGCCGGGATATTAAGTCCCTTGTGAAAGTGATTGGCTTAACCAATCGACTTGCGAGGGAAACTGATGTTCTTGAGACCGGGAGAGGTTAGAGGTATTCTGGGGGAAGCGGTAAAATGCTATAATCCTTGGAGGACCATCTGTGGCGAAAGCGTCTAACTAGAACGGGTCTGACGGTGAGGGACGAAAGCCAGGGG
939	ASV_2331	NA	NA	NA	NA	NA	NA	NA	CCGAGCGTTAATCGGAATCACTGGGCTTAAAGGGTGCGTAGGCGGATTGACAAGTGTGTTGTGAAATCCCTCGGCTCAACCGGGGAATTGCAGCGCAAACTGTCAGTCTTGAGGCAGGTAGGGGCAACTGGAACTGTAGGTGGAGCGGTGAAATGCGTAGATATCTACAGGAACGCCAATGGTGAAGACAAGTTGCTGGGCCTGTCCTGACGCTGAGGCACGAAAGCGTGGGT
940	ASV_2334	Bacteria	Acidobacteriota	Holophagae	Acanthopleuribacterales	Acanthopleuribacteraceae	Acanthopleuribacter	NA	GCAAGCGTTATTCGGAATTACTGGGCGTAAAGGGCGCGCAGGCGGTCCGTTAAGTGAGAAGTGAAAGCCCACGGCTTAACCGTGGAGGTGCTTCTCATACTGGCGAACTAGAGGATGGGAGAGGAAAGCGGAATACCCGGTGTAGCGGTGAAATGCGTAGAGATCGGGTGGAACACCAGTGGCGAAGGCGGCTTTCTGGACCATAACTGACGCTGAGGCGCGAAAGCGTGGGG
941	ASV_2335	NA	NA	NA	NA	NA	NA	NA	ACGAGTGTTATTCATGATAACTGGGCGTAAAGGGTATGTAGGTTGTTTTTTAAATTAAAAATGAAAAGCCATAGCTCAACTATGGGAGGATTTTTACAATTGAAAAACTAGAGTTTTTGAGGGGATATGGACAACTTCTTGTGGAGAGATAGAATTTTGTGATATAAGAAGGAGTACTGAGGGCGAAGGCACCTATCTGGCTCTATGACTGACGCTGAGATACTAAAGCATGGGT
942	ASV_2336	Bacteria	Bdellovibrionota	Bdellovibrionia	Bacteriovoracales	Bacteriovoracaceae	NA	NA	GCAAGCGTTGTTCGGATTTATTGGGCGTAAAGCGCGCGCAGGCGGATTGGTAAGTCAGATGTGAAATCTCGGGGCTCAACCCCGAAACTGCGTCTGAAACTACTAATCTAGAATCTCGGAGGGGGAAGTGGAATTTCGCATGTAGGGGTAAAATCCGTAGAGATGCGAAGGAACACCAGAGGCGAAGGCGACTTCCTGGACGAGTATTGACGCTGAGGCGCGAAAGCGTGGGG
943	ASV_2337	NA	NA	NA	NA	NA	NA	NA	GCGAGCGTTAATCGGAATTACTGGGCGTAAAGGGCGCGTAGGTTGAAATTTAAGTTAGATGTGAAATGTCAGGGCTTAACCTTGAGAGGTCATTTAATACTGAATATCTGGAGTGTAGGAGAGGAAAGTAGAATTTCCGGTGTAGCGGTGAAATGCGTAGATATCGGAAGGAATACCAGTGGCGAAGGCGGCTTTCTGGCCTAACACTGACACTGAAGCGCGAAAGCGTGGGT
944	ASV_2338	NA	NA	NA	NA	NA	NA	NA	GCAAGCGTTGTTCGGAATCACTGGGCGTAAAGCGTACGTAGGCGGCTTTTCAAGTCAGGAGTGAAATCCTGGGGCTCAACCCCAGAACTGCTCTTGAAACTGGATCGCTAGAGTCCCGGAGAGGTTGGCGGAATTCCGAGTGTAGAGGTGAAATTCGCAGATATTCGGAGGAACACCAGTGGCGTAGGCGGCCAACTGGACGGGAACTGACGCTGAGGTACGAAAGCGTGGGG
945	ASV_2340	NA	NA	NA	NA	NA	NA	NA	GCAAGCGTTATCCGGATTTATTGGGTTTAAAGGGTACGTAGGCGGCAATGTAAGTCAGTGGTGAAAGCCAGCAGCTCAACTGTTGAATTGCCATTGATACTGCTTTGCTTGAGTGCAGTCGAAGTATGTGGAATTTCATATGTAGTGGTGAAATGCTTAGATATATGAAGGAACACCAATAACGAAGGTAGCATACTAGGCTGTTACTGACGCTCAGGTACGAAAGCGTGGGG
946	ASV_2345	NA	NA	NA	NA	NA	NA	NA	GCGAGCGTTGTTCGGAATTATTGGGCGTAAAGGGTGCGTAGGCGGCTTTTTAAGTAAAATGTTAAATTCTCAAGCTCAACTTGAGGTCTGCATTTTAAACTGAAAAGATAGAGTTTGGAAGAGGAAAGTGGAATTCCTAGTGTAGAGGTGAAATTCTTAGATATTAGGAGGAAGGCCAAAAGCGAAGGCAACTTTCTGGTACAATACTGACGTTGAGGCACGAAAGCGTGGGG
947	ASV_2346	Bacteria	Proteobacteria	Alphaproteobacteria	Rickettsiales	Rickettsiaceae	NA	NA	GCTAGCGTTGTTCGGAATTACTGGGCGTAAAGGGCGCGTAGGCGGATTAATAAGTTGGAAGTGAAAGCCCGGGGCTTAACCTCGGAACTGCTTTCAAAACTGTTAATCTTGAGTGTAGTAGGGGATGATGGAATTCCTAGTGTAGAGGTGAAATTCTTAGATATTAGGAGGAACACCGGTGGCGAAGGCGGTCATCTGGGCTACAACTGACGCTGAGGCGCGAAAGCGTGGGG
948	ASV_2347	Bacteria	Bacteroidota	Bacteroidia	Cytophagales	NA	NA	NA	GCAAGCGTTGTCCGGATTTATTGGGTTTAAAGGGTACGTAGGCGGTTTAATAAGTCAGTGGTGAAAGTTTGCAGCTCAACTGTAAAAGTGCCATTGATACTGTTAAACTTGAGTACTGTAGAGGCAGGCGGAATTCCTCATGTAGCGGTGAAATGCATAGATATGAGGAGGAACACCAAAAGCGAAGGCAGCTTGCTGGGCAGTAACTGACGCTGAGGTACGAAAGCGTGGGG
949	ASV_2349	Bacteria	NA	NA	NA	NA	NA	NA	GCAAGCGTTGTTCGGAATTATTGGGCGTAAAGCGCACGTAGGCGGGATGTTAAGTCTGATGTGAAAGCCCTCGGCTCAACCGAGGAATTGCATTGGATACTGGCAACCTTGAGTCCTGGAGAGGGTGGCGGAATTCCCAGTGTAGAGGTGAAATTCGTAGATATTGGGAGGAACACCGGTGGCGAAGGCGGCCACCTGGACAGTGACTGACGCTGAGGTGCGAAAGCGTGGGT
950	ASV_2350	NA	NA	NA	NA	NA	NA	NA	GCAAGCGTTACTCGGAATTACTGGGCGTAAAGAGTGCGTAGGCGTCTTATTAAGTCAGATGTGAAATCTTGTGGCTCAACCATATAAATTGCATTTGAAACTGATAAGATAGAGTTCAGAAGAGGCAAGTGGAATTAGTAGTGTAGGGGTAAAATCCGTAGATATTACTAGGAATACCAAAAGCGAAGGCGACTTGCTAGGATGATACTGACGCTGAGGCACGAAAGCGTGGGG
951	ASV_2354	Bacteria	Myxococcota	Polyangia	Nannocystales	Nannocystaceae	Nannocystis	NA	GCAAACGTTGCTCGGAATCACTGGGCGTAAAGCGCACGTAGGCGGCCATGTAAGTTGGATGTGAAAGCCCTGGGCTCAACCCAGGAAGTGCATCCAAAACTGCATGGCTTGAGTACCGGAGGGGCTCAGAGAATTCCCGGTGTAGAGGTGAAATTCGTAGATATCGGGAGGAATACCAGTGGCGAAGGCGCTGGGCTGGACGGTTACTGACGCTGAGGTGCGAAAGCGTGGGG
952	ASV_2355	Bacteria	NA	NA	NA	NA	NA	NA	GCTAGCGTTGTTCGGAATTACTGGGCGTAAAGCGCGCGTAGGCGGCGATATAAGTTGGGCGTGAAATCCCGGGGCTCAACCCCGGAACTGCGCTCAAGACTGTATTGCTAGAGTCCGGGAGAGGCGAGTGGAATTCCCAGTGTAGAGGTGAAATTCGTAGATATTGGGAAGAACACCAGAGGCGAAGGCGGCTCGCTGGCCCGGAACTGACGCTGAGGTGCGAAAGCGTGGGG
953	ASV_2356	Bacteria	Proteobacteria	Gammaproteobacteria	NA	NA	NA	NA	GCAAGCGTTAATCGGAATGACTGGGCGTAAAGGGCGTGTAGGTGGATACATTAGTCAAAGGTGAAATCCCCGGGCTTAACCTGGGAACTGCCTCTGAAACTGTGTATCTAGAGTATAGGAGAGGGAAGTGGAATTTCCGGTGTAGCGGTGAAATGCGTAGATATCGGAAGGAACACCAGTGGCGAAGGCGGCTTCCTGGCCTAATACTGACACTGAGGCGCGAAAGCGTGGGT
954	ASV_2360	Bacteria	Proteobacteria	NA	NA	NA	NA	NA	GCTAGCGTTGTTCGGATTTACTGGGCGTAAAGCGCACGTAGGCGGCATATCAAGTCAGAGGTGAAAGGCCTGGGCTCAACCCGGGAACTGCCTTTGATACTGGTATGCTTGAGTTCGGAAGAGGGTAGTGGAATTCCAAGTGTAGAGGTGAAATTCGTAGATATTTGGAAGAACACCGGTGGCGAAGGCGGCTACCTGGTCCGATACTGACGCTGAGGTGCGAAAGCGTGGGG
955	ASV_2361	Bacteria	Bacteroidota	Bacteroidia	NA	NA	NA	NA	CCAAGCGTTATCCGGATTTATTGGGTTTAAAGGGTCCGTAGGCGGGAAAGTCAGTCAGTGGTGAAATCCTATAGCTTAACTATAGCACTGCCATTGATACTGCTTTTCTTGAATTAAGTTGAAGTGGGCGGAATGTGTCATGTAGCGGTGAAATGCATAGATATGACACAGAACACCGATTGCGAAGGCAGCTCACTAAGTTTATATTGACGCTGATGGACGAAAGCGTGGGT
956	ASV_2363	NA	NA	NA	NA	NA	NA	NA	GCGAACGTTATTCGGATTTACTGGGCGTAAAGCGATCGTAGGCGGATTGTTAAGTTAGATGTGAAAGCCCTGGGCTCAACCCGGGAACTGCATTTAAAACTGGCAGTCTAGAGTGTTGGAGAGGACGACGGAATTCCAAGTGTAGAGGTGAAATTCGTAGATATTTGGAGGAACATCAGTGGCGAAGGCGGTTGTCTGGCCAAACACTGACGCTGAGGGTCGAAAGCGTGGGG
957	ASV_2365	Bacteria	Planctomycetota	BD7-11	NA	NA	NA	NA	GCAACCGTTGTTCGGAATCACTGGGCATAAAGAGCACGTAGGCGGGTCTTTAAGTCGGGTGTGAAATCCCTCGGCCCAACCGAGGAACTGCGCCCGATACTGAAGGCCTTGAGGGCAGGAGGGGAGTGTGGAATTCCTGGTGGAGCGGTGAAATGCGTTGATATCAGGAGGAACACCGGCGGCGAAGGCGACACTCTGGCCTGCTTCTGACGCTGAGGTGCGAAAGCTAGGGG
958	ASV_2366	Bacteria	NA	NA	NA	NA	NA	NA	GCAAGCGTTGTTCGGAATTACTGGGCGTAAAGCGTGCGTAGGCGGCTTGATAAGTCGGATGTGAAATCCCAGGGCTCAACCCTGGAACTGCACCCGATACTGTCAAACTTGAGTGTGGGAGAGGGAAGCGGAATTCCTGGTGTAGCGGTGAAATGCGTAGATATCAGGAGGAACACCCGTGGCGAAAGCGGCTTCCTGGCCCATTACTGACGCTGAGGCACGAAAGCGTGGGG
959	ASV_2368	NA	NA	NA	NA	NA	NA	NA	GCAAGCGTTGTTCGGATTCACTGGGCGTAAAGAGCGCGTAGGCGGTTATGTAAGTTGAGGGTGAAATCCCCGAGCTTAACTTGGGAATGGCTCTCAAAACTGCATAACTAGAGTTTATCAGAGGCAGGCAGAATTCCTGGTGTAGAGGTGAAATTCGTAGATATCAGGAGGAATACCGGAGGCGAAGGCGGCCTGCTGGGATATAACTGACGCTGAGGCGCGAAAGCATGGGT
960	ASV_2371	Bacteria	Verrucomicrobiota	Verrucomicrobiae	Verrucomicrobiales	Rubritaleaceae	Rubritalea	NA	CCGAGCGTTATTCGGAATCACTGGGCGTAAAGGGAGCGTAGGCTGCGTGGTAAGTCAGATGTGAAAGCCCAAGGCTCAACCTTGGAACTGCATTCGATACTGCCATGCTAGAGTAGTGGAGAGGTAAATGGAATTTTGGGTGTAGCAGTGAAATGCGTGGATATCCAAAGGAAGACCAATGGCGAAGGCAATTTACTGGACACTTACTGACGCTGAGGCTCGAAGGCTAGGGG
961	ASV_2372	NA	NA	NA	NA	NA	NA	NA	GCAAGCGTTGTCCGGAATTATTGGGTTTAAAGGGTGCGTAGGCGGTCTTTTAAGTCCGAGTTGAAATCCCACAGCTCAACTGTGGAACTGGCTCGGATACTGGAAGACTTGAATACACTAGAGGTATGCGGAATTTATGATGTAGCGGTGAAATGCATAGATATCATAAAGAACACCGATAGCGAAGGCAGCATACTGGGGTGTTATTGACGCTGAGGCACGAAAGCGTGGGG
962	ASV_2374	Bacteria	Actinobacteriota	Actinobacteria	Corynebacteriales	Nocardiaceae	Rhodococcus	NA	GCGAGCGTTGTCCGGAATTACTGGGCGTAAAGAGCTCGTAGGCGGTTTGTCGCGTCGTCCGTGAAAACTTGGGGCTCAACCCCAAGCTTGCGGGCGATACGGGCAGACTTGAGTACTGCAGGGGAGACTGGAATTCCTGGTGTAGCGGTGAAATGCGCAGATATCAGGAGGAACACCGGTGGCGAAGGCGGGTCTCTGGGCAGTAACTGACGCTGAGGAGCGAAAGCGTGGGT
963	ASV_2375	NA	NA	NA	NA	NA	NA	NA	GCAAGCGTTGTTCGGAATTATTGGGCGTAAAGCGCGCGTAGGCGGAATGATAAGTTTGATGTGAAAGCCCTGGGCTCAACCCGGGATGTGCATCGAAAACTGTCATTCTAGAGTCCCGGAGAGGGTTGTGGAATTCCTGGTGTAGAGGTGAAATTCGTAGATATCAGGAGGAACATCAGCGGCGAAGGCGGCAGCCTGGCCGGTGACTGACGCTGAGGTGCGAAAGCGTGGGT
964	ASV_2378	Bacteria	Myxococcota	Polyangia	Nannocystales	Nannocystaceae	Plesiocystis	NA	GCAAACGTTGCTCGGAATCATTGGGCGTAAAGCGCGCGTAGGCGGCTTGGCAAGTTGGATGTGAAAGCCCTGGGCTCAACCCAGGAAGTGCATCCAAAACTGCCTGGCTTGAATCTCGGAGGGGGTCAGGGAATTCTCGGTGTAGAGGTGAAATTCGTAGATATCGGGAGGAACACCAGTGGCGAAGGCGCTGACCTGGACGATGATTGACGCTGAGGTGCGAAAGCATGGGG
965	ASV_2381	Bacteria	Proteobacteria	Gammaproteobacteria	NA	NA	NA	NA	GCAAGCGTTAATCGGAATTACTGGGCGTAAAGCGCGCGTAGGCGGTTTGTTAAGCTAGATGTGAAAGCCCCGGGCTCAACCTGGGAACTGCATTTAGAACTGGCAGGCTAGAGTACGAGAGAGGATAGTGGAATTTCCAGTGTAGCGGTGAAATGCGTAGAGATTGGAAGGAACATCAGTGGCGAAGGCGACTGTCTGGCTCGATACTGACGCTGAGGTGCGAAAGCGTGGGT
966	ASV_2383	Bacteria	NA	NA	NA	NA	NA	NA	GCAAACGTTGTTCGGAATCACTGGGCATAAAGAGCACGTAGGCGGCCTAGTCAGTCTGGTGTGAAAGCCCCCGGCTCAACCGGGGAACTGCATCGGATACTACTAGGCTCGAGGACGGCAGGGGTGAGTGGAACTCCAGGTGGAGCGGTGAAATGCGTAGATATCTGGAGGAACACCGGTGGCGAAAGCGGCTCACTGGGCCGTCCCTGACGCTGAGGTGCGAAAGCCAGGGG
967	ASV_2384	NA	NA	NA	NA	NA	NA	NA	GCGAGCGTTATCCGGATTTACTGGGCGTAAAGCGCATGCAGGCGGTTTTCTAAGTCGGACGTGAAAGCTCCTGGCTCAACTAGGAGAGGCCGTTCGAAACTAGGGAACTTGAGGGTGGTAGAGGTGAGTGGAATTCCAGGTGTAGTGGTGAAATGCGTAGATATCTGGAGGAACACCAGTGGCGAAAGCGGCTCACTGGGCCATACCTGACGCTCAGATGCGAAAGCTAGGGG
968	ASV_2386	Bacteria	Bacteroidota	Bacteroidia	Cytophagales	Cyclobacteriaceae	NA	NA	GCAAGCGTTGTCCGGATTTATTGGGTTTAAAGGGTGCGTAGGCGGGCCTTTAAGTCAGTGGTGAAATCCTGCAGCTCAACTGTAGAACTGCCATTGATACTGGGGGCCTTGAGTATACTAGAGGTAGGCGGAATTTATGGTGTAGCGGTGAAATGCATAGATACCATAAAGAACACCGATAGCGTAGGCAGCTTACTTGGGTGTAACTGACGCTGAGGCACGAAAGCATGGGT
969	ASV_2387	NA	NA	NA	NA	NA	NA	NA	GCAAGCGTTGTTCGGAATCACTGGGCTTAAAGCGTGCGTAGGCGGAAATGAAAGTCAGAAGTGAAATCCCGGGGCTCAACCCCGGAACTGCTTTTGAAACTCCATTTCTAGAATCCGGTAGAGGTCAGGAGAATTCCTAGTGTAGAGGTGAAATTCGCAGATATTAGGAGGAATACCAGTGGCGTAGGCGCCTGACTGGGCCGGTATTGACGCTGAGGTACGAAAGCGTGGGG
970	ASV_2388	NA	NA	NA	NA	NA	NA	NA	CCAAGTCGCAGCCATTTTTATTGGGTCTAAAACATCCGTAGCTTGCTTCTTAAGTTCCTTGTGAAATTCTATATCTCAAATATAGAGCGGGCAGGGAGTACTGGGAAGCTAGAGACCGGAAGACGTAAGAAGTACGTTCAGAGTAGCGGTAAAATGTGTTAATCCTGGACGGACTCACAACAGCGAAGGCATCTTACGAGGACGGTTCTGACAGTAAGGGATGAAGGCTAGGGG
971	ASV_2389	Bacteria	Cyanobacteria	Cyanobacteriia	Cyanobacteriales	Chroococcidiopsaceae	Chroococcidiopsis SAG 2023	NA	GCAAGCGTTATCCGGAATGATTGGGCGTAAAGCGTCCGCAGGTGGCTTATCAAGTCGATTGTCAAAGGTCCTGGCTCAACTGGGAAGAGGCAGTGGAAACTGAAAAGCTAGAGTGCGGTAGGGGTAGAGGGAATTCCCGGTGTAGCGGTGAAATGCGTAGAGATCGGGAAGAACACCAGTGGCGAAAGCGCTCTACTAGACCTGCACTGACACTCAGGGACGAAAGCTAGGGG
972	ASV_2390	Bacteria	NA	NA	NA	NA	NA	NA	GCAAGCGTTGTCCGGAATCACTGGGCGTAAAGGGCGCGTAGGCGGTTTATTAAGTTGAATGTGAAATCCCAGGGCTCAACCCTGGACCTGCATTCAAAACTGGTAGACTTGAGTATGGCAGAGGTAAGTGGAATTCCTAGTGTAGCGGTGGAATGCGTAGATATTAGGAGGAACACCAGTGGCGAAGGCGACTTACTGGGCCAAAACTGACGCTGAGGCGCGAAAGCGTGGGG
973	ASV_2391	Bacteria	Myxococcota	Polyangia	NA	NA	NA	NA	GCAAACGTTGCTCGGAATCATTGGGCGTAAAGCGCACGTAGGCGGTCCGATAAGTCGGATGTGAAAGCCCTCGGCTCAACCGAGGAAGTGCATTCGAAACTGTCGGACTAGAGTACGGGAGGGGGCTGCGGAATTCCCGGTGTAGAGGTGAAATTCGTAGATATCGGGAGGAACATCAGTGGCGAAGGCGGCAGCCTGGACCGATACTGACGCTGAGGTGCGAAAGCGTGGGG
974	ASV_2392	Bacteria	Proteobacteria	Gammaproteobacteria	S1-3-65	NA	NA	NA	GCAAGCGTTAATCGGATTGACTGGGCGTAAAGGGCGCGTAGGCGGTAAGACAAGTGCGTTGTTAAAGACCCGGGCTTAACCTGGGGAAGTCAATGTAGACTGTTGAACTAGAGTAAGAGAGAGGTTATGGGAATTTCCGGAGGAGCGGTGAAATGCGTAGATTTCGGAAGGAACATCAGTGGCGAAGGCGAGTAACTGGCTCTTGACTGACGCTGAGGCGCGAAGGCGTGGGT
975	ASV_2393	Bacteria	Proteobacteria	Alphaproteobacteria	Rhodobacterales	Rhodobacteraceae	NA	NA	GTTAGCGTTGTTCGGAATTACTGGGCGTAAAGCGCACGTAGGCGGATTAGTTAGTCAGAGGTGAAATCCCGGGGCTCAACCCCGGAACTGCCTTTGATACTGCTAGTCTTGAGTTCGAGAGAGGTGAGTGGAATTCCGAGTGTAGAGGTGAAATTCGTAGATATTCGGAGGAACACCAGTGGCGAAGGCGGCTCACTGGCTCGATACTGACGCTGAGGTGCGAAAGTGTGGGG
976	ASV_2394	NA	NA	NA	NA	NA	NA	NA	GCGAGCGTTATCTGGAATTATTGGGCGTAAAGAGTTCGTAGGTGGGTTTTGTCGTTTAAAGAAAAAAGTTTTGGGTTATACTGAACAATTCTTATAATACGCTTCTTCTTGAGTTTTGCAAAGGATAATAGAATTCTATGTATAGGGGTAAAATCCAAAAAAATATAGAGGAATGCCAGTGGCGAAAGCGATTATCTAGGCTTATACTGACGCTAAGGAACGAAAGCATAGGG
977	ASV_2396	Bacteria	Firmicutes	Bacilli	Staphylococcales	Staphylococcaceae	Auricoccus-Abyssicoccus	NA	GCAAGCGTTATCCGGAATTATTGGGCGTAAAGCGCGCGTAGGCGGTTTCTTAAGTCTGATGTGAAAGCCCCCGGCTCAACCGGGGAGGGTCATTGGAAACTGGGGAACTTGAGTACAGAAGAGGAGAGTGGAATTCCATGTGTAGCGGTGAAATGCGCAGAGATATGGAGGAACACCAGTGGCGAAGGCGGCTCTCTGGTCTGAAACTGACGCTGAGGTGCGAAAGCGTGGGG
978	ASV_2397	Bacteria	NA	NA	NA	NA	NA	NA	GCAAGCGTTGCTCGGAATCACTGGGCGTAAAGCGGGCGCAGGCGGCCTGCCAGGTTGGATGTGAAAGCCCGGGGCTCAACCCCGGAACTGCATCCAAAACCGGCAAGCTTGAGTACGAGAGAGGGAAGCGGAATTCCTGGTGTAGAGGTGAAATTCGTAGATATCAGGAGGAACATCTGCGGCGAAGGCGGCTTCCTGGCTCGATACTGACGCTCATGCCCGAAAGCGTGGGG
979	ASV_2398	NA	NA	NA	NA	NA	NA	NA	GCAAGCGTTGCTCGGATTTACTGGGCGTAAAGCGACCGCAGGCGGTTTGTTAAGTCAGATGTGAAATCCCGATGCTCAACGTCGGAACTGCATTTGAAACTGGCAAACTTGAGTCATGGAGAGGAGGGCAGAATTCCCAGTGTAGGAGTGAAATCCGTAGATATTGGGAGGAATACCAATGGCGAAGGCAGCTCTCTGGCCATGTACTGACGCTCAGGGTCGAAAGTGTGGGT
980	ASV_2399	NA	NA	NA	NA	NA	NA	NA	GCAAGCGTTGTTCGGAATTACTGGGCTTAAAGGGTGCGTAGGCGGTTTTGTAAGTCAGGGGTGAAAGTCGGTGGCCCAACCATCGAATTGCCTTTGATACTGCATAACTTGAGTGTGTTAGGGGTGAGCGGAACGTGTGGTGTAGCGGTGAAATGCGTAGATATTACACGGAAGGCCGGAGCCGAAGGGGGCTCACTGGGACACAACTGACGCTGAGGCACGAAAGCGTGGGG
981	ASV_2401	Bacteria	Proteobacteria	Alphaproteobacteria	Rickettsiales	Rickettsiaceae	Candidatus Megaira	NA	GCTAGCGTTGTTCGGAATTACTGGGCGTAAAGGGCGCGTAGGCGGATTAGTAAGTTGGGAGTGAAATCCCGGGGCTCAACCTCGGAACTGCTCTCAAAACTACTAGTCTTGAGTGAAGTAGGGGATGATGGAATTTCTAGTGTAGAGGTGAAATTCTTAGATATTAGAAGGAACACCGGTGGCGAAGGCGGTCATCTGGACTTCAACTGACGCTGAGGCGCGAAAGCGTGGGG
982	ASV_2406	Bacteria	Proteobacteria	Gammaproteobacteria	NA	NA	NA	NA	GCGAGCGTTAATCGGAATTACTGGGCGTAAAGCGTGCGTAGGTTGTTATTTAAGTTGGATGTGAAATCCCTGGGCTTAACCTAGGAACTGCATTCAATACTGGGTAACTAGAGTCTTATAGAGGGAAGTGGAATTTCCGGTGTAGCGGTGAAATGCGTAGAGATCGGAAGGAACACCAGTGGCGAAGGCGACTTCCTGGATGATGACTGACACTGAGGCACGAAAGCGTGGGT
983	ASV_2407	NA	NA	NA	NA	NA	NA	NA	GCAAGCGTTAATCGGAATTACTGGGCGTAAAGGGTGCGTAGGTTGTTGTATAAGTTAGTTGTGAAATACCAGTGCTTAACATTGGGGCGTGAACTAGTACTGTATGACTTGAGTAAAGTAGAGGGTGGTGGAATTTCCGGTGTAGCGGTGAAATGCGTAGAGATCGGAAGGAATACCGGTGGCGAAGGCGACCACCTGGACTATTACTGACACTGAGGCACGAAAGCGTGGTT
984	ASV_2410	Bacteria	NB1-j	NA	NA	NA	NA	NA	GCAAGCGTTGTTCGGAATCATTGGGCGTAAAGCGGGTGTAGGCGGCTAGGCAAGTCGGGTGTGAAATCCCAGGGCCCAACCCTGGAACTGCACTCGAAACTGCTTGGCTAGAGTCCCGGAGAGGATGGCAGAATTCCCGGTGTAGAGGTGAAATTCGTAGATATCGGGAGGAATACCAGTGGCGAAGGCGGCCATCTGGACGGTGACTGACGCTCAGACCCGAAAGCGTGGGG
985	ASV_2411	Bacteria	NA	NA	NA	NA	NA	NA	GCGAGCGTTAATCGGAATTACTGGGCGTAAAGCGCACGTAGGTGGTATGTTAAGTTAACTGTGAAAGTCCTGGGCTTAACCTGGGAAGGCCAGTTAATACTGGTATACTAGAGTACAGTAGAGGGCAGAGGAATTTCCGGTGTAGCGGTGAAATGCGTAGATATCGGAAGGAACACCAGTGGCGAAGGCGACTGCCTGGACTGATACTGACACTGAGGAGCGAAAGCGTGGGT
986	ASV_2413	Bacteria	Proteobacteria	Alphaproteobacteria	Rhodospirillales	Terasakiellaceae	Terasakiella	NA	ACTAGCGTTGTTCGGATTTACTGGGCGTAAAGAGCATGTAGGCGGATAGGTCAGTTGGGGGTGAAATCCCGGAGCTCAACTCCGGAACTGCCTTCAATACTGCTTATCTAGAGTCCGTAAGGGGGTGGTGGAATTCCGAGTGTAGAGGTGAAATTCGTAGATATTCGGAGGAACACCAGTGGCGAAGGCGACCACCTGGTACGGTACTGACGCTGAGATGCGAAAGCGTGGGG
987	ASV_2415	Bacteria	Firmicutes	Bacilli	Lactobacillales	Streptococcaceae	Streptococcus	NA	CCGAGCGTTGTCCGGATTTATTGGGCGTAAAGCGAGCGCAGGCGGTTAGATAAGTCTGAAGTTAAAGGCTGTGGCTTAACCATAGTACGCTTTGGAAACTGTTTAACTTGAGTGCAGAAGGGGAGAGTGGAATTCCATGTGTAGCGGTGAAATGCGTAGATATATGGAGGAACACCGGTGGCGAAAGCGGCTCTCTGGTCTGTAACTGACGCTGAGGCTCGAAAGCGTGGGG
988	ASV_2416	Bacteria	Proteobacteria	Gammaproteobacteria	Cellvibrionales	NA	NA	NA	GCAAGCGTTAATCGGAATTACTGGGCGTAAAGCGCGCGTAGGCGGTTTGCTCAGTCGGATGTGAAAGCCCCGGGCTTAACCTGGGAACTGCATTCGATACTGGCAGACTGGAATGCGGGAGAGGGAGGTAGAATTCCATGTGTAGCGGTGAAATGCGTAGATATATGGAGGAATACCAGTGGCGAAGGCGGCCTCCTGGCCTGACATTGACGCTGAGGTGCGAAAGCGTGGGG
989	ASV_2417	Bacteria	Proteobacteria	Alphaproteobacteria	Sphingomonadales	Sphingomonadaceae	Parasphingopyxis	NA	GCTAGCGTTGTTCGGAATTACTGGGCGTAAAGCGCGCGTAGGCGGCCATTCAAGTCAGAGGTGAAAGCCCGGGGCTCAACTCCGGAACTGCCTTTGAAACTAGATGGCTAGAATATGGGAGAGGTGAGTGGAATTCCGAGTGTAGAGGTGAAATTCGTAGATATTCGGAAGAACACCAGTGGCGAAGGCGACTCACTGGACCATTATTGACGCTGAGGTGCGAAAGCGTGGGG
990	ASV_2418	Bacteria	Bacteroidota	Bacteroidia	Bacteroidales	Prevotellaceae	Prevotella	NA	CCAGGCGTTATCCGGATTTATTGGGTTTAAAGGGAGCGTAGGCCGTGGATTAAGCGTGTTGTGAAATGTAGACGCTCAACGTCTGAATTGCAGCGCGAACTGGTTCACTTGAGTATGCACAACGTAGGCGGAATTCGTCGTGTAGCGGTGAAATGCTTAGATATGACGAAGAACTCCGATTGCGAAGGCAGCTTACGGGAGCACAACTGACGCTGAAGCTCGAAGGTGCGGGT
991	ASV_2419	Bacteria	Desulfobacterota	Desulfovibrionia	Desulfovibrionales	Desulfovibrionaceae	Desulfovibrio	NA	GCGAGCGTTAATCGGAATCACTGGGCGTAAAGCGTGCGTAGGCGGCACAGCAAGTCAGACGTGAAAGCCCTCGGCTCAACCGAGGAATTGCGTTTGAAACTGCTGTGCTAGAGTCTCGGAGAGGTTAGGGGAATTCCAGGTGTAGGAGTGAAATCCGTAGATATCTGGAGGAACACCGGTGGCGAAGGCGCCTAACTGGACGAGTACTGACGCTGAGGTACGAAAGCGTGGGG
992	ASV_2420	Bacteria	Desulfobacterota	Desulfobacteria	Desulfobacterales	Desulfobacteraceae	Desulfobacter	NA	GCAAGCGTTATTCGGAATTATTGGGCGTAAAGGGCGCGCAGGCGGTCTTGTCCGTCAGGTGTGAAAGCTCGGGGCTCAACCCCGGAAGTGCACTTGAAACAGCAAGACTTGAATACGGGAGAGGAGAGAGGAATTCCTGGTGTAGAGGTGAAATTCGTAGATATCAGGAGGAACACCGATGGCGAAGGCATCTCTCTGGACCGATATTGACGCTGAGGCGCGAAGGCGTGGGT
993	ASV_2421	Bacteria	Acidobacteriota	Blastocatellia	Blastocatellales	Blastocatellaceae	Blastocatella	NA	CCAAGCGTTGTTCGGATTTACTGGGCGTAAAGGGTGCGTAGGCGGCGCAACAAGTCACTTGTGAAATCTCCGAGCTTAACTCGGAACGGCCAAGTGATACTGTAGTGCTAGAGTGCAGAATGGGCAAGTGGAATTCTTGGTGTAGCGGTGAAATGCGTAGATATCAAGAGGAACACCTGAGGCGAAGGCGACTTGCTGGGCTGACACTGACGCTGAGGCACGAAAGCCAGGGG
994	ASV_2422	Bacteria	NA	NA	NA	NA	NA	NA	GCAAGCGTTGTCCGGATTTATTGGGTTTAAAGGGTGCGTAGGCGGCTTAATCAGTCAGTGGTTAAAGACTGCGGCTCAACCGTAGCACGCCATTGATACTGTTAAGCTTGAGTGCAACAGAGGAAACTGGAATGTGTGGTGTAGCGGTGAAATGCATAGATATCACACAGAACACCGATTGCGAAGGCAGGTTTCTATGTTGTAACTGACGCTGAGGCACGAAAGCGTGGGG
995	ASV_2423	Bacteria	Proteobacteria	Gammaproteobacteria	NA	NA	NA	NA	GCAAGCGTTAATCGGAATTACTGGGCGTAAAGCGAGTGCAGGCGGCTACGTCAGTCGGATGTGAAAGCCCCGGGCTTAACCTGGGAATTGCATTCGATACTGCGTGGCTAGAGTCTGGTAGAGGGAAGTGGAATTCCAGGTGTAGCGGTGAAATGCGTAGAGATCTGGAGGAACATCAGTGGCGAAGGCGGCTTCCTGGACCAAGACTGACGCTCAGGCTCGAAAGCGTGGGT
996	ASV_2425	Bacteria	Bacteroidota	Bacteroidia	Chitinophagales	Saprospiraceae	Rubidimonas	NA	GCGAGCGTTATCCGGAATCACTGGGTTTAAAGGGTGCGTAGGCGGGAAAATAAGTCAGAGGTGAAATCTGGTCGCTTAACGATCAAACTGCCTTTGAAACTGTTTTTCTTGAAATATGATGAGGTTGGCAGAATGTGACATGTAGCGGTGAAATGCATAGATATGTCATAGAATACCAATTGCGAAGGCAGCTGACTGGTCATTATTTGACGCTGAGGCACGAAAGCGTGGGG
997	ASV_2426	Bacteria	Planctomycetota	Planctomycetes	Pirellulales	Pirellulaceae	Pirellula	NA	CCGAACGTTATTCGGTATCACTGGGCTTAAAGAGTCCGTAGGCGGCCATGTAGGTCAGATGTGAAATCCCACAGCTCAACTGTGGAACTGCGTTTGAAACCATATGGCTTGAGGGAGATAGAGGTGAGCGGAACTGATGGTGGAGCGGTGAAATGCGTTGATATCATCAGGAACACCGGTGGCGAAAGCGGCTCACTGGATCTCTTCTGACGCTGAGGGACGAAAGCTAGGGT
998	ASV_2428	Bacteria	Bacteroidota	Bacteroidia	Cytophagales	Cyclobacteriaceae	Fabibacter	NA	GCAAGCGTTGTCCGGATTTATTGGGTTTAAAGGGTGCGTAGGCGGGTCTTTAAGTCAGTGGTGAAAGCCTGCAGCTTAACTGTAGAACTGCCATTGATACTGGAGGCCTTGAGTATACTAGAGGTAGGCGGAATTTATGGTGTAGCGGTGAAATGCATAGATACCATAAAGAACACCGATAGCGTAGGCAGCTTACTGGAGTGTAACTGACGCTGATGCACGAAAGCATGGGT
999	ASV_2429	Bacteria	NA	NA	NA	NA	NA	NA	GCAAGCGTTGTTCGGAATTACTGGGCGTAAAGGGCGCGTAGGCGGATGTATTAGTCGGATGTGAAAGCCCTGGGCTCAACCTAGGAATAGCATTCGATACTGTAGATCTAGAGTATGAGAGAGGATAGTGGAATTGCGAGTGTAGAGGTGAAATTCGTAGATATTCGCAAGAACACCGGTGGCGAAGGCGGCTATCTGGCTCATAACTGACGCTGAGGCGCGAAAGCGTGGGT
1000	ASV_2430	Bacteria	Bdellovibrionota	Bdellovibrionia	Bacteriovoracales	Bacteriovoracaceae	Peredibacter	NA	GCAAGCGTTATTCGGATTTACTGGGCGTAAAGCGCGCGCAGGCGGATTTGTAAGTCAGATGTGAAATCTCGGGGCTCAACCTCGAAACTGCGTCTGAAACTACTGATCTAGAGTCTTGGAGGGGGAAGTGGAATTTCGCATGTAGGGGTAAAATCCGTAGAGATGCGAAGGAACACCAGAGGCGAAGGCGACTTCCTGGCCAAGTACTGACGCTGAGGCGCGAAAGCGTGGGG
1001	ASV_2431	NA	NA	NA	NA	NA	NA	NA	GCTAGTGTTGCTCGGAATGATTTGGCTTAAAGAGTCTGTAGGTGGCCCAAGAAGTTCTTGGTGAAAGACTTCCTCCCAAGGGAAGAAATACTTAGAAAACCATTGGGCTAGAGTCAAAGAGAGGAAAGCGGAATTGCTAGGGTACCGGTGAAATGGGTAGATCCTAGTAGGAATATCAAAGGCGAAGGCAGCTTTCTGGCTTTGCACTGACACTGAGAGACGATAGCGTGGGG
1002	ASV_2433	Bacteria	NA	NA	NA	NA	NA	NA	CCAAACGTTATTCGGAATCACTGGGCTTAAAGGGTGCGTAGGCGGCGTAGTAAGTTGGATGTGAAATCCTACGGCTCAACCGTAGAACTGCGTTCAATACTGCTATGCTTGAGGGAGATAGAGGTAAGCGGAACTTCGGGTGGAGCGGTGAAATGCGTAGATATCCGAAGGAACACCAGTGGCGAAAGCGGCTTACTGGGTCTCTTCTGACGCTGAGGCACGAAAGCTAGGGT
1003	ASV_2435	NA	NA	NA	NA	NA	NA	NA	GTTAGCGTTGTTCGGAATTACTGGGCGTAAAGCGCGTGTAGGCGGAACGATCAGTCGGAGGTGAAATCCCGGGGCTTAACCCCGGAACTGCCTTCGATACTATCGTTCTAGAGATCGGAAGAGGTGAGTGGAATTCCCAGTGTAGAGGTGGAATTCGTAGATATTGGGAAGAACACCAGAGGCGAAGGCGACTCACTGGTCCGATACTGACGCTCAGACGCGAAAGTGTGGGG
1004	ASV_2436	Bacteria	Firmicutes	Bacilli	Lactobacillales	Enterococcaceae	Tetragenococcus	NA	GCAAGCGTTGTCCGGATTTATTGGGCGTAAAGCGAGCGCAGGCGGTGATTTAAGTCTGATGTGAAAGCCCCCAGCTCAACTGGGGAGGGTCATTGGAAACTGGATCACTTGAGTGCAGAAGAGGAGAGTGGAATTCCATGTGTAGCGGTGAAATGCGTAGATATATGGAGGAACACCAGTGGCGAAGGCGGCTCTCTGGTCTGTAACTGACGCTGAGGCTCGAAAGCGTGGGT
1005	ASV_2437	NA	NA	NA	NA	NA	NA	NA	GCAAGCGTTGTTCGGAATCACTGGGCTTAAAGCGTGCGTAGGCGGACAAGAAAGTCAGAAGTGAAATCCCAGGGCTCAACCCTGGAACTGCTTTTGAAACTCCTTGTCTAGAATCCGGGAGGGGTCAGGAGAATTCCTAGTGTAGAGGTGAAATTCGCAGATATTAGGAGGAATACCAGTGGCGTAGGCGCCTGACTGGACCGGTATTGACGCTGAGGTACGAAAGCGTGGGG
1006	ASV_2442	Bacteria	Planctomycetota	Phycisphaerae	Phycisphaerales	Phycisphaeraceae	SM1A02	NA	CCAAGCGTTAATCAGAATCACTGGGCTTAAAGGGTGCGTAGGCGGACTTGAAGGTATGTCGTGAAATCCCCCGGCTCAACCGGGGAACTGCGGTGTAAACCACAAGTCTTGAGGTAGGTAGAGGTTGTCGGAACGTTCGGTGGAGCGGTGAAATGCGTTGATATCGAACGGAACGCCGATGGTGAAGACAGGCAACTGGGCCTTACCTGACGCTGAGGCACGAAAGCGTGGGG
1007	ASV_2444	NA	NA	NA	NA	NA	NA	NA	GCAAGCGTTATTCGGAATTACTGGGCGTAAAGCGATCGTAGGTGGATTGGTCAGTCAGATGTGAAAGCCCCGCGCTCAACGTGGGAACTGCATTTGATACTGCCAGTCTAGAGTTTTGGAGAGGGTAGTAGAATTTCCAGTGTAGAGGTGAAATTCGTAGATATTGGAAGGAATACCAGTGGCGAAGGCGACTATCTGGACAAATACTGACACTGAGGGTCGAAAGCGTGGGG
1008	ASV_2448	Bacteria	Desulfobacterota	Desulfobacteria	Desulfobacterales	Desulfobacteraceae	Desulfobacter	NA	GCAAGCGTTATTCGGAATTATTGGGCGTAAAGGGCGCGCAGGCGGTCTTGTCGGTCAGGTGTGAAAGCCCGGGGCTCAACCCCGGATGGTCACTTGAAACAGCAAGACTTGAGTACGGGAGAGGAGAGAGGAATTCCTGGTGTAGAGGTGAAATTCGTAGATATCAGGAGGAACACCGATGGCGAAGGCATCTCTCTGGACCGATACTGACGCTGAGGCGCGAAGGCGTGGGT
1009	ASV_2449	NA	NA	NA	NA	NA	NA	NA	GCAAGCGTTGCCCGGAATCACTGGGCGTAAAGGGGACGTAGGCGGTTTTTTAAGTCAGGTGTGTAATTGCAGGGCTCAACCTTGTAGCTGCGCTTGAAACTGAAAGACTTGAGGATACTAGAGGAAGACGGAATTACCTGAGTAGGGGTGAAATCCGTAGATATAGGTAAGAAGGCCAGTGGAGAAGTCGGTTTTCTGGGGTAATCCTGACGCTGAGGTCCGAAAGCTAGGGG
1010	ASV_2452	NA	NA	NA	NA	NA	NA	NA	TCTAACGTTGTTCGGATTTACTGGGCATAAAGCGTACGTAGGCGGCCTGTTTAGTCAGGTGTGAAAGCCCCGGGCTCAACCCGGGAACAGCACCTGATACTGGCAGGCTAGAGGATAGCAGGGGTAAGTGGAACTCCAGGTGGAACGGTGAAATGTGTAGATATCTGGAGGAACACCGGTGGCGAAAGCGGCTTACTGGGCTGTCTCTGACGCTGAGGTACGAAAGCTAGGGT
1011	ASV_2453	Bacteria	Proteobacteria	Gammaproteobacteria	SZB50	NA	NA	NA	GCGAGCGTTAATCGGAATTACTGGGCGTAAAGCGCGCGTAGGCGGCTACGTAAGTCGGATGTGAAAGCCCCGGGCTTAACCTGGGAATTGCATCCGAAACTGCGTGACTAGAGTATGTGAGAGGGAAGGGGAATTCCGGGTGTAGCGGTGAAATGCGTAGATATCCGGAGGAACACCAGTGGCGAAGGCGCCTTCCTGGCACAATACTGACGCTGAGGTGCGAAAGCGTGGGG
1012	ASV_2454	Bacteria	Bdellovibrionota	Bdellovibrionia	Bacteriovoracales	Bacteriovoracaceae	NA	NA	GCAAGCGTTGTTCGGATTTATTGGGCGTAAAGCGCGCGCAGGCGGATTAACAAGTCAGATGTGAAATCTCGGGGCTCAACTCCGAAACTGCGTCTGAAACTGTTAATCTAGAATCTCGGAGGGGGATGGGGAATTTCTCATGTAGGGGTAAAATCCGTAGAGATGAGAAGGAACACCTGAGGCGAAGGCGCCATCCTGGACGAGTATTGACGCTGAGGCGCGAAAGCGTGGGG
1013	ASV_2455	Bacteria	Bdellovibrionota	Bdellovibrionia	Bacteriovoracales	Bacteriovoracaceae	Peredibacter	NA	GCAAGCGTTGTTCGGATTCACTGGGCGTAAAGCGCGCGCAGGCGGATTAGAAAGTCAGATGTGAAATCTCGGGGCTTAACCCCGAAACTGCGTCTGAAACTTCTAGTCTAGAATCTCAGAGGGGGTAGGGGAATTTCACGTGTAGGGGTAAAATCCGTAGAGATGTGAAGGAACACCTGAGGCGAAGGCGCCTACCTGGATGAGTATTGACGCTGAGGCGCGAAAGCGTGGGG
1014	ASV_2456	Bacteria	Proteobacteria	Alphaproteobacteria	NA	NA	NA	NA	GTTAGCGTTGTTCGGAATTACTGGGCGTAAAGCGCGCGTAGGCGGATTGTTCAGTCAGGGGTGAAATCCCGGGGCTCAACCCCGGAACTGCCTTTGATACTGGCAATCTTGAGTTCTGGAGAGGTGAGTGGAATTCCGAGTGTAGAGGTGAAATTCGTAGATATTCGGAGGAACACCAGTGGCGAAGGCGGCTCACTGGCCAGATACTGACGCTGAGGTGCGAAAGCGTGGGG
1015	ASV_2457	NA	NA	NA	NA	NA	NA	NA	GCGAGCGTTATCCGGAATCACTGGGTTTAAAGGGTGCGTAGGCGGCGTACTAAGTCAGGGGTGAAATCTCCCCGCTCAACGGGGGAACTGCCCTTGATACTGGTATGCTCGGATTGGCACGAGGCAGGCGGAACGTGGCATGTAGCGGTGAAATGCTTAGATATGCCACAGAACACCGATTGCGTAGGCAGCCTGCCAGAGTCATATCGACGCTGAGGCACGAAAGCGTGGGG
1016	ASV_2458	Bacteria	Proteobacteria	Gammaproteobacteria	NA	NA	NA	NA	GCAAGCGTTAATCGGAATTACTGGGCGTAAAGCGCGCGTAGGTGGCTTACTAAGCCAGATGTGAAAGCCCAGGGCTTAACCTTGGAACTGCATTTGGAACTGGTTCGCTAGAGTATGATAGAGGAGTGTGGAATTTCCGGTGTAGCGGTGAAATGCGTAGAGATCGGAAGGAACATCAGTGGCGAAGGCGGCACTCTGGATTAATACTGACGCTGAGGTGCGAAAGCGTGGGG
1017	ASV_2459	Bacteria	Bacteroidota	Kapabacteria	Kapabacteriales	NA	NA	NA	CCAAGCGTTGTCCGGAATTACTGGGTATAAAGGGTCCGCAGGCGGGCTTGTGCGTCCAGGGTTAAAGACCACGGCTCAACCGTGGGAGTGCCCTGGATACGGCAGGTCTTGAGTACGAGAGAGGTAAGTAGAATTCCTGGTGTAGCGGTGAAATGCGTAGATATCAGGAGGAATACCAGTGGCGAAGGCGGCTTACTGGCTCGTTACTGACGCTCAGGGACGAAAGTGTGGGG
1018	ASV_2461	NA	NA	NA	NA	NA	NA	NA	GCGAACGTTACTCGGATTCACTGGGCGTAAAGCGACCGTAGGCGGCCAATTAAGTCAGGTGTGAAAGCCCCGTGCTCAACATGGGAACTGCACTTGAAACTGATTGGCTAGAGTATGTGAGAGGGAAACGGAATTTCCAGTGTAGAGGTGAAATTCGTAGATATTGGAAGGAACACCAGATGCGAAGGCGGTTTTCTGGCACATTACTGACGCTCAGGGTCGAAAGCGTGGGG
1019	ASV_2462	Bacteria	Actinobacteriota	Actinobacteria	Actinomycetales	Actinomycetaceae	Actinomyces	NA	GCGAGCGTTGTCCGGAATTATTGGGCGTAAAGGGCTTGTAGGCGGCTGGTCGCGTCTGCCGTGAAATCCTCTGGCTCAACTGGGGGCGTGCGGTGGGTACGGGCTGGCTTGAGTGCGGTAGGGGAGGCTGGAACTCCTGGTGTAGCGGTGGAATGCGCAGATATCAGGAAGAACACCGGTGGCGAAGGCGGGTCTCTGGGCCGTTACTGACGCTGAGGAGCGAAAGCGTGGGG
1020	ASV_2463	Bacteria	Spirochaetota	Spirochaetia	Spirochaetales	Spirochaetaceae	Spirochaeta 2	NA	GCGAGCGTTGTTCGGAATTATTGGGCGTAAAGGGCTCGTAGGCGGTCTGCCTAGTCTTTCGTGAAAGACCGGGGCTCAACCCTGGGGATGCGAGGGAAACTGGCAAGCTGGAATCCTGGATGGGGTACTGGAATTCCTGGTGTAGGGGTGAAATCTGTTGATATCAGGAAGAACACCGGAGGCGAAAGCGAGTACCTGGCCAAAGATTGACGCTGATGAGCGAAAGCGTAGGG
1021	ASV_2465	NA	NA	NA	NA	NA	NA	NA	GCAAGCGTTATTCGGAATTACTGGGCGTAAAGCATGTGTAGGCGGCTTATTAAGTCGATCGTTAAATCTCTCAGCCTAACTGAGGGGCCGCGGTCGATACTGGTAAGCTTGAGTGTGAGAGAGAGAAGTGGAATTCTTGGAGTAGCGGTAAAATGCGTAGATCTCAAGAGGAACACCGATGGCGAAAGCAGCTTCTTGGTTCACAACTGACGCTTTAACATGAAGGCGTGGGG
1022	ASV_2466	Bacteria	Proteobacteria	Gammaproteobacteria	NA	NA	NA	NA	GCAAGCGTTAATCGGAATTACTGGGCGTAAAGCGCGCGTAGGCGGTTTGTTAAGTTGGATGTGAAAGCCCAGGGCTCAACCTTGGAACTGCATCCGATACTGGCAGGCTAGAATATAGGAGAGGGAGGTAGAATTTCAGGTGTAGCGGTGAAATGCGTAGAGATCTGAAGGAATACCAGTGGCGAAGGCGGCCTCCTGGCCTAATATTGACGCTGAGGTGCGAAAGCGTGGGG
1023	ASV_2467	Bacteria	Bacteroidota	Bacteroidia	Flavobacteriales	Flavobacteriaceae	NA	NA	CCAAGCGTTATCCGGAATCATTGGGTTTAAAGGGTCCGTAGGTGGATGATTAAGTCAGAGGTGAAAGTCTGCAGCTCAACTGTAGAATTGCCTTTGATACTGGTCATCTTGAGTTATTGTGAAGTAGTTAGAATATGTAGTGTAGCGGTGAAATGCATAGATATTACATAGAATACCAATTGCGAAGGCAGATTACTAACAATACACTGACACTGATGGACGAAAGCGTGGGG
1024	ASV_2469	NA	NA	NA	NA	NA	NA	NA	GCAAGCGTTGTTCGGAATTACTGGGCGTAAAGGGTCCGTAGGTGGTTTTGTAAGCTAGATGTGAAAGCCCGGGGCTCAACTCCGGAACTGCATTTAGAACTGCATCACTAGAGTCACAGAGAGGGTAGTGGAATTTCCAGTGTAGGAGTGAAATCCGTAGATATTGGAAGGAACACCAGAGGCGAAGGCGACTACCTGGCTGTGTACTGACACTGAGGGACGAAAGCGTGGGG
1025	ASV_2470	Bacteria	Campilobacterota	Campylobacteria	Campylobacterales	Rs-M59 termite group	NA	NA	GCAAGCGTTACTCGGAATCACTGGGCGTAAAGGGAGCGCAGGCGGGTTAATAAGTGTCTTGTGAAAGCCTGTGGCTTAACCATAGAATTGCAAGACAAACTGTTAACCTAGAGTTCAGAAGAGGTAACTGGAATTGGTGGTGTAGGGGTAAAATCCGTAGAGATCACCAGGAATGCCAACGGCGAAAGCAAGTTACTGGGATGATACTGACGCTGAGGCTCGAAAGCGTGGGG
1026	ASV_2473	NA	NA	NA	NA	NA	NA	NA	GCAAACGTTGTTCGGAATCACTGGGCGTAAAGGGTACGCAGGCGGCCATATAAGTAAGGGGTGAAAATCCGGGGCTCAACTCCGGACCTGCCTTTTAAACTGTATGGCTAGAATCGTAATAGGGGCGGTAGGAATTCCTGGTGTAGGAGTGAAATCTGTAGATATCAGGAGGAACACCAATAGCGTAGGCAAGCCGCTGGGTAACGATTGACGCTCAGGTACGAAAGCTAGGGG
1027	ASV_2474	NA	NA	NA	NA	NA	NA	NA	GCGAGCGTTATTCGGATTTACTGGGCATAAAGCGCGCGTAGGCGGCTTGGTCAGTCGGAGGTGAAAGCCCACAGCTTAACTGTGGAACTGCCCCCGATACTGCCAAGCTTGAGTGCGGGAGGGGTGACTGGAACTCCAGGTGTAGCGGTGAAATGCGTAGATATCTGGAGGAACACCAGAGGCGAAGGCGGGTCACTGGACCGCAACTGACGCTGAGGCGCGAAAGCTAGGGG
1028	ASV_2480	Bacteria	Proteobacteria	Gammaproteobacteria	Burkholderiales	Comamonadaceae	Tepidimonas	NA	GCGAGCGTTAATCGGAATTACTGGGCGTAAAGCGTGCGCAGGCGGTCTTGTAAGACAGAGGTGAAATCCCTGGGCTCAACCTAGGAATGGCCTTTGTGACTGCAAGGCTGGAGTGCGGCAGAGGGGGATGGAATTCCGCGTGTAGCAGTGAAATGCGTAGATATGCGGAGGAACACCGATGGCGAAGGCAGTCCCCTGGGCCTGCACTGACGCTCATGCACGAAAGCGTGGGG
1029	ASV_2481	NA	NA	NA	NA	NA	NA	NA	GCAAGCGTTATCCGGATTTACTGGGTTTAAAGGGTGCGTAGGCGGCTTTGTAAGTCAGTAGTGAAAACTAGCAGCTCAACTGTTAGCTTGCTATTGATACTGCTAAGCTTGAGTATAGTCGAGGTGGGTGGAATTCTACATGTAGCGGTGAAATGCATAGATATGTAGAGGAACTCCAATAACGAAGGTAGCTCACTAGGCTATTACTGACGCTGAGGTACGAAAGCGTGGGG
1030	ASV_2487	Bacteria	Proteobacteria	Alphaproteobacteria	Rhodobacterales	Rhodobacteraceae	NA	NA	GTTAGCGTTGTTCGGAATTACTGGGCGTAAAGCGCGCGTAGGCGGATTGGAAAGTTGGGGGTGAAATCCCGGGGCTCAACCCCGGAACTGCCTCCAAAACTCCCAGTCTAGAGTTCGAGAGAGGTGAGTGGAACTCCGAGTGTAGAGGTGAAATTCGTAGATATTCGGAAGAACACCAGTGGCGAAGGCGGCTCACTGGCTCGATACTGACGCTGAGGTGCGAAAGTGTGGGG
1031	ASV_2489	Bacteria	Proteobacteria	Gammaproteobacteria	NA	NA	NA	NA	GCAAGCGTTAATCGGAATTACTGGGCGTAAAGCGCACGTAGGTGGATGTTTAAGTCGGATGTGAAAGCCCTGGGCTTAACCTAGGAACTGCACCCGATACTGGGCATCTAGAGTATGGTAGAGGGAAGTGGAATTTCCGGTGTAGCGGTGAAATGCGTAGATATCGGAAGGAACACCAGTGGCGAAGGCGGCTTCCTGGACCAATACTGACACTGAGGTGCGAAAGCGTGGGG
1032	ASV_2490	Bacteria	NA	NA	NA	NA	NA	NA	CCAAGCGTTAATCGGAATCACTGGGCTTGAAGCGTGCGCAGGCGGACCTTTAGGCATCCCGTGAAATGCCCCAGCTCAACTGGGGAATTGCGGGGTGAACCATTGGTCTTGAGGCAGGTAGGGGGGTGCAGAACTGTCGGTGGAGCGGTGAAATGCGTAGATATCGACAGGAATGCCGAAGGCGAAGGCGGCACCCTGGGCCTGTCCTGACGCTCATGCACGAAAGCGTGGGG
1033	ASV_2491	NA	NA	NA	NA	NA	NA	NA	GCAAGCGTTATCCGGATTTACTGGGTTTAAAGGATGCGTAGGTGGCTTAATAAGTTAGTGGTGAAATCCTACAGCTTAACTGTAGAACTGCCATTAAAACTGTTAGGCTTGAGTATAGTTGAGGCGGGTGGAATGTAACATGTAGCGGTGAAATGCTTAGATATGTTACAGAACACCGATTGTGAAGGCAGCTCGCTAGACTATAACTGACACTGAGGCATGAAAGCGTGGGG
1034	ASV_2492	Bacteria	NA	NA	NA	NA	NA	NA	GCAAGCGTTGTTCGGAATTACTGGGCGTAAAGCGCGCGTAGGCGGCTTAGCAAGTTGAGAGTGAAATCCCGGGGCTCAACCTCGGAACTGCTCTCAAAACTGCTAAGCTAGAGAATGGTAGGGGACAGTGGAATTCTTAGTGTAGAGGTGAAATTCGTAGATATTAAGAGGAACACCAGTGGCGAAGGCGACTGTCTGGGCCATTTCTGACGCTAAGGCGCGAAAGCGTGGGG
1035	ASV_2495	Bacteria	Bacteroidota	Bacteroidia	NA	NA	NA	NA	GCAAGCGTTATCCGGATTCATTGGGTTTAAAGGGTGCGTAGGCGGAATAATAAGTCAGTGGTGAAAGCCCACAGCTCAACTGTGGAACTGCCATTGATACTGTTATTCTTGAATTTATTTGAAGTAGGCGGAATATGTAGTGTAGCGGTGAAATGCATAGATATTACATAGAACACCAATTGCGAAGGCAGCTTACTAAGATACAATTGACGCTGATGCACGAAAGCGTGGGT
1036	ASV_2498	Bacteria	Proteobacteria	Alphaproteobacteria	Rhizobiales	Beijerinckiaceae	Methylobacterium-Methylorubrum	NA	GCTAGCGTTGCTCGGAATCACTGGGCGTAAAGGGCGCGTAGGCGGCCATTCAAGTCGGGGGTGAAAGCCTGTGGCTCAACCACAGAATTGCCTTCGATACTGTTTGGCTTGAGTTTGGTAGAGGTTGGTGGAACTGCGAGTGTAGAGGTGAAATTCGTAGATATTCGCAAGAACACCAGTGGCGAAGGCGGCCAACTGGACCAATACTGACGCTGAGGCGCGAAAGCGTGGGG
1037	ASV_2499	NA	NA	NA	NA	NA	NA	NA	GCAAGCGTTGTTCGGAATGACTGGGCGTAAAGGGCACGTAGGCGGACTCTTAAGTCTGTTGTGAAACCCCTGGGCTTAACCCAGGAATGGCAATGGAAACGGGGAGTCTTGAATACTCGAGAGGTTAGTGGAATTCCTGGTGTAGGAGTGAAATCCGTAGATATCAGGAGGAACACCGGCGGCGAAGGCGGCTAACTGGCGATGTATTGACGCTGAGGTGCGAAAGCGTGGGG
1038	ASV_2500	Bacteria	Proteobacteria	Gammaproteobacteria	Cellvibrionales	Spongiibacteraceae	NA	NA	GCAAGCGTTAATCGGAATTACTGGGCGTAAAGCGCGCGTAGGCGGCAAGTTAAGTCGGATGTGAAATCCCCGGGCTCAACCTGGGAACTGCATCCGATACTGGCTTGCTAGAGTATGGGAGAGGGTTGTGGAATTCCACGTGTAGCGGTGAAATGCGTAGATATGTGGAGGAACATCAGTGGCGAAGGCGGCAGCCTGGCCCAATACTGACGCTGAGGTGCGAAAGCGTGGGG
1039	ASV_2501	Bacteria	NA	NA	NA	NA	NA	NA	GCGAACGTTGTTCGGAATCACTGGGCATAAAGAGCACGTAGGCGGTCTGCTCAGTCAGGTGTGAAAGCCCCCGGCTCAACCGGGGAATTGCATCTGATACTGGCAGACTAGAGGACGGTAGGGGTAAGTGGAACTCCAGGTGGAGCGGTGAAATGCGTAGATATCTGGAGGAACACCGGTGGCGAAAGCGGCTTACTGGACCGTCTCTGACGCTGAGGTGCGAAAGCTAGGGT
1040	ASV_2507	NA	NA	NA	NA	NA	NA	NA	GCAAGCGTTGTTCGGAATCACTGGGCGTAAAGAGCATGTAGGCGGCAAGGTTTGTCTGATGTGAAATCCCTCGGCTCAACCGGGGAATTGCATTGGATACTGCCTAGCTAGAGTGTGAGAGAGGATAGTGGAATTCCTAGTGTAGAGGTGAAATTCGTAGATACTAGGAGGAACATCAGAGGCGAAGGCGACTATCTGGAACACAACTGACGCTGAGATGCGAAAGCGTGGGG
1041	ASV_2508	NA	NA	NA	NA	NA	NA	NA	GCTAGCGTTGTTCGGAATCACTGGGCGTAAAGCGCGTGTAGGCGGCTAAGTAAGTCAGAGGTGAAAGCCCAGGGCTCAACCCTGGAATTGCCTTTGAAACTACTTAGCTCGAGTATTGGAGAGGAGTGTGGAATTCCTAATGTAGGGGTGAAATCCGTAGATATTAGGAGGAACACCAGTGGCGAAGGCGGCACTCTGGACAATTACTGACGCTGAGACGCGAAAGCGTGGGG
1042	ASV_2509	NA	NA	NA	NA	NA	NA	NA	GCAAGTGTTATCCGGATTTACTGGGTTTAAAGTGTACGTAGGCGGTTTTGTAAGTCAGTGGTGAAATGTAACAGCTCAACTGTTGATCTGCCATTGATACTGCAAAACTTGAGTATAGTCGAGGTGGGTGGAATTCTACATGTAGCGGTGAAATGCTTTGATATGTAGAGGAACTCCAATAACGAAGGTAACTCACTAGGCTACTACTGACGCTGAGGTACGAAAGCGTGGGG
1043	ASV_2511	Bacteria	NA	NA	NA	NA	NA	NA	GCGAACGTTATTCGGAATCACTGGGCTTAAAGGGTGCGTAGGCGGCCTGTTAAGTAGGGTGTGAAATTTGTCGGCTCAACCGGCAAACTGCATTCTAAACTGGCAGGCTTGAGTGAGTCAGGGGTGTGCGGAACTTCCGGTGGAGCGGTGAAATGCGTTGATATCGGAAGGAACGCCGGTGGCGAAAGCGGCACACTGGGGCTTTTCTGACGCTGAGGCACGAAAGCCGGGGG
1044	ASV_2512	Bacteria	Patescibacteria	Gracilibacteria	JGI 0000069-P22	NA	NA	NA	CCAAGCATTATCCGGAATTATTGGGCGTAAAGCGTCTGTAGGCTGGTTGTTAAGTTGATAATGAAAGACCGAGGCTCAACCTCGAGTTTGTTATCAAAACTGATAACCTAGGATTAGGGAGAGGTAAGCAGAATTCTAAGTGTAGGGGTGCAATCCGTAGATACTTAGAGGAATACCAAAAGCGAAGGCAGCTTACTGGAACTATATCGACGCTGAGAGACGAAAGCGTGGGG
1045	ASV_2513	Bacteria	NA	NA	NA	NA	NA	NA	GCAAGCGTTGTCCGGAATTATTGGGCGTAAAGGGAGCGTAGGTGGTTTGTTAAGTCTGATGTGAAAGCCCGCGGCTCAACCGCGGAGGGTCATTGGAAACTGACAAACTTGAATACAGCAGAGGTAAGTGGAATTTCATGTGTAGCGGTGGAATGCGTAGAGATATGAAGGAACACCAGTGGCGAAGGCGACTTACTGGGCTGAGATTGACACTGATGCTCGACAGCGTGGGG
1046	ASV_2514	Bacteria	Acidobacteriota	Thermoanaerobaculia	Thermoanaerobaculales	Thermoanaerobaculaceae	Subgroup 10	NA	GCGAGCGTTATTCGGAATTATTGGGCGTAAAGGGCGCGTAGGCGGCCTGACAAGTCAGTGGTGAAATCCCTCGGCTCAACCGAGGAACTGCCTCTGAAACTGTCAGGCTTGAGGCCGGGAGAGGGTAGTGGAATTCCCAGTGTAGCGGTGAAATGCGTAGATATTGGGAGGAACACCAGTGGCGAAGGCGGCTACCTGGACCGGTTCTGACGCTGAGGCGCGAAAGTGTGGGG
1047	ASV_2517	Bacteria	Myxococcota	Myxococcia	Myxococcales	Myxococcaceae	P3OB-42	NA	GCATACGTTGCTCGGAATGACTGGGCGTAAAGCGCGCGTAGGCGGTGGGTTAAGTCGAATGTGAAAGCCCATGGCTCAACCATGGAAGCGCATTCGAAACTGGCTCACTGGAGTCCCGGAGAGGGTGGTGGAATTCCTAGTGTAGAGGTGAAATTCGTAGAGATTAGGAGGAACACCGGTGGCGAAGGCGACCATCTGGACGGGTACTGACGCTGAGGCGCGAAAGCGTGGGG
1048	ASV_2518	Bacteria	Actinobacteriota	Actinobacteria	Micrococcales	Micrococcaceae	Rothia	NA	GCGAGCGTTGTCCGGAATTATTGGGCGTAAAGAGCTTGTAGGCGGTTGGTCGCGTCTGCTGTGAAAGGCTGGGGCTTAACCCTGGTTTTGCAGTGGGTACGGGCTAACTAGAGTGCAGTAGGGGAGACTGGAATTCCTGGTGTAGCGGTGGAATGCGCAGATATCAGGAGGAACACCGATGGCGAAGGCAGGTCTCTGGGCTGTAACTGACGCTGAGAAGCGAAAGCATGGGG
1049	ASV_2520	Bacteria	Desulfobacterota	Desulfobulbia	Desulfobulbales	Desulfobulbaceae	Desulfobulbus	NA	GCAAGCGTTGTTCGGAATCACTGGGCGTAAAGGGCGCGCAGGCGGTTTGATTAGTCAGATGTGAAAGCCCACGGCTCAACCGTGGAAGTGCATTTGAAACTGTCAGACTTGAGTATCAGAGGGGAAAGTGGAATTCCTGGTGTAGAGGTGAAATTCGTAGATATCAGGAGGAATACCGGTGGCGAAGGCGACTTTCTGGCTGAATACTGACGCTGAGGCGCGAAAGCGTGGGG
1050	ASV_2521	Bacteria	Planctomycetota	Planctomycetes	Planctomycetales	NA	NA	NA	GCGAACGTTATTCGGAATCACTGGGCTTAAAGGGTGCGTAGGCGGCTTCATAAGTCAGGTGTGAAATCCCACGGCTCAACCGTGGAACTGCGCTTGAAACTATGTTGCTTGAGTATCTCAGGGGTGTGCGGAACTTCCAGTGGAGCGGTGAAATGTGTTGATATTGGAAGGAACACCGGTAGCGAAAGCGGCACACTGGGGGATGTCTGACGCTGAGGCACGAAAGCTAGGGG
1051	ASV_2522	Bacteria	Proteobacteria	NA	NA	NA	NA	NA	GCGAGCGTTAATCGGAATGACTGGGCGTAAAGGGCGCGTAGGTGGTTATTTAAGTTAGATGTGAAATCCCTGGGCTTAACCTAGGAACTGCATTTAATACTGGATGACTAGAGTACGGGAGAGGGCAGTGGAATTTCCGGTGTAGCGGTGAAATGCGTAGATATCGGAAGGAACACCAGTGGCGAAGGCGACTGCCTGGCCTGATACTGACACTGAGGCGCGAAAGCGTGGGT
1052	ASV_2528	Bacteria	NA	NA	NA	NA	NA	NA	GCGAGCGTTAATCGGATTTATTGGGCGTAAAGAGCGCGTAGGCGGACAATTAAGTGGTACGTGAAAGCCCTGGGCTTAACCTGGGAATGGCGTATCATACTGGTTGTCTAGAGACTCGTAGAGGAAAGTGGAATTCCCGGTGTAGCGGTGAAATGCGTAGATATCGGGAGGAACATCAGTGGCGAAGGCGACTTTCTGGACGAGTACTGACGCTGAGGCGCGAAAGCGTGGGT
1053	ASV_2529	NA	NA	NA	NA	NA	NA	NA	GCAAGCGTTATTCGGAATTACTGGGCGTAAAGGGTGTGTAGACGGCACTTTAAGTCAATTGTTTAATTTCTCGGCTCAACCGAGAGTCAGCGATTGAAACTAGAGAGCTTGAGGATAGAAGAGAGAAGTGGAATTCTCGGAGTAGCGGTAAAATGCGTAGATCTCGAGAGGAACACCGATGGCGAAGGCAGCTTCTTGGTCTATCTCTGACGTTGAGACACGAAAGCGTGGGG
1054	ASV_2530	Bacteria	NA	NA	NA	NA	NA	NA	GCAAGCGTTGTTCGGAATCATTGGGCGTAAAGAGCGCGTAGGCGGTTTGTTAAGTCAAATGTGAAATCCCAGGGCTCAACCCTGGACGTGCATTCGAAACTGGCAGACTTGAGTCCCGGAGAGGGTGGTGGAATTCCCAGTGTAGAGGTGAAATTCGTAGATATTGGGAGGAACATCAGTGGCGAAGGCGACCACCTGGACGGTGACTGACGCTGAGGCGCGAGAGCGTGGGT
1055	ASV_2531	Bacteria	Verrucomicrobiota	Chlamydiae	Chlamydiales	Simkaniaceae	Candidatus Fritschea	NA	GCAAGCATTAATCGGATTTATTGGGTGTAAAGAGCATGTAGGCGGGTAAGTCAGTCAGATGTGAAATTTCGGAGCTCAACTTCGAAGCTGCATTTGAAACTACTTACCTAGAGGGTAGACGGAGAAAACGGAATTCCAAGTGTAGCGGTGAAATGCGTAGATATTTGGAAGAACACCGGTGGCGAAGGCGGTTTTCTAGTTTATTCCTGACGCTGAGATGCGAGAGCAAGGGG
1056	ASV_2532	Bacteria	NA	NA	NA	NA	NA	NA	GCAAGCGTTGTTCGGAATTACTGGGCGTAAAGAGCGTGTAGGCGGTCTGTTAAGTCGGGTGTGAAAGCCCTGGGCTTAACCTAGGAACTGCATTCGAAACTGGCAGACTGGAGTGTCGGAGAGGGTGGTGGAATTCCCGGTGTAGAGGTGAAATTCGTAGAGATCGGGAGGAACACCGGTGGCGAAGGCGGCCACCTGGAAGATAACTGACGCTGAGACGCGAAAGCGTGGGG
1057	ASV_2536	NA	NA	NA	NA	NA	NA	NA	CCAAGTCGCAGCCATTTTTATTGGGTCTAAAACATCCGTAGCTTGCTTCTTAAGTTCCTTGTGAAATTCTATATCTCAAATATAGAGCGGGCAAGGAGTACTGGGAAGCTAGAGACCGGAAGACGTAACGAGTACGTTCAAAGTAGTGGTAAAATATGTTAATCTTGGACGGACTAACAACAGCGAAGGCACGTTACGAGGACGGTTCTGACAGTAAGGGATGAAGGCTAGGGG
1058	ASV_2537	Bacteria	Desulfobacterota	Desulfobacteria	Desulfobacterales	Desulfosarcinaceae	NA	NA	GCTAGCGTTATTCGGATTTACTGGGCGTAAAGGGCGCGCAGGCGGTCTTTTAAGTCAGATGTGAAAGCCCGGGGCTCAACCCCGGAAGTGCATTTGAAACTAAATGACTTGAGTATGGGAGAGGGAAGTGGAATTCCTGGTGTAGCGGTGAAATGCGTAGATATCAGGAGGAACACCGGTGGCGAAGGCGACTTCCTGGACCAATACTGACGCTGAGGCGCGAAGGCGTGGGG
1059	ASV_2539	Bacteria	Cyanobacteria	Cyanobacteriia	Cyanobacteriales	Nostocaceae	Mastigocladopsis PCC-10914	NA	GCAAGCGTTATCCGGAATGATTGGGCGTAAAGCGTCCGCAGGTGGCAGTTCAAGTCTGCTGTTAAAGACTGGGGCTTAACCCTGGAAAGGCAGTGGAAACTGAACAGCTAGAGTGCGGTAGGGGCAGAGGGAATTCCTGGTGTAGCGGTGAAATGCGTAGAGATCAGGAAGAACACCGGTGGCGAAAGCGCTCTGCTAGGCCGCAACTGACACTCAGGGACGAAAGCTAGGGG
1060	ASV_2540	Bacteria	Proteobacteria	Alphaproteobacteria	Caulobacterales	Parvularculaceae	NA	NA	GCTAGCGTTGTTCGGAATTACTGGGCGTAAAGCGCACGTAGGCGGCCTTGTAAGTTGGGGGTGAAATCCCGGAGCTCAACTCCGGAACTGCCTTCAAAACTACAAAGCTAGAGGATGTGAGAGGATAGTGGAATTCCGAGTGTAGAGGTGAAATTCGTAGATATTCGGAAGAACACCAGTGGCGAAGGCGACTGTCTGGCACATTTCTGACGCTGAGGTGCGAAAGCGTGGGG
1061	ASV_2542	Bacteria	Proteobacteria	Gammaproteobacteria	NA	NA	NA	NA	GCGAGCGTTAATCGGAATTACTGGGCGTAAAGCGCACGTAGGTGGATTGTTAAGTCAGGTGTGAAAGCCCTAGGCTCAACCTAGGAATTGCATTTGATACTGATAGTCTTGAGTTTGGTAGAGGGAAGTGGAATTTCCGGTGTAGCGGTGAAATGCGTAGATATCGGAAGGAACACCAGTGGCGAAGGCGACTTCCTGGACCAGTACTGACACTGAGGTGCGAAAGCGTGGGG
1062	ASV_2543	Bacteria	Proteobacteria	Gammaproteobacteria	Oceanospirillales	Kangiellaceae	Pleionea	NA	GCAAGCGTTAATCGGAATCACTGGGCGTAAAGCGCGCGTAGGCGGGGTCTTAAGTCAGTTGTGAAAGCCCAGGGCTTAACCTTGGAACTGCAATTGATACTGGGGCTCTAGAGTACAGTAGAGGAAGGTGGAATTTCAGGTGTAGCGGTGAAATGCGTAGAGATCTGAAGGAACATCAGTGGCGAAGGCGGCCTTCTGGACTGATACTGACGCTGAGGTGCGAAAGCGTGGGG
1063	ASV_2544	NA	NA	NA	NA	NA	NA	NA	GCAAGCGTTGTTCGGAATCACTGGGCTTAAAGCGTGCGCAGGCGGATATGAAAGTCAGAAGTGAAATCCCGGGGCTCAACCCCGGAACTGCTTTTGAAACTCCATATCTAGAATCCGGGAGAGGATAGCAGAATTCCAAGTGTAGAGGTGAAATTCGCAGATATTTGGAGGAATACCAGTGGCGTAGGCGGCTATCTGGACCGGTATTGACGCTCATGTACGAAAGCGTGGGG
1064	ASV_2545	NA	NA	NA	NA	NA	NA	NA	GCAAGCGTTGTTCGGAATCACTGGGCTTAAAGCGTATGTAGGCGGACTGTAAAGTCAGGAGTGAAATCCCGGGGCTCAACCCCGGAACTGCTCTTGAAACTCACAGTCTAGAATCCTGGAGAGGTCGGGGGAATTCCGAGTGTAGAGGTGAAATTCGCAGATATTCGGAGGAACACCAGTGGCGTAGGCGCCCGACTGGACAGGTATTGACGCTCAGATACGAAAGCGTGGGG
1065	ASV_2546	Bacteria	Proteobacteria	Gammaproteobacteria	Cellvibrionales	Halieaceae	NA	NA	GCGAGCGTTAATCGGAATTACTGGGCGTAAAGCGCGCGTAGGCGGTTTGTTAAGTCGGATGTGAAAGCCCCGGGCTCAACCTGGGAACTGCACCCGATACTGGCCGACTAGAGTACGAGAGAGGGAGGTAGAATTCCACGTGTAGCGGTGAAATGCGTAGATATGTGGAGGAATACCAGTGGCGAAGGCGGCCTCCTGGCTCGATACTGACGCTGAGGTGCGAAAGCGTGGGG
1066	ASV_2547	Bacteria	Bacteroidota	Bacteroidia	Chitinophagales	Chitinophagaceae	Edaphobaculum	NA	GCAAGCGTTATCCGGATTTACTGGGTTTAAAGGGTGTGTAGGCGGATATTTAAGTCAGAGGTGAAATCTCCAGGCTCAACCTGGAAACTGCCTTTGATACTATTTATCTTGAATTTCGTTGAGGTTGGCGGAATATATCATGTAGCGGTGAAATGCATAGATATGATATAGAACACCGATTGCGTAGGCAGCTGACTGGACGAATATTGACGCTGAGGCACGAAAGCGTGGGG
1067	ASV_2548	Bacteria	Proteobacteria	Gammaproteobacteria	Steroidobacterales	Woeseiaceae	Woeseia	NA	GCAAGCGTTAATCGGAATTACTGGGCGTAAAGCGCGCGTAGGCGGTTTGGTAAGTCGGATGTGAAAGCCCTGGGCTTAACCTGGGAATTGCATTCGATACTGCTTAACTAGAGTATGGTAGAGGGAAGTGGAATTTCCGGTGTAGCGGTGAAATGCGTAGATATCGGAAGGAACACCAGTGGCGAAGGCGACTTCCTGGGCCAATACTGACGCTGAGGTGCGAAAGCGTGGGG
1068	ASV_2549	NA	NA	NA	NA	NA	NA	NA	GCAAGCGTTAATCGGATTTATTGGGCGTAAAGAGCGCGTAGGCGGAGATACAAGCCAGACGTGAAATTCCGGGGCTCAACCCCGGAACTGCGTTTGGAACTGTGTTTCTAGAGGGTAGGCGGAGAAAACGGAATTCCACATGTAGCGGTGAAATGCGTAGATATGTGGAGGAACACCCGTGGCGAAAGCGGTTTTCTAGCTTACACCTGACGCTGAGGCGCGAAAGCGAGGGG
1069	ASV_2550	Bacteria	Bdellovibrionota	Bdellovibrionia	Bacteriovoracales	Bacteriovoracaceae	NA	NA	GCAAGCGTTGTTCGGATTTATTGGGCGTAAAGCGCGCGCAGGCGGATTTTTAAGCCAGATGTGAAATCTCGGGGCTCAACCCCGAAACTGCGTCTGGAACTGGAAATCTAGAGTATTGGAGAGGGAAGTGGAATCTCGCATGTAGGGGTAAAATCCGTAGAGATGCGAGGGAACACCAGAGGCGAAGGCGACTTCCTGGACAATAACTGACGCTGAGGCGCGAAAGCGTGGGG
1070	ASV_2556	Bacteria	Proteobacteria	Gammaproteobacteria	Pseudomonadales	Moraxellaceae	Acinetobacter	NA	GCGAGCGTTAATCGGATTTACTGGGCGTAAAGCGCGCGTAGGTGGCTAATTAAGTCAAATGTGAAATCCCCGAGCTTAACTTGGGAATTGCATTCGATACTGGTTAGCTAGAGTATGGGAGAGGATGGTAGAATTCCAGGTGTAGCGGTGAAATGCGTAGAGATCTGGAGGAATACCGATGGCGAAGGCAGCCATCTGGCCTAATACTGACACTGAGGTGCGAAAGCATGGGG
1071	ASV_2558	Bacteria	Firmicutes	Clostridia	Lachnospirales	Lachnospiraceae	Abyssivirga	NA	GCAAGCGTTATCCGGATTTACTGGGTGTAAAGGGTGCGTAGGCGGCTTGGTAAGTCAGATGTGAAAGCCCGAGGCTCAACTTCGGGACTGCATTTGAAACTATCAAGCTAGAGTGCAGGAGAGGAAAGCGGAATTCCTAGTGTAGCGGTGAAATGCGTAGATATTAGGAGGAACACCAGTGGCGAAGGCGGCTTTCTGGACTGTAACTGACGCTGAGGCACGAAAGCGTGGGG
1072	ASV_2559	NA	NA	NA	NA	NA	NA	NA	CCAAGCGTTGTTCGGAATTACTGGGCGTAAAGCGGGTGTAGGTGGCTTGGCAAGTCGGATGTGAAAGCCCTGGGCTCAACCCAGGAAGTGCATCCGATACTGCTGAGCTTGAGTACGGAAGAGGGAAGTAGAATTCCAGGTGTAGTGGTGAAATACGTAGATATCTGGAGGAATACCGGTGGCGAAGGCGGCTTCCTGGTCCTGTACTGACACTCAGACCCGAAAGCGTGGGG
1073	ASV_2560	Bacteria	NA	NA	NA	NA	NA	NA	GCAAGCGTTGTCCGGATTTATTGGGCGTAAAGAGTTTGTAGGCGGCTAAACAAGTCTGAAGTGAAAGAATGGGGCTTAACCCCATCCCCGCTTTGGAAACTGTTTAGCTAGAGAATGTTAGGGGCAAGTGGAATTTCCAGTGTAGCGGTGAAATGCGTAGATATTGGAAGGAACACCAGAGGCGAAGGCGACTTGCTGGGACATTTCTGACGCTGAGAAACGAAAGCTAGGGT
1074	ASV_2561	NA	NA	NA	NA	NA	NA	NA	GCGAGCGTTATTCGGAATCACTGGGCGTAAAGGGTGCGTAGGCGGTTCAATCAGCCCGATGTGAAATCCCACGGCTTAACCGTGGAACTGCATTGGGAACTGTTGAACTTGAGCGATCTAGGGGTGAGCGGAACTTCCGGTGGAGCGGTGAAATGTGTTGAGATCGGAAGGAACACCAAGAGCGAAAGCAGCTCACTGGGGATAGGCTGACGCTGAGGCACGAAAGCCAGGGG
1075	ASV_2563	NA	NA	NA	NA	NA	NA	NA	GCAAGCGTTATCCGGAATTACTGGGCGTAAAGGGCGTGTAGGTGGTTTATTAAGTCAGAAGTTAAATTAGTGGGCTCAACCCATCTAGTGCTTTTGAAACTAATAGACTAGAGTTTGGGAGAAGAAGGTGGAATTATCAGAGTAGCGGTGGAATGCGTAGATACTGATAGGAAGGCCAAAGACGAAGGTAGCCTTCTGGACCAATACTGACACTAAGGCGCTAAAGCTAGGGG
1076	ASV_2568	NA	NA	NA	NA	NA	NA	NA	GCGAGCGTTAATCGGAATTACTGGGCGTAAAGGGTGCGTAGGCGGATGCATAAGTTGGATGTGAAAGCCCCCGGCTCAACCGGGGCGGGTCATTCAAAACTGTGCGTCTAGAGTAGGACAGAGGGAAGTGGAATTTCCGGTGTAGCGGTGAAATGCGTAGATATCGGAAGGAACACCAGTGGCGAAGGCGGCTTTCTGGGTCCATACTGACGCTGAGGCACGAAAGCGTGGGT
1077	ASV_2569	NA	NA	NA	NA	NA	NA	NA	GCAAGCGTTATCCGGAATCACTGGGTTTAAAGGGTGCGTAGGCGGTCCGACAAGTCAGAGGTGAAATGCACGAGCTTAACTGGTGAATTGCCTTTGAAACTGTCGAGCTAGAATTATGTTGAGGTCAGCGGAATGAGTCATGTAGCGGTGAAATGCATAGATATGACTTAGAACACCAATTGCGTAGGCAGCTGGCTAGGCATTTATTGACGCTGAGGCACGAAAGCGTGGGG
1078	ASV_2570	Bacteria	Proteobacteria	Alphaproteobacteria	Rhizobiales	Beijerinckiaceae	Microvirga	NA	GCTAGCGTTGTTCGGAATCACTGGGCGTAAAGGGCGCGTAGGCGGCTTTATAAGTCGGGGGTGAAAGCCTGTGGCTCAACCACAGAATTGCCTTCGATACTGTATGGCTTGAGACCGGAAGAGGTAAGTGGAACTGCGAGTGTAGAGGTGAAATTCGTAGATATTCGCAAGAACACCAGTGGCGAAGGCGGCTTACTGGTCCGGTTCTGACGCTGAGGCGCGAAAGCGTGGGG
1079	ASV_2571	Bacteria	NA	NA	NA	NA	NA	NA	GCAAGCATTAATCGGATTTACTGGGCGTAAAGGGCGCGTAGGCGGATTAATAAGTCAGATGTGAAATTTCGGTGCTCAACACCGAAGCTGCATTTGAAACTATTAGACTTGAGGATGGACGGAGAAAACGGAATTCCACGTGTAGCGGTGAAATGCGTAGATATGTGGAAGAACACCTGTGGCGAAAGCGGTTTTCTAGTTTATTCCTGACGCTGAGGCGCGAGAGCAAGGGG
1080	ASV_2572	Bacteria	Proteobacteria	Gammaproteobacteria	OM182 clade	NA	NA	NA	GCGAACGTTAATCGGAATTACTGGGCGTAAAGCGCGCGTAGGCGGTTTGATAAGTGGGATGTGAAAGCCCGGGGCTTAACCTCGGAACTGCATTCCAAACTGTCAGACTAGAATACGATAGAGGGGGGTAGAATTCAGAGTGTAGCGGTGAAATGCGTAGATATTCTGAGGAATACCGGTGGCGAAGGCGGCCCCCTGGATTGATATTGACGCTGAGGTGCGAAAGCGTGGGG
1081	ASV_2573	Bacteria	Proteobacteria	Gammaproteobacteria	NA	NA	NA	NA	GCGAGCGTTAATCGGAATTACTGGGCGTAAAGCGCGCGTAGGCGGTCTGGTCAGTCGGATGTGAAAGCCCCGGGCTTAACCTGGGAACTGCATTCGATACTGCCAAACTAGAATGTTGGAGAGGGAAGTGGAATTTCCGGTGTAGCGGTGAAATGCGTAGAGATCGGAAGGAACACCAGTGGCGAAGGCGGCTTCCTGGCCAAACATTGACGCTGAGGTGCGAAAGCGTGGGT
1082	ASV_2574	NA	NA	NA	NA	NA	NA	NA	ACAAGTGGAGATCATGTTTACTGGGTCTAAAGTGTTCGTAGCATGTTTGTTAAGTTTCTTGTGAAAGTCCTTTTGCTTAACTGAGGATTTGCAAGAAATACTGGCAAACTTGAGACCGGAAGAGGTAAGAAGTATTAATTGGGTAGCGGTAAAATGTTATAATCCTTTTAAGACTAACTAAGGCGAAGGCATCTTACTTGGACGGATCTGACTGTGAGGAACGAGAGCTGGGGG
1083	ASV_2576	Bacteria	Bacteroidota	Bacteroidia	NA	NA	NA	NA	GCAAGCGTTATCCGGATTTATTAGGTTTAAAGGGTCCGTAGGCGGGGCTTTAAGTCAGTGGTGAAATCCTGCAGCTTAACTGTAGAACTGCCATTGATACTGGAGCTCTTGAATTTGATTGAGGTAGGCGGAATGAGAAGTGTAGCGGTGAAATGCGTAGATATTTCTCAGAACACCGATTGCGAAGGCAGCTTACTAAGTCAATATTGACGCTGATGGACGAAAGCGTGGGG
1084	ASV_2577	NA	NA	NA	NA	NA	NA	NA	GCGAGCATTGTTCGGAATTACTGGGCGTAAAGCGCGCGTAGGCGGGTCTTTAAGTCGATTGTGAAAGCCCAGGGCTCAACCCTGGAATTGCAGTCGATACTATTGATCTTGAATGCCTGAGAGGGTATCGGAATTCCCGGTGTAGGAGTGAAATCCGTTGATATCGGGAGGAACATCCGAGGCGAAGGCGGATACCTGGTGGTGCATTGACGCTGAGGCGCGAAAGCGTGGGG
1085	ASV_2580	Bacteria	NA	NA	NA	NA	NA	NA	CCAAGCGTTGTTCGGAATTACTGGGCGTAAAGCGGGTGTAGGCGGATAGGATAGTCGGATGTGAAAGTCCAGGGCTCAACCCTGGAAGTGCATCCGATACTGCTTATCTTGAGTACTGGAGAGGATAGTGGAATTCCTGGTGTAGCGGTGAAATGCGTAGATATCAGGAGGAACATCGGTGGCGAAGGCGGCTATCTGGCCATGTACTGACGCTCAGACCCGAAAGCGTGGGT
1086	ASV_2581	Bacteria	NA	NA	NA	NA	NA	NA	GCGAGCGTTAATCGGAATTACTGGGCGTAAAGGGCACGTAGGTGGCTATGTAAGTTGGATGTGAAATCCCTGGGCTTAACCTAGGAACTGCATTCAAAACTGCATGGCTAGAGTAGGGTAGAGGGAAGTGGAATTTCCGGTGTAGCGGTGAAATGCGTAGATATCGGAAGGAACACCAGTGGCGAAGGCGACTTCCTGGACTCATACTGACACTAAGGTGCGAAAGCATGGGG
1087	ASV_2582	Bacteria	Proteobacteria	Alphaproteobacteria	Rhizobiales	Beijerinckiaceae	Methylobacterium-Methylorubrum	NA	GCTAGCGTTGCTCGGAATCACTGGGCGTAAAGGGCGCGTAGGCGGCTGATTTAGTCGAGGGTGAAAGCCCGTGGCTCAACCACGGAATGGCCTTCGATACTGGTTGGCTTGAGACCGGAAGAGGACAGCGGAACTGCGAGTGTAGAGGTGAAATTCGTAGATATTCGCAAGAACACCAGTGGCGAAGGCGGCTGTCTGGTCCGGTTCTGACGCTGAGGCGCGAAAGCGTGGGG
1088	ASV_2583	Bacteria	NA	NA	NA	NA	NA	NA	GCAAACGTTGTTCGGAATCACTGGGCATAAAGCGCACGTAGGCGGTCCAATCAGTCAGGTGTGAAAGCCCCCGGCTCAACCGGGGAACTGCACTTGATACTGTTGGACTCGAGAGTGGAAGGGGTGAGCGGAACTCCAGGTGGAGCGGTGAAATGCGTAGATATCTGGAGGAACACCGGTGGCGAAAGCGGCTCACTGGCCCACTTCTGACGCTGAGGTGCGAAAGCTAGGGT
1089	ASV_2587	Bacteria	Desulfobacterota	Desulfuromonadia	PB19	NA	NA	NA	GCAAGCGTTGTTCGGAATTATTGGGCGTAAAGCGTGCGTAGGCGGATTGTTAAGTCTGATGTGAAATCCCGCGGCTCAACCGCGGACGTGCATTGGATACTGGCAGTCTTGAGTCCCGGAGAGGAGAGCGGAATTCCTAGTGTAGAGGTGAAATTCGTAGATATTAGGAGGAACACCAGTGGCGAAAGCGGCTCTCTGGACGGTGACTGACGCTGAGGCACGAAAGCATAGGT
1090	ASV_2588	Bacteria	Bacteroidota	Bacteroidia	Chitinophagales	Saprospiraceae	NA	NA	GCAAGCGTTATCCGGAATCACTGGGTTTAAAGGGTGCGTAGGCGGATTAATTAGTCAGAAGTGAAAGCTCACGGCTCAACCGTGGAATTGCTTTTGATACTGTTAGTCTTGAATTAGGTTGAGGTTGGCGGAATGAGTCATGTAGCGGTGAAATGCATAGATATGACTTAGAACACCGATTGCGAAGGCAGCTGACTAGACCTTAATTGACGCTGAGGCACGAAAGCGTGGGG
1091	ASV_2589	Bacteria	Proteobacteria	Gammaproteobacteria	NA	NA	NA	NA	GCAAGCGTTAATCGGAATTACTGGGCGTAAAGCGCGCGTAGGTGGATGCTTTAGTCGGATGTGAAAGCCCTGGGCTTAACCTAGGAACTGCACCCGATACTGAGCGTCTAGAGTATGGTAGAGGGAAGTGGAATTTCCGGTGTAGCGGTGAAATGCGTAGATATCGGAAAGAACACCAGTGGCGAAGGCGACTTCCTGGACCAATACTGACACTGAGGTGCGAAAGCGTGGGG
1092	ASV_2590	Bacteria	Proteobacteria	Alphaproteobacteria	Rhizobiales	NA	NA	NA	GCTAGCGTTGTTCGGAATCACTGGGCGTAAAGCGCGCGTAGGCGGACTGGTCAGTTGGGGGTGAAATCCCGGGGCTCAACCTCGGAACTGCCTTCAATACTGCCAGTCTAGAGTCCGGAAGAGGTGAGTGGAATTCCGAGTGTAGAGGTGAAATTCGTAGATATTCGGAAGAACACCAGTGGCGAAGGCGGCTCACTGGTCCGGTACTGACGCTGAGGTGCGAAAGCGTGGGG
1093	ASV_2591	Bacteria	Proteobacteria	Alphaproteobacteria	NA	NA	NA	NA	GCTAGCGTTGTTCGGAATTACTGGGCGTAAAGCGCGCGTAGGCGGACTGGTCAGTTGGGGGTGAAAGCCCGGAGCTCAACTCCGGAATTGCCTTCAATACTGCCAGTCTTGAGTTCGGGAGAGGTGAGTGGAATTCCTAGTGTAGAGGTGAAATTCGTAGATATTAGGAAGAACACCAGTGGCGAAGGCGGCTCACTGGCCCGATACTGACGCTGAGGTGCGAAAGCGTGGGG
1094	ASV_2592	Bacteria	Myxococcota	Polyangia	MidBa8	NA	NA	NA	GCGAACGTTGTTCGGAATCACTGGGCGTAAAGCGCATGTAGGCGGCTTGGTAAGTCAGATGTGAAAGCCCACGGCTCAACCGTGGAAGTGCATTTGAAACTGCCAGGATAGAATACGGGAGAGGGTTGTAGAATACCAGGTGTAGAGGTGAAATTCGTAGAGATCTGGTAGAATACCGGTGGCGAAGGCGGCAACCTGGACCGATATTGACGCTGAGATGCGAAAGCGTGGGG
1095	ASV_2593	Bacteria	NA	NA	NA	NA	NA	NA	GCAAGCGTTGTCCGGAATTATTGGGCGTAAAGGGTGCGTAGGCGGCTTAGCAAGTCAGATGTGAAATCCCCGGGCTTAACTCGGGTGGGTCATTTGAAACTGCTAGGCTTGAGTAAAGAAGAGGTAAGTGGAATTCCTAGTGTAGCGGTGAAATGCGTAGATATTAGGAGGAACACCAGTGGCGAAGGCGACTTACTGGTCTTTTACTGACGCTGAGGCACGAAAGCGTGGGG
1096	ASV_2594	Bacteria	Verrucomicrobiota	Chlamydiae	Chlamydiales	NA	NA	NA	GCAAGCATTAATCGGATTTATTGGGTGTAAAGAGCGCGTAGGCGGGCAAGTCAGTCAGATGTGAAATTCCGAGGCTCAACCTCGGAGCTGCATTTGAAACTGCTTGCCTTGAGGGTAGACGGGGAAAACGGAATTCCACATGTAGCGGTGAAATGCGTAGATATGTGGAAGAACACCTGTGGCGAAAGCGGTTTTCTAGTTTATTCCTGACGCTGAGGCGCGAAAGCAAGGGT
1097	ASV_2595	Bacteria	Bacteroidota	Bacteroidia	Flavobacteriales	Flavobacteriaceae	Muricauda	NA	CCGAGCGTTATCCGGAATCATTGGGTTTAAAGGGTCCGTAGGCGGGCCTGTAAGTCAGGGGTGAAAGTTTGTGGCTCAACCATAAAATTGCCTTTGATACTGCAGGTCTTGAGTCATGGTGGGGTTGCCGGAACATGTGGTGTAGCGGTGAAATGCATAGATATCACATAGAACACCGATCGCGAAGGCAGGTGACCAACCATGTACTGACGCTGATGGACGAAAGCGTGGGT
1098	ASV_2596	Bacteria	Proteobacteria	Gammaproteobacteria	Arenicellales	Arenicellaceae	HTCC5015	NA	GCGAGCGTTAATCGGAATTACTGGGCGTAAAGCGCGCGTAGGCGGCTTGTTAAGTCAGATGTGAAATCCCCGGGCTCAACCTGGGAACTGCACCTGATACTGGCAGGCTAGAGTTTGAGAGAGGGAAGTGGAATTCCAGGTGTAGCGGTGAAATGCGTAGATATCTGGAGGAACACCAGTGGCGAAGGCGACTTCCTGGCTCAAAACTGACGCTGAGGTGCGAAAGCGTGGGT
1099	ASV_2600	Bacteria	Bacteroidota	Bacteroidia	NA	NA	NA	NA	GCAAGCGTTATCCGGATTCACTGGGTTTAAAGGGTGCGTAGGCGGGAAATTAAGTCAGAGGTGAAAGCCCCGAGCTCAACTTGGGAACTGCCTTTGATACTGATTTTCTTGAATATAGTTGAGGTAGGCGGAATACAACATGTAGCGGTGAAATGCATAGATATGTTGTAGAACACCGATTGCGAAGGCAGCTTACTAAACTATTATTGACGCTGAGGCACGAAAGCGTGGGG
1100	ASV_2601	Bacteria	Proteobacteria	Gammaproteobacteria	NA	NA	NA	NA	GCAAGCGTTAATCGGAATTACTGGGCGTAAAGCGCGCGTAGGCGGCTTCGTCAGTCAGATGTGAAAGCCCAGGGCTCAACCTTGGAATTGCATTTGATACTGCGGAGCTAGAGTATGGTAGAGGGGAGTGGAATTTCCAGTGTAGCGGTGAAATGCGTAGATATTGGAAGGAACACCAGTGGCGAAGGCGACTCCCTGGGCCAATACTGACGCTGAGGTGCGAAAGCGTGGGG
1101	ASV_2602	Bacteria	Planctomycetota	Planctomycetes	Pirellulales	Pirellulaceae	NA	NA	GCAAACGTTATTCGGAATCACTGGGCTTAAAGAGTTCGTAGGCGGCGTGGAAGGTCGGGTGTGAAATCCCTCGGCTCAACCGAGGAACTGCGCTCGAAACCACTATGCTTGAGGGAGACAGGGGTAAGCGGAACTAATGGTGGAGCGGTGAAATGCACTGATATCATTAGGAACACCGGTGGCGAAAGCGGCTTACTGGGTCTCTTCTGACGCTGAGGAACGAAAGCTAGGGT
1102	ASV_2603	Bacteria	NA	NA	NA	NA	NA	NA	GCAAGCGTTAATCGGATTGACTGGGCGTAAAGGGCGCGTAGGTGGTTATTTAAGTTAGATGTGAAATCCCTGGGCTTAACCTAGGAACTGCATTTAATACTGGGTAACTAGAGTATAGGAGAGGGCAGTGGAATTTCCGGTGTAGCGGTGAAATGCGTAGATATCGGAAGGAACACCAGTGGCGAAGGCGACTGCCTGGCCTGATACTGACACTGAGGCGCGAAAGCGTGGGT
1103	ASV_2604	Bacteria	Proteobacteria	Gammaproteobacteria	Cellvibrionales	NA	NA	NA	GCAAGCGTTAATCGGAATTACTGGGCGTAAAGCGCGCGTAGGCGGCTTGTTAAGTCGGATGTGAAAGCCCCGGGCTCAACCTGGGAACTGCATCCGATACTGGCGAGCTAGAGTACAGGAGAGGGCTGTGGAATTTCTAGTGTAGCGGTGAAATGCGTAGATATTAGAAGGAACATCAGTGGCGAAGGCGGCAGCCTGGCCTGATACTGACGCTGAGGTGCGAAAGCGTGGGG
1104	ASV_2605	Bacteria	Bacteroidota	Bacteroidia	Cytophagales	Flammeovirgaceae	Flexithrix	NA	GCGAGCGTTGTCCGGATTTATTGGGTTTAAAGGGTACGTAGGCGGTATATTAAGTCAGTGGTGAAATTCTGCAGCTCAACTGTAGGCGTGCCATTGATACTGGTATACTTGAGTGTTGTAAGGGTGGGCGGAATTCCGCATGTAGCGGTGAAATGCATAGATATGCGGAGGAACACCGAAAGCGAAGGCAGCTCACTAGGCAACAACTGACGCTGAGGTACGAAAGCGTGGGG
1105	ASV_2606	Bacteria	Proteobacteria	Gammaproteobacteria	NA	NA	NA	NA	GCAAGCGTTAATCGGAATTACTGGGCGTAAAGCGCGCGTAGGTGGTTTGTTAAGTGGGATGTGAAAGCCCCGGGCTCAACCTGGGAACTGCACCCCAAACTGGCAAACTAGAGTACAATAGAGGGGTGTGGAATTTCCTGTGTAGCGGTGAAATGCGTAGATATAGGAAGGAACACCAGTGGCGAAGGCGACACCCTGGATTGATACTGACACTGAGGTGCGAAAGCGTGGGG
1106	ASV_2607	Bacteria	Spirochaetota	Spirochaetia	Spirochaetales	Spirochaetaceae	Sediminispirochaeta	NA	GCAAGCGTTGTTCGGATTTATTGGGCGTAAAGGGCGTGTAGGCGGTTTGTCAAGCCTGATGTGAAAGACCCCGGCTTAACCGGGGGGACGCGTTGGGAACTGACAGACTAGAGTGTAAGAGGGGTAGTTGGAATTCCAGGTGTAGGGGTGAAATCTGTAGATATCTGGAAGAACACCGGTGGCGAAGGCGAACTACTGGCTATACACTGACGCTGAGGCGCGAAAGTGTGGGG
1107	ASV_2608	Bacteria	Actinobacteriota	Actinobacteria	Corynebacteriales	Corynebacteriaceae	Corynebacterium	NA	GCGAGCGTTGTCCGGAATTACTGGGCGTAAAGAGCTCGTAGGTGGTTTGTCGCGTCGTTTGTGTAAGTCCGCAGCTTAACTGCGGGACTGCAGGCGATACGGGCATAACTTGAGTGCTGTAGGGGAGACTGGAATTCCTGGTGTAGCGGTGGAATGCGCAGATATCAGGAGGAACACCGATGGCGAAGGCAGGTCTCTGGGCAGTAACTGACGCTGAGGAGCGAAAGCATGGGG
1108	ASV_2611	Bacteria	Bacteroidota	Bacteroidia	Flavobacteriales	Flavobacteriaceae	NA	NA	GCAAGCGTTATCCGGAATCATTGGGTTTAAAGGGTCCGCAGGCGGTCAATTAAGTCAGAGGTGAAATCCCACAGCTCAACTGTGGAACTGCCTTTGATACTGGTTGACTTGAGTTATACGGAAGTAGATAGAATAAGTAGTGTAGCGGTGAAATGCATAGATATTACTTAGAATACCGATTGCGAAGGCAGTCTACTACGTATATACTGACGCTCATGGACGAAAGCGTGGGG
1109	ASV_2613	Bacteria	Bdellovibrionota	Bdellovibrionia	Bacteriovoracales	Bacteriovoracaceae	Peredibacter	NA	GCAAGCGTTGTTCGGATTTATTGGGCGTAAAGCGCGCGCAGGCGGATCTTTAAGTCAGGTGTGAAATCTCGGGGCTCAACTCCGAAACTGCGCCTGAAACTATTGATCTAGAATCTTGGAGAGGGAAGGGGAATTTCACGTGTAGGGGTAAAATCCGTAGAGATGTGAAGGAACACCAGAGGCGAAGGCGCCTTCCTGGACAAGTATTGACGCTGAGGCGCGAAAGCGTGGGG
1110	ASV_2615	Bacteria	NA	NA	NA	NA	NA	NA	GCAAGCGTTGTTCGGAATTATTGGGCGTAAAGCGCGCGTAGGCGGTTTCTTAAGTCGGATGTGAAAGCCCGGGGCTCAACCCCGGAAGTGCATTCGAAACTGAGTGACTTGAATCCCGGAGAGGGTGGTAGAATTCCTGGTGTAGAGGTGAAATTCGTAGATATCAGGAGGAATACCGGTGGCGAAGGCGACCACCTGGACGGTGATTGACGCTGAGGTGCGAAAGCGTGGGT
1111	ASV_2619	Bacteria	Proteobacteria	Gammaproteobacteria	Burkholderiales	NA	NA	NA	CCAAGCGTTAATCGGAATTACTGGGCGTAAAGCGTGCGCAGGCGGTTGTGCAAGACCGATGTGAAATCCCCGGGCTTAACCTGGGAATTGCATTGGTGACTGCACGGCTAGAGTGTGTCAGAGGGGGGTAGAATTCCACGTGTAGCAGTGAAATGCGTAGAGATGTGGAGGAATACCGATGGCGAAGGCAGCCCCCTGGGATAACACTGACGCTCATGCACGAAAGCGTGGGG
1112	ASV_2621	NA	NA	NA	NA	NA	NA	NA	GCAAGCGTTATCCGGAATGATTGGGTGTAAAGGGGGCGTAGGCGGCCATTTAAGTCAGTGGTTAAATCTGTGGGCTCAACCCACAAAAGGCCATTGAAACTGGATAGCTAGAGCATGGGAGAGGAAGTCGGAATTACCAGTGTAGCGGTGGAATGCGTAGATATTGGTAGGAACGCCCGGACGAAGGTGGACTTCTGGAACAATGCTGACGCTAAGGCCCGAAAGCTAGGGG
1113	ASV_2623	NA	NA	NA	NA	NA	NA	NA	TCGAGCGTTATCCGGAATTACTGGGCGTAAAGCGTCTGTAGGCGGGTTTTTAAGTTAAATATGAAAGACCGAGGCTCAACCTCGAGTTTGTATTTAAGACTGGAGGCCTAGAATCAGGGAGAGGTAAGCAGAATTCTAAGTGTAGGGGTGCAATCCGTAGATACTTAGAGGAATACCAAAAGCGAAGGCAGCTTACTGGAACTGTATTGACGCTGAGAGACGAAAGCGTGGGT
1114	ASV_2626	Bacteria	Proteobacteria	Gammaproteobacteria	NA	NA	NA	NA	GCGAGCGTTAATCGGAATTACTGGGCGTAAAGCGTGCGTAGGTGGTTTAATAAGTTAGGTGTGAAATCCCCGGGCTCAACCTGGGAACTGCGCTTAAAACTGTTAAGCTAGAGTACTAAAGAGGGAAGTGGAATTTCCGGTGTAGCGGTGAAATGCGTAGATATCGGAAGGAACACCAGTGGCGAAGGCGACTTCCTGGTTAGATACTGACACTGAGGCACGAAAGCGTGGGT
1115	ASV_2627	Bacteria	Desulfobacterota	Desulfobulbia	Desulfobulbales	Desulfocapsaceae	SEEP-SRB4	NA	GCAAGCGTTGTTCGGAATTACTGGGCGTAAAGCGCGCGTAGGTGGTCTGTTAAGTCAGATGTGAAAGTCCACGGCTCAACCGTGGAAGTGCATTTGAAACTGGCAGACTTGAGTACTGGAGGGGGTAGTGGAATTCCCGGTGTAGAGGTGAAATTCGTAGATATCGGGAGGAATACCGGTGGCGAAGGCGACTACCTGGCCAGATACTGACACTGAGGTGCGAAAGCGTGGGG
1116	ASV_2629	Bacteria	Proteobacteria	Alphaproteobacteria	Sphingomonadales	Sphingomonadaceae	Sphingomonas	NA	GCTAGCGTTGTTCGGAATTACTGGGCGTAAAGCGCACGTAGGCGGCTTTGTAAGTTAGAGGTGAAAGCCCGGGGCTCAACTCCGGAATTGCCTTTAAGACTGCATCGCTAGAACGTCGGAGAGGTGAGTGGAATTCCGAGTGTAGAGGTGAAATTCGTAGATATTCGGAAGAACACCAGTGGCGAAGGCGACTCACTGGACGACTGTTGACGCTGAGGTGCGAAAGCGTGGGG
1117	ASV_2631	Bacteria	NA	NA	NA	NA	NA	NA	GCAAGCGTTATCCGGATTCACTGGGTTTAAAGGGTGCGCAGGCGGATTAGTAAGTCAGTGGTGAAAGCTCATGGCTCAACCATGGAATTGCCATTGAAACTACTAGTCTTGAGTGCAGTTGATGTGGGCGGAATATAGCATGTAGCGGTGAAATGCGCAGATATGCTATAGAACACCGATTGCGAAGGCAGCTCACAAAACTGTTACTGACGCTGAGGCACGAAAGCGTGGGG
1118	ASV_2632	NA	NA	NA	NA	NA	NA	NA	GCAAGCGTTATCCGGAATTATTGGGCGTAAAGCGTCTGCAGGTGGAGATGTAAGTCAGTTATTAAATACCGGTGCTCAACATCGGTGCTGTAACCGAAACTGTATTTCTAGAGGATGGGAGGGGTATGCGGAATTGTGCAAGTAGGGGTAAAATCCGTAGATATGCACAGGAACACCAAAAGCGAAGGCAGCATACTGGACCATTCCTGACACTCAGAGACGAAAGCGTAGGT
[truncated: 1,860 more rows]

## Sheet: darkgreen
	ASV_number	domain	phylum	class	order	family	genus	species	Sequence
[truncated: 30 more rows]

## Sheet: darkred
	ASV_number	domain	phylum	class	order	family	genus	species	Sequence
[truncated: 33 more rows]

## Sheet: orange
	ASV_number	domain	phylum	class	order	family	genus	species	Sequence
[truncated: 28 more rows]
