# Supplementary material for: Different disease inoculations cause common responses of the host immune system and prokaryotic component of the microbiome in Acropora palmata
Source: PLoS One. 2023 May 25;18(5):e0286293. doi: 10.1371/journal.pone.0286293 (PMC10212133; doi:10.1371/journal.pone.0286293)
Supplement: S10 File — (XLSX) [file pone.0286293.s021.xlsx]

## Sheet: hubgenes
module	function.	description
black	K02345	holE; DNA polymerase III subunit theta [EC:2.7.7.7]
blue	K00134	GAPDH, gapA; glyceraldehyde 3-phosphate dehydrogenase [EC:1.2.1.12]
cyan	K04086	clpL; ATP-dependent Clp protease ATP-binding subunit ClpL
darkred	K03675	grxB; glutaredoxin 2
green	K11777	K11777; HAD superfamily phosphatase
greenyellow	K06370	safA; morphogenetic protein associated with SpoVID
grey60	K01401	aur; aureolysin [EC:3.4.24.29]
lightcyan	K07454	K07454; putative restriction endonuclease
lightgreen	K03738	aor; aldehyde:ferredoxin oxidoreductase [EC:1.2.7.5]
lightyellow	K01355	ompT; omptin [EC:3.4.23.49]
magenta	K06409	spoVB; stage V sporulation protein B
midnightblue	K19712	cobY; adenosylcobinamide-phosphate guanylyltransferase [EC:2.7.7.62]
purple	K19778	hdeB; acid stress chaperone HdeB
red	K04770	lonH; Lon-like ATP-dependent protease [EC:3.4.21.-]
royalblue	K07545	bbsG; (R)-benzylsuccinyl-CoA dehydrogenase [EC:1.3.8.3]
salmon	K04479	dbh; DNA polymerase IV (archaeal DinB-like DNA polymerase) [EC:2.7.7.7]
tan	K00805	hepST; heptaprenyl diphosphate synthase [EC:2.5.1.30]
yellow	K05597	aspQ, ansB, ansA; glutamin-(asparagin-)ase [EC:3.5.1.38]

## Sheet: blue
	function.	module	description
1	K00068	black	srlD; sorbitol-6-phosphate 2-dehydrogenase [EC:1.1.1.140]
2	K00073	black	allD; ureidoglycolate dehydrogenase (NAD+) [EC:1.1.1.350]
3	K00086	black	dhaT; 1,3-propanediol dehydrogenase [EC:1.1.1.202]
4	K00090	black	ghrB; glyoxylate/hydroxypyruvate/2-ketogluconate reductase [EC:1.1.1.79 1.1.1.81 1.1.1.215]
5	K00137	black	prr; aminobutyraldehyde dehydrogenase [EC:1.2.1.19]
6	K00146	black	feaB; phenylacetaldehyde dehydrogenase [EC:1.2.1.39]
7	K00156	black	poxB; pyruvate dehydrogenase (quinone) [EC:1.2.5.1]
8	K00216	black	entA; 2,3-dihydro-2,3-dihydroxybenzoate dehydrogenase [EC:1.3.1.28]
9	K00260	black	gudB, rocG; glutamate dehydrogenase [EC:1.4.1.2]
10	K00881	black	alsK; allose kinase [EC:2.7.1.55]
11	K00889	black	PIP5K; 1-phosphatidylinositol-4-phosphate 5-kinase [EC:2.7.1.68]
12	K01160	black	rusA; crossover junction endodeoxyribonuclease RusA [EC:3.1.22.4]
13	K01222	black	E3.2.1.86A, celF; 6-phospho-beta-glucosidase [EC:3.2.1.86]
14	K01223	black	E3.2.1.86B, bglA; 6-phospho-beta-glucosidase [EC:3.2.1.86]
15	K01226	black	treC; trehalose-6-phosphate hydrolase [EC:3.2.1.93]
16	K01227	black	E3.2.1.96; mannosyl-glycoprotein endo-beta-N-acetylglucosaminidase [EC:3.2.1.96]
17	K01252	black	entB, dhbB, vibB, mxcF; bifunctional isochorismate lyase / aryl carrier protein [EC:3.3.2.1 6.3.2.14]
18	K01407	black	ptrA; protease III [EC:3.4.24.55]
19	K01466	black	allB; allantoinase [EC:3.5.2.5]
20	K01531	black	mgtA, mgtB; Mg2+-importing ATPase [EC:3.6.3.2]
21	K01569	black	oxdD; oxalate decarboxylase [EC:4.1.1.2]
22	K02345	black	holE; DNA polymerase III subunit theta [EC:2.7.7.7]
23	K02363	black	entE, dhbE, vibE, mxcE; 2,3-dihydroxybenzoate-AMP ligase [EC:6.3.2.14 2.7.7.58]
24	K02364	black	entF; enterobactin synthetase component F [EC:6.3.2.14]
25	K02381	black	fdrA; FdrA protein
26	K02425	black	fliZ; regulator of sigma S factor FliZ
27	K03761	black	kgtP; MFS transporter, MHS family, alpha-ketoglutarate permease
28	K03765	black	cadC; transcriptional activator of cad operon
29	K04093	black	pheA1; chorismate mutase [EC:5.4.99.5]
30	K04103	black	ipdC; indolepyruvate decarboxylase [EC:4.1.1.74]
31	K04343	black	strB; streptomycin 6-kinase [EC:2.7.1.72]
32	K04753	black	sufI; suppressor of ftsI
33	K05593	black	aadK; aminoglycoside 6-adenylyltransferase [EC:2.7.7.-]
34	K05594	black	elaB; ElaB protein
35	K05790	black	wzzE; lipopolysaccharide biosynthesis protein WzzE
36	K05804	black	rob; AraC family transcriptional regulator, mar-sox-rob regulon activator
37	K05822	black	dapH, dapD; tetrahydrodipicolinate N-acetyltransferase [EC:2.3.1.89]
38	K05835	black	rhtC; threonine efflux protein
39	K05839	black	hha; haemolysin expression modulating protein
40	K05877	black	tap; methyl-accepting chemotaxis protein IV, peptide sensor receptor
41	K05878	black	dhaK; phosphoenolpyruvate---glycerone phosphotransferase subunit DhaK [EC:2.7.1.121]
42	K05879	black	dhaL; phosphoenolpyruvate---glycerone phosphotransferase subunit DhaL [EC:2.7.1.121]
43	K05880	black	dhaR; transcriptional activator for dhaKLM operon
44	K05881	black	dhaM; phosphoenolpyruvate---glycerone phosphotransferase subunit DhaM [EC:2.7.1.121]
45	K05984	black	cho; excinuclease Cho [EC:3.1.25.-]
46	K06079	black	cutF, nlpE; copper homeostasis protein (lipoprotein)
47	K06221	black	dkgA; 2,5-diketo-D-gluconate reductase A [EC:1.1.1.346]
48	K06222	black	dkgB; 2,5-diketo-D-gluconate reductase B [EC:1.1.1.346]
49	K06306	black	yaaH; spore germination protein
50	K06337	black	cotS; spore coat-associated protein S
51	K06348	black	kapD; sporulation inhibitor KapD
52	K06403	black	spoVAA; stage V sporulation protein AA
53	K06404	black	spoVAB; stage V sporulation protein AB
54	K06421	black	sspD; small acid-soluble spore protein D (minor alpha/beta-type SASP)
55	K06605	black	iolH; myo-inositol catabolism protein IolH
56	K06606	black	iolI; 2-keto-myo-inositol isomerase [EC:5.3.99.11]
57	K06608	black	iolR; DeoR family transcriptional regulator, myo-inositol catabolism operon repressor
58	K07129	black	K07129; uncharacterized protein
59	K07169	black	K07169; FHA domain-containing protein
60	K07264	black	arnT, pmrK; 4-amino-4-deoxy-L-arabinose transferase [EC:2.4.2.43]
61	K07345	black	fimA; major type 1 subunit fimbrin (pilin)
62	K07346	black	fimC; fimbrial chaperone protein
63	K07347	black	fimD, fimC, mrkC, htrE, cssD; outer membrane usher protein
64	K07350	black	fimH; minor fimbrial subunit
65	K07351	black	fimI; fimbrial protein
66	K07353	black	sfmC; fimbrial chaperone protein
67	K07357	black	fimB; type 1 fimbriae regulatory protein FimB
68	K07453	black	K07453; putative restriction endonuclease
69	K07470	black	sbmC; DNA gyrase inhibitor
70	K07480	black	insB; insertion element IS1 protein InsB
71	K07490	black	feoC; ferrous iron transport protein C
72	K07493	black	K07493; putative transposase
73	K08682	black	acpH; acyl carrier protein phosphodiesterase [EC:3.1.4.14]
74	K11898	black	impE; type VI secretion system protein ImpE
75	K11921	black	cynR; LysR family transcriptional regulator, cyn operon transcriptional activator
76	K11931	black	pgaB; poly-beta-1,6-N-acetyl-D-glucosamine N-deacetylase [EC:3.5.1.-]
77	K11932	black	uspG; universal stress protein G
78	K11934	black	ompX; outer membrane protein X
79	K11935	black	pgaA; biofilm PGA synthesis protein PgaA
80	K11936	black	pgaC, icaA; poly-beta-1,6-N-acetyl-D-glucosamine synthase [EC:2.4.1.-]
81	K11937	black	pgaD; biofilm PGA synthesis protein PgaD
82	K11938	black	cof; HMP-PP phosphatase [EC:3.6.1.-]
83	K11941	black	mdoC; glucans biosynthesis protein C [EC:2.1.-.-]
84	K12055	black	K12055, parA; chromosome partitioning related protein ParA
85	K12147	black	msyB; acidic protein MsyB
86	K12148	black	bssS; biofilm regulator BssS
87	K12151	black	bhsA; multiple stress resistance protein BhsA
88	K12288	black	hofM; pilus assembly protein HofM
89	K12289	black	hofN; pilus assembly protein HofN
90	K12291	black	hofP; pilus assembly protein HofP
91	K12500	black	tesC; thioesterase III [EC:3.1.2.-]
92	K12517	black	papA; major pilin subunit PapA
93	K12518	black	papC; outer membrane usher protein PapC
94	K12519	black	papD; chaperone protein PapD
95	K12521	black	papF; minor pilin subunit PapF
96	K12523	black	papK; minor pilin subunit PapK
97	K12545	black	hasA; heme acquisition protein HasA
98	K12582	black	wecF, rffT; dTDP-N-acetylfucosamine:lipid II N-acetylfucosaminyltransferase [EC:2.4.1.325]
99	K12685	black	ssp; subtilase-type serine protease [EC:3.4.21.-]
100	K12686	black	apeE, estA, lip-1; outer membrane lipase/esterase
101	K12940	black	abgA; aminobenzoyl-glutamate utilization protein A
102	K12943	black	ygeR; lipoprotein YgeR
103	K12962	black	arnE; undecaprenyl phosphate-alpha-L-ara4N flippase subunit ArnE
104	K12963	black	arnF; undecaprenyl phosphate-alpha-L-ara4N flippase subunit ArnF
105	K12973	black	pagP, crcA; lipid IVA palmitoyltransferase [EC:2.3.1.251]
106	K12974	black	lpxP; KDO2-lipid IV(A) palmitoleoyltransferase [EC:2.3.1.242]
107	K12975	black	eptB; KDO II ethanolaminephosphotransferase [EC:2.7.8.42]
108	K13816	black	rpfF; DSF synthase
109	K13820	black	fliR-flhB; flagellar biosynthetic protein FliR/FlhB
110	K13889	black	gsiB; glutathione transport system substrate-binding protein
111	K13890	black	gsiC; glutathione transport system permease protein
112	K13891	black	gsiD; glutathione transport system permease protein
113	K14051	black	gmr; c-di-GMP phosphodiesterase Gmr [EC:3.1.4.52]
114	K14052	black	puuP; putrescine importer
115	K14056	black	puuR; HTH-type transcriptional regulator, repressor for puuD
116	K14057	black	abgR; LysR family transcriptional regulator, regulator of abg operon
117	K14063	black	feaR; AraC family transcriptional regulator, positive regulator of tynA and feaB
118	K14064	black	uspC; universal stress protein C
119	K14394	black	ACP1; low molecular weight phosphotyrosine protein phosphatase [EC:3.1.3.2 3.1.3.48]
120	K14588	black	cueO; blue copper oxidase
121	K18476	black	tetR; TetR/AcrR family transcriptional regulator, tetracycline repressor protein
122	K19734	black	expR; LuxR family transcriptional regulator, quorum-sensing system regulator ExpR

## Sheet: bluekegg
	ID	Description	GeneRatio	BgRatio	pvalue	p.adjust	qvalue	geneID	Count
ko01200	ko01200	Carbon metabolism	93/829	365/13543	9.84292e-34	3.09068e-31	2.3623e-31	K00018/K00023/K00024/K00027/K00029/K00030/K00031/K00033/K00036/K00043/K00051/K00058/K00074/K00116/K00121/K00122/K00123/K00124/K00126/K00127/K00134/K00140/K00148/K00161/K00162/K00163/K00164/K00174/K00175/K00189/K00200/K00201/K00202/K00209/K00232/K00239/K00240/K00241/K00242/K00248/K00261/K00600/K00605/K00615/K00616/K00625/K00626/K00627/K00640/K00658/K00830/K00831/K00844/K00845/K00850/K00851/K00855/…	93
ko01230	ko01230	Biosynthesis of amino acids	72/829	238/13543	2.15002e-31	3.37553e-29	2.58002e-29	K00003/K00013/K00014/K00030/K00031/K00052/K00053/K00058/K00133/K00134/K00145/K00147/K00211/K00215/K00220/K00264/K00265/K00266/K00600/K00611/K00615/K00616/K00620/K00640/K00641/K00651/K00789/K00800/K00812/K00813/K00817/K00818/K00821/K00826/K00831/K00832/K00841/K00850/K00872/K00873/K00891/K01438/K01439/K01476/K01496/K01586/K03785/K03786/K04092/K04486/K04516/K04517/K04518/K05824/K05827/K05828/K05829/…	72
ko02040	ko02040	Flagellar assembly	34/829	55/13543	7.25755e-28	7.59624e-26	5.80604e-26	K02386/K02387/K02388/K02389/K02390/K02391/K02392/K02393/K02394/K02395/K02396/K02397/K02398/K02399/K02400/K02401/K02405/K02406/K02407/K02408/K02409/K02410/K02411/K02412/K02413/K02414/K02415/K02416/K02417/K02418/K02419/K02420/K02421/K02422	34
ko00630	ko00630	Glyoxylate and dicarboxylate metabolism	35/829	104/13543	1.74956e-17	1.3734e-15	1.04973e-15	K00015/K00018/K00023/K00024/K00042/K00104/K00122/K00123/K00124/K00126/K00127/K00600/K00605/K00626/K00830/K01432/K01433/K01458/K01577/K03779/K03780/K03781/K04835/K05606/K07130/K08691/K08692/K12972/K14067/K14446/K14447/K14448/K14449/K14451/K18472	35
ko00280	ko00280	Valine, leucine and isoleucine degradation	27/829	69/13543	1.10721e-15	6.95326e-14	5.31459e-14	K00020/K00128/K00140/K00166/K00167/K00186/K00187/K00188/K00189/K00248/K00249/K00253/K00263/K00271/K00626/K00632/K00822/K00826/K00827/K05605/K05606/K05607/K07508/K07509/K07511/K18472/K18661	27
ko00620	ko00620	Pyruvate metabolism	37/829	132/13543	1.76751e-15	9.24995e-14	7.07003e-14	K00001/K00016/K00024/K00027/K00029/K00051/K00101/K00102/K00114/K00116/K00121/K00128/K00138/K00161/K00162/K00163/K00174/K00175/K00189/K00625/K00626/K00627/K00656/K00873/K01512/K01571/K01573/K03777/K03778/K04073/K12957/K12972/K13953/K13979/K14028/K14029/K18472	37
ko00330	ko00330	Arginine and proline metabolism	32/829	107/13543	1.93253e-14	8.66879e-13	6.62583e-13	K00128/K00147/K00273/K00274/K00613/K00657/K00797/K00812/K00813/K00819/K00824/K01259/K01426/K01473/K01474/K01476/K01480/K01484/K01485/K01581/K01585/K06447/K08688/K12251/K12252/K12253/K12254/K12255/K12256/K13821/K19742/K19743	32
ko01240	ko01240	Biosynthesis of cofactors	61/829	375/13543	1.60777e-12	6.31048e-11	4.8233e-11	K00012/K00059/K00077/K00097/K00103/K00128/K00208/K00228/K00254/K00275/K00568/K00595/K00600/K00606/K00609/K00643/K00647/K00652/K00788/K00789/K00793/K00794/K00796/K00798/K00826/K00831/K00833/K00858/K00859/K00868/K00878/K01195/K01432/K01465/K01491/K01495/K01497/K01556/K01579/K02372/K03644/K03707/K03750/K04487/K04719/K05895/K06034/K06042/K06125/K06127/K07072/K07130/K11752/K11753/K11754/K11782/K12234/…	61
ko00220	ko00220	Arginine biosynthesis	22/829	60/13543	2.38513e-12	8.32147e-11	6.36036e-11	K00145/K00261/K00262/K00611/K00620/K00812/K00813/K00818/K00821/K01425/K01427/K01428/K01429/K01430/K01438/K01457/K01476/K05828/K05829/K05830/K14260/K15371	22
ko00680	ko00680	Methane metabolism	40/829	195/13543	8.80205e-12	2.76384e-10	2.11249e-10	K00018/K00024/K00058/K00121/K00122/K00123/K00124/K00126/K00127/K00148/K00189/K00200/K00201/K00202/K00600/K00625/K00830/K00831/K00850/K00863/K01499/K04480/K06034/K07072/K08685/K08691/K08692/K11779/K12234/K13831/K14028/K14029/K14067/K14081/K14083/K14084/K14126/K14128/K15228/K15229	40
ko00400	ko00400	Phenylalanine, tyrosine and tryptophan biosynthesis	23/829	72/13543	2.04885e-11	5.84853e-10	4.47021e-10	K00014/K00211/K00220/K00800/K00812/K00813/K00817/K00832/K00891/K03785/K03786/K04092/K04516/K04517/K04518/K05887/K06001/K13829/K14170/K14187/K17748/K17749/K17750	23
ko00650	ko00650	Butanoate metabolism	28/829	113/13543	1.21244e-10	3.17255e-09	2.42488e-09	K00004/K00019/K00023/K00043/K00074/K00100/K00135/K00174/K00175/K00189/K00209/K00239/K00240/K00241/K00242/K00248/K00626/K00634/K00656/K00823/K01574/K01575/K01580/K04073/K07511/K07516/K14534/K19709	28
ko00410	ko00410	beta-Alanine metabolism	17/829	45/13543	4.39533e-10	1.06164e-08	8.11445e-09	K00128/K00129/K00140/K00207/K00232/K00248/K00822/K00823/K01464/K01578/K01579/K01580/K05605/K07511/K15372/K17722/K17723	17
ko00250	ko00250	Alanine, aspartate and glutamate metabolism	21/829	70/13543	5.72306e-10	1.2836e-08	9.81096e-09	K00135/K00259/K00261/K00262/K00264/K00265/K00266/K00609/K00812/K00813/K00820/K00823/K00827/K00830/K01424/K01425/K01437/K01580/K13821/K14260/K15371	21
ko00010	ko00010	Glycolysis / Gluconeogenesis	25/829	106/13543	3.617e-09	7.57159e-08	5.7872e-08	K00001/K00016/K00114/K00121/K00128/K00129/K00134/K00138/K00161/K00162/K00163/K00174/K00175/K00189/K00627/K00844/K00845/K00850/K00873/K12957/K13810/K13953/K13979/K14028/K14029	25
ko00260	ko00260	Glycine, serine and threonine metabolism	25/829	109/13543	6.68241e-09	1.31142e-07	1.00236e-07	K00003/K00018/K00058/K00060/K00108/K00130/K00133/K00273/K00274/K00600/K00605/K00613/K00639/K00643/K00827/K00830/K00831/K00872/K06001/K06718/K06720/K08688/K12524/K12525/K12972	25
ko00020	ko00020	Citrate cycle (TCA cycle)	19/829	66/13543	8.1323e-09	1.50208e-07	1.14809e-07	K00024/K00030/K00031/K00116/K00161/K00162/K00163/K00164/K00174/K00175/K00189/K00239/K00240/K00241/K00242/K00627/K00658/K15230/K15231	19
ko00230	ko00230	Purine metabolism	37/829	220/13543	1.72079e-08	3.00182e-07	2.29438e-07	K00087/K00088/K00106/K00601/K00602/K00839/K00860/K00892/K01427/K01428/K01429/K01430/K01477/K01483/K01486/K01487/K01488/K01514/K01515/K01518/K01588/K01589/K03651/K03783/K03784/K03787/K04765/K05810/K06863/K06952/K06966/K07127/K08693/K11788/K13811/K13988/K19710	37
ko01212	ko01212	Fatty acid metabolism	21/829	84/13543	2.14248e-08	3.54073e-07	2.70629e-07	K00059/K00208/K00209/K00232/K00248/K00249/K00255/K00626/K00632/K00645/K00647/K00648/K02371/K02372/K06445/K07508/K07509/K07511/K07516/K18472/K18473	21
ko00071	ko00071	Fatty acid degradation	17/829	59/13543	4.90351e-08	7.69852e-07	5.88422e-07	K00001/K00121/K00128/K00232/K00248/K00249/K00252/K00255/K00626/K00632/K06445/K07508/K07509/K07511/K07516/K13953/K14338	17
ko00340	ko00340	Histidine metabolism	15/829	47/13543	6.63774e-08	9.925e-07	7.58599e-07	K00013/K00128/K00129/K00274/K00817/K01437/K01458/K01468/K01479/K01496/K04486/K05603/K11755/K13990/K18649	15
ko00270	ko00270	Cysteine and methionine metabolism	25/829	123/13543	8.69303e-08	1.24073e-06	9.48331e-07	K00003/K00016/K00024/K00058/K00133/K00558/K00640/K00641/K00651/K00789/K00797/K00812/K00813/K00826/K00827/K00831/K00832/K00899/K01251/K01505/K05810/K12339/K12524/K12525/K14155	25
ko00300	ko00300	Lysine biosynthesis	15/829	48/13543	9.11358e-08	1.2442e-06	9.50982e-07	K00003/K00133/K00215/K00821/K00841/K01439/K01586/K05824/K05827/K05828/K05829/K05830/K12524/K12525/K14267	15
ko01053	ko01053	Biosynthesis of siderophore group nonribosomal peptides	13/829	37/13543	1.39057e-07	1.81933e-06	1.39057e-06	K02361/K02362/K04778/K04782/K04783/K04784/K04787/K04788/K04790/K04791/K04792/K04793/K12237	13
ko00240	ko00240	Pyrimidine metabolism	23/829	111/13543	1.9678e-07	2.47156e-06	1.88909e-06	K00207/K00254/K00560/K00609/K00857/K00876/K01464/K01465/K01485/K01489/K01493/K01494/K01518/K03787/K04765/K06016/K06287/K06952/K06966/K08693/K12700/K17722/K17723	23
ko01232	ko01232	Nucleotide metabolism	24/829	123/13543	3.49519e-07	4.22111e-06	3.22633e-06	K00087/K00088/K00106/K00560/K00857/K00876/K00892/K01485/K01486/K01487/K01488/K01489/K01493/K01494/K03783/K03784/K03787/K04765/K05810/K06287/K06952/K06966/K08693/K12700	24
ko01210	ko01210	2-Oxocarboxylic acid metabolism	19/829	82/13543	3.64896e-07	4.2436e-06	3.24352e-06	K00030/K00031/K00052/K00053/K00133/K00145/K00620/K00812/K00813/K00818/K00821/K00826/K01438/K05824/K05827/K05828/K05829/K05830/K14260	19
ko00362	ko00362	Benzoate degradation	21/829	106/13543	1.44423e-06	1.6196e-05	1.23791e-05	K00074/K00217/K00252/K00626/K00632/K04073/K04098/K04105/K04107/K04109/K04112/K04113/K04114/K04115/K04116/K04117/K04118/K07104/K07516/K07535/K07536	21
ko00983	ko00983	Drug metabolism - other enzymes	11/829	32/13543	1.66255e-06	1.77976e-05	1.36033e-05	K00088/K00106/K00207/K00569/K00799/K00857/K00876/K01195/K01464/K01489/K03782	11
ko00360	ko00360	Phenylalanine metabolism	17/829	74/13543	1.70041e-06	1.77976e-05	1.36033e-05	K00074/K00129/K00274/K00812/K00813/K00817/K00824/K00832/K01426/K03782/K04073/K05708/K05709/K05710/K05711/K05712/K05714	17
ko00480	ko00480	Glutathione metabolism	14/829	57/13543	6.0466e-06	6.12462e-05	4.68124e-05	K00031/K00033/K00036/K00797/K00799/K01255/K01256/K01270/K01460/K01469/K01581/K04097/K06048/K07160	14
ko00770	ko00770	Pantothenate and CoA biosynthesis	12/829	44/13543	8.71979e-06	8.5563e-05	6.53984e-05	K00053/K00077/K00128/K00207/K00606/K00826/K00859/K01464/K01579/K04765/K17722/K17723	12
ko00640	ko00640	Propanoate metabolism	18/829	96/13543	1.78659e-05	0.000169996	0.000129934	K00016/K00140/K00166/K00167/K00189/K00232/K00248/K00625/K00656/K00822/K00823/K01578/K05605/K05606/K07511/K14468/K18472/K19745	18
ko00720	ko00720	Carbon fixation pathways in prokaryotes	20/829	116/13543	2.27068e-05	0.000209704	0.000160283	K00024/K00031/K00174/K00175/K00189/K00239/K00240/K00241/K00242/K00625/K00626/K01491/K05606/K08691/K14449/K14468/K14470/K14534/K15230/K15231	20
ko00511	ko00511	Other glycan degradation	8/829	22/13543	2.82008e-05	0.000253001	0.000193377	K01186/K01190/K01201/K01206/K01444/K12111/K12112/K12373	8
ko00625	ko00625	Chloroalkane and chloroalkene degradation	11/829	43/13543	3.98484e-05	0.000347566	0.000265656	K00001/K00114/K00121/K00128/K00148/K01560/K01561/K01563/K13953/K14028/K14029	11
ko01220	ko01220	Degradation of aromatic compounds	29/829	215/13543	5.00513e-05	0.00042476	0.000324657	K00001/K00121/K00151/K00217/K04073/K04105/K04107/K04109/K04112/K04113/K04114/K04115/K05708/K05709/K05710/K05711/K05712/K05714/K07104/K07535/K07536/K08689/K08690/K13953/K14519/K14578/K14581/K14585/K17754	29
ko00061	ko00061	Fatty acid biosynthesis	10/829	39/13543	8.7386e-05	0.000708262	0.000541347	K00059/K00208/K00209/K00645/K00647/K00648/K02371/K02372/K18472/K18473	10
ko00380	ko00380	Tryptophan metabolism	15/829	80/13543	8.79689e-05	0.000708262	0.000541347	K00128/K00252/K00274/K00626/K00658/K01426/K01432/K01501/K01556/K03781/K03782/K07130/K07511/K14338/K15067	15
ko02030	ko02030	Bacterial chemotaxis	8/829	26/13543	0.000110654	0.000868632	0.000663922	K00575/K02410/K02416/K02417/K03776/K05876/K12368/K13924	8
ko00361	ko00361	Chlorocyclohexane and chlorobenzene degradation	10/829	41/13543	0.000137838	0.00105564	0.000806856	K00217/K01560/K01561/K01563/K04098/K07104/K15236/K15237/K15238/K15253	10
ko00670	ko00670	One carbon pool by folate	10/829	42/13543	0.000171109	0.00127924	0.000977763	K00560/K00600/K00601/K00602/K00604/K00605/K01433/K01491/K13938/K13990	10
ko00564	ko00564	Glycerophospholipid metabolism	18/829	115/13543	0.000207272	0.00151357	0.00115687	K00006/K00057/K00096/K00105/K00111/K00112/K00113/K00570/K00630/K00631/K00655/K00901/K03735/K03736/K06131/K06132/K07094/K17717	18
ko00052	ko00052	Galactose metabolism	14/829	78/13543	0.000242679	0.00173184	0.0013237	K00035/K00094/K00844/K00845/K00849/K00850/K00883/K01187/K01190/K07406/K07407/K12111/K12112/K12308	14
ko00520	ko00520	Amino sugar and nucleotide sugar metabolism	21/829	156/13543	0.000540774	0.0037734	0.00288413	K00012/K00066/K00075/K00790/K00820/K00844/K00845/K00847/K00849/K00885/K01207/K01443/K02377/K06118/K07102/K07106/K12373/K12448/K12454/K13810/K18675	21
ko00982	ko00982	Drug metabolism - cytochrome P450	7/829	25/13543	0.000569942	0.00389047	0.00297361	K00001/K00121/K00129/K00274/K00799/K04097/K13953	7
ko00290	ko00290	Valine, leucine and isoleucine biosynthesis	6/829	19/13543	0.000703183	0.00469786	0.00359072	K00052/K00053/K00263/K00826/K00835/K14260	6
ko00627	ko00627	Aminobenzoate degradation	14/829	89/13543	0.000969241	0.00634045	0.0048462	K01426/K01501/K01512/K04099/K04105/K04107/K04109/K07511/K14338/K14578/K14581/K15064/K18541/K19709	14
ko00740	ko00740	Riboflavin metabolism	10/829	54/13543	0.00142982	0.00916255	0.00700322	K00793/K00794/K00878/K01497/K01515/K04719/K11752/K11753/K12152/K14652	10
ko00531	ko00531	Glycosaminoglycan degradation	5/829	15/13543	0.00152173	0.00955647	0.00730431	K01195/K01205/K01207/K01565/K12373	5
ko00401	ko00401	Novobiocin biosynthesis	7/829	30/13543	0.00184654	0.0113689	0.00868959	K00220/K00812/K00813/K00817/K00832/K04517/K14187	7
ko00500	ko00500	Starch and sucrose metabolism	15/829	106/13543	0.0019549	0.0118046	0.00902263	K00844/K00845/K00847/K01176/K01178/K01179/K01187/K01188/K01200/K01210/K01212/K01214/K01232/K06044/K13810	15
ko00311	ko00311	Penicillin and cephalosporin biosynthesis	5/829	16/13543	0.00210289	0.0122279	0.00934617	K00273/K01434/K04127/K04128/K17836	5
ko00791	ko00791	Atrazine degradation	5/829	16/13543	0.00210289	0.0122279	0.00934617	K01427/K01428/K01429/K01430/K01457	5
ko05230	ko05230	Central carbon metabolism in cancer	9/829	49/13543	0.00259346	0.0145427	0.0111154	K00016/K00031/K00036/K00161/K00162/K00844/K00850/K00873/K01425	9
ko00030	ko00030	Pentose phosphate pathway	13/829	88/13543	0.00259359	0.0145427	0.0111154	K00033/K00036/K00117/K00615/K00616/K00850/K00851/K00852/K00874/K05774/K13810/K13831/K13937	13
ko00780	ko00780	Biotin metabolism	6/829	24/13543	0.00268224	0.0147759	0.0112937	K00059/K00208/K00647/K00652/K00833/K02372	6
ko00051	ko00051	Fructose and mannose metabolism	15/829	112/13543	0.00336967	0.0182427	0.0139434	K00007/K00008/K00045/K00064/K00066/K00594/K00844/K00846/K00847/K00850/K00863/K01218/K02377/K12660/K19290	15
ko00980	ko00980	Metabolism of xenobiotics by cytochrome P450	7/829	34/13543	0.00394241	0.0209817	0.0160369	K00001/K00121/K00129/K00799/K01253/K04097/K13953	7
ko00053	ko00053	Ascorbate and aldarate metabolism	10/829	62/13543	0.00413309	0.0216298	0.0165324	K00012/K00064/K00103/K00128/K00880/K01195/K13873/K13876/K14259/K18649	10
ko00350	ko00350	Tyrosine metabolism	12/829	84/13543	0.00492695	0.0253617	0.0193847	K00001/K00121/K00129/K00135/K00151/K00274/K00812/K00813/K00817/K00832/K01555/K13953	12
ko00430	ko00430	Taurine and hypotaurine metabolism	6/829	29/13543	0.00729177	0.0363431	0.0277782	K00259/K00625/K01580/K07256/K15371/K15372	6
ko00626	ko00626	Naphthalene degradation	6/829	29/13543	0.00729177	0.0363431	0.0277782	K00001/K00121/K13953/K14578/K14581/K14585	6
ko00521	ko00521	Streptomycin biosynthesis	5/829	21/13543	0.00759292	0.0372528	0.0284735	K00010/K00067/K00844/K00845/K04342	5
ko00040	ko00040	Pentose and glucuronate interconversions	12/829	89/13543	0.00783927	0.0378697	0.028945	K00007/K00008/K00012/K00039/K00041/K00065/K00594/K00875/K00880/K01195/K14259/K17743	12
ko00561	ko00561	Glycerolipid metabolism	12/829	91/13543	0.00932529	0.0431309	0.0329663	K00128/K00630/K00631/K00635/K00655/K00863/K00864/K00901/K06118/K07406/K07407/K13979	12
ko00633	ko00633	Nitrotoluene degradation	5/829	22/13543	0.00934044	0.0431309	0.0329663	K00189/K06281/K06282/K14578/K14581	5
ko00930	ko00930	Caprolactam degradation	5/829	22/13543	0.00934044	0.0431309	0.0329663	K01453/K01471/K07511/K14519/K17754	5
ko00600	ko00600	Sphingolipid metabolism	8/829	50/13543	0.0103668	0.0471766	0.0360585	K01186/K01190/K01201/K04708/K04712/K07406/K07407/K12373	8

## Sheet: black
	function.	module	description
1	K00068	black	srlD; sorbitol-6-phosphate 2-dehydrogenase [EC:1.1.1.140]
2	K00073	black	allD; ureidoglycolate dehydrogenase (NAD+) [EC:1.1.1.350]
3	K00086	black	dhaT; 1,3-propanediol dehydrogenase [EC:1.1.1.202]
4	K00090	black	ghrB; glyoxylate/hydroxypyruvate/2-ketogluconate reductase [EC:1.1.1.79 1.1.1.81 1.1.1.215]
5	K00137	black	prr; aminobutyraldehyde dehydrogenase [EC:1.2.1.19]
6	K00146	black	feaB; phenylacetaldehyde dehydrogenase [EC:1.2.1.39]
7	K00156	black	poxB; pyruvate dehydrogenase (quinone) [EC:1.2.5.1]
8	K00216	black	entA; 2,3-dihydro-2,3-dihydroxybenzoate dehydrogenase [EC:1.3.1.28]
9	K00260	black	gudB, rocG; glutamate dehydrogenase [EC:1.4.1.2]
10	K00881	black	alsK; allose kinase [EC:2.7.1.55]
11	K00889	black	PIP5K; 1-phosphatidylinositol-4-phosphate 5-kinase [EC:2.7.1.68]
12	K01160	black	rusA; crossover junction endodeoxyribonuclease RusA [EC:3.1.22.4]
13	K01222	black	E3.2.1.86A, celF; 6-phospho-beta-glucosidase [EC:3.2.1.86]
14	K01223	black	E3.2.1.86B, bglA; 6-phospho-beta-glucosidase [EC:3.2.1.86]
15	K01226	black	treC; trehalose-6-phosphate hydrolase [EC:3.2.1.93]
16	K01227	black	E3.2.1.96; mannosyl-glycoprotein endo-beta-N-acetylglucosaminidase [EC:3.2.1.96]
17	K01252	black	entB, dhbB, vibB, mxcF; bifunctional isochorismate lyase / aryl carrier protein [EC:3.3.2.1 6.3.2.14]
18	K01407	black	ptrA; protease III [EC:3.4.24.55]
19	K01466	black	allB; allantoinase [EC:3.5.2.5]
20	K01531	black	mgtA, mgtB; Mg2+-importing ATPase [EC:3.6.3.2]
21	K01569	black	oxdD; oxalate decarboxylase [EC:4.1.1.2]
22	K02345	black	holE; DNA polymerase III subunit theta [EC:2.7.7.7]
23	K02363	black	entE, dhbE, vibE, mxcE; 2,3-dihydroxybenzoate-AMP ligase [EC:6.3.2.14 2.7.7.58]
24	K02364	black	entF; enterobactin synthetase component F [EC:6.3.2.14]
25	K02381	black	fdrA; FdrA protein
26	K02425	black	fliZ; regulator of sigma S factor FliZ
27	K03761	black	kgtP; MFS transporter, MHS family, alpha-ketoglutarate permease
28	K03765	black	cadC; transcriptional activator of cad operon
29	K04093	black	pheA1; chorismate mutase [EC:5.4.99.5]
30	K04103	black	ipdC; indolepyruvate decarboxylase [EC:4.1.1.74]
31	K04343	black	strB; streptomycin 6-kinase [EC:2.7.1.72]
32	K04753	black	sufI; suppressor of ftsI
33	K05593	black	aadK; aminoglycoside 6-adenylyltransferase [EC:2.7.7.-]
34	K05594	black	elaB; ElaB protein
35	K05790	black	wzzE; lipopolysaccharide biosynthesis protein WzzE
36	K05804	black	rob; AraC family transcriptional regulator, mar-sox-rob regulon activator
37	K05822	black	dapH, dapD; tetrahydrodipicolinate N-acetyltransferase [EC:2.3.1.89]
38	K05835	black	rhtC; threonine efflux protein
39	K05839	black	hha; haemolysin expression modulating protein
40	K05877	black	tap; methyl-accepting chemotaxis protein IV, peptide sensor receptor
41	K05878	black	dhaK; phosphoenolpyruvate---glycerone phosphotransferase subunit DhaK [EC:2.7.1.121]
42	K05879	black	dhaL; phosphoenolpyruvate---glycerone phosphotransferase subunit DhaL [EC:2.7.1.121]
43	K05880	black	dhaR; transcriptional activator for dhaKLM operon
44	K05881	black	dhaM; phosphoenolpyruvate---glycerone phosphotransferase subunit DhaM [EC:2.7.1.121]
45	K05984	black	cho; excinuclease Cho [EC:3.1.25.-]
46	K06079	black	cutF, nlpE; copper homeostasis protein (lipoprotein)
47	K06221	black	dkgA; 2,5-diketo-D-gluconate reductase A [EC:1.1.1.346]
48	K06222	black	dkgB; 2,5-diketo-D-gluconate reductase B [EC:1.1.1.346]
49	K06306	black	yaaH; spore germination protein
50	K06337	black	cotS; spore coat-associated protein S
51	K06348	black	kapD; sporulation inhibitor KapD
52	K06403	black	spoVAA; stage V sporulation protein AA
53	K06404	black	spoVAB; stage V sporulation protein AB
54	K06421	black	sspD; small acid-soluble spore protein D (minor alpha/beta-type SASP)
55	K06605	black	iolH; myo-inositol catabolism protein IolH
56	K06606	black	iolI; 2-keto-myo-inositol isomerase [EC:5.3.99.11]
57	K06608	black	iolR; DeoR family transcriptional regulator, myo-inositol catabolism operon repressor
58	K07129	black	K07129; uncharacterized protein
59	K07169	black	K07169; FHA domain-containing protein
60	K07264	black	arnT, pmrK; 4-amino-4-deoxy-L-arabinose transferase [EC:2.4.2.43]
61	K07345	black	fimA; major type 1 subunit fimbrin (pilin)
62	K07346	black	fimC; fimbrial chaperone protein
63	K07347	black	fimD, fimC, mrkC, htrE, cssD; outer membrane usher protein
64	K07350	black	fimH; minor fimbrial subunit
65	K07351	black	fimI; fimbrial protein
66	K07353	black	sfmC; fimbrial chaperone protein
67	K07357	black	fimB; type 1 fimbriae regulatory protein FimB
68	K07453	black	K07453; putative restriction endonuclease
69	K07470	black	sbmC; DNA gyrase inhibitor
70	K07480	black	insB; insertion element IS1 protein InsB
71	K07490	black	feoC; ferrous iron transport protein C
72	K07493	black	K07493; putative transposase
73	K08682	black	acpH; acyl carrier protein phosphodiesterase [EC:3.1.4.14]
74	K11898	black	impE; type VI secretion system protein ImpE
75	K11921	black	cynR; LysR family transcriptional regulator, cyn operon transcriptional activator
76	K11931	black	pgaB; poly-beta-1,6-N-acetyl-D-glucosamine N-deacetylase [EC:3.5.1.-]
77	K11932	black	uspG; universal stress protein G
78	K11934	black	ompX; outer membrane protein X
79	K11935	black	pgaA; biofilm PGA synthesis protein PgaA
80	K11936	black	pgaC, icaA; poly-beta-1,6-N-acetyl-D-glucosamine synthase [EC:2.4.1.-]
81	K11937	black	pgaD; biofilm PGA synthesis protein PgaD
82	K11938	black	cof; HMP-PP phosphatase [EC:3.6.1.-]
83	K11941	black	mdoC; glucans biosynthesis protein C [EC:2.1.-.-]
84	K12055	black	K12055, parA; chromosome partitioning related protein ParA
85	K12147	black	msyB; acidic protein MsyB
86	K12148	black	bssS; biofilm regulator BssS
87	K12151	black	bhsA; multiple stress resistance protein BhsA
88	K12288	black	hofM; pilus assembly protein HofM
89	K12289	black	hofN; pilus assembly protein HofN
90	K12291	black	hofP; pilus assembly protein HofP
91	K12500	black	tesC; thioesterase III [EC:3.1.2.-]
92	K12517	black	papA; major pilin subunit PapA
93	K12518	black	papC; outer membrane usher protein PapC
94	K12519	black	papD; chaperone protein PapD
95	K12521	black	papF; minor pilin subunit PapF
96	K12523	black	papK; minor pilin subunit PapK
97	K12545	black	hasA; heme acquisition protein HasA
98	K12582	black	wecF, rffT; dTDP-N-acetylfucosamine:lipid II N-acetylfucosaminyltransferase [EC:2.4.1.325]
99	K12685	black	ssp; subtilase-type serine protease [EC:3.4.21.-]
100	K12686	black	apeE, estA, lip-1; outer membrane lipase/esterase
101	K12940	black	abgA; aminobenzoyl-glutamate utilization protein A
102	K12943	black	ygeR; lipoprotein YgeR
103	K12962	black	arnE; undecaprenyl phosphate-alpha-L-ara4N flippase subunit ArnE
104	K12963	black	arnF; undecaprenyl phosphate-alpha-L-ara4N flippase subunit ArnF
105	K12973	black	pagP, crcA; lipid IVA palmitoyltransferase [EC:2.3.1.251]
106	K12974	black	lpxP; KDO2-lipid IV(A) palmitoleoyltransferase [EC:2.3.1.242]
107	K12975	black	eptB; KDO II ethanolaminephosphotransferase [EC:2.7.8.42]
108	K13816	black	rpfF; DSF synthase
109	K13820	black	fliR-flhB; flagellar biosynthetic protein FliR/FlhB
110	K13889	black	gsiB; glutathione transport system substrate-binding protein
111	K13890	black	gsiC; glutathione transport system permease protein
112	K13891	black	gsiD; glutathione transport system permease protein
113	K14051	black	gmr; c-di-GMP phosphodiesterase Gmr [EC:3.1.4.52]
114	K14052	black	puuP; putrescine importer
115	K14056	black	puuR; HTH-type transcriptional regulator, repressor for puuD
116	K14057	black	abgR; LysR family transcriptional regulator, regulator of abg operon
117	K14063	black	feaR; AraC family transcriptional regulator, positive regulator of tynA and feaB
118	K14064	black	uspC; universal stress protein C
119	K14394	black	ACP1; low molecular weight phosphotyrosine protein phosphatase [EC:3.1.3.2 3.1.3.48]
120	K14588	black	cueO; blue copper oxidase
121	K18476	black	tetR; TetR/AcrR family transcriptional regulator, tetracycline repressor protein
122	K19734	black	expR; LuxR family transcriptional regulator, quorum-sensing system regulator ExpR

## Sheet: blackkegg
	ID	Description	GeneRatio	BgRatio	pvalue	p.adjust	qvalue	geneID	Count
ko01503	ko01503	Cationic antimicrobial peptide (CAMP) resistance	1953-06-01	54/13543	6.00334e-08	3.30184e-06	2.84369e-06	K06079/K07264/K12962/K12963/K12973/K12975	6
ko02026	ko02026	Biofilm formation - Escherichia coli	1953-06-01	61/13543	1.264e-07	3.47599e-06	2.99368e-06	K02425/K11931/K11935/K11936/K11937/K14051	6
ko01053	ko01053	Biosynthesis of siderophore group nonribosomal peptides	1953-04-01	37/13543	1.25452e-05	0.000229995	0.000198082	K00216/K01252/K02363/K02364	4
ko00540	ko00540	Lipopolysaccharide biosynthesis	1953-04-01	62/13543	9.85728e-05	0.00135538	0.00116731	K07264/K12973/K12974/K12975	4
ko00561	ko00561	Glycerolipid metabolism	1953-04-01	91/13543	0.000434348	0.00477782	0.00411487	K00086/K05878/K05879/K05881	4
ko00543	ko00543	Exopolysaccharide biosynthesis	1953-03-01	73/13543	0.00290154	0.0265974	0.0229069	K11936/K11937/K12582	3
ko05133	ko05133	Pertussis	1953-03-01	79/13543	0.00362885	0.0285124	0.0245561	K07345/K07347/K12973	3

## Sheet: cyan
	function.	module	description
1	K00158	cyan	E1.2.3.3, poxL; pyruvate oxidase [EC:1.2.3.3]
2	K00561	cyan	ermC, ermA; 23S rRNA (adenine-N6)-dimethyltransferase [EC:2.1.1.184]
3	K00842	cyan	E2.6.1.-E, patB; aminotransferase [EC:2.6.1.-]
4	K00897	cyan	aphA; kanamycin kinase [EC:2.7.1.95]
5	K01215	cyan	dexB; glucan 1,6-alpha-glucosidase [EC:3.2.1.70]
6	K01274	cyan	E3.4.13.-; D-alanyl-D-alanine dipeptidase [EC:3.4.13.-]
7	K01347	cyan	iga; IgA-specific serine endopeptidase [EC:3.4.21.72]
8	K01361	cyan	E3.4.21.96; lactocepin [EC:3.4.21.96]
9	K01390	cyan	iga; IgA-specific metalloendopeptidase [EC:3.4.24.13]
10	K03693	cyan	pbp1b; penicillin-binding protein 1B
11	K03697	cyan	clpE; ATP-dependent Clp protease ATP-binding subunit ClpE
12	K03713	cyan	glnR; MerR family transcriptional regulator, glutamine synthetase repressor
13	K03739	cyan	dltB; membrane protein involved in D-alanine export
14	K03740	cyan	dltD; D-alanine transfer protein
15	K04086	cyan	clpL; ATP-dependent Clp protease ATP-binding subunit ClpL
16	K05823	cyan	dapL; N-acetyldiaminopimelate deacetylase [EC:3.5.1.47]
17	K05882	cyan	E1.1.1.91; aryl-alcohol dehydrogenase (NADP+) [EC:1.1.1.91]
18	K05910	cyan	npr; NADH peroxidase [EC:1.11.1.1]
19	K05988	cyan	dexA; dextranase [EC:3.2.1.11]
20	K06286	cyan	ezrA; septation ring formation regulator
21	K06607	cyan	iolS; myo-inositol catabolism protein IolS [EC:1.1.1.-]
22	K07268	cyan	oapA; opacity associated protein
23	K07271	cyan	licD; lipopolysaccharide cholinephosphotransferase [EC:2.7.8.-]
24	K07272	cyan	rgpF; rhamnosyltransferase [EC:2.4.1.-]
25	K07445	cyan	K07445; putative DNA methylase
26	K07467	cyan	rstA1; phage replication initiation protein
27	K12268	cyan	asp1; accessory secretory protein Asp1
28	K12269	cyan	asp2; accessory secretory protein Asp2
29	K12270	cyan	asp3; accessory secretory protein Asp3
30	K12292	cyan	comA; ATP-binding cassette, subfamily C, bacterial, competence factor transporting protein [EC:3.4.22.-]
31	K12293	cyan	comB; competence factor transport accessory protein ComB
32	K12294	cyan	comD; two-component system, LytTR family, sensor histidine kinase ComD [EC:2.7.13.3]
33	K12295	cyan	comE; two-component system, LytTR family, response regulator ComE
34	K12296	cyan	comX1_2; competence protein ComX
35	K12516	cyan	bigA; putative surface-exposed virulence protein
36	K12555	cyan	pbp2A; penicillin-binding protein 2A [EC:2.4.1.129 3.4.16.4]
37	K12556	cyan	pbp2X; penicillin-binding protein 2X
38	K12733	cyan	PPIL1; peptidyl-prolyl cis-trans isomerase-like 1 [EC:5.2.1.8]
39	K12952	cyan	ctpE; cation-transporting P-type ATPase E [EC:3.6.3.-]
40	K17810	cyan	asl; D-aspartate ligase [EC:6.3.1.12]
41	K17835	cyan	griH; 3-amino-4-hydroxybenzoic acid synthase [EC:4.1.99.20]
42	K18474	cyan	fabM; trans-2-decenoyl-[acyl-carrier protein] isomerase [EC:5.3.3.14]
43	K18479	cyan	yihS; sulfoquinovose isomerase [EC:5.3.1.31]

## Sheet: cyankegg
	ID	Description	GeneRatio	BgRatio	pvalue	p.adjust	qvalue	geneID	Count
ko02020	ko02020	Two-component system	2023-07-17	499/13543	1.24687e-06	1.74562e-05	7.87498e-06	K03739/K03740/K12292/K12293/K12294/K12295/K12296	7
ko00552	ko00552	Teichoic acid biosynthesis	2023-03-17	41/13543	1.70045e-05	9.03804e-05	4.07731e-05	K03739/K03740/K07271	3
ko02024	ko02024	Quorum sensing	2023-05-17	283/13543	1.93672e-05	9.03804e-05	4.07731e-05	K12292/K12293/K12294/K12295/K12296	5
ko00550	ko00550	Peptidoglycan biosynthesis	2023-03-17	53/13543	3.70221e-05	0.000129577	5.8456e-05	K03693/K12555/K12556	3
ko01501	ko01501	beta-Lactam resistance	2023-03-17	112/13543	0.000344078	0.000963418	0.000434625	K03693/K12555/K12556	3
ko01503	ko01503	Cationic antimicrobial peptide (CAMP) resistance	2023-02-17	54/13543	0.00204241	0.00476562	0.00214991	K03739/K03740	2
ko05150	ko05150	Staphylococcus aureus infection	2023-02-17	74/13543	0.00379862	0.00759724	0.00342733	K03739/K03740	2

## Sheet: darkred
	function.	module	description
1	K00040	darkred	uxuB; fructuronate reductase [EC:1.1.1.57]
2	K00836	darkred	ectB, dat; diaminobutyrate-2-oxoglutarate transaminase [EC:2.6.1.76]
3	K01147	darkred	rnb; exoribonuclease II [EC:3.1.13.1]
4	K01183	darkred	E3.2.1.14; chitinase [EC:3.2.1.14]
5	K01193	darkred	INV, sacA; beta-fructofuranosidase [EC:3.2.1.26]
6	K01194	darkred	TREH, treA, treF; alpha,alpha-trehalase [EC:3.2.1.28]
7	K01546	darkred	kdpA; K+-transporting ATPase ATPase A chain [EC:3.6.3.12]
8	K01547	darkred	kdpB; K+-transporting ATPase ATPase B chain [EC:3.6.3.12]
9	K01548	darkred	kdpC; K+-transporting ATPase ATPase C chain [EC:3.6.3.12]
10	K03675	darkred	grxB; glutaredoxin 2
11	K03720	darkred	trpR; TrpR family transcriptional regulator, trp operon repressor
12	K03762	darkred	proP; MFS transporter, MHS family, proline/betaine transporter
13	K04565	darkred	SOD1; superoxide dismutase, Cu-Zn family [EC:1.15.1.1]
14	K06133	darkred	LYS5, acpT; 4-phosphopantetheinyl transferase [EC:2.7.8.-] 1639.28 1160.05 2314.7700000000004 1028.55 2562.23 1080.09 5647.449999999999 776.0100000000001 1601.25 4740.33 1049.47 710.25 753.97 821.6700000000001 1115.83 1940.33 662.5 822.5799999999999 1357.63 2279.0 929.75 1865.83 1217.51 3252.06 1679.91 739.83 876.5 3520.69 1398.58 3360.51 439.69 1908.86 1479.83 1294.0 1489.78 811.2800000000001 13…
.28 90072.66 42024.41 95807.96 36629.15 54012.6 33643.36 34877.81 26636.73 86706.22 217518.52 107925.56 29423.83 81058.89 75585.86 23335.55 9867.27 31427.57 21235.01 54405.39 66792.69 133670.07 12142.4 94261.0 99171.02 71380.15 11340.26 72455.06 115520.81 46849.61 147641.99 51682.53 22803.0 100096.79 96830.6 69141.46 29841.47 9263.37 132786.28 23559.5 115528.93 76233.05 97600.52 27027.88 136506.8…
K06148 ABCC-BAC; ATP-binding cassette	subfamily C	bacterial 6284.110000000001 5400.25 5295.77 3272.24 8195.88 2611.17 20182.51 2674.92 5377.66 14325.59 1861.86 2734.49 2339.01 5064.84 2628.85 4465.51 1731.47 5101.95 3587.46 5575.150000000001 3103.16 6097.09 3514.5 7443.3 5167.81 2198.07 2128.78 24489.54 3534.52 9302.3 1532.02 4918.37 3556.77 3439.97 4764.97 2310.5 4186.759999999999 2932.59 2733.55 2921.3 4088.21 2972.27 5835.31 4117.33 1843.97 2…
K06149 uspA; universal stress protein A 1939.7200000000005 1599.66 2816.04 2053.04 10916.73 243.22 1130.59 337.39 1112.91 946.92 344.46000000000004 148.63 564.92 2817.12 353.89 4721.12 277.69 1459.6 1051.18 3480.88 444.44 10082.52 1312.6 1869.32 890.24 270.14 853.56 22189.42 676.53 1852.6 1065.54 880.89 349.41 408.94 4969.04 271.32000000000005 798.0 1011.34 2977.32 349.86 930.62 670.52 957.8 1273…
K06151 E1.1.99.3A; gluconate 2-dehydrogenase alpha chain [EC:1.1.99.3] 186.22 537.5 3218.75 402.9 423.2 164.4 42.25 66.75 145.75 46.25 114.8 119.8 359.33 78.88 261.62 1453.42 96.05 78.53 198.98 2718.75 180.17 1466.32 162.73 141.67000000000002 288.20000000000005 178.3 395.4 858.37 523.28 536.77 63.09 432.9 161.01999999999998 241.63 1136.92 143.15 199.87 117.63 482.3 156.1 463.5 79.25 281.89 1256.7…
K06152 E1.1.99.3G; gluconate 2-dehydrogenase gamma chain [EC:1.1.99.3] 154.22 528.5 3221.75 396.9 418.2 164.4 42.25 70.75 162.75 48.25 118.8 119.8 365.33 78.88 260.62 1456.42 91.05 77.53 200.98 2720.75 186.17 1465.32 158.73 134.67000000000002 307.20000000000005 180.3 397.4 846.37 532.28 501.77 64.09 440.9 170.01999999999998 235.63 1144.92 136.15 204.87 114.63 484.3 149.1 472.5 80.25 277.89 1252.7…
K06153 bacA; undecaprenyl-diphosphatase [EC:3.6.1.27] 9331.35 7982.740000000001 7517.53 7463.17 23626.68 2041.4 43246.880000000005 7979.98 22428.129999999997 38649.41 4024.24 3531.95 2321.66 11972.63 2112.26 15406.46 4985.139999999999 12248.34 8738.900000000001 8921.130000000001 15941.38 16454.41 19141.32 26477.26 5363.74 10228.77 16893.24 36387.33 6454.26 12014.75 5252.06 4692.299999999999 6939.…
K06155 gntT; Gnt-I system high-affinity gluconate transporter 17.12 75.5 27.38 6.5 56.120000000000005 0.5 36.0 2.0 46.0 5.0 5.0 0.0 4.38 111.75 6.0 2.5 37.5 120.25 14.0 25.75 3.75 15.25 5.88 30.5 110.62 2.0 6.75 189.12 4.25 104.12 17.12 7.5 4.5 10.0 2.62 6.0 15.62 31.38 19.45 14.0 0.5 29.75 8.120000000000001 14.25 3.0 8.5 21.75 2.0 26.62 60.5 3.88 0.0 71.88 2.0 15.62 0.67 6.25 23.0 16.25 83.88 50…
K06156 gntU; Gnt-I system low-affinity gluconate transporter 61.12 423.0 2107.38 232.5 357.12 26.0 1723.0 115.5 131.5 92.5 59.17 12.0 209.88 94.25 47.0 958.0 13.5 121.75 57.0 1712.25 71.25 950.25 17.88 3542.0 94.62 40.0 206.42 555.12 233.25 240.12 7.12 138.0 41.0 71.0 730.62 32.0 77.12 54.38 367.45 28.0 181.0 73.25 119.12 733.75 6.5 158.5 133.75 57.0 64.12 72.0 190.38 227.5 170.05 857.5 329.62 11…
K06157 idnT; Gnt-II system L-idonate transporter 2.0 1.0 17.0 6.0 0.0 0.0 0.0 0.0 0.0 0.0 0.0 0.0 0.0 0.0 6.0 0.0 0.0 0.0 2.0 0.0 0.0 0.0 0.0 0.0 0.0 2.0 0.0 0.0 0.0 0.0 1.0 0.0 0.0 0.0 0.0 0.0 0.0 0.0 0.0 0.0 0.0 1.0 3.0 12.0 0.0 0.0 0.0 0.0 0.0 0.0 0.0 0.0 0.0 0.0 0.0 0.0 0.0 0.0 0.0 0.0 0.0 0.0 0.0 12.0 2.0 24.0 57.0 4.0 0.0 2.0 3.0 0.0 0.0 0.0 0.0 0.0 0.0 0.0 0.0 0.0 0.0 0.0 0.0 8.0 0.0 4.0 0…
K06158 ABCF3; ATP-binding cassette	subfamily F	member 3 10085.12 9015.64 8023.5 7654.34 25776.35 2011.5 57050.58 8596.31 23658.01 50096.57 3999.67 3626.75 2466.99 14344.62 2092.2200000000003 15784.87 5523.24 15906.21 9451.2 9585.13 16326.81 17486.57 19304.640000000003 28477.810000000005 5909.62 10339.8 17065.04 37872.08 6523.76 13422.78 6334.7300000000005 4640.99 7173.62 5682.02 10697.46 10628.27 5210.55 8558.2 5780.9 3529.02 5867.03000000000…
K06159 yojI; multidrug/microcin transport system ATP-binding/permease protein 237.72 14.38 25.380000000000003 20.0 389.32 0.5 0.0 2.0 13.5 0.5 0.0 0.6 6.26 29.75 6.0 35.0 18.0 86.95 13.0 2.25 6.25 26.25 5.88 0.5 2.12 18.0 2.75 108.92 16.25 22.92 21.24 2.0 0.25 2.5 6.62 0.12 1.12 4.76 11.95 0.0 0.5 17.25 11.62 72.25 1.0 0.5 5.75 0.0 1.22 1.0 0.38 8.0 2.88 30.0 18.62 0.67 1.25 126.0 21.75 1.38 269.…
K06160 pvdE; putative pyoverdin transport system ATP-binding/permease protein 952.8 482.52 380.07 209.8 901.11 182.47 133.25 202.42 640.75 154.25 218.1 110.2 134.67000000000002 365.93 197.82 460.92 128.35 426.01 220.88 320.0 147.92000000000002 450.97 342.45 335.17 607.08 175.1 133.05 1571.38 273.73 1118.35 93.25 341.3 342.12 216.43 306.1 126.03 234.75 138.26999999999998 232.78 180.2 412.0 326.17 …
K06162 phnM; alpha-D-ribose 1-methylphosphonate 5-triphosphate diphosphatase [EC:3.6.1.63] 4491.969999999999 4424.59 2604.58 801.65 6731.29 476.81 19077.51 1264.25 3448.67 13683.57 802.21 473.8 1189.17 5048.55 500.45 2290.83 546.3 5459.87 1858.97 3050.09 1455.84 3644.32 941.23 6206.77 2601.62 547.3 878.06 13268.54 789.95 5469.6900000000005 902.83 1914.57 1257.76 1085.55 2274.42 1007.15 1709.02999…
K06163 phnJ; alpha-D-ribose 1-methylphosphonate 5-phosphate C-P lyase [EC:4.7.1.1] 2552.89 2366.67 2038.08 532.4 3537.54 307.73 10503.93 910.42 1967.92 8540.91 468.63 261.8 742.0 2745.05 341.95 1566.75 334.05 2948.37 1056.31 2208.42 772.17 2053.65 556.73 4261.18 1465.37 332.8 580.73 9010.54 574.95 2901.94 502.25 1148.9 689.6800000000001 655.8 1310.42 506.15 969.2 1069.13 739.8 637.77 999.5 942.25…
K06164 phnI; alpha-D-ribose 1-methylphosphonate 5-triphosphate synthase subunit PhnI [EC:2.7.8.37] 2552.89 2366.67 2038.08 532.4 3537.54 307.73 10503.93 910.42 1967.92 8540.91 468.63 261.8 742.0 2745.05 341.95 1566.75 334.05 2948.37 1056.31 2208.42 772.17 2053.65 556.73 4261.18 1465.37 332.8 580.73 9010.54 574.95 2901.94 502.25 1148.9 689.6800000000001 655.8 1310.42 506.15 969.2 1069.13 739.8 637…
K06165 phnH; alpha-D-ribose 1-methylphosphonate 5-triphosphate synthase subunit PhnH [EC:2.7.8.37] 2549.89 2358.67 2038.08 532.4 3537.54 307.73 10503.93 910.42 1966.92 8540.91 468.63 261.8 742.0 2745.05 341.95 1566.75 334.05 2948.37 1056.31 2208.42 772.17 2053.65 555.73 4214.18 1465.37 332.8 580.73 9010.54 574.95 2899.94 502.25 1148.9 689.6800000000001 655.8 1310.42 506.15 967.2 1069.13 739.8 637…
K06166 phnG; alpha-D-ribose 1-methylphosphonate 5-triphosphate synthase subunit PhnG [EC:2.7.8.37] 2549.89 2358.67 2038.08 532.4 3537.54 307.73 10503.93 910.42 1966.92 8540.91 468.63 261.8 742.0 2745.05 341.95 1566.75 334.05 2948.37 1056.31 2208.42 772.17 2053.65 555.73 4214.18 1465.37 332.8 580.73 9010.54 574.95 2899.94 502.25 1148.9 689.6800000000001 655.8 1310.42 506.15 967.2 1069.13 739.8 637…
K06167 phnP; phosphoribosyl 1	2-cyclic phosphate phosphodiesterase [EC:3.1.4.55] 4913.67 4546.97 3616.58 1510.4 9354.37 598.73 31250.03 1873.08 4679.299999999999 25539.31 1898.53 507.4 1253.6999999999998 7444.15 603.45 3545.18 1255.9499999999998 9046.45 2370.76 4199.92 1712.27 5728.72 1206.23 11446.89 3133.77 628.3 1174.43 17004.87 1145.65 7207.04 1338.25 2230.27 1318.38 1463.8 3015.92 961.15 1799.83 2623.48 1957.63 1453.31 2…
K06168 miaB; tRNA-2-methylthio-N6-dimethylallyladenosine synthase [EC:2.8.4.3] 9576.59 8057.24 7548.5 7366.44 23710.35 2068.5 43451.55 8037.31 22504.209999999995 39101.24 3835.34 3546.98 2378.96 12478.66 2134.22 15272.37 5034.34 12780.9 8927.0 9062.3 16000.71 16334.67 19203.140000000003 26919.01 5616.58 10252.97 16941.84 36242.58 6449.56 12076.18 5927.419999999999 4712.12 7049.25 5583.69000000000…
K06169 miaE; tRNA-(ms[2]io[6]A)-hydroxylase [EC:1.-.-.-] 3941.86 3694.16 2803.29 2455.4700000000003 14311.72 289.65 1594.29 672.56 3509.37 2599.84 881.32 282.73 537.8499999999999 6335.91 366.22 5150.17 1127.09 6358.06 5740.639999999999 3647.25 904.02 11572.5 1729.9699999999998 3460.61 1904.27 423.47 1053.13 18878.32 704.31 4837.16 2205.99 1002.16 817.44 727.63 5004.83 855.2199999999999 1227.66 21…
K06173 truA	PUS1; tRNA pseudouridine38-40 synthase [EC:5.4.99.12] 10334.62 8984.52 7928.0 7952.94 25503.85 2108.62 44664.83 8538.560000000001 23712.01 48682.57 4064.67 3647.75 2476.66 14323.12 2170.2200000000003 16328.04 5622.24 15864.04 9312.2 9215.13 16200.81 18363.57 19388.140000000003 29510.06 5922.12 10394.8 17064.04 36939.58 6538.26 13433.28 6306.56 4907.49 7327.95 5824.02 11053.96 10709.77 5261.39 860…
K06174 ABCE1	Rli1; ATP-binding cassette	sub-family E	member 1 0.0 0.0 0.0 0.0 0.0 0.0 388.0 0.0 0.0 0.0 0.0 0.0 0.0 0.0 0.0 0.0 0.0 0.0 0.0 0.0 0.0 3.0 0.0 46.0 0.0 0.0 0.0 0.0 0.0 0.0 0.0 0.0 0.0 7.0 5.0 1.0 2.0 1.0 0.0 0.0 0.0 0.0 0.0 0.0 0.0 0.0 1.0 0.0 0.0 0.0 0.0 0.0 0.0 0.0 0.0 0.0 0.0 3.0 0.0 3.0 11.0 0.0 0.0 0.0 5.0 1.0 0.0 0.0 2.0 0.0 0.0 0.0 0.0 4.0 0.0 0.0 0.0 0.0 0.0 0.0 0.0 0.0 0.0 0.0 0.0 0.0 0.0 3.0 0.0 0.0 3.0 0.0 0.0 0.0 0.0 0.0 0.…
K06175 truC; tRNA pseudouridine65 synthase [EC:5.4.99.26] 2652.32 2971.84 3123.62 2170.0200000000004 11912.69 168.65 2338.04 443.81 1705.13 235.07 697.1800000000001 175.17999999999998 466.67 4599.17 133.26999999999998 5207.299999999999 696.54 4461.23 4937.61 3728.63 608.87 10732.6 1298.04 6227.570000000001 1148.44 255.84 879.11 14849.0 526.95 2236.1800000000003 946.07 829.19 476.84 366.31 4925.74…
K06176 truD	PUS7; tRNA pseudouridine13 synthase [EC:5.4.99.27] 2855.72 2692.04 3214.16 2102.92 12272.77 327.55 1428.59 419.56 1466.41 1118.92 603.08 211.38 582.42 3517.54 384.39 4852.12 573.69 2280.51 5167.56 3910.63 559.69 9925.27 1413.2199999999998 3571.94 1115.62 352.64 987.56 17147.25 805.28 2693.98 956.54 1006.89 515.1600000000001 473.44 4750.04 786.94 1002.71 1203.2199999999998 2845.7 634.53 1328.87 85…
K06177 rluA; tRNA pseudouridine32 synthase / 23S rRNA pseudouridine746 synthase [EC:5.4.99.28 5.4.99.29] 10759.91 9837.96 9227.56 7341.94 34382.770000000004 1867.82 21804.800000000003 2153.92 6593.53 10400.07 3223.0 1339.59 2402.4300000000003 13581.25 1837.38 15401.79 2153.92 10945.41 16289.61 11290.31 2941.25 31809.72 4910.93 11365.82 5323.73 1552.87 3231.7200000000003 54785.70999999999 3132.430…
K06178 rluB; 23S rRNA pseudouridine2605 synthase [EC:5.4.99.22] 9398.419999999998 8031.41 7627.0 7535.44 23911.35 2081.5 42991.880000000005 8001.309999999999 22506.709999999995 39054.24 4026.84 3541.15 2394.96 12433.66 2127.22 15631.87 5084.84 12771.4 8909.0 9124.13 16021.71 16567.67 19214.140000000003 27287.51 5608.58 10242.8 16957.84 36214.58 6472.56 12327.68 5924.419999999999 4732.79 6968.75 5…
K06179 rluC; 23S rRNA pseudouridine955/2504/2580 synthase [EC:5.4.99.24] 7495.639999999999 6346.31 6528.0 6448.09 19766.44 1873.38 16306.5 6999.219999999999 20872.49 20432.84 3334.4400000000005 2906.88 2099.59 9322.39 1996.72 14058.35 4636.19 8382.24 8099.8 7914.3 15534.86 14228.77 18422.140000000003 13809.7 4343.43 9853.97 16551.39 32093.58 6245.610000000001 9658.33 5292.84 4006.17 6457.32000000…
K06180 rluD; 23S rRNA pseudouridine1911/1915/1917 synthase [EC:5.4.99.23] 13891.98 12192.16 9851.0 14781.44 35693.990000000005 2510.37 88564.69 18182.24 27899.31 72995.47 6551.32 8378.189999999999 3016.86 22072.9 2384.7200000000003 17966.64 12137.14 25462.18 10494.9 11011.29 27608.16 21780.97 43481.64 51616.35999999999 8383.02 23491.46 17668.489999999998 53736.23 14080.21 18328.88 12666.06 5825.7…
K06181 rluE; 23S rRNA pseudouridine2457 synthase [EC:5.4.99.20] 6037.75 5959.34 6170.66 3918.92 18092.11 1512.38 10933.29 1470.39 5541.959999999999 8440.32 1722.08 1144.98 1749.12 8573.970000000001 1522.89 8044.469999999999 1973.59 8978.099999999999 7161.76 6482.63 2331.29 15070.67 3028.47 5244.99 3871.52 1307.14 2040.76 23485.67 2455.98 8625.59 2053.54 3449.2 2495.36 2325.44 7686.04 1976.94 2846…
K06182 rluF; 23S rRNA pseudouridine2604 synthase [EC:5.4.99.21] 3405.42 3949.150000000001 6473.32 4272.92 12845.28 2257.5 13737.64 1567.81 3937.05 3985.75 2448.41 1590.98 1709.12 4896.16 2302.22 7865.619999999999 1678.59 4793.16 6466.76 6336.63 1734.62 13392.0 3299.89 5082.08 3414.83 1685.14 2140.26 6772.59 3084.15 7190.83 1573.01 4025.59 2905.69 2860.11 7013.04 2159.61 2752.6800000000003 2615.75…
K06183 rsuA; 16S rRNA pseudouridine516 synthase [EC:5.4.99.19] 5099.67 4227.15 6087.04 3633.55 14391.88 1321.06 2505.91 1116.14 3146.49 8901.75 2060.54 1360.87 1377.95 6816.33 1375.22 7364.219999999999 1297.44 5662.889999999999 6504.9400000000005 6740.34 1466.71 13006.1 3254.3 8171.48 3156.74 1194.3 1808.94 39836.95 2225.2 5976.21 2033.35 2581.13 1678.47 1798.83 7136.41 1578.39 2574.31 2497.72000…
K06186 bamE	smpA; outer membrane protein assembly factor BamE 3203.39 2976.71 4888.0 2949.09 12171.44 1302.05 1208.59 735.39 2262.24 1052.75 1115.68 858.88 1212.42 3642.03 1379.7199999999998 6022.95 1079.19 2381.8500000000004 5924.89 5387.13 1159.19 11085.1 2344.14 2479.61 2346.79 960.97 1627.56 16898.75 1997.11 4382.83 1852.37 2510.5 1656.99 1607.44 5833.71 1454.77 1881.21 1674.89 3372.49 1450.36 2683.48 13…
K06187 recR; recombination protein RecR 9495.419999999998 8033.91 7585.5 7421.44 23406.35 2081.5 43055.05 8035.31 22432.709999999995 39076.74 3841.34 3543.15 2388.46 12376.66 2127.22 15326.37 5045.84 12655.9 8921.0 9061.63 16000.71 16333.67 19189.140000000003 25924.01 5321.08 10253.8 16937.84 35997.58 6446.56 12017.18 5930.419999999999 4700.79 7033.75 5572.52 10333.46 10624.27 5122.09 7767.67 551…
K06188 aqpZ; aquaporin Z 2034.4 1663.51 3152.32 1259.04 3457.24 1238.8 8487.49 1041.39 2103.35 8268.22 1821.94 830.23 1003.11 1723.15 1286.22 2596.23 787.4899999999999 1930.81 1244.66 2734.63 1334.47 2420.57 1452.39 1664.42 2077.59 879.89 966.04 4360.83 1617.85 4909.969999999999 633.92 2202.07 1589.89 1599.11 1977.42 954.24 1663.56 1158.66 1277.99 1247.93 2775.2 1089.0700000000002 4071.57 2142.95…
K06189 corC; magnesium and cobalt transporter 5104.719999999999 4802.71 5714.0 3439.09 14993.94 1480.05 11023.09 1060.39 3592.24 6681.25 1428.68 1028.38 1679.42 5572.530000000001 1500.2199999999998 6964.95 1400.69 4485.35 6707.39 6308.13 1900.69 12917.1 2704.14 5910.610000000001 3352.79 1140.9700000000005 1929.06 21586.25 2387.11 6541.33 2216.37 3150.0 2114.49 1994.94 6967.21 1874.77 2584.71 2379…
K06190 ispZ; intracellular septation protein 6364.42 5490.25 5946.83 3330.21 15629.740000000002 1572.63 12168.67 1631.7199999999998 4481.66 9931.91 2157.64 1068.53 1966.38 6820.9400000000005 1644.7199999999998 7074.03 1461.69 5965.9 7242.0 6851.8 2167.11 12857.27 2729.06 6236.58 3965.79 1177.2200000000005 2017.14 29592.33 2570.11 8092.03 2357.58 3794.17 2285.32 2283.44 6947.59 2038.57 2974.29 256…
K06191 nrdH; glutaredoxin-like protein NrdH 476.78 492.84 334.05 197.1 735.78 80.5 7044.16 197.33 316.5 4446.0 136.0 71.34 185.05 573.0799999999999 54.67 344.17 87.5 569.4100000000001 153.32999999999998 60.91 489.92 556.09 67.88 790.3399999999999 262.95 76.66 51.75 612.62 47.58 744.95 92.62 226.51 137.0 171.49 461.62 189.0 206.29 164.38 225.28 194.0 273.5 156.75 665.63 121.09 36.0 79.84 144.41 71…
K06192 pqiB; paraquat-inducible protein B 2398.42 2218.13 3940.22 2501.88 9815.15 1083.09 5934.6 711.67 2024.5 2656.0 555.04 698.35 938.26 2783.17 1104.17 4824.17 577.0 1422.28 5149.88 4373.75 871.67 9888.92 1912.46 4443.8 1504.9499999999998 810.75 1331.67 13965.96 1450.08 3105.42 554.4100000000001 2096.5 1454.67 1363.83 5052.74 1248.2 1366.37 1038.64 3076.28 1048.67 1636.5 954.3 1450.04 1993.33 …
K06193 phnA; protein PhnA 6927.389999999999 6384.42 7054.88 4509.32 20683.73 1563.53 14698.64 2157.89 5846.54 8680.39 2886.43 1637.23 1916.77 9804.89 1602.22 9021.08 2066.84 10626.36 7741.889999999999 7851.51 2143.06 16309.67 3438.14 10424.63 4578.0 1493.9700000000005 2251.06 39554.42 2754.81 10015.61 2540.09 3519.41 2378.84 2350.5 8670.33 1983.77 3157.36 3885.18 5155.889999999999 2283.9800000000…
K06194 nlpD; lipoprotein NlpD 3342.72 3116.54 4831.16 5693.42 12464.61 1373.55 1741.59 4663.889999999999 2236.91 2747.92 1881.18 2644.88 1200.42 4251.87 1380.39 5998.12 3712.69 2872.6800000000003 5779.56 5372.13 6499.1900000000005 11063.27 13758.97 4387.9400000000005 2226.12 7152.64 1607.06 16946.92 5486.28 4304.49 3844.04 2534.0 1913.66 1618.44 5831.54 7693.44 1862.38 5104.22 3347.99 1413.36 344…
K06195 apaG; ApaG protein 5237.84 4749.01 5701.16 3558.92 17551.27 1509.88 3419.87 1658.39 4986.46 7231.48 2299.6400000000003 1047.48 1556.96 7857.639999999999 1585.39 7605.55 1774.09 8279.259999999998 6853.17 6540.3 1820.96 13797.34 3003.72 5604.83 3562.52 1192.64 1958.92 24089.75 2262.98 8098.83 1787.87 3509.26 2209.19 2329.44 6869.54 1766.94 2411.84 2857.57 4052.2 2042.4 3831.690000000001 3845…
K06196 ccdA; cytochrome c-type biogenesis protein 4592.5 4313.65 2060.5 4210.6 7089.17 520.28 22381.94 5313.42 3316.34 20693.75 1798.09 2621.5 1233.33 5372.360000000001 302.0 2342.07 3386.5 5614.31 1888.32 2652.34 6722.84 4106.17 12473.5 14366.28 2429.14 6738.5 754.66 14797.84 4486.0 5240.67 3516.63 1477.67 1370.39 1025.5 2553.5 7073.0 1899.16 5032.43 1657.83 1224.18 2375.82 1854.82 10307.18 1296…
K06197 chaB; cation transport regulator 20.12 21.0 38.38 6.0 30.12 1.17 1.0 18.0 8.0 21.5 0.0 0.0 4.21 7.75 6.0 9.0 4.0 11.25 15.5 34.25 2.25 1.25 7.38 0.5 31.12 8.0 14.75 17.119999999999997 3.25 16.62 1.12 8.0 0.0 0.5 7.62 3.0 1.12 0.88 27.950000000000003 7.0 1.83 2.42 6.62 23.25 0.0 3.5 11.75 0.0 10.62 4.0 8.21 2.66 9.38 7.0 0.62 0.67 12.25 12.67 9.75 8.05 9.0 6.12 44.79 22.0 12.12 29.0 58.25 1…
K06198 coiA; competence protein CoiA 3.5 0.5 47.0 66.0 158.0 42.25 51.5 4.5 6.0 63.0 11.75 5.0 16.0 17.0 2.0 64.0 7.5 18.0 6.5 16.0 3.25 15.0 3.5 4.5 6.0 1.5 7.25 35.0 11.25 20.5 3.5 13.25 5.15 1.0 23.75 11.0 21.75 4.75 15.0 20.0 7.75 2.0 30.0 13.25 0.75 14.25 16.0 1.0 4.5 11.0 27.0 9.0 12.0 58.5 17.0 8.0 0.0 22.25 22.0 64.0 48.5 20.5 28.0 3.75 14.55 5.25 11.25 6.0 2.0 102.2 14.75 2.25 2.0 35.0 1…
K06199 crcB	FEX; fluoride exporter 8717.59 7110.93 5866.0 3660.04 22028.51 1043.63 46781.8 3510.7200000000003 21170.710000000003 33964.81 2423.66 637.98 1744.13 11356.3 1150.22 14381.13 1687.84 11361.59 7831.0 6935.8 10436.46 15237.01 6578.14 21446.6 4231.9400000000005 3224.9700000000003 16151.59 34509.25 1718.31 9646.84 2888.61 3135.71 5578.7300000000005 4366.1900000000005 9462.21 3733.77 4068.51 3397.99 49…
K06200 cstA; carbon starvation protein 1492.94 1136.26 4533.25 1357.88 2131.5600000000004 1197.6899999999998 2204.75 715.67 1480.0 8361.25 1573.02 791.65 970.38 1199.05 1307.62 2754.67 679.55 1421.97 1187.36 3914.75 955.67 2585.32 1286.48 4039.04 1642.6999999999998 869.3 1082.65 2399.87 1725.28 3640.08 370.71 2210.01 1437.1 1613.63 2274.54 886.27 1310.04 752.64 1079.25 1051.27 2541.69 800.8 3293.…
K06201 cutC; copper homeostasis protein 901.99 1496.6800000000003 2070.96 1232.81 2912.33 203.31 14752.92 608.64 1805.16 729.0899999999999 935.42 583.23 450.93 2596.17 101.1 2004.1 734.6400000000001 2981.35 704.0200000000001 1500.8 517.94 3035.53 385.96 5587.49 873.35 304.92 364.24 3075.33 568.8299999999999 2611.29 935.25 381.24 273.95 386.31 1630.54 215.42 598.79 890.06 1101.69 729.9300000000001…
K06202 cyaY; CyaY protein 2501.87 2447.79 4024.49 2587.92 8518.57 1221.13 551.84 589.5600000000001 1748.08 446.42 718.83 814.78 1000.09 2814.95 1241.89 5048.12 746.1899999999999 1447.64 5308.889999999999 3998.13 924.94 9985.27 2093.14 1866.44 1802.12 858.39 1200.56 13537.7 1609.78 3015.1799999999994 869.04 2100.8900000000003 1421.91 1429.44 5121.54 1318.36 1630.13 1384.7200000000005 2965.37 1048.…
K06203 cysZ; CysZ protein 3638.26 3409.6800000000003 3488.66 2454.92 12437.44 316.21 13319.3 1123.56 2187.38 7283.139999999999 553.14 262.98 669.46 5179.139999999999 367.39 5502.05 629.0899999999999 4788.18 5495.58 4243.97 762.63 11358.84 1455.7199999999998 4544.26 1396.02 408.64 1093.92 20900.92 797.98 3101.0 1125.2 1180.76 771.52 573.44 5267.54 818.94 1113.34 1841.82 3189.87 585.5699999999999 1…
K06204 dksA; DnaK suppressor protein 10048.71 7987.38 9630.61 5016.219999999999 23802.8 3218.51 32734.7 3964.15 22046.25 21810.49 3934.61 1966.98 3311.79 10220.39 3333.21 16172.62 2343.04 8957.15 9703.26 11197.22 11737.2 16630.16 8807.3 17724.39 7029.32 4615.74 17665.190000000002 37405.54 4494.76 13837.829999999998 3097.09 6827.969999999999 7900.94 6629.37 11438.26 5245.49 6260.91 4225.1 6141.389…
K06205 mioC; MioC protein 1370.22 1788.04 2193.99 1678.4200000000003 8286.86 90.88 145.34 98.64 784.8299999999999 122.17 240.91 58.38 282.34000000000003 2522.03 72.64 3545.37 167.44 1297.1 4449.14 2611.13 230.94 8323.27 793.14 1236.44 316.87 115.64 587.64 4264.17 227.78 976.98 468.04 396.89 182.91 137.44 3590.54 552.36 436.63 661.47 2152.12 135.86 361.79 381.81 378.18 604.0 59.8 466.73 175.21 125…
K06206 sfsA; sugar fermentation stimulation protein A 5481.139999999999 4815.27 4278.66 5285.67 15045.86 591.58 27814.75 5495.969999999999 3300.16 20892.01 1752.09 2150.38 1234.59 6602.73 495.89 5831.77 3368.44 5437.99 5969.72 5500.8 6899.860000000001 11732.94 13171.22 16934.28 2545.01 6677.14 1415.89 25764.92 4723.78 5496.48 3761.26 2083.5600000000004 1356.2399999999998 904.19 5962.04 7430.94 19…
K06207 typA	bipA; GTP-binding protein 9578.419999999998 8040.91 7593.5 7420.44 23857.35 2073.5 43105.05 8036.31 22508.709999999995 39077.74 3844.34 3548.15 2385.46 12472.66 2134.22 15328.37 5044.84 12780.9 8926.0 9070.63 16000.71 16332.67 19206.140000000003 26561.01 5615.08 10253.8 16946.84 36225.08 6446.56 12078.18 5930.419999999999 4712.79 7049.25 5585.52 10336.96 10630.27 5122.09 7787.67 5512.57 3312.32 5…
K06208 aroH; chorismate mutase [EC:5.4.99.5] 602.1700000000001 312.17 150.84 85.17 323.83 18.0 672.3299999999999 95.5 475.33 69.33 37.0 9.5 59.0 276.66 17.33 102.33 61.0 286.17 91.83 91.0 27.0 50.83 187.17 238.67 364.17 46.33 51.5 338.33 37.33 421.34 28.33 64.5 160.82999999999998 259.5 61.17 16.83 314.33 68.67 81.0 81.5 46.17 210.33 101.0 54.67 41.67 150.5 53.66 144.0 51.83 158.5 85.0 43.67 104.1…
K06209 pheB; chorismate mutase [EC:5.4.99.5] 1.0 21.31 1.0 329.0 11.0 19.37 566.25 196.25 6.0 7428.93 116.18 487.0 2.0 35.86 5.0 6.07 19.0 146.14 7.0 6.0 1.25 13.0 9.5 2627.75 6.14 176.5 6.25 241.5 48.25 46.5 26.64 16.25 4.75 5.0 2.75 9.0 20.75 46.18 2.0 0.0 12.75 3.14 41.0 9.25 6.75 26.75 47.82 1037.0 205.5 2.0 14.0 9.29 6.71 9.5 8.12 72.0 0.0 9.25 0.14 383.14 13.5 7.91 9.86 32.25 6.73 9.25 15.2…
K06211 nadR; HTH-type transcriptional regulator	transcriptional repressor of NAD biosynthesis genes [EC:2.7.7.1 2.7.1.22] 11.12 170.5 1132.38 108.5 166.12 17.5 7.0 3.0 12.5 6.5 31.0 6.0 120.88 25.75 28.0 516.5 7.0 28.75 26.0 859.25 34.25 486.75 5.38 30.5 55.12 21.0 113.75 269.62 122.25 104.54 1.12 75.0 12.0 25.5 410.62 18.0 33.120000000000005 19.380000000000003 174.95 8.67 95.25 4.75 73.78999999999999 395.75 4.0 87.5 82.0 12.0 37.62 39.0 100.3…
K06212 focA; formate transporter 109.15 686.91 1180.12 109.14 206.33 29.73 78.09 16.64 53.83 18.17 104.41 17.73 197.76 59.650000000000006 38.27 537.7 21.64 78.37 204.03 918.63 57.02 543.2 20.29 152.15 136.04 50.09 128.16 596.0 145.25 315.78000000000003 42.45 91.99 33.64 31.81 436.62 44.09 272.88 364.21 276.52 45.76 193.29 35.93 171.16 406.75 14.0 112.65 108.21 31.0 77.6 59.09 196.92 254.08 123.36…
K06213 mgtE; magnesium transporter 11005.87 9584.9 8275.26 8621.33 34036.17 1217.37 34915.31 7587.51 22239.54 32088.79 3690.76 2933.46 2135.9700000000003 15047.85 1197.7599999999998 18980.34 4602.62 13267.18 12117.44 10810.05 15506.71 24958.32 19350.25 27751.92 5162.2 9721.4 17020.39 56546.37 5534.15 11008.96 5200.87 3758.19 6149.61 4425.1900000000005 14237.03 10475.2 4719.45 7590.66 7745.8799999…
K06214 csgG; curli production assembly/transport component CsgG 301.68 508.56 1030.03 377.64 658.3299999999999 14.5 403.09 111.64 248.0 2168.36 769.53 35.730000000000004 178.11 282.33 47.94 873.99 61.64 281.33 201.69 880.0 82.67 1182.12 68.41 262.4 111.33 63.09 132.03 547.0 136.33 978.64 58.79 120.45 36.56 97.33 641.0 49.71 219.41 362.33 382.25 67.59 584.0 108.5 714.08 395.0 13.0 92.0 73.0 56.0 6…
K06215 pdxS	pdx1; pyridoxal 5-phosphate synthase pdxS subunit [EC:4.3.3.6]"
15	K06956	darkred	K06956; uncharacterized protein
16	K07260	darkred	vanY; zinc D-Ala-D-Ala carboxypeptidase [EC:3.4.17.14]
17	K07559	darkred	kptA; putative RNA 2-phosphotransferase [EC:2.7.1.-] 1311.25 1279.5 2239.0 1186.5 1694.91 1147.0 4317.0 679.92 1778.25 2034.75 666.0 884.0 777.75 1633.67 1209.75 1761.5 885.75 2682.91 1141.0 1679.5 843.25 2671.5 1195.25 1871.5 1809.25 945.5 806.25 982.33 1460.0 2924.75 643.5 1964.5 1572.25 1494.0 1884.0 927.75 1259.08 1346.75 916.58 1136.67 1743.0 999.17 1759.5 1656.0 915.75 1020.75 1165.0 842.25…
0 0.0 0.0 1.0 0.0 5.0 4.0 0.0 0.0 9.0 0.0 7.0 11.0 4.0 3.0 0.0 2.0 1.0 1.0 0.0 4.0 0.0 37.0 0.0 0.0 0.0 0.0 2.0 3.0 8.0 0.0 26.0 0.0 0.0 0.0 0.0 0.0 6.0 1.0 0.0 0.0 18.0 6.0 0.0 0.0 4.0 2.0 0.0 0.0 0.0 0.0 0.0 0.0 0.0 0.0 0.0 0.0 0.0 5.0 0.0 10.0 164.0 2.0 0.0 0.0 0.0 37.0 5.0 1.0 9.0 0.0 0.0 0.0 8.0 7.0 5.0 0.0 30.0 2.0 6.0 0.0 8.0 4.0 6.0 0.0 19.0 9.0 0.0 4.0 0.0 0.0 0.0 0.0 0.0 4.0 0.0 1.0 5.0…
K07583 PUS10; tRNA pseudouridine synthase 10 [EC:5.4.99.25] 0.0 0.0 0.0 0.0 0.0 0.0 388.0 0.0 0.0 0.0 0.0 0.0 0.0 0.0 0.0 0.0 0.0 0.0 0.0 0.0 0.0 3.0 0.0 46.0 0.0 0.0 0.0 0.0 0.0 0.0 0.0 0.0 0.0 7.0 5.0 1.0 2.0 1.0 0.0 0.0 0.0 0.0 0.0 0.0 0.0 0.0 1.0 0.0 0.0 0.0 0.0 0.0 0.0 0.0 0.0 0.0 0.0 3.0 0.0 3.0 11.0 0.0 0.0 0.0 5.0 1.0 0.0 0.0 2.0 0.0 0.0 0.0 0.0 4.0 0.0 0.0 0.0 0.0 0.0 0.0 0.0 0.0 0.0 0.0…
K07584 ysxB; uncharacterized protein 9.33 31.98 60.0 396.0 243.0 33.37 2198.41 235.25 13.5 7428.93 127.18 488.17 12.0 73.86 5.0 80.07 22.5 194.14 19.0 31.33 10.25 24.0 9.5 3074.75 18.14 177.33 16.25 319.83 48.25 88.5 35.64 16.92 5.65 6.83 29.75 11.0 25.75 62.18 27.0 25.5 20.75 5.140000000000001 56.0 14.92 6.75 37.92 59.15 1037.83 216.5 6.0 41.17 9.29 13.71 41.5 11.29 72.0 0.0 25.42 38.31 448.14 5…
K07585 K07585; tRNA methyltransferase 0.0 0.0 0.0 0.0 0.0 0.0 0.0 0.0 0.0 0.0 0.0 0.0 0.0 0.0 0.0 0.0 0.0 0.0 0.0 0.0 0.0 0.0 0.0 0.0 0.0 0.0 0.0 0.0 0.0 0.0 0.0 0.0 0.0 0.0 0.0 0.0 0.0 0.0 0.0 0.0 0.0 0.0 0.0 0.0 0.0 0.0 0.0 0.0 0.0 0.0 0.0 0.0 0.0 0.0 0.0 0.0 0.0 0.0 0.0 0.0 0.0 0.0 0.0 0.0 0.0 0.0 0.0 0.0 0.0 0.0 0.0 0.0 0.0 0.0 0.0 0.0 0.0 0.0 0.0 0.0 0.0 0.0 0.0 0.0 0.0 0.0 0.0 0.0 0.0 0.0 0…
K07586 ygaC; uncharacterized protein 1.33 4.17 50.0 375.0 153.0 35.25 158.32999999999998 47.5 10.5 6.0 119.75 488.17 12.0 48.0 5.0 61.5 23.5 159.0 6.0 16.33 4.25 21.0 13.0 488.5 7.0 176.33 11.25 258.0 48.25 44.5 29.5 16.92 6.65 5.83 25.25 9.0 22.75 45.75 15.0 21.5 14.25 2.0 49.5 14.92 7.25 37.92 59.83 1037.83 208.5 4.0 23.67 2.0 10.0 24.5 11.17 73.0 0.0 21.92 22.17 418.0 42.5 21.33 25.0 33.92 14.…
K07588 argK; LAO/AO transport system kinase [EC:2.7.-.-] 4304.62 4322.52 2262.0 1335.1 10030.5 409.28 36198.53999999999 1627.09 4415.47 29254.22 1217.56 350.1 1068.04 7377.269999999999 256.5 3002.02 1200.4 8757.0 2276.2699999999995 2910.34 1627.94 5140.9 1169.5 17510.9 2802.4 418.0 880.36 12844.75 766.2 6597.4400000000005 1167.49 1526.7 1173.36 1033.0 2501.5 705.0 1502.12 2438.6 1672.99 1277.88 1…
K07589 folX; D-erythro-7	8-dihydroneopterin triphosphate epimerase [EC:5.1.99.7] 2149.69 1800.13 2777.08 1905.28 9884.07 203.15 10493.0 465.75 986.25 466.25 271.67 146.65 314.54 3044.3 231.45 4251.25 275.05 1669.4 4516.53 3637.75 327.75 9331.65 1224.48 6056.62 744.37 219.55 843.65 14256.54 604.45 1416.5700000000002 633.54 625.9 358.35 279.8 4333.04 628.52 537.12 547.39 2543.8 294.1 624.8299999999999 691.3 605.97 1112.0 1…
K07590 RP-L7A	rplGB; large subunit ribosomal protein L7A 0.0 26.31 13.0 79.0 66.0 10.37 490.25 98.25 6.0 7419.93 8.18 4.0 2.0 22.86 5.0 23.07 3.0 19.14 10.0 16.0 2.25 13.0 0.5 2550.75 12.14 6.5 6.25 13.5 5.25 51.5 0.64 16.25 5.15 5.0 8.75 9.0 20.75 6.18 1.0 4.0 12.75 3.14 13.0 9.25 5.75 0.75 4.82 8.0 9.5 4.0 14.0 9.29 9.71 21.5 8.12 2.0 0.0 13.25 16.14 43.14 11.5 7.91 15.86 13.25 9.73 9.25 15.25 13.0 5.14 48.2…
K07591 tdcR; threonine dehydratase operon activator protein 0.0 0.0 0.0 0.0 0.0 0.0 0.0 0.0 0.0 0.0 0.0 0.0 0.0 0.0 0.0 0.0 0.0 0.0 0.0 0.0 0.0 0.0 0.0 0.0 0.0 0.0 0.0 0.0 0.0 0.0 0.0 0.0 0.0 0.0 0.0 0.0 0.0 0.0 11.33 0.0 0.0 0.0 0.0 0.0 0.0 0.0 0.0 0.0 0.0 0.0 0.0 0.0 0.0 0.0 0.0 0.67 0.0 0.0 0.0 0.0 0.0 0.0 0.0 0.0 0.0 0.0 0.0 0.0 0.0 0.0 0.0 0.0 0.0 0.0 0.0 0.0 0.0 0.0 0.0 0.0 0.0 0.0 0.0 0.0 …
K07592 tdcA; LysR family transcriptional regulator	tdc operon transcriptional activator 1.24 3.0 0.76 0.0 2.24 1.0 0.0 0.0 3.0 1.0 0.0 0.0 3.76 0.5 0.0 2.0 0.0 1.5 0.0 4.5 4.5 0.5 2.76 0.0 4.24 0.0 3.5 1.24 0.5 0.24 0.24 0.0 0.0 1.0 1.24 0.0 2.24 0.76 12.57 0.0 1.0 1.5 1.24 2.5 1.0 1.0 11.5 0.0 1.24 2.0 0.76 0.0 4.76 0.0 1.24 0.67 2.5 0.0 2.5 2.76 5.0 4.24 11.24 0.0 2.24 0.0 0.5 5.0 0.0 0.0 0.5 0.0 0.0 0.0 0.0 0.0 0.0 5.5 0.0 1.76 0.0 0.0 4.24 0.…
K07636 phoR; two-component system	OmpR family	phosphate regulon sensor histidine kinase PhoR [EC:2.7.13.3] 10889.65 10300.09 8314.16 8217.42 28390.09 2111.25 85924.78 9495.65 25872.73 52549.21 4729.389999999999 3761.35 2552.19 17503.04 2254.3900000000003 17009.07 6284.889999999999 20239.22 9787.82 9323.13 16600.41 20265.14 19601.97 43306.69 6456.46 10532.97 17168.74 38629.16 6625.13 15909.79 6795.51 5231.1900000000005 7567.240000000001 6051.…
K07637 phoQ; two-component system	OmpR family	sensor histidine kinase PhoQ [EC:2.7.13.3] 2038.19 1826.63 2792.42 2028.28 9866.9 270.82 327.5 239.25 1128.58 271.75 472.84 170.15 396.21 3053.9700000000003 308.62 4548.92 319.05 1550.73 4572.53 3316.75 426.42 9627.32 1238.31 1829.79 816.7 249.05 810.8199999999999 14198.54 519.78 1893.57 639.21 876.9 395.02 355.63 4506.54 662.35 574.12 643.39 2710.13 324.6 1048.0 709.8 1480.14 899.8299999999999 1…
K07638 envZ; two-component system	OmpR family	osmolarity sensor histidine kinase EnvZ [EC:2.7.13.3] 5190.219999999999 4856.21 5319.99 3219.42 13760.61 1514.88 11193.42 1475.7199999999998 3895.58 9259.58 1899.34 1039.88 1745.7599999999998 6105.030000000001 1494.89 6327.45 1163.69 5003.35 6606.05 6098.3 1963.36 11953.94 2492.14 5415.280000000001 3251.12 1099.64 1889.72 18052.42 2240.78 6752.82 1360.87 3453.67 2192.99 2049.94 6270.04 1902.61 25…
K07639 rstB; two-component system	OmpR family	sensor histidine kinase RstB [EC:2.7.13.3] 769.3199999999999 655.38 2386.28 476.3 2063.2 193.3 503.25 93.25 524.0799999999999 230.75 490.87 121.6 235.74 879.02 232.65 1423.75 257.35 1118.9 804.22 2634.25 293.5 1386.55 286.58 1501.5 596.37 172.6 550.47 3652.87 621.65 1469.43 468.17 479.91 235.2 269.1 1024.22 208.67 350.37 327.51 513.52 247.7 887.3499999999999 284.25 1616.66 1152.25 133.35 519.9 30…
K07640 cpxA; two-component system	OmpR family	sensor histidine kinase CpxA [EC:2.7.13.3] 1406.62 1913.04 2161.12 1614.5200000000002 8601.03 93.48 889.84 107.64 852.8299999999999 1116.17 165.78 55.58 273.64 2787.4 53.77 3516.7 184.14 1278.0700000000002 4496.41 2628.63 287.77 8363.2 1024.04 2495.77 508.54 93.34 598.91 4728.67 239.75 943.5800000000002 576.5699999999999 367.99 193.64 102.31 3572.24 518.46 527.13 708.9699999999999 2202.19 137.26 …
K07641 creC; two-component system	OmpR family	sensor histidine kinase CreC [EC:2.7.13.3] 685.07 654.11 2982.46 1211.4 902.58 1140.8 133.25 465.42 921.75 276.06 803.4000000000001 761.8 777.36 168.28 1194.95 2175.63 590.55 161.15 866.65 2578.13 728.27 2051.65 1125.73 287.42 1372.79 787.3 845.78 762.0799999999999 1517.45 2394.01 312.54 1870.55 1293.6 1322.11 1814.92 810.27 1091.7199999999998 583.39 892.95 954.1 1909.9 560.77 2677.9 1953.75 807.…
K07642 baeS	smeS; two-component system	OmpR family	sensor histidine kinase BaeS [EC:2.7.13.3] 829.34 1307.38 1724.7200000000005 4439.38 7110.15 188.67 1830.5 4006.5 516.8299999999999 1984.0 1220.22 1825.85 232.26 2594.92 61.17 3792.17 2771.0 1114.78 3958.38 1654.75 5535.92 8265.92 12127.46 2476.29 154.45 6268.5 372.5 1580.54 3750.58 767.68 2805.91 431.61 342.92 141.82999999999998 3676.24 6685.45 138.78 3699.14 2080.06 139.5 1433.44 254.3 7505.63 …
K07643 basS; two-component system	OmpR family	sensor histidine kinase BasS [EC:2.7.13.3] 6.12 148.5 994.38 85.0 118.12 8.5 7.0 3.0 6.5 6.5 23.0 6.0 91.88 21.25 22.0 444.0 2.0 20.75 26.0 855.25 26.25 451.25 5.38 27.0 40.12 21.0 108.75 255.62 110.25 76.12 1.12 64.0 12.0 24.5 340.62 10.0 28.12 12.38 154.95000000000002 8.0 81.5 4.75 44.62 355.25 1.0 71.5 65.75 12.0 37.62 20.0 83.38 99.0 61.38 389.0 143.62 2.67 26.25 12.0 350.75 278.38 85.5 42.12…
K07644 cusS	copS	silS; two-component system	OmpR family	heavy metal sensor histidine kinase CusS [EC:2.7.13.3] 1161.62 1036.5 4115.52 1854.6 1818.23 1718.1 405.75 702.25 1460.75 547.25 1335.8 1197.3 1201.9299999999998 440.11 1964.89 3236.09 918.45 351.66 1403.01 3524.75 1134.34 3197.19 1692.7800000000002 606.84 2282.03 1251.2 1246.1 1184.67 2352.21 3734.53 587.66 2934.21 1806.49 1973.86 2684.32 1239.35 1673.37 1005.13 1337.5500000000002 1470.9 3164.69…
K07645 qseC; two-component system	OmpR family	sensor histidine kinase QseC [EC:2.7.13.3] 2460.54 1539.48 5545.79 2301.09 4274.889999999999 2148.32 603.09 1042.89 2057.33 769.44 2047.01 1434.88 1632.77 814.45 2335.56 4051.66 1207.19 757.3100000000001 1974.71 5246.75 1480.76 4354.94 2474.06 1346.28 2837.53 1489.9699999999998 1807.01 12496.62 2837.77 5304.85 1366.88 3671.96 2624.83 2639.29 3758.21 1622.44 2258.36 1372.2600000000002 2072.62 1850…
K07646 kdpD; two-component system	OmpR family	sensor histidine kinase KdpD [EC:2.7.13.3] 1140.64 896.06 3469.09 1398.82 2324.94 1220.77 821.0 619.1700000000001 1166.08 555.01 1804.58 806.8 941.33 456.74 1262.4499999999998 2597.32 758.8 483.75 1050.48 2949.92 890.6700000000001 2459.15 1275.65 1107.17 1762.76 836.8 980.4 2688.61 1644.61 3800.37 1028.81 2118.51 1352.5 1460.88 2115.59 921.98 1437.0300000000002 744.73 1088.83 1171.52 2807.11 775.…
K07647 torS; two-component system	OmpR family	sensor histidine kinase TorS [EC:2.7.13.3] 38.03 290.41 41.74 7.64 111.71 6.23 113.09 4.64 44.33 17.67 14.74 2.73 1.88 50.9 6.27 6.2 1.64 28.62 58.03 25.38 20.77 44.45 7.91 77.65 32.92 15.09 16.740000000000002 146.38 4.0 75.49000000000001 6.33 2.99 13.64 13.31 14.0 12.09 130.76 19.83 22.9 26.09 14.79 34.18 15.37 10.0 3.0 8.15 4.46 12.0 4.98 19.09 29.54 31.08 22.31 1.77 51.69 5.34 8.31 12.55 9.18 …
K07648 arcB; two-component system	OmpR family	aerobic respiration control sensor histidine kinase ArcB [EC:2.7.13.3] 963.95 1653.04 1988.12 1581.0200000000002 7839.530000000001 82.48 83.84 71.64 490.83 28.17 112.11 46.58 248.14 1893.9 34.77 3362.7 45.64 449.07 4240.41 2417.13 176.26999999999998 8094.2 764.54 780.27 135.54000000000002 87.34 548.24 2402.17 209.25 541.08 133.57 325.49 153.14 64.31 3470.74 477.96 373.13 551.97 2087.19 90.93 254.…
K07649 tctE; two-component system	OmpR family	sensor histidine kinase TctE [EC:2.7.13.3] 3524.56 3013.34 6325.42 3527.9 5406.87 3310.23 10272.41 1776.75 3773.75 8338.57 2393.96 2255.8 2380.17 3243.21 3325.79 5701.59 1999.05 3247.2 3072.13 5755.59 2780.68 6223.49 3417.73 3171.6800000000003 4846.53 2273.3 2319.06 6686.37 4235.610000000001 8474.11 1301.9199999999998 5598.9 4024.35 4011.96 5018.92 2552.15 3692.53 2348.13 2748.63 3300.94 5520.0 2…
K07650 cssS; two-component system	OmpR family	sensor histidine kinase CssS [EC:2.7.13.3] 1.0 6.0 12.0 282.0 55.0 9.0 34.0 47.0 6.0 6.0 112.0 483.0 0.0 44.0 0.0 17.0 16.0 147.0 3.0 10.0 1.0 0.0 9.0 18.0 6.0 169.0 0.0 244.0 43.0 0.0 26.0 0.0 0.0 0.0 6.0 0.0 0.0 42.0 0.0 0.0 0.0 0.0 28.0 0.0 1.0 26.0 43.0 1029.0 208.0 2.0 0.0 0.0 3.0 12.0 0.0 70.0 0.0 4.0 16.0 379.0 0.0 0.0 4.0 33.0 3.0 0.0 0.0 594.0 27.0 44.0 13.0 0.0 28.0 0.0 11.0 747.0 0.0 7…
K07651 resE; two-component system	OmpR family	sensor histidine kinase ResE [EC:2.7.13.3] 0.0 3.5 47.0 90.0 153.0 10.25 14.0 0.5 6.0 0.0 9.75 4.0 5.0 18.0 5.0 60.5 6.0 22.0 6.0 16.0 4.25 21.0 0.5 5.5 6.0 6.5 11.25 21.5 5.25 32.5 3.5 16.25 5.15 5.0 23.75 9.0 18.75 3.75 15.0 8.0 12.75 2.0 21.0 14.25 5.75 6.75 13.0 8.0 6.5 4.0 17.0 2.0 10.0 24.5 11.0 2.0 0.0 21.25 22.0 58.0 42.5 20.5 22.0 6.25 13.75 9.25 15.25 4.0 2.0 45.2 10.75 2.25 2.0 1.0 73.…
K07652 vicK; two-component system	OmpR family	sensor histidine kinase VicK [EC:2.7.13.3] 0.33 26.55 65.0 125.0 244.0 24.37 493.58 97.25 10.5 7422.5 16.75 5.17 10.0 32.0 6.0 78.5 6.5 32.0 10.0 27.33 5.25 21.0 3.5 2602.25 16.0 7.33 11.25 29.5 5.25 46.5 3.5 16.92 5.65 9.83 29.75 10.0 22.75 5.75 15.0 21.5 18.75 3.0 24.0 14.92 5.75 11.92 13.58 8.83 12.5 6.0 34.17 9.0 13.0 38.5 11.29 2.0 0.0 25.42 38.17 77.0 44.5 22.45 26.0 14.92 21.67 9.25 15.25 …
K07653 mprB; two-component system	OmpR family	sensor histidine kinase MprB [EC:2.7.13.3] 0.0 0.0 2.0 10.6 0.5 5.0 61.0 0.0 2.0 0.0 6.0 0.0 1.67 4.0 0.0 0.0 4.0 3.0 2.0 1.0 0.0 0.0 1.5 1.0 1.0 0.0 0.0 2.0 3.0 22.5 0.5 16.5 32.33 2.0 0.0 0.0 35.67 0.0 0.0 7.0 0.0 7.0 13.0 0.0 0.0 0.0 0.0 3.0 0.0 1.0 13.5 4.5 1.0 2.67 2.0 1.5 0.0 17.0 5.0 4.0 1.0 1.67 7.5 1.0 0.0 2.0 2.5 0.0 7.0 26.0 0.0 0.0 0.67 1.0 0.0 11.0 10.5 4.0 5.0 9.0 4.0 28.0 0.0 1.5 5…
K07654 mtrB; two-component system	OmpR family	sensor histidine kinase MtrB [EC:2.7.13.3] 27.5 3.0 33.0 19.6 15.5 5.0 1.0 6.0 25.0 2.0 25.0 0.0 1.67 5.0 11.0 23.67 7.0 0.0 0.0 3.0 6.0 8.0 9.5 1.0 21.0 2.0 9.0 10.0 11.0 80.5 1.83 24.5 46.33 10.0 8.0 16.0 43.67 0.0 12.0 22.0 34.0 0.0 22.67 9.0 5.0 7.0 0.0 1.0 0.0 5.17 32.5 29.5 3.0 22.67 46.0 2.5 0.0 9.0 10.0 15.0 30.0 4.67 32.5 13.0 15.0 11.0 17.0 1.0 0.0 561.5 1.0 0.0 0.67 7.0 44.5 30.0 33.5 …
K07655 prrB; two-component system	OmpR family	sensor histidine kinase PrrB [EC:2.7.13.3] 0.0 0.0 2.0 1.0 0.0 5.0 0.0 0.0 0.0 0.0 12.0 0.0 0.0 0.0 0.0 0.0 0.0 0.0 0.0 0.0 0.0 0.0 0.0 1.0 0.0 0.0 0.0 0.0 3.0 11.0 0.0 0.0 3.0 0.0 0.0 0.0 0.0 0.0 0.0 0.0 0.0 0.0 12.0 0.0 0.0 0.0 0.0 0.0 0.0 0.0 1.0 8.0 1.0 0.0 4.0 0.0 0.0 0.0 0.0 0.0 1.0 0.0 5.0 1.0 0.0 0.0 1.0 0.0 0.0 0.0 0.0 0.0 0.0 0.0 0.0 0.0 7.0 0.0 5.0 0.0 0.0 5.0 0.0 0.0 0.0 2.0 0.0 0.0 0…
K07656 trcS; two-component system	OmpR family	sensor histidine kinase TrcS [EC:2.7.13.3] 0.0 0.0 2.0 1.0 0.0 5.0 0.0 0.0 0.0 0.0 0.0 0.0 0.0 0.0 0.0 0.0 0.0 0.0 0.0 0.0 0.0 0.0 0.0 1.0 0.0 0.0 0.0 0.0 3.0 3.0 0.0 0.0 3.0 0.0 0.0 0.0 0.0 0.0 0.0 0.0 0.0 0.0 0.0 0.0 0.0 0.0 0.0 0.0 0.0 0.0 1.0 0.0 1.0 0.0 0.0 0.0 0.0 0.0 0.0 0.0 1.0 0.0 5.0 1.0 0.0 0.0 1.0 0.0 0.0 0.0 0.0 0.0 0.0 0.0 0.0 0.0 7.0 0.0 5.0 0.0 0.0 5.0 0.0 0.0 0.0 2.0 0.0 0.0 0.0 …
K07657 phoB; two-component system	OmpR family	phosphate regulon response regulator PhoB 8535.72 7129.21 8660.66 7176.92 20703.59 2788.88 22377.77 6440.9 6802.58 20847.08 3635.01 3577.38 2835.09 10130.88 2858.89 8911.95 4787.69 9519.33 8544.720000000001 10001.8 8509.36 14884.94 15993.47 16659.29 6186.12 8170.14 3148.8900000000003 34723.08 7408.28 11577.99 5637.87 6145.17 4070.49 4041.44 8627.04 9128.44 4409.71 7158.22 5046.99 3280.71 6435.31 …
K07658 phoB1	phoP; two-component system	OmpR family	alkaline phosphatase synthesis response regulator PhoP 1847.28 2024.78 1169.5 3782.0 5281.5 195.87 23412.38 5096.42 2799.9700000000003 18335.33 1471.08 2410.77 309.2 4904.96 133.0 1318.42 3562.9 6526.139999999999 808.45 920.33 5810.349999999999 2777.4 11955.5 16055.56 1433.54 6591.33 290.95 4367.25 3779.95 3424.1 3450.1400000000003 706.62 683.35 831.8299999999999 984.25 6420.5 642.55 5012.78 757.…
K07659 ompR; two-component system	OmpR family	phosphate regulon response regulator OmpR 5327.84 5001.71 5514.37 3285.42 14641.059999999998 1536.71 12061.92 1500.39 4093.08 10305.08 2030.34 1043.88 1799.14 6725.280000000001 1523.89 6579.45 1228.69 5772.43 6706.05 6328.55 2024.61 12181.19 2548.5199999999995 6793.280000000001 3452.74 1126.64 1948.47 18757.370000000003 2287.03 7112.94 1409.99 3508.67 2256.99 2118.44 6422.66 1934.61 2623.33 2249.…
K07660 phoP; two-component system	OmpR family	response regulator PhoP 2114.19 1957.63 2824.42 2041.28 10306.9 275.82 395.5 247.25 1194.58 612.75 477.84 175.15 412.21 3114.9700000000003 333.62 4557.92 341.05 1603.73 4776.53 3363.75 455.42 9664.32 1245.31 1942.79 860.6999999999999 257.05 849.8199999999999 15050.54 543.78 2019.57 710.21 879.9 396.02 377.63 4522.54 667.35 622.12 719.39 2718.13 347.6 1064.0 720.8 1535.14 946.83 186.55 675.5799999…
K07661 rstA; two-component system	OmpR family	response regulator RstA 1955.56 1821.64 3118.45 1863.56 8985.2 247.3 572.25 155.25 1206.91 285.25 566.11 164.6 301.0 3176.86 253.65 4203.25 398.35 2140.9 5078.15 3728.75 555.5 8910.05 858.91 3178.74 920.37 236.1 869.97 7524.11 728.15 2021.43 930.41 718.4100000000001 369.2 319.1 3986.96 683.74 537.87 621.03 2283.52 321.2 1038.35 640.1800000000001 1713.66 1393.08 180.85 762.66 402.0 226.49 341.72 4…
K07662 cpxR; two-component system	OmpR family	response regulator CpxR 2685.12 2529.54 4329.29 2622.5200000000004 10042.78 1187.98 1085.59 609.39 1784.41 467.42 565.28 802.08 996.22 3051.74 1235.52 5086.95 762.89 1713.8200000000002 5415.33 4828.63 985.52 10226.2 2203.62 2310.27 1979.29 869.84 1438.66 14352.42 1755.75 3074.33 923.07 2113.99 1463.89 1384.31 5251.74 1306.54 1669.38 1340.7199999999998 3063.44 1091.7600000000002 1801.12 1199.15 12…
K07663 creB; two-component system	OmpR family	catabolic regulation response regulator CreB 685.07 654.11 2974.46 1211.4 902.58 1140.8 133.25 465.42 921.75 276.06 803.4000000000001 761.8 777.36 168.28 1194.95 2175.63 590.55 161.15 866.65 2578.13 728.27 2051.65 1125.73 286.42 1372.79 787.3 845.78 755.0799999999999 1517.45 2394.01 312.54 1870.55 1293.6 1322.11 1814.92 810.27 1091.7199999999998 583.39 892.95 954.1 1909.9 560.77 2677.9 1953.75 80…
K07664 baeR	smeR; two-component system	OmpR family	response regulator BaeR 1464.96 1644.26 3822.22 2437.76 7448.65 1101.17 321.0 466.0 1352.83 446.5 777.84 693.6 787.14 2181.42 1045.17 4762.67 570.5 788.78 5071.26 3796.75 870.92 9257.92 1719.46 1606.91 1318.4499999999998 744.5 1123.75 2361.16 1475.08 2582.9300000000003 425.03 1916.11 1318.17 1248.33 4605.86 1171.0700000000002 1118.62 790.9 2559.9 917.5 1830.94 776.1800000000001 2593.13 2057.08 76…
K07665 cusR	copR	silR; two-component system	OmpR family	copper resistance phosphate regulon response regulator CusR 1144.62 1019.0 4090.52 1844.1 1657.73 1718.1 379.75 700.25 1457.75 492.75 1278.8 1197.3 1184.9299999999998 407.11 1958.89 3205.59 914.45 348.66 1389.51 3482.75 1133.84 3181.69 1691.7800000000002 585.34 2271.03 1245.2 1240.1 1165.67 2350.21 3643.03 578.66 2987.21 1801.99 1948.86 2681.32 1234.35 1653.37 996.63 1325.5500000000002 1469.9 312…
K07666 qseB; two-component system	OmpR family	response regulator QseB 2673.69 1846.23 6757.79 2871.59 3351.19 3092.57 676.84 1403.39 2872.33 976.94 1610.88 2084.78 2175.27 1081.7 3326.06 4568.16 1631.69 1133.11 2896.21 5917.25 2101.51 4708.44 3232.06 1634.78 4022.03 2140.2200000000003 2260.01 12553.57 3971.27 6387.43 1681.38 5036.959999999999 3716.58 3733.29 4322.21 2242.69 3185.61 1815.26 2294.9999999999995 2579.36 4532.6900000000005 1677.1…
K07667 kdpE; two-component system	OmpR family	KDP operon response regulator KdpE 1173.14 949.56 3752.59 1378.82 2034.28 1194.77 2060.0 585.5 1188.58 543.51 1709.5800000000002 803.8 945.33 512.5699999999999 1269.4499999999998 2622.32 700.8000000000001 521.0899999999999 1272.48 3403.92 955.67 2511.15 1321.15 2164.17 1775.26 829.8 1065.4 3064.78 1675.61 3737.87 1038.81 2099.51 1368.5 1453.38 2122.09 937.48 1351.1999999999998 763.23 1106.5 1171.…
K07668 vicR; two-component system	OmpR family	response regulator VicR 0.8300000000000001 27.05 78.0 128.0 216.0 24.37 695.5799999999999 99.25 10.5 7422.5 16.75 5.17 10.0 63.0 5.0 78.5 6.5 81.0 10.0 27.33 7.25 43.0 3.5 2700.75 32.0 7.33 11.25 57.5 5.25 48.5 3.5 16.92 5.65 6.83 29.75 10.0 22.75 5.75 15.0 37.5 16.75 7.0 24.0 14.92 5.75 11.92 13.58 8.83 12.5 8.0 27.17 9.0 13.0 38.5 11.29 2.0 0.0 37.42 38.17 91.0 53.0 22.45 33.0 14.92 21.67 9.25 …
K07669 mprA; two-component system	OmpR family	response regulator MprA 33.5 21.0 4.5 10.6 63.16 9.5 164.5 2.67 22.0 17.0 11.0 0.0 1.67 27.67 5.0 0.0 6.0 17.66 11.0 1.5 2.0 3.0 15.5 17.0 20.0 5.0 5.0 20.33 3.0 62.5 0.5 31.5 33.33 4.0 1.0 2.0 37.67 3.0 6.0 23.67 12.0 16.67 13.0 0.0 1.0 1.0 3.0 6.0 1.0 23.0 33.5 10.0 7.67 5.67 5.0 2.5 4.0 30.67 9.0 16.0 44.5 1.67 45.33 1.0 6.0 4.0 7.17 7.0 19.67 33.0 117.0 32.67 11.0 15.0 0.0 16.0 26.5 7.0 5.0 2…
K07670 mtrA; two-component system	OmpR family	response regulator MtrA 27.5 3.0 33.0 19.6 23.5 5.0 2.0 6.0 30.0 2.0 19.0 0.0 1.67 5.0 11.0 23.67 8.0 11.0 0.0 3.0 6.0 17.0 9.5 2.0 21.0 2.0 9.0 12.0 11.0 81.5 4.83 24.5 46.33 16.0 8.0 16.0 43.67 7.0 12.0 22.0 34.0 0.0 16.67 9.0 5.0 7.0 0.0 1.0 2.0 5.17 34.5 25.5 5.0 22.67 44.0 2.5 0.0 9.0 10.0 15.0 43.0 4.67 36.5 14.0 15.0 11.0 17.0 1.0 0.0 561.5 1.0 17.0 0.67 12.0 44.5 30.0 46.5 38.0 22.0 11.0 …
K07671 prrA; two-component system	OmpR family	response regulator PrrA 1.0 7.0 2.0 1.0 0.0 5.0 0.0 0.0 1.5 0.0 12.0 0.0 2.0 0.0 0.0 0.0 0.0 0.0 11.0 0.0 3.0 0.0 1.5 1.0 0.0 0.0 0.0 0.0 3.0 15.0 2.0 0.0 3.0 0.0 0.0 0.0 7.5 8.0 0.0 0.0 4.0 3.0 14.5 0.0 0.0 0.0 0.0 0.0 0.0 0.0 10.5 12.0 3.0 0.0 8.0 1.5 0.0 0.0 0.0 0.0 1.0 0.0 5.0 1.0 0.0 0.0 1.0 0.0 1.5 1.0 3.5 0.0 0.0 0.0 0.0 0.0 7.0 0.0 5.0 0.0 0.0 7.0 0.0 0.0 0.0 3.0 0.0 11.0 0.0 2.5 12.0 5.0…
K07672 trcR; two-component system	OmpR family	response regulator TrcR 0.0 0.0 2.0 1.0 0.0 5.0 0.0 0.0 0.0 0.0 0.0 0.0 0.0 0.0 0.0 0.0 0.0 0.0 0.0 0.0 0.0 0.0 0.0 1.0 0.0 0.0 0.0 0.0 3.0 3.0 0.0 0.0 3.0 0.0 0.0 0.0 0.0 0.0 0.0 0.0 0.0 0.0 0.0 0.0 0.0 0.0 0.0 0.0 0.0 0.0 1.0 0.0 1.0 0.0 0.0 0.0 0.0 0.0 0.0 0.0 1.0 0.0 5.0 1.0 0.0 0.0 1.0 0.0 0.0 0.0 0.0 0.0 0.0 0.0 0.0 0.0 7.0 0.0 5.0 0.0 0.0 5.0 0.0 0.0 0.0 2.0 0.0 0.0 0.0 0.0 9.0 5.0 0.0 0.0…
K07673 narX; two-component system	NarL family	nitrate/nitrite sensor histidine kinase NarX [EC:2.7.13.3] 857.62 851.0 3125.38 1115.5 1348.37 1173.5 148.25 522.75 1197.75 293.75 605.6700000000001 785.5 902.46 579.75 1294.25 2027.75 572.25 439.5 927.25 2672.75 743.5 2090.75 1361.63 527.0 1523.37 843.0 863.67 938.37 1562.75 2325.12 400.12 2179.0 1476.75 1387.0 1746.12 898.75 1210.87 655.13 922.7 968.0 1868.08 783.92 1734.12 2050.25 827.75 1060.…
K07674 narQ; two-component system	NarL family	nitrate/nitrite sensor histidine kinase NarQ [EC:2.7.13.3] 76.03 653.41 1022.74 86.64 144.71 20.23 65.09 14.64 33.33 12.670000000000002 73.74 17.73 163.88 23.9 25.27 453.2 16.64 41.62 199.03 867.38 44.77 482.45 18.91 130.65 74.92 50.09 110.74 369.38 122.0 212.66 42.33 83.99 17.64 30.31 351.0 30.09 262.76 345.83 159.57 34.76 121.79 34.18 67.54 360.0 11.0 83.15 73.46000000000001 28.0 57.98 37.09 12…
K07675 uhpB; two-component system	NarL family	sensor histidine kinase UhpB [EC:2.7.13.3] 1873.91 828.86 2161.1 1048.78 1746.15 1004.17 147.68 541.28 853.33 326.22 429.72 654.0600000000001 673.34 228.42 1015.54 1798.14 531.28 332.95 873.39 2120.25 614.25 2293.65 1081.7 1220.46 1206.12 682.18 762.47 19359.42 1197.25 2094.2 298.45 1532.9 1155.28 1201.5 2056.62 732.18 1196.94 624.28 1126.46 853.8499999999999 1212.83 530.08 1042.94 1442.75 706.0 …
K07676 rcsD; two-component system	NarL family	sensor histidine kinase RcsD [EC:2.7.13.3] 11.12 170.5 1132.38 107.5 165.62 17.5 7.0 3.0 12.5 6.5 31.0 6.0 120.88 25.75 28.0 516.5 7.0 28.75 26.0 859.25 34.25 486.75 5.38 30.5 55.12 21.0 113.75 269.62 122.25 99.12 1.12 72.0 12.0 25.5 410.62 16.0 33.120000000000005 19.380000000000003 174.95 8.0 94.5 4.75 73.62 395.75 4.0 87.5 81.75 12.0 37.62 39.0 100.38 119.0 101.38 477.0 158.62 2.67 34.25 62.0 4…
K07677 rcsC; two-component system	NarL family	capsular synthesis sensor histidine kinase RcsC [EC:2.7.13.3] 78.32000000000001 206.0 1430.2800000000002 389.8 715.12 63.8 13.0 8.0 40.5 20.0 527.1 17.6 156.78 69.35 36.4 1354.5 140.1 71.15 36.8 1117.75 78.25 1178.05 34.08 60.5 125.12 39.6 170.55 412.62 194.15 653.42 4.720000000000001 202.8 30.2 68.6 797.22 30.8 49.120000000000005 47.38 409.65 101.2 760.5 24.25 2412.32 542.25 24.1 154.9 150.25 70…
K07678 barA	gacS	varS; two-component system	NarL family	sensor histidine kinase BarA [EC:2.7.13.3] 2411.2200000000003 2293.54 2927.16 1943.42 10538.61 255.88 775.09 271.39 1210.41 757.9200000000001 406.18 178.88 478.42 3208.37 330.39 4372.62 340.19 1860.85 4962.56 3760.63 485.19 9522.27 1269.4699999999998 2085.44 889.12 276.64 919.06 15966.42 674.28 1851.82 762.04 880.5 437.66 363.44 4506.54 697.94 790.38 1027.7199999999998 2665.99 360.69 912.31 764.6…
K07679 evgS	bvgS; two-component system	NarL family	sensor histidine kinase EvgS [EC:2.7.13.3] 325.9 381.08 1063.14 824.44 635.13 507.36 3556.17 185.89 329.08000000000004 845.0799999999999 802.1700000000001 321.33000000000004 266.53 104.0 580.92 1537.45 348.49 95.44 385.24 762.05 291.19 1254.75 423.86 1372.82 592.17 384.19 348.62 277.63 675.4 1466.21 162.76000000000002 894.29 397.42 479.41 1015.1 327.14 442.34 231.58 560.85 501.46 1510.12 216.85 3…
K07680 comP; two-component system	NarL family	sensor histidine kinase ComP [EC:2.7.13.3] 0.0 0.0 0.0 33.0 30.0 0.0 0.0 0.0 0.0 0.0 0.0 0.0 0.0 0.0 0.0 12.0 0.0 0.0 0.0 0.0 0.0 0.0 0.0 0.0 0.0 0.0 0.0 3.0 0.0 0.0 0.0 0.0 0.0 0.0 6.0 0.0 0.0 0.0 0.0 0.0 0.0 0.0 40.0 0.0 0.0 0.0 0.0 0.0 0.0 0.0 0.0 8.0 0.0 0.0 0.0 0.0 0.0 3.0 0.0 0.0 8.0 0.0 0.0 0.0 0.0 0.0 6.0 0.0 0.0 21.0 0.0 0.0 0.0 0.0 0.0 0.0 0.0 0.0 0.0 0.0 0.0 36.0 0.0 0.0 0.0 0.0 0.0 0.…
K07681 vraS; two-component system	NarL family	vancomycin resistance sensor histidine kinase VraS [EC:2.7.13.3] 0.0 0.5 0.0 15.0 10.0 7.25 14.0 0.5 3.0 0.0 0.75 0.0 2.0 0.0 2.0 4.5 2.0 0.0 6.0 0.0 0.25 7.0 0.5 0.5 3.0 0.5 1.25 1.5 3.25 7.5 0.5 7.25 4.75 0.0 2.75 6.0 16.75 0.75 1.0 0.0 0.75 0.0 10.0 1.25 0.75 0.75 2.0 0.0 0.5 2.0 4.0 2.0 2.0 7.5 0.0 2.0 0.0 3.25 0.0 14.0 4.5 4.5 9.0 1.25 1.75 5.25 10.25 0.0 2.0 40.2 0.75 0.25 2.0 0.0 73.0 6.0 …
K07683 nreB; two-component system	NarL family	sensor histidine kinase NreB [EC:2.7.13.3] 0.0 0.5 0.0 6.0 0.0 7.25 14.0 0.5 3.0 0.0 0.75 0.0 2.0 0.0 2.0 0.5 2.0 0.0 6.0 0.0 0.25 7.0 0.5 0.5 3.0 0.5 1.25 0.5 3.25 7.5 0.5 7.25 4.75 0.0 0.75 6.0 16.75 0.75 1.0 0.0 0.75 0.0 0.0 1.25 0.75 0.75 2.0 0.0 0.5 2.0 4.0 0.0 2.0 7.5 0.0 2.0 0.0 2.25 0.0 14.0 2.5 4.5 9.0 1.25 1.75 5.25 8.25 0.0 2.0 33.2 0.75 0.25 2.0 0.0 73.0 6.0 7.25 3.25 5.75 2.25 0.0 0.…
K07684 narL; two-component system	NarL family	nitrate/nitrite response regulator NarL 2306.0 1535.48 3829.24 1334.64 3421.2 1203.0 1357.54 678.89 1501.88 1582.51 733.43 823.33 1076.39 1121.52 1334.52 2955.17 711.29 1257.0 1264.48 3809.25 966.6 3493.6 1574.54 1501.03 1827.77 915.09 1128.23 20472.370000000003 1783.95 3021.36 573.95 2318.65 1530.59 1498.0 2866.62 951.84 1606.58 1166.18 1547.29 1086.29 2092.31 980.15 1915.4300000000003 2495.35 8…
K07685 narP; two-component system	NarL family	nitrate/nitrite response regulator NarP 122.03 727.41 1185.74 118.14 392.71 46.23 266.09000000000003 17.64 84.83 130.17000000000002 96.24 43.23 205.38 162.9 61.77 550.7 28.14 156.12 210.53 899.38 63.77 544.95 26.41 164.65 183.42 65.59 132.24 519.88 139.0 357.66 42.33 169.99 76.64 60.81 435.0 68.59 300.76 426.83 190.07 59.76 188.79 69.18 140.54 415.5 22.0 104.15 97.96 80.0 86.48 96.09 223.04 260.5…
K07686 uhpA; two-component system	NarL family	uhpT operon response regulator UhpA 120.98 273.86 378.6 144.28 105.7 146.0 30.93 60.03 114.08 25.97 62.72 102.46 112.59 24.92 183.29 194.89 79.53 28.0 174.64 158.75 93.5 175.65 134.95 67.46000000000001 201.87 115.68 97.72 73.37 199.75 259.65 55.95 241.4 124.03 143.5 203.12 111.93 240.19 80.53 116.21 117.68 227.83 66.58 158.44 221.25 103.75 136.0 121.75 81.25 69.84 110.18 268.38 161.0 162.63 347.2…
K07687 rcsB; two-component system	NarL family	captular synthesis response regulator RcsB 290.82 593.0 3095.78 896.3 1044.37 510.3 65.75 178.25 347.25 105.25 885.1 326.6 498.53 136.85 582.65 2526.75 337.85 131.9 360.55 2497.25 352.0 2283.05 438.33 184.5 746.37 398.1 551.3 796.87 897.65 1574.17 150.22 1009.3 414.45 515.6 1705.7199999999998 341.05 422.37 261.13 849.9 496.7 1708.5 215.75 3758.32 1472.75 328.35 597.4 498.25 336.25 307.72 350.0 18…
K07688 fimZ; two-component system	NarL family	response regulator	fimbrial Z protein	FimZ 15.36 85.36 52.72 9.28 0.0 0.0 3.68 3.28 0.0 0.72 0.72 1.46 3.79 0.0 6.54 1.64 3.28 0.0 50.72 0.0 0.0 0.9 1.82 29.96 0.0 4.18 2.72 0.0 0.0 1.28 3.0 2.9 1.28 0.0 0.0 4.18 68.32 3.9 0.18 2.18 1.33 1.67 4.82 12.0 1.0 0.0 0.0 2.0 2.72 2.18 0.33 0.33 0.0 0.0 0.0 0.0 0.0 3.1 3.36 20.07 0.0 0.0 2.31 12.0 2.0 24.0 57.0 4.54 1.1 2.0 12.85 1.28 0.0 3.1 14.72 1.28 0.0 3.82 0.0 3.9 0.9 0.72 0.72 13.9 3.…
K07689 uvrY	gacA	varA; two-component system	NarL family	invasion response regulator UvrY 2180.12 2102.54 2429.12 1737.0200000000002 9562.03 133.65 487.84 197.64 989.83 364.17 207.11 62.58 413.64 2872.4 120.27 3893.7 218.64 1464.5700000000002 4603.91 3071.63 294.27 8986.2 1117.54 1784.27 627.04 138.84 711.24 14056.17 291.75 1313.41 1222.0700000000002 559.49 289.64 206.31 4069.24 583.96 636.63 807.9699999999999 2517.19 190.59 521.79 648.81 579.24 693.0 …
K07690 evgA	bvgA; two-component system	NarL family	response regulator EvgA 296.48 327.18 768.46 406.34 162.57999999999998 419.7 40.84 174.89 310.08 71.61 137.76000000000002 306.13 245.08 55.57 585.12 363.07 223.79 52.35 370.98 460.5 252.75 397.65 406.96 97.73 560.25 354.98999999999995 257.31 137.25 572.1 689.59 160.23000000000002 724.1500000000001 373.69 428.4 408.9 299.54 437.16 230.2 234.47 355.39 642.33 204.83 404.71 640.5 301.65 362.1 297.0 2…
K07691 comA; two-component system	NarL family	competent response regulator ComA 0.0 0.0 0.0 18.0 20.0 0.0 0.0 0.0 0.0 0.0 0.0 0.0 0.0 0.0 0.0 8.0 0.0 0.0 0.0 0.0 0.0 0.0 0.0 0.0 0.0 0.0 0.0 2.0 0.0 0.0 0.0 0.0 0.0 0.0 4.0 0.0 0.0 0.0 0.0 0.0 0.0 0.0 20.0 0.0 0.0 0.0 0.0 0.0 0.0 0.0 0.0 4.0 0.0 0.0 0.0 0.0 0.0 2.0 0.0 0.0 4.0 0.0 0.0 0.0 0.0 0.0 4.0 0.0 0.0 14.0 0.0 0.0 0.0 0.0 0.0 0.0 0.0 0.0 0.0 0.0 0.0 18.0 0.0 0.0 0.0 0.0 0.0 0.0 2.0 0.0 …
K07692 degU; two-component system	NarL family	response regulator DegU 0.0 3.0 0.0 52.0 11.0 3.0 19.0 0.0 0.0 0.0 0.0 4.0 0.0 4.0 3.0 4.0 1.0 6.0 0.0 5.0 1.0 6.0 0.0 1.0 0.0 6.0 5.0 5.0 2.0 25.0 0.0 9.0 0.0 4.0 2.0 2.0 2.0 3.0 0.0 0.0 8.0 2.0 10.0 8.0 5.0 0.0 2.0 8.0 2.0 0.0 6.0 2.0 4.0 0.0 8.0 0.0 0.0 7.0 0.0 8.0 8.0 2.0 0.0 5.0 0.0 4.0 7.0 0.0 0.0 8.0 0.0 2.0 0.0 1.0 0.0 9.0 0.0 0.0 2.0 7.0 0.0 9.0 4.0 3.0 4.0 8.0 1.0 0.0 1.0 2.0 0.0 0.0 12…
K07693 desR; two-component system	NarL family	response regulator DesR 461.72 113.0 411.0 156.38 375.2 33.0 29.0 19.0 72.0 68.0 215.62 7.35 17.67 121.0 19.0 428.17 60.0 98.2 213.38 570.5 94.0 307.5 67.0 450.62 119.5 19.5 126.25 861.4200000000001 81.0 424.05 24.33 95.0 95.83 32.0 208.62 100.0 105.0 52.88 112.33 99.0 314.0 38.38 967.67 133.75 17.0 120.38 19.0 28.12 34.6 30.09 415.75 420.38 385.0 230.55 303.88 21.0 38.0 259.5 230.62 1295.88 701.…
K07694 vraR; two-component system	NarL family	vancomycin resistance associated response regulator VraR 0.0 0.5 0.0 49.0 0.0 7.25 14.0 0.5 3.0 0.0 0.75 0.0 2.0 0.0 2.0 0.5 2.0 0.0 6.0 0.0 0.25 7.0 0.5 0.5 3.0 0.5 1.25 0.5 4.25 7.5 0.5 7.25 4.75 0.0 0.75 6.0 16.75 0.75 1.0 0.0 0.75 0.0 0.0 7.25 0.75 0.75 2.0 0.0 0.5 2.0 4.0 0.0 3.0 7.5 0.0 2.0 0.0 2.25 0.0 14.0 2.5 4.5 9.0 6.25 1.75 5.25 8.25 0.0 2.0 33.2 0.75 0.25 2.0 0.0 73.0 6.0 7.25 3.25 5…
K07695 devR; two-component system	NarL family	response regulator DevR 0.0 0.0 0.0 0.0 0.0 0.0 0.0 0.0 0.0 0.0 6.0 0.0 0.0 0.0 0.0 0.0 0.0 0.0 0.0 0.0 0.0 0.0 0.0 0.0 0.0 0.0 0.0 0.0 0.0 4.0 0.0 0.0 0.0 0.0 0.0 0.0 0.0 0.0 0.0 0.0 0.0 0.0 6.0 0.0 0.0 0.0 0.0 0.0 0.0 0.0 0.0 4.0 0.0 0.0 2.0 0.0 0.0 0.0 0.0 0.0 0.0 0.0 0.0 0.0 0.0 0.0 0.0 0.0 0.0 0.0 0.0 0.0 0.0 0.0 0.0 0.0 0.0 0.0 0.0 0.0 0.0 0.0 0.0 0.0 0.0 0.0 0.0 0.0 0.0 0.0 0.0 0.0 0.0 0.0…
K07696 nreC; two-component system	NarL family	response regulator NreC 0.0 37.5 0.0 6.0 14.0 8.25 83.0 6.5 15.0 0.0 0.75 1.0 2.0 34.0 2.0 1.5 9.0 38.0 86.0 0.0 0.25 29.0 0.5 0.5 76.0 0.5 1.25 0.5 3.25 30.5 0.5 7.25 4.75 3.0 0.75 6.0 31.75 11.75 2.0 4.0 1.75 29.0 0.0 1.25 1.75 0.75 36.0 0.0 28.5 37.0 8.0 2.0 115.0 7.5 0.0 2.0 16.0 2.25 13.0 24.0 14.5 15.5 92.0 1.25 8.75 5.25 9.25 28.0 16.0 33.2 76.75 26.25 6.0 16.0 73.0 8.0 7.25 68.25 5.75 2.2…
K07697 kinB; two-component system	sporulation sensor kinase B [EC:2.7.13.3] 0.0 9.0 0.0 129.0 0.0 9.0 0.0 0.0 0.0 0.0 0.0 12.0 0.0 0.0 9.0 0.0 3.0 0.0 0.0 15.0 3.0 18.0 0.0 3.0 0.0 18.0 15.0 0.0 6.0 75.0 0.0 27.0 0.0 12.0 0.0 6.0 6.0 9.0 0.0 12.0 24.0 6.0 0.0 24.0 15.0 0.0 6.0 24.0 6.0 0.0 18.0 0.0 12.0 0.0 24.0 0.0 0.0 18.0 0.0 0.0 0.0 6.0 0.0 15.0 0.0 12.0 15.0 0.0 0.0 3.0 0.0 0.0 0.0 3.0 0.0 27.0 0.0 0.0 6.0 21.0 0.0 0.0 12.0 …
K07698 kinC; two-component system	sporulation sensor kinase C [EC:2.7.13.3] 0.0 0.0 0.0 0.0 0.0 0.0 0.0 0.0 0.0 0.0 0.0 0.0 0.0 0.0 0.0 0.0 0.0 0.0 0.0 0.0 0.0 0.0 0.0 0.0 0.0 0.0 0.0 0.0 0.0 0.0 0.0 0.0 0.0 0.0 0.0 0.0 0.0 0.0 0.0 0.0 0.0 0.0 0.0 0.0 0.0 0.0 0.0 0.0 0.0 0.0 0.0 0.0 0.0 0.0 0.0 0.0 0.0 0.0 0.0 0.0 0.0 0.0 0.0 0.0 0.0 0.0 0.0 0.0 0.0 0.0 0.0 0.0 0.0 0.0 0.0 0.0 0.0 0.0 0.0 0.0 0.0 0.0 0.0 0.0 0.0 0.0 0.0 0.0 0.0 0…
K07699 spo0A; two-component system	response regulator	stage 0 sporulation protein A 1.0 26.81 13.0 339.0 66.0 12.12 723.25 144.75 6.0 7428.93 117.43 487.0 0.0 52.86 3.0 22.57 17.0 156.14 4.0 16.0 2.0 6.0 9.0 2709.25 9.14 176.0 5.0 249.0 45.0 44.0 26.14 9.0 0.4 5.0 8.0 3.0 4.0 46.43 1.0 4.0 12.0 3.14 41.0 8.0 6.0 26.0 45.82 1037.0 211.0 2.0 10.0 9.29 7.71 14.0 8.12 70.0 0.0 11.0 16.14 389.14 11.0 3.41 6.86 38.0 7.98 4.0 7.0 602.0 27.14 53.0 14.71 2.7…
K07700 dpiB	citA; two-component system	CitB family	cit operon sensor histidine kinase CitA [EC:2.7.13.3] 4.359999999999999 150.5 972.14 81.5 116.86 9.5 7.0 3.0 9.5 7.5 23.0 6.0 92.64 19.25 16.0 453.5 2.0 20.25 24.0 859.75 30.75 451.25 8.14 28.5 38.36 19.0 103.25 256.86 110.75 76.36 0.36 64.0 12.0 25.5 333.86 10.0 26.36 12.14 135.86 8.0 82.5 5.25 42.86 346.25 1.0 75.5 73.25 12.0 32.86 22.0 84.14 99.0 60.14 385.0 144.86 2.0 26.75 12.0 346.25 275.14…
K07701 dcuS; two-component system	CitB family	sensor histidine kinase DcuS [EC:2.7.13.3] 3.12 2.5 17.38 6.0 1.12 0.5 58.0 0.0 1.5 0.5 0.0 0.0 1.88 0.25 6.0 1.0 0.0 0.75 2.0 2.25 2.25 0.25 1.38 203.0 2.12 2.0 2.75 0.62 0.25 0.12 1.12 0.0 0.0 0.5 0.62 0.0 1.12 0.38 11.95 0.0 0.5 1.75 3.62 13.25 1.0 0.5 5.75 0.0 0.62 1.0 0.38 0.0 2.38 0.0 0.62 0.67 1.25 0.0 1.75 1.38 2.5 2.12 5.62 12.0 3.12 24.0 57.25 6.5 0.0 2.0 3.25 0.0 0.0 0.0 0.0 0.0 0.0 2.…
K07702 dpiA	citB; two-component system	CitB family	response regulator CitB 5.24 245.0 971.76 81.5 117.07 9.0 7.0 3.0 8.33 7.0 23.0 6.0 90.76 22.67 16.0 452.5 2.0 22.5 48.67 860.5 28.5 461.0 6.76 30.5 36.24 19.0 108.5 271.24 110.5 76.24 4.57 65.0 12.0 29.0 333.24 10.0 57.24 11.76 135.24 9.0 85.33 8.83 45.24 345.0 2.0 77.0 71.5 12.0 34.24 21.0 83.76 104.0 57.76 385.0 152.24 4.0 25.5 20.0 346.5 275.43 88.67 41.24 93.24 61.0 213.24 5.0 45.5 19.0 20.6…
K07703 dcuR; two-component system	CitB family	response regulator DcuR 3.12 2.5 17.38 6.0 1.12 0.5 58.0 0.0 1.5 0.5 0.0 0.0 1.88 0.25 6.0 1.0 0.0 0.75 2.0 2.25 2.25 0.25 1.38 203.0 2.12 2.0 2.75 0.62 0.25 0.12 1.12 0.0 0.0 0.5 0.62 0.0 1.12 0.38 11.95 0.0 0.5 1.75 3.62 13.25 1.0 0.5 5.75 0.0 0.62 1.0 0.38 0.0 2.38 0.0 0.62 0.67 1.25 0.0 1.75 1.38 2.5 2.12 5.62 12.0 3.12 24.0 57.25 6.5 0.0 2.0 3.25 0.0 0.0 0.0 0.0 0.0 0.0 2.75 0.0 0.88 0.0 0.0…
K07704 lytS; two-component system	LytTR family	sensor histidine kinase LytS [EC:2.7.13.3] 60.0 22.38 60.0 76.0 207.0 0.12 815.0 99.75 6.0 8331.5 16.0 0.0 8.0 32.0 0.0 78.0 3.5 29.0 4.0 22.0 4.0 8.0 0.0 3728.0 12.0 0.0 5.0 424.0 0.0 40.0 3.0 4.0 0.4 2.0 29.0 2.0 4.0 2.0 14.0 10.0 8.0 1.0 24.0 5.0 0.0 11.0 9.25 0.0 10.0 11.0 17.0 9.5 7.0 31.0 3.12 0.0 0.0 17.0 38.0 55.0 34.0 15.12 17.0 7.0 19.12 0.0 2.0 18.0 3.0 85.2 23.0 2.0 0.0 0.0 0.0 11.0 2…
K07705 lytT	lytR; two-component system	LytTR family	response regulator LytT 69.75 30.76 60.0 76.0 213.0 0.12 1107.75 99.75 6.0 8331.5 16.0 0.0 8.379999999999999 38.0 0.0 78.25 8.5 33.0 4.25 22.0 4.0 8.0 0.0 3705.5 12.0 8.0 5.0 424.25 7.0 49.0 3.12 69.0 0.65 2.0 29.0 2.12 4.0 8.879999999999999 14.0 14.0 8.0 1.0 24.0 34.0 1.0 12.25 9.25 6.0 10.0 11.0 17.5 9.5 7.0 44.0 3.12 0.0 0.0 17.5 38.0 55.0 46.0 16.119999999999997 19.0 7.75 19.5 0.0 8.0 18.0 6.…
K07706 agrC	blpH	fsrC; two-component system	LytTR family	sensor histidine kinase AgrC [EC:2.7.13.3] 0.0 2.31 0.0 14.0 10.0 7.37 448.0 8.25 3.0 0.43 1.18 0.0 2.0 1.86 2.0 6.07 2.0 2.14 6.0 0.0 0.25 7.0 18.5 474.5 4.140000000000001 0.5 1.25 1.5 3.25 7.5 0.64 7.25 5.15 0.0 2.75 6.0 16.75 1.18 1.0 0.0 0.75 0.14 0.0 1.25 0.75 0.75 2.82 0.0 1.5 2.0 4.0 0.29 2.71 7.5 0.12 2.0 0.0 3.25 0.14 16.14 3.5 4.91 9.86 1.25 7.530000000000001 5.25 10.25 0.0 2.14 40.2 2.…
K07707 agrA	blpR	fsrA; two-component system	LytTR family	response regulator AgrA 0.0 0.93 0.0 14.0 10.0 7.25 205.0 1.5 3.0 0.43 1.18 0.0 2.0 1.86 2.0 6.07 2.0 2.14 6.0 0.0 0.25 7.0 15.5 106.5 3.14 0.5 1.25 1.5 3.25 7.5 0.64 7.25 5.15 0.0 2.75 6.0 16.75 1.18 1.0 0.0 0.75 0.14 0.0 1.25 0.75 0.75 2.57 0.0 1.5 2.0 4.0 0.29 2.71 7.5 0.0 2.0 0.0 3.25 0.14 16.14 3.5 4.79 9.86 1.25 6.609999999999999 5.25 10.25 0.0 2.14 40.2 2.46 0.96 2.14 0.14 194.71 6.0 7.25 …
K07708 glnL	ntrB; two-component system	NtrC family	nitrogen regulation sensor histidine kinase GlnL [EC:2.7.13.3] 6304.72 5482.71 6163.16 3525.42 17176.61 1588.38 12050.92 1576.7199999999998 4413.16 9758.58 1704.51 1076.88 1890.59 7103.870000000001 1572.39 7469.2 1466.19 6064.599999999999 7081.22 7265.3 2208.36 13475.94 3036.47 6608.030000000001 3855.12 1195.64 2144.89 30219.67 2562.28 7838.32 1742.37 3566.67 2275.49 2207.44 7241.54 1994.44 2861.…
K07709 zraS	hydH; two-component system	NtrC family	sensor histidine kinase HydH [EC:2.7.13.3] 75.12 44.5 18.380000000000003 0.0 190.12 6.5 5951.699999999999 158.84 7.84 3230.0 7.0 5.0 3.88 42.25 0.0 6.0 7.0 32.75 0.0 4.75 4.25 1.25 2.38 3535.52 21.12 7.0 0.75 477.96 2.25 44.12 6.12 19.5 23.5 13.5 4.62 0.0 17.12 9.38 11.95 3.0 0.5 5.75 0.62 4.25 0.0 2.5 15.75 0.0 7.62 13.0 5.38 4.0 14.38 2386.0 11.62 0.67 3.25 8.0 7.75 10.38 189.5 8.12000000000000…
K07710 atoS; two-component system	NtrC family	sensor histidine kinase AtoS [EC:2.7.13.3] 628.0 265.0 1299.0 236.0 718.0 23.0 155.0 125.0 28.0 76.0 33.0 6.0 138.0 61.0 25.0 854.0 34.0 115.0 54.0 1212.0 38.0 1046.0 117.5 1334.5 97.0 30.0 174.0 9810.0 143.0 255.0 9.0 95.0 12.0 40.5 876.0 24.0 101.5 72.0 474.5 27.5 103.0 15.0 74.0 405.0 4.0 131.0 101.0 22.0 31.0 65.5 108.0 137.0 118.0 565.0 172.0 35.5 45.0 77.0 1154.0 656.0 144.0 86.0 253.0 73.0…
K07711 glrK	qseE; two-component system	NtrC family	sensor histidine kinase GlrK [EC:2.7.13.3] 2139.4700000000003 1783.13 3761.88 2465.5 9497.98 1031.25 206.75 527.6700000000001 1405.0 208.0 415.75 687.1 801.76 2463.67 1035.5 4730.0 545.0 843.1099999999999 4881.0 4214.75 775.5 9729.75 2006.13 2007.0 1755.62 718.25 1231.25 12073.5 1382.75 2262.67 470.24 1834.0 1315.0 1221.0 4940.12 1162.37 1223.87 814.26 2877.45 889.67 1402.5 957.42 1041.37 1878.75…
K07712 glnG	ntrC; two-component system	NtrC family	nitrogen regulation response regulator GlnG 7717.719999999999 6611.21 8033.66 4325.92 19636.43 2617.38 18271.77 2187.73 6040.83 13547.08 2123.01 1744.38 2689.09 8185.71 2605.39 8637.2 2022.19 7079.92 8060.72 8920.8 2845.86 14581.94 4168.969999999999 11071.04 5957.12 1929.64 2885.39 32723.5 3845.28 10285.32 2109.87 5258.17 3584.99 3661.44 8422.54 2712.44 4207.21 3382.4700000000003 4862.99 3095.37 …
K07713 zraR	hydG; two-component system	NtrC family	response regulator HydG 1976.12 1996.0 1237.38 331.5 7546.22 142.17000000000002 27489.9 1088.38 2652.1800000000003 8051.5 408.5 121.0 266.88 4539.45 128.0 871.0 822.0 5985.85 825.5 1059.25 457.25 1877.75 460.38 13907.04 1526.62 252.5 445.75 4009.1 256.75 3164.12 599.62 772.0 539.0 776.5 704.12 168.5 652.12 1376.38 464.95 516.7 528.5 2416.45 298.62 373.75 215.0 421.5 878.25 426.0 362.62 1338.0 105…
K07714 atoC; two-component system	NtrC family	response regulator AtoC 1093.0 1053.5 1776.5 2916.0 4375.32 176.17000000000002 14316.05 4412.35 748.51 12639.0 921.0 1821.5 334.0 1760.34 96.0 733.5 2769.0 1715.82 372.5 1884.5 5499.5 690.0 11650.0 12902.03 1604.0 6278.0 414.5 2036.17 3767.0 1143.67 2813.5 609.0 504.5 256.5 617.0 6338.0 331.5 3938.5 270.5 121.01 1255.0 264.34000000000003 6019.67 593.5 54.0 10014.0 7131.5 5417.0 4543.0 296.0 4717.…
K07715 glrR	qseF; two-component system	NtrC family	response regulator GlrR 2199.4700000000003 1783.13 3765.88 2465.5 10293.98 1031.25 500.75 578.6700000000001 1465.0 208.0 415.75 687.1 801.76 2533.67 1035.5 4730.0 545.0 967.11 4881.0 4220.75 775.5 9729.75 2006.13 3244.0 2297.62 718.25 1235.25 12081.5 1382.75 2340.67 471.24 1834.0 1339.0 1227.0 4950.12 1174.37 1223.87 838.26 2877.45 899.67 1406.5 963.42 1041.37 1878.75 747.5 1274.0 935.75 710.0 69…
K07716 pleC; two-component system	cell cycle sensor histidine kinase PleC [EC:2.7.13.3] 2194.09 910.34 1312.0 214.0 4708.67 107.66 3470.41 980.33 1331.0 7619.32 1287.66 63.0 419.34 3542.0 73.0 1334.58 204.0 3716.67 981.57 1958.34 654.34 1082.67 418.0 2990.01 1234.0 96.0 479.66 14265.25 298.0 2829.67 345.66 560.6700000000001 356.66 321.0 618.0 189.0 508.66 378.5 480.0 345.34000000000003 1461.0 713.0 1922.01 808.6600000000001 83.0 …
K07717 ycbA	glnK; two-component system	sensor histidine kinase YcbA [EC:2.7.13.3] 0.0 25.38 13.0 68.0 65.0 3.12 256.25 96.75 3.0 7410.0 7.0 4.0 0.0 14.0 3.0 21.0 1.0 10.0 4.0 16.0 2.0 6.0 0.0 2438.75 9.0 6.0 5.0 9.0 2.0 39.0 0.0 9.0 0.0 5.0 8.0 3.0 2.0 5.0 0.0 4.0 12.0 3.0 13.0 8.0 5.0 0.0 2.25 8.0 8.0 2.0 10.0 9.0 7.0 14.0 8.12 0.0 0.0 11.0 16.0 19.0 2.0 3.12 4.0 12.0 7.12 4.0 7.0 13.0 3.0 15.0 13.0 0.0 0.0 1.0 0.0 9.0 0.0 7.0 2.0 10…
K07718 yesM; two-component system	sensor histidine kinase YesM [EC:2.7.13.3] 11.0 225.55 56.0 3072.0 510.0 85.74000000000001 6015.25 4089.0 11.0 9135.79 917.79 2263.0 35.5 714.58 10.0 73.21 2692.5 695.92 6.5 48.0 5372.0 27.0 11468.0 5213.25 11.42 6352.0 13.5 588.0 3557.5 51.0 2715.42 16.5 198.0 16.5 30.0 6212.5 12.0 3516.29 23.5 27.0 817.5 14.92 5828.5 14.5 17.0 9764.0 6912.71 6289.0 4562.0 13.5 4132.5 1587.87 16.13 27.0 162.74 8…
K07719 ycbB	glnL; two-component system	response regulator YcbB 0.0 25.38 13.0 68.0 65.0 3.12 259.25 96.75 3.0 7410.0 7.0 4.0 0.0 14.0 3.0 21.0 1.0 10.0 4.0 16.0 2.0 6.0 0.0 2468.75 9.0 6.0 5.0 9.0 2.0 39.0 0.0 9.0 0.0 5.0 8.0 3.0 2.0 5.0 0.0 4.0 12.0 3.0 13.0 8.0 5.0 0.0 2.25 8.0 8.0 2.0 10.0 9.0 7.0 14.0 8.12 0.0 0.0 11.0 16.0 19.0 2.0 3.12 4.0 12.0 7.12 4.0 7.0 13.0 3.0 15.0 13.0 0.0 0.0 1.0 0.0 9.0 0.0 7.0 2.0 10.0 1.0 9.0 6.0 3.0 …
K07720 yesN; two-component system	response regulator YesN 21.0 426.24 111.0 5916.0 1020.0 117.12 7968.25 8021.75 19.0 10860.36 1718.86 4039.0 71.0 1394.72 17.0 140.14 5368.0 1245.28 12.0 90.0 10743.0 48.0 22927.0 7153.25 17.28 12528.0 22.0 940.0 7072.0 68.0 5404.28 24.0 396.0 28.0 60.0 12421.0 20.0 6985.86 46.0 35.0 1623.0 26.28 11626.0 33.0 28.0 19502.0 13777.39 11541.0 8916.0 27.0 8255.0 3167.58 27.42 52.0 317.12 16910.0 1116.0…
K07721 K07721; ArsR family transcriptional regulator 0.0 0.0 0.0 0.0 0.0 0.0 0.0 0.0 0.0 0.0 0.0 0.0 0.0 0.0 0.0 0.0 0.0 0.0 0.0 0.0 0.0 0.0 0.0 0.0 0.0 0.0 0.0 0.0 0.0 0.0 0.0 0.0 0.0 0.0 0.0 0.0 0.0 0.0 0.0 0.0 0.0 0.0 0.0 0.0 0.0 0.0 0.0 0.0 0.0 0.0 0.0 0.0 0.0 0.0 0.0 0.0 0.0 0.0 0.0 0.0 0.0 0.0 0.0 0.0 0.0 0.0 0.0 0.0 0.0 0.0 0.0 0.0 0.0 0.0 0.0 0.0 0.0 0.0 0.0 0.0 0.0 0.0 0.0 0.0 0.0 0.0 0.…
K07722 nikR; CopG family transcriptional regulator	nickel-responsive regulator 310.45 283.5 1199.88 148.5 714.78 71.5 3265.5 147.5 338.0 2557.0 249.1 34.0 190.88 756.25 83.0 743.33 31.5 982.41 77.0 1069.25 168.25 716.92 124.63 6189.17 128.62 60.0 154.75 2065.95 180.75 545.13 24.12 349.28 165.5 180.0 554.62 83.0 72.12 64.88 252.57 104.34 456.94 155.92000000000002 901.3 455.75 36.5 130.5 263.25 125.5 104.95 175.62 531.74 474.0 319.38 2929.5 786.84 …
K07723 ndoAI; CopG family transcriptional regulator / antitoxin EndoAI 0.0 26.31 13.0 79.0 66.0 10.37 773.25 98.25 6.0 7419.93 8.18 4.0 2.0 22.86 5.0 24.07 3.5 18.14 10.0 16.0 2.25 13.0 0.5 2550.75 12.14 6.5 6.25 13.5 5.25 51.5 0.64 16.25 5.15 5.0 8.75 9.0 18.75 6.18 1.0 4.0 12.75 3.14 13.0 9.25 5.75 0.75 4.82 8.0 9.5 4.0 14.0 9.29 9.71 21.5 8.12 2.0 0.0 13.25 16.14 43.14 11.5 7.91 15.86 13.25 9.…
K07724 ner	nlp	sfsB; Ner family transcriptional regulator 52.97 339.73 1362.7600000000002 152.5 497.0 26.73 11.5 24.0 112.5 11.81 39.38 6.0 160.03 346.98 43.0 679.88 27.0 171.37 51.0 936.63 78.02 661.75 224.38 244.92 190.04 24.0 125.13 890.0 139.25 171.14 69.12 93.54 14.0 35.81 543.62 22.0 119.47 59.760000000000005 219.1 47.67 107.96 199.6 107.25 442.75 7.0 121.65 140.21 28.0 156.24 89.0 117.92 140.079999999999…
K07726 K07726; putative transcriptional regulator 264.77 252.17 813.8299999999999 349.3 2631.57 48.8 503.83 29.0 158.07999999999998 412.33 392.27 16.77 105.16 477.93 51.73 794.75 57.93 381.3200000000001 113.3 1000.33 104.0 921.8 257.96 394.92 168.74 24.93 251.47 1017.65 122.9 557.21 80.67 155.97 74.7 68.93 722.34 44.13 110.74 229.51 371.93 145.7 445.67 110.83 1298.44 277.67 40.6 232.07 145.66 47.…
K07727 K07727; putative transcriptional regulator 2432.34 2400.55 3258.8 3083.07 10326.09 1361.98 2030.78 1003.25 2705.88 11229.37 2048.15 939.4 1028.75 3978.91 1487.53 5501.58 837.7 2573.81 5487.26 3375.6000000000004 1240.81 10188.63 2070.27 4945.81 2486.69 980.3 1267.19 4912.67 1772.23 4993.959999999999 1324.3599999999997 2578.18 1684.11 1778.42 4992.97 1447.85 1666.16 1114.52 3082.4 1361.97 32…
K07728 K07728; putative transcriptional regulator 0.0 0.0 0.0 0.0 0.0 0.0 0.0 0.0 0.0 0.0 0.0 0.0 0.0 0.0 0.0 0.0 0.0 0.0 0.0 0.0 0.0 0.0 0.0 0.0 0.0 0.0 0.0 0.0 0.0 0.0 0.0 0.0 0.0 0.0 0.0 0.0 0.0 0.0 0.0 0.0 0.0 0.0 0.0 0.0 0.0 0.0 0.0 0.0 0.0 0.0 0.0 0.0 0.0 0.0 0.0 0.0 0.0 0.0 0.0 0.0 0.0 0.0 0.0 0.0 0.0 0.0 0.0 0.0 0.0 0.0 0.0 0.0 0.0 0.0 0.0 0.0 0.0 0.0 0.0 0.0 0.0 0.0 0.0 0.0 0.0 0.0 0.0 0…
K07729 K07729; putative transcriptional regulator 2938.24 2477.65 3658.38 3224.36 12065.07 1305.99 1695.86 1171.75 2814.05 15576.94 3669.68 1343.87 928.38 4036.18 1523.75 5386.56 862.65 3069.62 5725.21 4355.58 1206.35 10517.15 2244.88 8076.54 2104.69 1079.08 1438.7 7177.32 1684.45 6455.02 959.16 2660.87 1651.48 1887.33 4966.86 1515.12 1579.09 1227.16 3102.87 1340.2 4049.400000000001 1613.33 4989.…
K07730 K07730; putative transcriptional regulator 0.0 0.0 0.0 0.0 0.0 0.0 0.0 0.0 0.0 0.0 0.0 0.0 0.0 0.0 0.0 0.0 0.0 0.0 0.0 0.0 0.0 0.0 0.0 0.0 0.0 0.0 0.0 0.0 0.0 0.0 0.0 0.0 0.0 0.0 0.0 0.0 0.0 0.0 0.0 0.0 0.0 0.0 0.0 0.0 0.0 0.0 0.0 0.0 0.0 0.0 0.0 0.0 0.0 0.0 0.0 0.0 0.0 0.0 0.0 0.0 0.0 0.0 0.0 0.0 0.0 0.0 0.0 0.0 0.0 0.0 0.0 0.0 0.0 0.0 0.0 0.0 0.0 0.0 0.0 0.0 0.0 0.0 0.0 0.0 0.0 0.0 0.0 0…
K07731 K07731; putative transcriptional regulator 0.0 0.0 0.0 0.0 0.0 0.0 0.0 0.0 0.0 0.0 0.0 0.0 0.0 0.0 0.0 0.0 0.0 0.0 0.0 0.0 0.0 0.0 0.0 0.0 0.0 0.0 0.0 0.0 0.0 0.0 0.0 0.0 0.0 0.0 0.0 0.0 0.0 0.0 0.0 0.0 0.0 0.0 0.0 0.0 0.0 0.0 0.0 0.0 0.0 0.0 0.0 0.0 0.0 0.0 0.0 0.0 0.0 0.0 0.0 0.0 0.0 0.0 0.0 0.0 0.0 0.0 0.0 0.0 0.0 0.0 0.0 0.0 0.0 0.0 0.0 0.0 0.0 0.0 0.0 0.0 0.0 0.0 0.0 0.0 0.0 0.0 0.0 0…
K07732 rfk; riboflavin kinase	archaea type [EC:2.7.1.161] 0.0 0.0 0.0 0.0 0.0 0.0 388.0 0.0 0.0 0.0 0.0 0.0 0.0 0.0 0.0 0.0 0.0 0.0 0.0 0.0 0.0 3.0 0.0 46.0 0.0 0.0 0.0 0.0 0.0 0.0 0.0 0.0 0.0 7.0 5.0 1.0 2.0 1.0 0.0 0.0 0.0 0.0 0.0 0.0 0.0 0.0 1.0 0.0 0.0 0.0 0.0 0.0 0.0 0.0 0.0 0.0 0.0 3.0 0.0 3.0 11.0 0.0 0.0 0.0 5.0 1.0 0.0 0.0 2.0 0.0 0.0 0.0 0.0 4.0 0.0 0.0 0.0 0.0 0.0 0.0 0.0 0.0 0.0 0.0 0.0 0.0 0.0 3.0 0.0 0.0 3.0 0.0…
K07733 alpA; prophage regulatory protein 1797.3000000000002 1444.06 2849.13 1018.66 3415.19 456.34 1355.17 378.64 879.99 1794.3 1206.97 273.68 651.69 883.97 543.0 2911.91 424.24 1081.68 868.2 2828.77 433.13 2923.58 512.7099999999999 1541.5300000000002 1051.75 394.94000000000005 655.17 14221.990000000002 929.39 2747.82 334.83 1201.83 527.25 604.55 2330.8 418.3 784.0899999999999 860.69 1128.28 567.…
K07734 paiB; transcriptional regulator 2993.72 2903.0 3667.54 2070.28 6743.24 1433.07 10096.75 1098.42 2922.58 8500.25 1326.02 986.05 1325.95 3447.64 1377.62 3623.92 1016.05 3312.94 1981.53 4108.5 1633.92 4916.57 2167.93 3668.79 3033.08 1011.8 1423.4 6633.7 1990.53 5156.41 929.47 2808.01 1781.02 1937.13 3302.42 1296.98 2061.25 1512.13 1947.8 1648.27 2737.94 1702.72 5069.61 2429.08 977.05 1619.58 …
K07735 algH; putative transcriptional regulator 7713.84 7239.68 6886.5 6933.1900000000005 22140.77 1722.88 32747.22 6324.06 6830.459999999999 16487.81 3614.41 3005.98 2204.46 11659.13 1707.72 8798.55 4924.59 11956.43 7963.0 7843.3 8081.96 16021.17 14952.14 17444.510000000002 5119.6900000000005 7564.97 2428.09 33490.75 6326.81 11061.93 5746.529999999999 4190.37 2954.35 2804.94 8238.71 8383.27 3393…
K07736 carD; CarD family transcriptional regulator 3575.0 3118.9800000000005 1707.0 3490.6 7451.16 413.95 19370.43 5209.42 2585.92 21277.59 2114.76 2014.0 903.34 4781.530000000001 306.0 1863.32 3187.5 4889.549999999999 1624.66 2431.67 6563.17 2667.17 12201.5 12838.85 2250.64 6441.0 694.8299999999999 14997.08 4191.0 4573.5 3380.3 1617.67 998.66 824.0 1705.5 6844.0 1265.33 4678.18 1105.83 946.51 24…
K07738 nrdR; transcriptional repressor NrdR 8429.05 6674.6900000000005 7082.66 6555.52 20846.27 1971.25 22486.68 7143.81 20610.329999999994 27104.01 3285.1900000000005 2928.55 2219.76 9560.4 2044.39 14180.44 4300.19 8536.4 8260.220000000001 8774.630000000001 15617.61 13899.44 18669.97 15758.79 4884.76 9907.97 16776.14 32982.5 6264.03 9639.99 4677.84 4364.59 6700.97 5209.27 9482.79 10464.44 4802.9…
K07739 ELP3	KAT9; elongator complex protein 3 [EC:2.3.1.48] 0.0 0.0 9.0 0.0 2.0 0.0 410.0 0.0 0.0 0.0 0.0 0.0 0.0 15.0 0.0 0.0 0.0 24.0 0.0 0.0 0.0 14.0 0.0 52.0 8.0 0.0 0.0 12.0 0.0 0.0 0.0 0.0 0.0 7.0 5.0 1.0 2.0 1.0 0.0 10.0 0.0 2.0 0.0 0.0 0.0 0.0 1.0 0.0 0.0 0.0 0.0 0.0 0.0 0.0 0.0 0.0 0.0 9.0 0.0 10.0 16.0 0.0 0.0 0.0 5.0 1.0 0.0 0.0 13.0 0.0 3.0 2.0 0.0 13.0 0.0 0.0 0.0 0.0 0.0 5.0 0.0 0.0 0.0 0.0 0.0…
K07740 rsd; regulator of sigma D 2123.2200000000003 2190.54 2859.16 1916.42 10192.61 244.63 673.09 254.89 1144.41 208.92 316.58 173.38 458.92 3134.12 296.39 4301.62 314.19 1727.85 4759.06 3727.63 471.19 9482.77 1264.9699999999998 2014.94 830.12 267.64 889.06 14476.42 642.78 1643.56 702.04 850.39 437.66 329.44 4408.54 682.94 773.63 898.7199999999999 2647.87 322.69 810.3700000000001 737.65 613.26 1…
K07741 antB; anti-repressor protein 5.0 22.0 138.0 20.0 41.0 9.0 0.0 1.0 6.0 0.0 8.22 0.0 29.0 4.0 6.0 63.0 5.0 8.0 0.0 4.0 8.0 26.0 0.0 2.0 15.0 0.0 5.0 14.0 12.0 23.89 0.0 8.11 0.0 1.0 68.0 6.0 5.0 7.0 20.0 0.0 14.44 0.0 32.22 35.0 3.0 13.0 16.0 0.0 0.0 19.0 19.44 22.67 40.0 86.0 16.22 0.0 8.0 50.0 48.0 38.0 38.44 34.0 117.0 7.0 7.0 10.0 12.0 18.0 0.0 10.0 4.0 0.0 0.0 3.0 0.0 9.0 10.0 9.0 0.0 5…
K07742 ylxR; uncharacterized protein 3652.33 2778.1500000000005 1448.0 1030.6 5404.83 317.7 13373.91 1177.58 2527.75 17283.59 1397.01 712.1700000000001 768.34 3641.03 260.0 1621.3199999999997 492.0 3968.72 1384.16 1976.0 1113.92 2496.67 731.5 8488.34 1852.64 432.33 580.5799999999999 14207.58 661.75 4438.5 627.8 1157.59 819.81 709.8299999999999 1466.25 576.0 1220.08 1045.43 993.83 871.01 1537.25 1…
K07743 K07743; transcriptional regulator 6.0 6.0 2.0 0.0 35.0 0.0 11.5 0.0 8.0 923.0 0.0 0.0 0.0 11.0 0.0 0.0 1.0 13.0 0.0 0.0 0.0 2.0 0.0 173.5 21.0 0.0 3.0 1.0 1.0 15.0 3.0 10.0 0.0 14.0 0.0 0.0 20.0 6.0 0.0 0.0 0.0 0.0 0.0 0.0 1.0 0.0 10.0 1.0 0.0 3.0 0.0 3.0 6.0 10.0 0.0 0.0 0.0 7.0 0.0 5.0 37.0 6.0 0.0 0.0 1.0 4.0 0.0 0.0 11.0 0.0 19.0 10.0 0.0 20.0 0.0 0.0 0.0 0.0 0.0 3.0 0.0 0.0 0.0 0.0 3.…
K07744 K07744; transcriptional regulator 0.0 0.0 0.0 0.0 0.0 0.0 0.0 0.0 0.0 0.0 0.0 0.0 0.0 0.0 0.0 0.0 0.0 0.0 0.0 0.0 0.0 0.0 0.0 0.0 0.0 0.0 0.0 0.0 0.0 0.0 0.0 0.0 0.0 0.0 0.0 0.0 0.0 0.0 0.0 0.0 0.0 0.0 0.0 0.0 0.0 0.0 0.0 0.0 0.0 0.0 0.0 0.0 0.0 0.0 0.0 0.0 0.0 0.0 0.0 0.0 0.0 0.0 0.0 0.0 0.0 0.0 0.0 0.0 0.0 0.0 0.0 0.0 0.0 0.0 0.0 0.0 0.0 0.0 0.0 0.0 0.0 0.0 0.0 0.0 0.0 0.0 0.0 0.0 0.0 0.…
K07745 K07745; transcriptional regulator 0.0 0.0 0.0 0.0 0.0 0.0 25.0 0.0 0.0 0.0 0.0 0.0 0.0 0.0 0.0 0.0 0.0 0.0 0.0 0.0 0.0 0.0 0.0 0.0 0.0 0.0 0.0 0.0 0.0 0.0 0.0 0.0 0.0 0.0 0.0 0.0 0.0 0.0 0.0 0.0 0.0 0.0 0.0 0.0 0.0 0.0 0.0 0.0 0.0 0.0 0.0 0.0 0.0 0.0 0.0 0.0 0.0 0.0 0.0 0.0 0.0 0.0 0.0 0.0 0.0 0.0 0.0 0.0 0.0 0.0 0.0 0.0 0.0 0.0 0.0 0.0 0.0 0.0 0.0 0.0 0.0 0.0 0.0 0.0 0.0 0.0 0.0 0.0 0.0 0…
K07746 parD1_3_4; antitoxin ParD1/3/4 2472.35 1362.75 1135.17 688.5 4523.78 205.92 1213.5 387.75 1889.75 5115.75 1134.75 146.6 362.08 2699.58 272.92 1503.92 439.25 3014.78 1050.08 1607.5 400.17 2060.67 750.0 2099.67 1085.08 165.75 519.25 9395.3 367.83 3485.8 989.17 482.0 472.17 474.33 1038.0 363.0 649.0 602.25 721.41 667.0 1279.33 847.1700000000001 2098.92 518.0 165.75 470.0 338.0 364.25 238.6 53…
K07748 E1.1.1.170	NSDHL	ERG26; sterol-4alpha-carboxylate 3-dehydrogenase (decarboxylating) [EC:1.1.1.170] 0.0 1.0 10.0 0.0 163.0 0.0 18.0 0.0 4.0 60.0 7.0 0.0 0.0 38.0 0.0 0.0 7.0 27.0 0.0 0.0 2.0 1.0 1.0 20.0 0.0 0.0 0.0 15.0 0.0 12.0 0.0 3.0 0.0 13.0 1.0 0.0 0.0 7.0 0.0 0.0 0.0 1.0 0.0 3.0 0.0 0.0 2.0 0.0 5.0 0.0 5.0 2.0 11.0 8.0 10.0 0.0 0.0 5.0 2.0 6.0 168.0 0.0 15.0 1.0 0.0 1.0 6.0 2.0 18.0 0.0 36.0 21.0 3.0 7.0 0.…
K07749 frc; formyl-CoA transferase [EC:2.8.3.16] 1574.77 2154.84 2044.2 1111.4 2816.59 1299.56 8521.91 1018.75 1771.75 6832.57 759.96 861.8 1122.79 1830.8 1324.95 1752.75 727.55 1680.79 1383.47 1939.84 1206.09 1922.9 1323.35 1809.34 2088.25 834.8 828.31 2585.25 1498.7 3566.99 559.46 2129.4 1561.01 1678.3 1496.8 1024.65 1672.91 1104.25 920.68 1313.61 1904.5 976.0 2693.44 1785.16 881.05 1059.2 1153…
K07750 MESO1	ERG25; methylsterol monooxygenase [EC:1.14.18.9] 17.0 0.0 0.0 0.0 0.0 0.0 0.0 2.0 2.5 0.0 0.5 0.0 0.0 0.0 0.0 0.5 0.0 3.5 0.0 0.0 0.0 0.0 2.0 0.0 4.5 0.0 0.0 0.0 0.0 3.5 0.0 0.0 12.0 0.0 0.0 0.0 0.0 0.0 67.0 0.0 0.0 1.0 0.0 0.0 0.0 0.0 0.0 0.0 0.0 1.5 0.0 0.0 0.0 0.0 0.0 0.0 0.0 0.0 0.0 14.5 0.0 0.0 3.0 0.0 0.0 0.0 4.0 1.0 0.0 0.0 0.0 4.5 0.0 9.0 0.0 0.0 0.0 0.0 0.0 0.0 3.5 0.0 0.0 0.0 1.5 0.0 0.…
K07751 pepB; PepB aminopeptidase [EC:3.4.11.23] 1265.62 1761.04 2068.12 1587.0200000000002 8124.530000000001 82.48 141.84 86.64 711.8299999999999 39.17 161.11 51.58 253.14 2332.9 43.77 3394.7 139.64 1044.0700000000002 4400.41 2496.13 197.27 8177.2 783.54 1161.27 307.54 91.34 573.24 4153.17 216.25 812.0800000000002 457.57 323.49 164.14 82.31 3484.74 518.96 433.13 622.97 2099.19 100.26 302.79 357.8…
K07752 CPD; carboxypeptidase D [EC:3.4.17.22] 20.0 19.0 33.0 11.0 35.0 15.0 25.0 4.0 6.0 4.0 0.0 0.0 18.0 25.0 4.0 13.0 1.0 21.0 36.0 79.0 14.0 13.0 0.0 95.0 20.0 2.0 8.0 34.0 1.0 41.0 11.0 77.0 8.0 1.0 18.0 10.0 26.0 23.0 8.0 4.0 3.0 7.0 15.0 8.0 0.0 3.0 13.0 10.0 3.0 7.0 40.0 26.0 19.0 36.0 10.0 1.0 12.0 12.0 10.0 9.0 7.0 0.0 114.0 3.0 6.0 0.0 19.0 5.0 9.0 2.0 97.0 40.0 6.0 0.0 0.0 2.0 37.0 14.…
K07753 PECR; peroxisomal trans-2-enoyl-CoA reductase [EC:1.3.1.38] 1.0 7.0 0.0 0.0 0.0 0.0 0.0 0.0 1.5 0.0 0.0 0.0 2.0 0.0 0.0 0.0 0.0 0.0 11.0 0.0 3.0 0.0 1.5 0.0 0.0 0.0 0.0 0.0 0.0 4.0 2.0 0.0 0.0 0.0 0.0 0.0 2.5 8.0 0.0 0.0 3.0 3.0 2.5 0.0 0.0 0.0 0.0 0.0 0.0 0.0 9.5 4.0 0.0 0.0 0.0 1.5 0.0 0.0 0.0 0.0 0.0 0.0 0.0 0.0 0.0 0.0 0.0 0.0 1.5 0.0 3.5 0.0 0.0 0.0 0.0 0.0 0.0 0.0 0.0 0.0 0.0 2.0 0.0…
K07757 ybiV; sugar-phosphatase [EC:3.1.3.23] 2.12 2.5 20.38 6.0 1.12 0.5 0.0 0.0 1.5 0.5 0.0 0.0 1.88 0.25 6.0 5.0 0.0 0.75 2.0 2.25 2.25 0.25 1.38 0.0 2.12 2.0 0.75 0.62 0.25 0.12 1.12 0.0 0.0 0.5 2.62 0.0 1.12 0.38 11.95 0.0 0.5 1.75 3.62 21.25 0.0 0.5 5.75 0.0 0.62 1.0 0.38 0.0 2.38 0.0 0.62 0.67 1.25 17.0 0.75 2.38 2.5 2.12 5.62 12.0 3.12 24.0 57.25 6.5 6.0 9.0 3.25 0.0 0.0 0.0 0.0 0.0 0.0 2.…
K07766 E3.6.1.52; diphosphoinositol-polyphosphate diphosphatase [EC:3.6.1.52] 0.0 0.0 0.0 0.0 0.0 0.0 0.0 0.0 0.0 0.0 0.0 0.0 0.0 0.0 0.0 0.0 0.0 0.0 0.0 0.0 0.0 0.0 0.0 0.0 0.0 0.0 0.0 0.0 0.0 0.0 0.0 0.0 0.0 0.0 0.0 0.0 0.0 0.0 0.0 0.0 0.0 0.0 0.0 0.0 0.0 0.0 0.0 0.0 0.0 0.0 0.0 0.0 0.0 0.0 0.0 0.0 0.0 0.0 0.0 0.0 0.0 0.0 0.0 0.0 0.0 0.0 0.0 0.0 0.0 0.0 0.0 0.0 0.0 0.0 0.0 0.0 0.0 0.0 0.0 0.0 0…
K07768 senX3; two-component system	OmpR family	sensor histidine kinase SenX3 [EC:2.7.13.3] 27.5 4.0 33.0 19.6 15.5 5.0 63.0 6.0 33.0 2.0 19.0 0.0 1.67 9.0 11.0 23.67 7.0 3.0 2.0 3.0 6.0 8.0 10.5 1.0 22.0 2.0 12.0 10.0 11.0 80.5 1.83 14.5 52.33 10.0 8.0 16.0 43.67 0.0 12.0 32.0 34.0 7.0 23.67 9.0 5.0 7.0 0.0 6.0 0.0 7.17 34.5 25.5 3.0 22.67 44.0 2.5 0.0 32.0 13.0 21.0 30.0 4.67 32.5 13.0 15.0 11.0 17.0 1.0 7.0 568.5 1.0 0.0 0.67 7.0 44.5 30.0 …
K07769 nblS; two-component system	OmpR family	sensor histidine kinase NblS [EC:2.7.13.3] 312.5 145.5 30.0 1.0 16.5 5.0 106.0 61.0 233.0 2.0 18.0 0.0 6.0 18.0 3.0 18.0 6.5 14.0 31.0 3.5 5.5 1.5 82.5 15.0 171.5 9.0 5.0 28.0 1.0 233.5 6.5 18.5 117.0 15.5 1.0 8.5 141.5 10.5 14.5 7.0 1.5 106.0 36.5 10.0 20.0 11.5 3.5 97.5 12.5 72.0 8.5 9.5 42.0 21.0 39.5 6.5 3.5 194.0 42.0 348.0 10.5 24.0 47.5 0.0 10.0 12.0 22.5 13.5 122.5 0.0 27.0 22.0 6.0 40.0 …
K07770 cssR; two-component system	OmpR family	response regulator CssR 1.0 6.0 12.0 282.0 55.0 9.0 34.0 47.0 6.0 6.0 112.0 483.0 0.0 44.0 0.0 17.0 16.0 147.0 3.0 10.0 1.0 0.0 9.0 18.0 6.0 169.0 0.0 244.0 43.0 0.0 26.0 0.0 0.0 0.0 6.0 0.0 0.0 42.0 0.0 0.0 0.0 0.0 28.0 0.0 1.0 26.0 43.0 1029.0 208.0 2.0 0.0 0.0 3.0 12.0 0.0 70.0 0.0 4.0 16.0 379.0 0.0 0.0 4.0 33.0 3.0 0.0 0.0 594.0 27.0 44.0 13.0 0.0 28.0 0.0 11.0 747.0 0.0 7.0 0.0 2.0 48.0 0.0…
K07771 basR; two-component system	OmpR family	response regulator BasR 1043.12 945.5 4184.38 1630.5 770.62 1935.5 131.0 803.0 1604.5 346.5 695.0 1300.0 1278.88 237.75 2012.0 2341.5 931.0 218.75 1469.0 3478.25 1186.25 2308.75 1945.38 428.5 2301.12 1309.0 1303.75 817.62 2440.25 3381.12 523.12 3021.0 2304.0 2267.5 2266.62 1362.0 1908.12 977.38 1128.95 1547.0 2376.5 970.75 1721.62 3025.75 1388.0 1642.5 1539.75 1214.0 943.62 1137.0 3661.38 1669.0 …
K07772 torR; two-component system	OmpR family	torCAD operon response regulator TorR 193.15 447.79 561.74 123.52 372.96 143.73 136.34 80.39 175.57999999999998 45.42 76.86 102.48 95.51 149.9 190.02 165.95 70.89 101.37 377.66 631.38 169.01999999999998 228.45 188.66 540.27 243.67 135.59 183.74 624.75 238.5 403.99 90.95 246.49 149.64 160.31 152.12 122.96 302.51 150.84 92.32 148.59 269.79 129.06 198.37 276.75 101.75 215.03 127.46 92.87 92.98 121.3…
K07773 arcA; two-component system	OmpR family	aerobic respiration control protein ArcA 1254.62 1761.04 2087.12 1587.0200000000002 8158.530000000001 82.48 114.84 88.64 720.8299999999999 44.17 150.11 49.58 254.14 2332.9 46.77 3394.7 142.64 1070.0700000000002 4404.41 2496.13 198.27 8174.2 785.54 1157.27 304.54 90.34 573.24 4156.17 216.25 812.0800000000002 456.57 336.49 163.14 95.31 3484.74 515.96 419.13 627.97 2099.19 100.26 303.79 359.80999999…
K07774 tctD; two-component system	OmpR family	response regulator TctD 2243.39 1959.67 2796.25 1651.9 3461.87 1310.23 9220.08 750.75 1845.75 5821.91 1079.13 925.8 1132.5 2317.88 1311.62 2652.42 947.55 2331.2 1418.64 2552.92 1436.84 3443.32 1377.73 2212.84 2306.7 949.3 984.73 4896.87 1786.28 4050.94 629.4200000000001 2446.4 1657.85 1639.63 2566.92 1154.65 1710.6999999999998 1227.13 1458.8000000000002 1502.27 2356.0 1211.25 4385.56 2125.58 896.…
K07775 resD; two-component system	OmpR family	response regulator ResD 0.0 3.5 47.0 90.0 153.0 10.25 14.0 0.5 6.0 0.0 9.75 4.0 5.0 18.0 5.0 60.5 6.0 22.0 6.0 16.0 4.25 21.0 0.5 5.5 6.0 6.5 11.25 21.5 5.25 32.5 3.5 16.25 5.15 5.0 23.75 9.0 18.75 3.75 15.0 12.0 12.75 2.0 21.0 14.25 5.75 6.75 13.0 8.0 6.5 4.0 17.0 2.0 10.0 24.5 11.0 2.0 0.0 21.25 22.0 58.0 42.5 20.5 22.0 6.25 13.75 9.25 15.25 4.0 2.0 45.2 10.75 2.25 2.0 1.0 73.0 26.0 7.25 3.25 7…
K07776 regX3; two-component system	OmpR family	response regulator RegX3 105.5 41.0 70.0 19.6 302.5 30.0 88.0 31.0 118.0 68.0 37.0 10.0 46.67 70.0 50.0 41.67 14.0 81.0 20.0 51.0 16.0 28.0 23.5 27.0 32.0 40.0 30.0 105.0 45.0 158.5 4.83 184.5 140.32999999999998 54.0 17.0 60.0 60.67 17.0 25.0 42.0 155.0 22.0 64.67 85.0 13.0 14.0 16.0 41.0 19.0 18.17 198.5 127.5 41.0 108.67 264.0 21.5 34.0 96.0 25.0 48.0 256.0 21.67 207.5 30.0 23.0 32.0 191.0 9.0 …
K07777 degS; two-component system	NarL family	sensor histidine kinase DegS [EC:2.7.13.3] 0.0 25.38 22.0 68.0 68.0 3.12 482.25 98.75 3.0 7410.0 7.0 4.0 0.0 34.0 3.0 21.0 1.0 40.0 4.0 16.0 4.0 17.0 0.0 2598.75 17.0 6.0 5.0 29.0 2.0 39.0 1.0 9.0 0.0 7.0 8.0 3.0 2.0 5.0 0.0 10.0 12.0 5.0 13.0 8.0 5.0 0.0 2.25 8.0 8.0 2.0 10.0 9.0 7.0 14.0 8.12 0.0 0.0 17.0 16.0 34.0 16.0 3.12 4.0 12.0 7.12 4.0 7.0 13.0 14.0 15.0 18.0 4.0 0.0 10.0 0.0 9.0 0.0 7.0…
K07778 desK; two-component system	NarL family	sensor histidine kinase DesK [EC:2.7.13.3] 461.72 113.0 411.0 160.38 375.2 52.0 43.0 19.0 73.0 68.0 215.62 7.35 19.67 121.0 19.0 423.17 60.0 98.2 219.38 569.5 94.0 314.5 70.0 450.62 119.5 19.5 126.25 861.4200000000001 83.0 431.05 24.33 109.0 100.23 32.0 208.62 106.0 120.0 52.88 112.33 103.0 314.0 38.38 967.67 133.75 13.0 117.38 21.0 28.12 34.6 30.09 415.75 420.38 385.0 236.55 297.88 21.0 37.0 251…
K07781 rcsA; LuxR family transcriptional regulator	capsular biosynthesis positive transcription factor 4.12 2.5 17.38 6.0 1.12 0.5 0.0 0.0 1.5 0.5 0.0 0.0 1.88 0.25 6.0 1.0 0.0 0.75 2.0 2.25 2.25 0.25 1.38 0.0 2.12 2.0 4.75 0.62 0.25 0.12 1.12 0.0 0.0 0.5 0.62 0.0 1.12 0.38 11.95 0.0 0.5 1.75 3.62 13.25 2.0 0.5 5.75 0.0 0.62 1.0 0.38 0.0 2.38 0.0 0.62 0.67 1.25 0.0 2.75 1.38 2.5 2.12 5.62 12.0 3.12 24.0 57.25 6.5 0.0 2.0 3.25 0.0 0.0 0.0 0.0 0.0 …
K07782 sdiA; LuxR family transcriptional regulator	quorum-sensing system regulator SdiA 2476.99 2562.73 1851.33 1069.8 3574.16 549.53 10025.0 489.83 1942.0 4931.81 589.98 426.1 892.93 2514.41 600.0699999999999 1696.88 663.6 2766.93 1321.63 1829.63 1172.69 3174.3900000000003 767.58 2564.76 1720.37 485.6 646.9300000000001 5192.0 1052.98 3318.1000000000004 560.39 1521.51 845.87 856.74 2059.22 766.8 1188.97 1114.76 1311.63 1137.88 1221.96 1143.6 3115…
K07783 uhpC; MFS transporter	OPA family	sugar phosphate sensor protein UhpC 82.45 269.59000000000003 304.86 48.28 510.95 26.23 85.18 7.279999999999999 57.33 68.03 41.1 10.46 75.37 54.4 12.54 151.02 13.28 85.12 84.39 33.879999999999995 41.27 98.4 4.58 655.38 315.16 11.18 27.6 81.61999999999999 34.5 152.37 10.57 38.44 15.28 13.31 146.24 36.18 152.91000000000005 34.04 52.9 9.18 48.79 11.68 77.52 93.5 10.0 38.15 57.96 6.0 13.58 57.18 64.3 …
K07784 uhpT; MFS transporter	OPA family	hexose phosphate transport protein UhpT 19.97 152.68 39.08 15.91 27.78 1.5 20.09 1.64 13.16 5.19 11.36 5.73 7.609999999999999 12.25 1.6 11.82 30.64 11.42 53.03 21.92 12.25 18.03 6.96 48.73 17.79 5.09 9.11 36.28 1.58 19.1 8.11 5.45 3.97 5.5 5.29 9.42 82.36 3.5 21.04 29.09 9.5 12.41 7.2 14.92 3.67 11.5 22.41 1.33 8.31 4.09 10.38 15.67 12.04 9.0 11.62 2.67 11.92 69.55 3.6 19.17 8.17 6.45 30.1 2.33 8…
K07785 nrsD	nreB; MFS transporter	NRE family	putaive nickel resistance protein 4.0 0.0 0.0 0.0 0.0 0.0 0.0 4.0 0.0 0.0 0.0 0.0 0.0 0.0 0.0 0.0 0.0 0.0 0.0 0.0 0.0 0.0 0.0 0.0 0.0 0.0 0.0 0.0 0.0 7.0 0.0 0.0 9.0 0.0 0.0 0.0 4.0 0.0 4.0 0.0 0.0 0.0 0.0 0.0 0.0 0.0 0.0 13.0 0.0 0.0 0.0 0.0 0.0 0.0 0.0 0.0 0.0 0.0 0.0 10.0 0.0 0.0 0.0 0.0 0.0 0.0 0.0 0.0 26.0 0.0 3.0 0.0 0.0 4.0 0.0 0.0 0.0 0.0 0.0 1.0 0.0 0.0 0.0 0.0 6.0 0.0 0.0 3.0 0.0 0.0 4.…
K07786 emrY; MFS transporter	DHA2 family	multidrug resistance protein 0.0 0.0 0.0 0.0 0.0 0.0 0.0 0.0 0.0 0.0 0.0 0.0 0.0 0.0 0.0 0.0 0.0 0.0 0.0 0.0 0.0 0.0 0.0 0.0 0.0 0.0 0.0 0.0 0.0 0.0 0.0 0.0 0.0 0.0 0.0 0.0 0.0 0.0 11.33 0.0 0.0 0.0 0.0 0.0 0.0 0.0 0.0 0.0 0.0 0.0 0.0 0.0 0.0 0.0 0.0 0.67 0.0 0.0 0.0 0.0 0.0 0.0 0.0 0.0 0.0 0.0 0.0 0.0 0.0 0.0 0.0 0.0 0.0 0.0 0.0 0.0 0.0 0.0 0.0 0.0 0.0 0.0 0.0 0.0 0.0 0.0 0.0 0.0 0.0 0.0 0.0 0.0…
K07787 cusA	silA; Cu(I)/Ag(I) efflux system membrane protein CusA/SilA 4564.36 4533.26 5416.83 3464.34 16891.06 1403.8000000000002 19387.97 1680.73 4768.71 14521.31 2262.28 978.08 1297.29 6851.469999999999 1531.0500000000002 7196.129999999999 1621.84 6807.639999999999 6465.84 5950.47 1504.29 13526.83 2768.39 12869.25 3439.61 1154.64 1820.09 18824.38 2119.98 7590.78 1627.2800000000002 3195.2 2078.600000000000…
K07788 mdtB; multidrug efflux pump 725.72 686.5 3165.92 1255.9 990.53 1172.57 118.25 463.75 955.75 288.25 844.6800000000001 763.8 829.83 247.71 1221.29 2255.59 608.55 211.86 888.81 2577.25 760.84 2097.99 1136.48 326.84000000000003 1408.5300000000002 799.3 865.4 755.37 1535.11 2486.39 348.76 1950.9 1295.69 1338.46 1911.92 821.15 1110.37 630.13 909.25 975.1 1933.5 602.75 2785.18 2049.75 818.05 1036…
K07789 mdtC; multidrug efflux pump 715.32 688.5 3165.12 1246.3 995.19 1175.97 118.25 465.42 958.75 288.25 847.48 766.6 827.03 253.18 1225.49 2256.59 595.35 212.72 892.21 2581.25 761.84 2104.39 1141.0800000000002 327.84000000000003 1413.5300000000002 803.1 867.8 751.7 1538.31 2482.79 350.56 1962.3 1298.29 1343.26 1915.72 823.55 1118.37 637.13 910.85 1000.37 1939.5 606.42 2788.78 2055.75 819.85 103…
K07790 pagO; putative membrane protein PagO 0.0 0.0 0.0 0.0 0.0 0.0 0.0 0.0 0.0 0.0 0.0 0.0 0.0 0.0 0.0 0.0 0.0 0.0 0.0 0.0 0.0 0.0 0.0 0.0 0.0 0.0 0.0 0.0 0.0 0.0 0.0 0.0 0.0 0.0 0.0 0.0 0.0 0.0 0.0 0.0 0.0 0.0 0.0 0.0 0.0 0.0 0.0 0.0 0.0 0.0 0.0 0.0 0.0 0.0 0.0 0.0 0.0 0.0 0.0 0.0 0.0 0.0 0.0 0.0 0.0 0.0 0.0 0.0 0.0 0.0 0.0 0.0 0.0 0.0 0.0 0.0 0.0 0.0 0.0 0.0 0.0 0.0 0.0 0.0 0.0 0.0 0.0 0.0 0.0…
K07791 dcuA; anaerobic C4-dicarboxylate transporter DcuA 174.27 595.41 1176.5 131.74 211.12 35.230000000000004 101.09 86.64 48.33 9.67 91.41 17.73 200.31 50.900000000000006 28.27 547.04 33.64 60.12 198.03 876.88 57.27 535.45 20.17 860.65 94.16 45.09 119.41 910.12 132.5 266.73 43.73 100.49 38.47 32.31 431.24 43.09 264.67 338.59 253.81 48.09 158.79 28.35 104.95 412.0 14.0 107.15 102.96 29.0 64.72 7…
K07792 dcuB; anaerobic C4-dicarboxylate transporter DcuB 82.0 706.14 1167.5 121.74 210.04 29.96 139.09 14.64 49.83 15.48 102.79 19.73 195.91 52.88 25.27 542.08 31.64 59.99 199.03 875.01 75.78999999999999 526.2 20.29 167.07 101.96 52.09 117.54 386.38 134.25 255.63 41.45 92.53 25.64 34.12 429.62 41.09 297.73 354.59 251.34 37.76 159.75 36.11 100.62 398.75 14.0 107.8 95.67 29.0 60.22 62.2600000000000…
K07793 tctA; putative tricarboxylic transport membrane protein 6735.58 6728.3 3443.16 4413.040000000001 12396.25 883.99 43467.33 5764.139999999999 5123.58 24928.900000000005 2075.95 2388.53 1788.2200000000005 9499.11 631.0600000000001 4016.29 3853.69 9553.49 2984.32 4271.14 8425.87 6077.4400000000005 13587.64 12298.0 4050.95 6866.39 1235.0500000000002 27879.75 4992.86 7891.269999999999 4332.08 24…
K07794 tctB; putative tricarboxylic transport membrane protein 3092.75 2786.58 2082.99 1015.04 5850.58 419.71 11299.67 938.89 2222.08 8171.58 752.29 310.03 822.88 3939.28 397.39 2410.12 613.69 4332.82 1413.17 2733.8 1163.86 3516.77 913.14 4426.49 1952.12 395.89 722.39 16822.25 939.53 3653.93 696.25 1245.14 788.24 767.94 2323.17 677.74 1335.54 1400.21 1464.37 1009.03 1366.54 1370.4299999999998 321…
K07795 tctC; putative tricarboxylic transport membrane protein 3428.92 3061.08 3575.99 1803.54 6131.58 1361.96 10979.17 1136.39 2887.58 7277.58 1123.54 953.53 1382.88 3617.78 1350.89 3435.62 1044.69 3809.32 2056.17 3892.3 1754.61 4554.27 2013.14 4323.49 2952.62 1002.39 1307.64 16250.75 2071.28 5176.43 946.75 2614.89 1858.49 1782.94 3266.42 1279.74 2191.29 1860.96 1941.37 1715.86 2560.29 1778.43 4…
K07796 cusC	silC; outer membrane protein	Cu(I)/Ag(I) efflux system 0.12 1.5 0.38 0.0 1.12 0.5 0.0 0.0 1.5 0.5 0.0 0.0 1.88 0.25 0.0 1.0 0.0 0.75 0.0 2.25 2.25 0.25 1.38 0.0 2.12 0.0 0.75 0.62 0.25 0.12 0.12 0.0 0.0 0.5 0.62 0.0 1.12 0.38 0.62 0.0 0.5 0.75 0.62 1.25 0.0 0.5 5.75 0.0 0.62 1.0 0.38 0.0 2.38 0.0 0.62 0.0 1.25 0.0 0.75 1.38 2.5 2.12 5.62 0.0 1.12 0.0 0.25 2.5 0.0 0.0 0.25 0.0 0.0 0.0 0.0 0.0 0.0 2.75 0.0 0.88 0.0 0.0 2.12 0.…
K07797 emrK; multidrug resistance protein K 0.0 0.0 0.0 0.0 0.0 0.0 0.0 0.0 0.0 0.0 0.0 0.0 0.0 0.0 0.0 0.0 0.0 0.0 0.0 0.0 0.0 0.0 0.0 0.0 0.0 0.0 0.0 0.0 0.0 0.0 0.0 0.0 0.0 0.0 0.0 0.0 0.0 0.0 11.33 0.0 0.0 0.0 0.0 0.0 0.0 0.0 0.0 0.0 0.0 0.0 0.0 0.0 0.0 0.0 0.0 0.67 0.0 0.0 0.0 0.0 0.0 0.0 0.0 0.0 0.0 0.0 0.0 0.0 0.0 0.0 0.0 0.0 0.0 0.0 0.0 0.0 0.0 0.0 0.0 0.0 0.0 0.0 0.0 0.0 0.0 0.0 0.0 0.0 …
K07798 cusB	silB; membrane fusion protein	Cu(I)/Ag(I) efflux system 4571.36 4415.76 5403.83 3464.34 16824.06 1400.3000000000002 19226.47 1724.73 4708.379999999999 14479.31 2213.78 976.08 1272.46 6897.299999999999 1510.0500000000002 7133.129999999999 1623.84 6913.139999999999 6428.67 5959.97 1495.29 13518.83 2754.39 12904.75 3360.61 1144.64 1815.09 18846.88 2088.48 7292.28 1630.9499999999998 3089.7 2095.1000000000004 2172.86 6698.71 1636.…
K07799 mdtA; membrane fusion protein	multidrug efflux system 796.32 709.5 3184.12 1252.3 1045.85 1198.97 684.25 475.09 977.75 1211.75 847.48 768.6 835.03 312.35 1225.49 2259.59 604.35 251.38 894.21 2586.75 793.84 2104.39 1162.08 1883.84 1428.5300000000002 805.1 879.8 1174.03 1540.31 2531.79 374.56 1977.3 1299.29 1348.26 1927.72 832.55 1138.37 655.13 911.85 1050.04 1941.5 651.09 2794.78 2067.75 824.85 1041.4 961.25 755.75 585.72 715.…
K07800 agrD; AgrD protein 0.0 0.5 0.0 6.0 0.0 7.25 14.0 0.5 3.0 0.0 0.75 0.0 2.0 0.0 2.0 0.5 2.0 0.0 6.0 0.0 0.25 7.0 0.5 0.5 3.0 0.5 1.25 0.5 3.25 7.5 0.5 7.25 4.75 0.0 0.75 6.0 16.75 0.75 1.0 0.0 0.75 0.0 0.0 1.25 0.75 0.75 2.0 0.0 0.5 2.0 4.0 0.0 2.0 7.5 0.0 2.0 0.0 2.25 0.0 14.0 2.5 4.5 9.0 1.25 1.75 5.25 8.25 0.0 2.0 33.2 0.75 0.25 2.0 0.0 73.0 6.0 7.25 3.25 5.75 2.25 0.0 0.0 4.0 8.0 0.0 3.7…
K07803 zraP; zinc resistance-associated protein 120.12 1.5 7.38 0.0 1.12 0.5 3414.8500000000004 80.67 3.17 3021.5 0.0 0.0 1.88 0.25 0.0 1.0 0.0 2.75 0.0 4.75 2.25 0.25 1.38 2905.01 3.12 0.0 0.75 807.29 0.25 55.12 0.12 8.0 1.0 0.5 0.62 0.0 6.12 1.38 11.95 25.0 0.5 0.75 0.62 8.25 0.0 2.5 5.75 0.0 3.62 17.0 0.38 1.0 3.38 0.0 0.62 0.67 1.25 1.0 0.75 1.38 2.5 2.12 5.62 0.0 1.12 0.0 3.25 4.5 0.0 1.0 0.…
K07804 pagC; putatice virulence related protein PagC 0.0 0.0 0.0 0.0 0.0 0.0 0.0 0.0 0.0 0.0 0.38 0.0 0.0 0.0 0.0 0.0 0.0 0.0 0.0 0.0 0.0 0.0 0.25 0.0 0.0 0.0 0.0 0.0 0.0 1.12 0.0 0.0 0.0 0.0 0.0 0.0 0.0 0.0 0.12 0.0 0.0 0.0 3.12 0.0 0.0 0.0 0.0 0.0 0.0 0.12 0.75 0.0 0.0 0.0 0.0 0.0 0.0 0.0 0.0 0.0 0.0 0.0 0.0 0.0 0.0 0.0 0.0 0.0 0.0 0.5 0.0 0.0 0.0 0.0 0.0 0.0 0.0 0.0 0.0 0.0 0.0 0.0 0.0 0.0 0.0…
K07806 arnB	pmrH; UDP-4-amino-4-deoxy-L-arabinose-oxoglutarate aminotransferase [EC:2.6.1.87] 99.62 239.5 1344.55 228.0 239.7 154.0 87.25 59.75 112.75 34.25 74.0 105.0 204.13 49.58 208.42 640.9200000000001 78.25 50.33 141.57999999999998 1012.75 139.17000000000002 615.42 137.13 141.17000000000002 240.2 130.5 197.0 327.37 311.08000000000004 323.37 57.29 301.5 134.42000000000002 167.83 543.12 112.75 149.87 90.6…
K07807 K07807; uncharacterized protein 594.5 378.0 534.5 218.5 984.75 185.5 6831.25 261.75 370.25 3823.75 793.0 158.0 170.25 631.5 236.75 541.75 149.25 629.25 209.25 288.5 577.25 770.0 220.75 804.0 476.75 167.5 171.25 701.75 232.5 1426.25 144.5 420.5 235.75 326.0 590.5 271.75 232.75 208.25 292.75 262.5 921.0 204.5 1299.0 313.5 121.75 191.5 217.0 150.25 171.5 229.0 1496.0 1222.0 445.25 442.25 1171…
K07810 cusF; Cu(I)/Ag(I) efflux system periplasmic protein CusF 112.79 248.17 1027.38 104.0 304.79 9.33 61.33 40.0 326.0 21.16 108.05 10.0 99.55 143.25 20.0 505.5 14.0 128.92000000000002 114.66 893.92 35.92 494.25 58.88 40.67 53.620000000000005 28.0 119.08 329.62 136.25 308.18 7.45 110.11 53.33 54.5 433.62 30.0 55.45 26.38 149.62 45.67 176.94 50.75 303.51 350.58 6.0 78.5 70.08 50.33 39.95 36.5 21…
K07811 torA; trimethylamine-N-oxide reductase (cytochrome c) [EC:1.7.2.3] 60.03 462.41 993.74 80.64 123.71 14.23 79.09 4.64 23.33 14.670000000000002 56.74 12.73 88.88 23.9 19.27 442.2 3.64 21.62 82.03 857.38 44.77 470.45 6.91 88.65 47.92 37.09 103.74 349.38 114.0 116.49 8.33 66.99 15.64 30.31 330.0 28.09 183.76 28.83 212.57 15.09 93.79 16.18 46.37 337.0 0.0 74.15 60.46 13.0 35.980000000000004 20.…
K07812 torZ; trimethylamine-N-oxide reductase (cytochrome c) [EC:1.7.2.3] 180.88 490.43 1006.74 90.89 235.87 17.75 317.34000000000003 96.64 83.25 24.86 83.11 25.73 178.11 23.25 22.77 462.57 24.89 50.75 179.36 875.25 35.25 478.7 25.29 938.98 82.37 55.59 111.61 905.12 125.75 293.18 38.87 89.45 22.39 32.25 367.62 37.59 227.53 337.08 165.29 42.18 140.5 34.0 76.44999999999999 356.75 22.0 86.0 82.75 36…
K07813 agrB; accessory gene regulator B 0.0 20.5 1.0 11.0 0.0 7.61 1179.25 111.75 3.0 7423.36 6.61 0.0 2.0 6.720000000000001 2.0 3.64 2.0 4.28 7.0 1.0 0.25 7.0 0.5 3400.75 8.280000000000001 0.5 1.25 0.5 3.25 26.5 0.78 7.25 4.75 1.0 0.75 7.0 16.75 2.61 1.0 0.0 4.75 1.28 3.0 1.25 0.75 0.75 3.89 0.0 2.5 2.0 8.0 7.58 3.42 9.5 0.36 2.0 0.0 2.25 0.28 16.28 4.5 6.44 12.72 1.25 7.83 5.25 8.25 8.0 2.28 33…
K07814 K07814; putative two-component system response regulator 4629.4 2689.6 6640.6 5756.79 6153.4400000000005 3178.98 15637.71 5702.87 3441.84 7509.28 2252.59 3861.16 2164.62 2672.73 3264.79 4712.02 4402.280000000001 2627.27 3101.23 7247.88 7514.02 5422.9 15313.07 12697.39 4491.92 8342.18 2580.85 26861.81 7607.5 7031.7300000000005 4061.99 5174.94 4125.780000000001 3762.06 4617.74 8577.67 3756.2…
K07816 E2.7.6.5X; putative GTP pyrophosphokinase [EC:2.7.6.5] 38.33 229.36 87.0 3173.0 556.0 86.24000000000001 1884.58 4148.0 43.5 9149.43 937.43 2264.17 44.5 719.86 25.0 106.07 2700.0 694.64 18.5 50.33 5378.5 64.0 11481.0 4685.75 39.14 6355.83 25.0 601.0 3573.0 128.0 2717.14 39.67 229.8 25.33 43.5 6223.5 57.5 3516.93 39.5 38.5 852.0 14.64 5864.5 32.67 23.5 9777.67 6915.9 6290.83 4561.0 22.5 4165…
K07821 torY; trimethylamine-N-oxide reductase (cytochrome c)	cytochrome c-type subunit TorY 33.18 257.18 25.36 1.64 27.0 6.0 137.09 62.64 22.0 0.36 39.36 9.73 75.72999999999999 0.0 0.27 11.82 14.64 20.0 139.36 10.0 0.0 18.45 12.91 59.73 33.0 20.09 5.36 20.0 8.0 120.81 36.0 15.45 4.64 0.0 21.0 14.09 143.91 318.45 25.42 20.76 34.0 17.0 19.08 11.0 10.0 9.0 13.0 16.0 23.36 18.09 38.0 51.0 5.0 14.0 44.0 0.67 16.0 24.55 14.18 14.45 40.0 31.0 26.82 12.0 29.0 7.0 …
K07823 pcaF; 3-oxoadipyl-CoA thiolase [EC:2.3.1.174] 180.1 89.0 309.37 206.9 179.07999999999998 149.9 30.25 60.75 128.25 97.75 119.24 104.8 105.45 31.63 189.62 269.42 88.05 24.78 118.98 243.5 107.92 279.07 135.35 64.67 206.08 119.3 98.65 112.75 199.03 352.42999999999995 60.97 254.12 127.02 168.13 244.3 121.15 133.75 79.25 115.68 139.1 243.88 69.5 293.71 225.5 105.55 131.7 104.0 81.25 74.3 95.33 3…
K07862 sstT; serine/threonine transporter 813.75 961.41 1510.3200000000002 373.54 986.58 165.63 431.84 181.39 441.08 147.92 412.81 123.53 280.21000000000004 572.45 225.22 970.45 208.69 737.3199999999999 484.18 1300.63 172.26999999999998 1047.1 189.89 1324.15 511.79 169.39 264.31 3818.25 350.45 1177.19 421.25 387.5 160.98999999999998 211.11 763.9200000000001 186.24 478.63 538.96 424.16 185.86 662.…
K07964 HPSE; heparanase [EC:3.2.1.166] 0.0 1.5 2.5 3.5 9.0 0.0 8.0 0.0 3.5 12.0 0.0 0.5 5.5 0.0 0.5 26.5 0.0 0.5 2.0 23.0 13.0 66.0 0.0 0.0 3.0 0.0 4.5 21.5 0.0 6.5 4.5 10.5 0.0 0.0 23.5 0.0 0.0 2.5 7.5 1.5 0.5 0.0 0.5 20.0 2.5 6.5 0.0 1.0 0.0 0.0 7.0 3.5 0.0 71.0 1.0 2.0 0.0 6.5 17.0 5.0 0.0 0.0 6.5 11.5 7.5 0.0 0.5 2.0 0.0 3.0 6.5 6.0 2.0 6.5 0.0 16.5 4.5 0.0 4.5 13.0 0.0 2.5 0.0 8.0 0.0 1.0 4.…
K07978 plmA; GntR family transcriptional regulator 318.5 145.5 30.0 1.0 38.5 5.0 24.0 61.0 239.0 2.0 15.0 0.0 6.0 25.0 3.0 18.0 8.5 19.0 31.0 3.5 5.5 1.5 82.5 15.0 171.5 9.0 5.0 36.0 1.0 248.5 6.5 25.5 117.0 17.5 1.0 8.5 141.5 10.5 20.5 13.0 11.5 110.0 36.5 10.0 20.0 11.5 3.5 97.5 12.5 75.0 22.5 9.5 42.0 21.0 32.5 6.5 3.5 194.0 42.0 352.0 18.5 24.0 49.5 0.0 10.0 12.0 18.5 13.5 121.5 7.0 48.0 30.0…
K07979 ytrA; GntR family transcriptional regulator 1502.8 1287.42 2373.86 4138.52 2810.33 1092.87 3591.17 4618.889999999999 1583.33 9783.22 1772.59 2947.48 787.23 1440.39 1113.77 1769.96 3244.64 1463.78 1220.91 2552.5 6163.75 1591.95 12709.91 6729.6 2009.28 7081.09 880.36 2874.62 4940.25 3196.89 3055.61 1859.2 1487.29 1383.0 1448.37 7034.59 1364.66 4262.44 800.59 959.09 2732.08 868.49 8474.41 166…
K07991 flaK-A	flaK; archaeal preflagellin peptidase FlaK [EC:3.4.23.52] 0.0 0.0 0.0 0.0 0.0 0.0 388.0 0.0 0.0 0.0 0.0 0.0 0.0 0.0 0.0 0.0 0.0 0.0 0.0 0.0 0.0 3.0 0.0 46.0 0.0 0.0 0.0 0.0 0.0 0.0 0.0 0.0 0.0 7.0 5.0 1.0 2.0 1.0 0.0 0.0 0.0 0.0 0.0 0.0 0.0 0.0 1.0 0.0 0.0 0.0 0.0 0.0 0.0 0.0 0.0 0.0 0.0 3.0 0.0 3.0 11.0 0.0 0.0 0.0 5.0 1.0 0.0 0.0 2.0 0.0 0.0 0.0 0.0 4.0 0.0 0.0 0.0 0.0 0.0 0.0 0.0 0.0 0.0 0.0 0…
K08068 siaA	neuC1; UDP-N-acetylglucosamine 2-epimerase (hydrolysing) [EC:3.2.1.183] 61.0 109.0 32.0 47.0 275.5 19.5 58.0 3.0 111.5 18.0 47.5 21.0 37.0 217.5 0.0 92.5 24.0 275.5 27.0 54.0 20.5 130.0 34.0 74.0 63.0 16.0 25.0 60.0 29.0 171.0 14.0 14.0 24.0 20.5 92.0 32.5 38.5 29.0 72.5 15.0 56.0 74.5 249.5 77.0 4.0 0.0 51.0 26.0 45.5 35.0 139.5 113.5 67.5 174.5 74.0 10.0 27.0 69.5 81.0 114.0 80.0 31.0 445.0 28.…
K08070 E1.3.1.74; 2-alkenal reductase [EC:1.3.1.74] 8.0 6.0 12.0 0.0 2.0 17.0 22.0 3.0 0.0 0.0 0.0 2.0 0.0 19.0 0.0 1.0 1.0 28.0 0.0 0.0 21.0 11.0 0.0 8.0 13.0 0.0 0.0 15.0 0.0 7.0 2.0 0.0 0.0 5.0 12.0 5.0 0.0 1.0 0.0 31.0 0.0 5.0 3.0 12.0 2.0 1.0 5.0 6.0 4.0 0.0 1.0 0.0 0.0 22.0 0.0 0.0 0.0 6.0 0.0 7.0 9.0 6.0 16.0 4.0 3.0 0.0 0.0 0.0 16.0 1.0 9.0 3.0 2.0 20.0 16.0 9.0 3.0 9.0 0.0 9.0 4.0 3.0 9.…
K08076 E3.4.24.21; astacin [EC:3.4.24.21] 0.0 0.0 0.0 0.0 0.0 0.0 0.0 0.0 0.0 0.0 0.0 0.0 0.0 0.0 0.0 0.0 0.0 0.0 0.0 0.0 0.0 0.0 0.0 0.0 0.0 0.0 0.0 0.0 0.0 0.0 0.0 0.0 0.0 0.0 0.0 0.0 0.0 0.0 0.0 0.0 0.0 0.0 0.0 0.0 0.0 0.0 0.0 0.0 0.0 0.0 0.0 0.0 0.0 0.0 0.0 0.0 0.0 0.0 0.0 0.0 0.0 0.0 0.0 0.0 0.0 0.0 0.0 0.0 0.0 0.0 0.0 0.0 0.0 0.0 0.0 0.0 0.0 0.0 0.0 0.0 0.0 0.0 0.0 0.0 0.0 0.0 0.0 0.0 0.0 0…
K08077 NUDT14; UDP-sugar diphosphatase [EC:3.6.1.45] 128.25 72.75 10.0 10.25 17.75 9.25 172.25 105.0 10.75 17.0 9.75 8.0 12.5 4.0 6.5 13.75 8.25 12.0 20.0 10.0 9.0 16.0 67.5 978.25 12.25 12.5 4.5 629.5 7.5 96.25 2.75 10.0 4.75 9.25 16.5 8.5 43.0 7.25 41.75 12.25 22.0 11.25 15.75 7.5 11.0 7.5 8.0 8.25 17.75 40.0 34.5 29.5 7.75 7.0 28.75 39.5 5.75 11.5 10.5 13.0 15.75 11.5 7.0 13.5 6.5 5.0 2.25 9.7…
K08081 TR1; tropinone reductase I [EC:1.1.1.206] 7.5 3.0 81.5 126.0 116.0 29.0 6.0 1.0 1.0 0.0 187.5 6.0 4.0 1.5 0.0 343.5 34.0 0.0 2.0 88.0 0.0 234.5 6.5 13.0 4.5 11.0 26.5 35.0 31.0 240.0 0.0 56.0 8.0 16.0 189.0 13.0 4.0 0.0 94.0 44.0 247.0 0.0 888.0 56.5 8.0 19.0 5.0 26.5 3.0 0.5 287.0 339.0 11.0 54.0 162.5 16.0 7.0 206.5 192.5 57.5 376.0 4.0 28.5 7.0 129.0 43.5 17.5 0.5 3.5 173.5 15.0 0.0 0.0…
K08082 algZ; two-component system	LytTR family	sensor histidine kinase AlgZ [EC:2.7.13.3] 712.22 519.38 1022.54 416.78 2301.08 229.57 367.25 143.25 525.5799999999999 582.25 588.69 152.05 240.16 629.97 310.62 1091.92 367.55 663.78 698.53 1106.5 349.92 1085.57 277.93 796.29 563.58 212.3 334.07 2265.87 442.53 1624.66 338.09000000000003 639.01 322.77 313.63 751.4200000000001 251.1 353.75 338.51 432.3 451.1 1107.52 216.72000000000003 2141.11 582.5…
K08083 algR; two-component system	LytTR family	response regulator AlgR 819.22 566.38 1040.54 457.78 2391.08 247.57 384.25 162.25 651.3299999999999 582.25 603.69 171.05 249.16 644.97 369.62 1106.17 385.55 690.53 720.03 1110.5 350.92 1103.07 283.93 825.04 580.08 240.3 339.07 2309.62 451.53 1671.66 338.09000000000003 746.01 339.77 395.63 751.4200000000001 290.1 396.75 339.26 434.3 464.1 1122.52 240.72000000000003 2148.11 619.5799999999999 197.05…
K08084 fimT; type IV fimbrial biogenesis protein FimT 4318.51 3927.97 6500.13 3974.35 15988.14 2303.72 2525.94 1277.73 3555.74 2561.75 1920.15 1520.38 1869.63 4730.95 2439.56 7795.79 1696.19 3360.59 7106.48 7789.88 2008.78 13128.69 3895.09 4509.700000000001 3834.33 1669.4699999999998 2546.82 19123.870000000003 3387.52 7148.429999999999 2333.83 4321.610000000001 3025.33 2829.6 7192.83 2255.34 3076…
K08085 fimU; type IV fimbrial biogenesis protein FimU 184.0 40.0 130.0 49.5 337.0 3.5 63.0 8.5 36.5 13.0 139.0 0.0 14.0 106.5 0.0 205.5 25.0 90.0 23.5 117.5 20.0 184.0 9.5 99.5 82.5 8.0 20.0 430.0 23.5 210.5 17.0 30.5 13.5 19.0 99.5 16.5 6.5 27.5 134.0 20.0 154.0 9.0 575.5 42.5 8.5 28.5 24.5 15.0 13.5 29.0 147.0 151.5 354.0 71.0 205.0 2.0 10.0 68.5 129.5 99.0 430.0 40.5 120.5 15.0 117.0 35.0 22.0…
K08086 fimV; pilus assembly protein FimV 3696.6 3218.54 5494.45 3611.92 11931.32 2251.05 2267.44 1172.56 2926.58 3293.42 1322.08 1492.88 1663.04 3412.45 2359.06 6476.79 1316.19 1924.93 6726.39 6252.88 1738.61 11568.69 3312.34 4297.12 3192.33 1605.64 2150.81 15448.47 3060.86 5671.9400000000005 1339.59 4052.89 2867.83 2677.77 6343.92 2137.94 2759.76 2119.84 3662.75 1963.69 3692.62 1741.4 3832.56 38…
K08087 fimW; fimbrial protein FimW 2.0 0.0 0.0 0.0 0.0 0.0 0.0 0.0 0.0 0.0 0.0 0.0 0.0 0.0 0.0 0.0 0.0 0.0 0.0 0.0 0.0 0.0 0.0 0.0 0.0 0.0 4.0 0.0 0.0 0.0 0.0 0.0 0.0 0.0 0.0 0.0 0.0 0.0 0.0 0.0 0.0 0.0 0.0 0.0 2.0 0.0 0.0 0.0 0.0 0.0 0.0 0.0 0.0 0.0 0.0 0.0 0.0 0.0 2.0 0.0 0.0 0.0 0.0 0.0 0.0 0.0 0.0 0.0 0.0 0.0 0.0 0.0 0.0 0.0 0.0 0.0 0.0 0.0 0.0 0.0 0.0 0.0 0.0 0.0 0.0 0.0 0.0 0.0 0.0 0.0 0.0 …
K08088 fimY; fimbrial protein FimY 0.0 0.0 0.0 0.0 0.0 0.0 0.0 0.0 0.0 0.0 0.0 0.0 0.0 0.0 0.0 0.0 0.0 0.0 0.0 0.0 0.0 0.0 0.0 0.0 0.0 0.0 0.0 0.0 0.0 0.0 0.0 0.0 0.0 0.0 0.0 0.0 0.0 0.0 0.0 0.0 0.0 0.0 0.0 0.0 0.0 0.0 0.0 0.0 0.0 0.0 0.0 0.0 0.0 0.0 0.0 0.0 0.0 0.0 0.0 0.0 0.0 0.0 0.0 0.0 0.0 0.0 0.0 0.0 0.0 0.0 0.0 0.0 0.0 0.0 0.0 0.0 0.0 0.0 0.0 0.0 0.0 0.0 0.0 0.0 0.0 0.0 0.0 0.0 0.0 0.0 0.0 …
K08092 dlgD; 3-dehydro-L-gulonate 2-dehydrogenase [EC:1.1.1.130] 6.0 292.0 1942.0 158.0 214.0 16.0 147.0 6.0 10.0 12.0 46.0 12.0 174.0 36.0 32.0 882.0 4.0 36.0 48.0 1706.0 48.0 882.0 8.0 54.0 64.0 38.0 198.0 510.0 220.0 156.17 0.0 128.0 24.0 48.0 660.0 20.0 46.0 22.0 268.0 16.67 162.0 6.0 82.17 674.0 0.0 142.0 112.0 24.0 62.0 38.0 166.0 198.0 106.0 766.0 286.0 4.0 46.0 24.0 678.0 532.0 166.0 74.0…
K08093 hxlA; 3-hexulose-6-phosphate synthase [EC:4.1.2.43] 11.5 4.5 5.0 10.0 6.0 26.42 17.0 1.5 3.0 0.0 110.25 4.0 2.0 0.0 9.0 21.5 3.0 0.0 6.0 9.0 14.75 18.0 1.5 2.5 9.0 7.5 8.75 4.5 6.75 92.5 1.5 44.75 9.25 4.0 9.25 9.0 29.25 5.25 3.0 1.0 117.25 4.0 269.0 8.75 13.25 2.25 7.0 16.0 3.5 6.0 233.0 152.33 18.0 24.5 186.0 6.0 0.0 14.75 0.0 19.0 137.5 15.5 9.0 4.75 3.25 9.75 15.75 0.0 11.0 52.2 4.25 2…
K08094 hxlB; 6-phospho-3-hexuloisomerase [EC:5.3.1.27] 13.5 5.0 22.0 14.0 6.0 24.17 17.0 1.0 3.0 0.0 109.5 4.0 2.0 0.0 13.0 21.0 3.0 0.0 8.0 9.0 14.5 18.0 1.0 2.0 6.0 9.0 7.5 4.0 5.5 92.0 2.0 42.5 7.5 4.0 8.5 9.0 27.5 4.5 2.0 22.0 116.5 5.0 272.0 19.5 12.5 1.5 7.0 16.0 3.0 4.0 229.0 152.33 17.0 23.0 186.0 4.0 0.0 12.5 0.0 19.0 137.0 11.0 9.0 15.5 4.5 33.5 71.5 4.0 9.0 54.2 6.5 2.0 2.0 1.0 75.0 15…
K08095 E3.1.1.74; cutinase [EC:3.1.1.74] 0.0 0.0 8.0 4.0 0.0 20.0 0.0 0.0 0.0 0.0 0.0 0.0 0.0 0.0 0.0 0.0 0.0 0.0 0.0 0.0 0.0 0.0 0.0 4.0 0.0 0.0 0.0 0.0 12.0 12.0 0.0 0.0 12.0 0.0 0.0 0.0 0.0 0.0 0.0 0.0 0.0 0.0 0.0 0.0 0.0 0.0 0.0 0.0 0.0 0.0 4.0 0.0 4.0 0.0 0.0 0.0 0.0 0.0 0.0 0.0 4.0 0.0 20.0 4.0 0.0 0.0 4.0 0.0 0.0 0.0 0.0 0.0 0.0 0.0 0.0 0.0 28.0 0.0 20.0 0.0 0.0 20.0 0.0 0.0 0.0 8.0 0.0 0.…
K08096 gch3; GTP cyclohydrolase IIa [EC:3.5.4.29] 0.0 0.0 0.0 0.0 0.0 0.0 388.0 0.0 0.0 0.0 0.0 0.0 0.0 0.0 0.0 0.0 0.0 0.0 0.0 0.0 0.0 3.0 0.0 46.0 0.0 0.0 0.0 0.0 0.0 0.0 0.0 0.0 0.0 7.0 5.0 1.0 2.0 1.0 0.0 0.0 0.0 0.0 0.0 0.0 0.0 0.0 1.0 0.0 0.0 0.0 0.0 0.0 0.0 0.0 0.0 0.0 0.0 3.0 0.0 3.0 11.0 0.0 0.0 0.0 5.0 1.0 0.0 0.0 2.0 0.0 0.0 0.0 0.0 4.0 0.0 0.0 0.0 0.0 0.0 0.0 0.0 0.0 0.0 0.0 0.0 0.0 0…
K08097 comA; phosphosulfolactate synthase [EC:4.4.1.19] 89.75 201.0 141.0 16.0 651.5 10.0 199.25 101.5 703.0 59.0 81.5 4.0 4.0 485.0 9.0 37.75 266.5 574.0 55.75 75.5 32.5 230.0 58.0 770.0 174.5 2.0 24.0 576.75 30.0 552.0 137.5 60.5 33.0 27.5 15.5 2.0 48.0 198.0 41.5 182.0 49.0 1383.0 9.5 38.5 24.0 79.25 136.5 62.0 91.0 731.5 224.5 97.0 1078.0 80.0 65.0 1.0 210.5 131.0 55.5 810.5 776.5 162.0 894.5…
K08100 E1.3.3.5; bilirubin oxidase [EC:1.3.3.5] 0.0 0.0 0.0 0.0 0.0 0.0 0.0 0.0 0.0 0.0 0.0 0.0 0.0 0.0 0.0 0.0 0.0 0.0 0.0 0.0 0.0 0.0 0.0 0.0 0.0 0.0 0.0 0.0 0.0 21.0 0.0 0.0 0.0 0.0 0.0 0.0 0.0 0.0 0.0 0.0 0.0 0.0 0.0 0.0 0.0 0.0 0.0 0.0 0.0 0.0 0.0 0.0 0.0 0.0 0.0 0.0 0.0 0.0 0.0 0.0 0.0 0.0 0.0 0.0 0.0 0.0 0.0 0.0 0.0 0.0 0.0 0.0 0.0 0.0 0.0 0.0 0.0 0.0 0.0 0.0 0.0 0.0 0.0 0.0 0.0 0.0 0.0 0.…
K08137 galP; MFS transporter	SP family	galactose:H+ symporter 31.46 341.17 2038.73 191.34 300.11 24.5 156.0 32.0 75.16 42.16 70.0 18.0 236.88 100.57 55.33 941.33 72.0 95.42 142.66 1775.92 113.92 923.58 41.72 162.34 207.79 40.33 229.75 648.6099999999999 242.24 254.8 663.4499999999999 134.0 40.33 76.83 690.96 37.66 61.78 36.72 327.28 86.0 203.84 50.41 320.29 756.59 14.34 181.5 228.07 25.33 137.28 95.33 217.05 226.34 206.37 789.0 302.62 …
K08138 xylE; MFS transporter	SP family	xylose:H+ symportor 31.5 278.0 979.0 81.0 183.5 10.75 15100.5 368.5 132.5 8873.0 68.25 6.0 105.0 202.5 20.0 443.0 10.0 191.5 30.0 854.0 35.75 456.0 8.5 4510.0 59.0 20.5 114.25 481.5 136.25 261.5 7.5 66.25 31.75 29.5 347.75 15.5 55.25 16.75 206.5 14.0 122.75 32.5 47.5 361.25 1.75 76.75 65.0 24.0 57.0 53.0 257.5 141.5 124.5 435.0 157.0 6.0 32.0 34.75 340.0 328.0 654.0 45.5 88.0 88.25 214.75 33.25 3…
K08139 HXT; MFS transporter	SP family	sugar:H+ symporter 70.1 22.5 48.5 20.5 209.7 0.0 96.0 50.0 15.25 85.0 38.0 1.1 9.5 63.0 7.5 59.25 6.5 58.95 45.0 51.5 31.5 150.0 4.5 130.75 87.0 5.5 23.5 569.05 20.0 71.8 15.5 22.5 12.0 6.0 43.5 20.0 16.5 19.25 12.5 7.0 31.0 6.0 19.5 26.0 4.5 11.5 17.0 3.5 24.6 15.0 31.5 23.0 60.5 98.25 45.0 5.0 0.0 12.75 49.0 44.75 104.5 24.5 75.0 20.0 22.0 12.8 14.0 4.0 23.0 17.0 171.5 28.9 6.0 34.0 0.0 18.75 2…
K08151 tetA; MFS transporter	DHA1 family	tetracycline resistance protein 2554.0 2507.1 3048.5 1501.5 4004.42 1305.83 9493.08 1087.25 2710.25 6415.34 1710.7599999999998 938.5 1227.42 2707.36 1407.25 2335.82 927.25 2802.56 1644.41 2703.17 1472.92 3262.5 1459.25 3161.17 2541.39 952.5 1057.08 5661.25 1806.0 4924.42 765.47 2584.0 1801.08 1836.0 2481.5 1260.75 1867.24 1462.68 1394.91 1530.84 2778.0 1453.64 4392.17 2147.83 909.25 1386.0 1520.9…
K08152 lmrP; MFS transporter	DHA1 family	multidrug resistance protein B 0.0 0.0 0.0 0.0 0.0 0.0 0.0 0.0 0.0 0.0 0.0 0.0 0.0 0.0 0.0 0.0 0.0 0.0 0.0 0.0 0.0 0.0 0.0 0.0 0.0 0.0 0.0 0.0 0.0 0.0 0.0 0.0 0.0 0.0 0.0 0.0 0.0 0.0 0.0 8.0 0.0 0.0 0.0 0.0 0.0 0.0 0.0 0.0 0.0 0.0 0.0 0.0 0.0 0.0 0.0 0.0 0.0 0.0 0.0 0.0 0.0 0.0 0.0 0.0 0.0 0.0 0.0 0.0 0.0 0.0 0.0 0.0 0.0 0.0 0.0 0.0 0.0 0.0 0.0 0.0 0.0 0.0 0.0 0.0 0.0 0.0 0.0 0.0 0.0 0.0 0.0 0.0 …
K08153 blt; MFS transporter	DHA1 family	multidrug resistance protein 0.0 0.0 0.0 31.0 23.0 0.0 0.0 0.0 6.0 0.0 0.0 0.0 0.0 0.0 0.0 8.0 0.0 1.0 0.0 0.0 0.0 0.0 0.0 218.0 0.0 0.0 0.0 2.0 0.0 0.0 0.0 0.0 0.0 0.0 4.0 2.0 4.0 2.0 0.0 4.0 0.0 0.0 10.0 0.0 0.0 0.0 2.0 0.0 0.0 0.0 0.0 2.0 0.0 0.0 0.0 0.0 0.0 8.0 0.0 6.0 10.0 0.0 0.0 0.0 0.0 0.0 4.0 0.0 0.0 14.0 0.0 0.0 0.0 8.0 0.0 0.0 0.0 0.0 0.0 0.0 0.0 9.0 0.0 0.0 0.0 0.0 0.0 6.0 1.0 0.0 0.0…
K08154 emrD; MFS transporter	DHA1 family	2-module integral membrane pump EmrD 72.82000000000001 566.91 1181.46 113.81 212.66 30.73 58.09 14.64 52.16 13.5 92.74 22.73 199.76 34.98 29.6 536.03 50.64 58.04 196.03 890.3 65.02 515.53 22.96 152.15 104.71 49.09 120.49 326.66 131.58 246.95 43.78 91.99 20.97 30.81 426.29 43.42 245.21 339.88 256.19 56.09 139.96 34.26 98.99 415.42 17.67 108.65 107.87 28.33 64.92999999999999 59.09 155.92 196.75 111…
K08156 araJ; MFS transporter	DHA1 family	arabinose polymer utilization protein 21.87 35.25 19.05 10.25 59.2 4.75 135.25 25.0 24.58 20.83 117.75 8.0 18.38 47.58 7.83 32.75 17.58 67.42 17.0 16.25 26.25 42.25 10.38 71.42 31.37 12.5 6.75 40.95 7.75 137.04 6.7 33.5 5.75 18.25 22.62 10.83 29.62 13.63 22.53 12.75 131.17 23.33 288.37 11.75 11.0 6.0 31.08 16.25 19.87 27.0 257.88 172.0 28.96 24.67 199.37 6.67 9.67 35.83 11.25 29.38 171.25 18.62 2…
K08159 sotB; MFS transporter	DHA1 family	L-arabinose/isopropyl-beta-D-thiogalactopyranoside export protein 141.4 508.18 1468.61 287.54 465.7 166.9 49.34 72.39 164.75 39.11 292.66 117.53 292.56 61.38 215.89 868.74 108.19 78.53 284.34000000000003 1109.25 154.17000000000002 818.77 159.14 144.9 292.2 154.39 216.76 402.37 348.78 621.3299999999999 96.09 358.35 143.66 176.13 716.9200000000001 129.24 306.78 418.08 319.22 160.86 557.25 91.75 933…
K08160 mdfA	cmr; MFS transporter	DHA1 family	multidrug/chloramphenicol efflux transport protein 568.12 681.5 3556.38 951.0 610.12 984.0 169.0 406.0 813.5 326.5 456.6 659.0 769.88 159.25 1034.0 1851.0 473.0 143.75 775.0 3056.25 633.25 1842.25 980.13 261.0 1189.12 684.0 813.75 818.62 1392.25 1909.13 261.12 1619.11 1170.0 1178.5 1685.62 693.0 995.12 519.38 779.0699999999999 785.0 1385.94 501.75 1145.96 2027.25 695.0 923.5 857.75 629.0 520.62 5…
K08161 mdtG; MFS transporter	DHA1 family	multidrug resistance protein 12.24 172.0 1132.76 107.5 166.74 32.0 165.0 3.0 14.0 7.0 31.0 6.0 122.76 30.0 28.0 517.5 7.0 32.5 26.0 861.5 36.5 487.0 6.76 116.5 57.24 21.0 116.5 270.24 122.5 99.24 1.24 72.0 12.0 26.0 411.24 16.0 34.24 19.76 175.57 11.0 95.0 5.5 74.24000000000001 397.0 5.0 88.0 87.5 12.0 38.24 42.0 100.76 119.0 103.76 477.0 159.24 2.67 35.5 62.0 404.5 322.76 125.0 78.24000000000001…
K08162 mdtH; MFS transporter	DHA1 family	multidrug resistance protein 11.12 170.5 1126.38 107.5 155.62 17.5 7.0 3.0 12.5 6.5 31.0 6.0 117.88 22.75 28.0 514.5 7.0 26.75 26.0 859.25 34.25 476.75 5.38 30.5 49.12 21.0 106.75 269.62 123.25 99.12 1.12 72.0 12.0 25.5 400.62 16.0 29.450000000000003 18.380000000000003 166.28 8.0 94.5 4.75 73.62 390.75 4.0 87.5 77.75 12.0 31.62 39.0 100.38 119.0 95.38 471.0 158.62 2.67 32.25 62.0 392.75 310.38 12…
K08163 mdtL; MFS transporter	DHA1 family	multidrug resistance protein 3.12 147.5 972.38 81.5 114.62 8.5 7.0 3.0 6.5 6.5 23.0 6.0 88.88 18.75 16.0 451.5 2.0 18.75 24.0 855.25 26.25 450.75 5.38 28.5 34.12 19.0 99.75 255.62 110.25 76.12 1.12 64.0 12.0 24.5 332.62 10.0 24.12 11.38 145.95000000000002 8.0 81.5 3.75 41.62 343.75 0.0 74.5 61.75 12.0 31.62 20.0 83.38 99.0 55.38 385.0 143.62 2.67 24.25 12.0 343.75 272.38 85.5 39.12 80.62 61.0 211…
K08164 ybcL; MFS transporter	DHA1 family	putative efflux transporter 0.67 10.67 0.0 3.0 15.67 0.33 12.33 0.0 11.0 14.66 2.33 0.0 1.67 35.0 0.0 5.0 0.0 27.67 9.66 9.67 4.67 0.0 0.0 7.67 1.0 0.0 0.33 15.0 2.0 12.67 1.33 0.0 3.33 0.0 3.0 0.0 3.33 3.0 0.0 2.67 3.0 8.0 2.67 2.33 0.0 0.0 2.33 3.33 3.33 1.0 4.67 6.67 14.0 1.67 21.33 0.0 0.0 2.33 0.33 3.67 6.67 1.33 16.0 0.0 0.0 0.0 4.0 1.0 21.67 10.33 55.33 23.0 0.0 2.0 0.0 1.67 0.0 1.67 3.33 …
K08166 mmr; MFS transporter	DHA2 family	methylenomycin A resistance protein 515.0 384.0 1526.0 761.0 302.0 959.0 62.0 400.0 795.0 170.0 332.0 647.0 579.0 106.0 992.0 910.67 461.0 95.0 719.0 1309.0 576.0 911.0 970.0 189.0 1114.0 644.0 596.0 271.0 1158.0 1639.0 260.33 1484.0 1147.0 1121.0 928.0 673.0 936.0 477.0 477.0 769.0 1142.0 483.0 824.67 1315.0 690.0 776.0 729.0 601.0 453.0 548.0 1778.0 775.0 824.0 1952.0 962.0 933.0 432.0 1169.0 6…
K08167 smvA	qacA	lfrA; MFS transporter	DHA2 family	multidrug resistance protein 177.45 247.5 1397.88 396.1 537.87 183.0 286.25 282.75 211.75 1306.75 454.6 111.0 191.3 58.75 205.75 1179.75 124.75 55.0 134.25 1175.75 150.5 1022.75 162.38 219.0 270.87 142.5 240.0 1094.37 363.25 814.38 50.12 399.11 189.08 200.0 812.12 135.75 185.54 88.63 374.99 213.17 783.44 72.25 1800.96 633.25 116.25 240.0 182.25 123.75 111.12 137.79000000000002 870.5699999999999 7…
K08168 tetB; MFS transporter	DHA2 family	metal-tetracycline-proton antiporter 0.0 0.0 0.0 28.6 0.0 0.0 0.0 0.0 0.0 0.0 0.0 0.0 0.0 0.0 0.0 0.67 4.0 0.0 0.0 0.0 0.0 0.0 0.0 0.0 0.0 0.0 0.0 1.0 0.0 7.0 0.33 0.0 7.0 2.0 0.0 0.0 5.0 0.0 0.0 4.0 1.0 0.0 0.67 0.0 0.0 0.0 0.0 0.0 0.0 0.17 12.0 0.0 0.0 0.0 0.0 0.0 0.0 2.0 2.0 0.0 0.0 0.0 0.0 0.0 1.0 0.0 0.0 0.0 0.0 1.0 0.0 0.0 0.0 1.0 0.0 2.0 0.0 4.0 0.0 0.0 0.0 0.0 0.0 0.0 0.0 0.0 0.0 0.33 0.0…
K08169 yebQ; MFS transporter	DHA2 family	multidrug resistance protein 106.96 416.0 1083.51 141.9 302.52 55.4 33.0 35.33 84.5 16.0 180.3 21.8 192.34 160.88 31.87 645.0 52.3 126.11 160.73000000000002 939.25 95.42 626.99 44.24 108.34 119.69 45.8 130.65 957.86 143.78 396.59 66.83 117.07 25.27 50.13 457.66 35.4 154.36 372.14 224.62 98.6 270.5 80.75 576.3 416.25 23.3 107.7 119.75 55.5 75.99 67.33 265.98 280.13 128.21 495.0 384.06 11.07 51.15 …
K08170 norB	norC; MFS transporter	DHA2 family	multidrug resistance protein 0.12 2.0 0.38 10.0 1.12 12.75 28.0 0.5 7.5 0.5 0.75 0.0 5.88 0.25 2.0 1.5 4.0 0.75 12.0 2.25 2.5 14.25 1.88 0.5 5.12 0.5 2.0 1.12 5.5 14.62 0.62 12.25 7.75 0.5 1.37 12.0 32.87 1.13 1.62 0.0 1.25 0.75 0.62 2.5 0.75 1.25 9.75 0.0 1.12 3.0 4.38 0.0 5.38 13.5 0.62 2.0 1.25 2.25 0.75 29.38 7.0 6.62 23.62 1.25 3.87 10.25 15.5 2.5 2.0 66.4 1.0 0.25 4.0 0.0 146.0 12.0 10.25 7…
K08172 shiA; MFS transporter	MHS family	shikimate and dehydroshikimate transport protein 12.12 7.5 6.38 0.0 1.12 10.5 0.0 3.0 21.5 0.5 0.0 2.0 9.88 0.25 1.0 5.0 1.0 0.75 2.0 2.25 2.25 0.25 1.38 2.0 7.12 0.0 0.75 0.62 1.25 3.12 3.12 0.0 0.0 5.5 22.62 5.0 6.12 1.38 25.28 0.0 0.5 4.75 3.62 21.25 2.0 1.5 10.75 0.0 4.62 1.0 1.38 0.0 2.38 18.0 0.62 1.34 1.25 17.0 0.75 2.38 6.5 8.120000000000001 21.62 7.0 6.12 8.0 139.25 2.5 6.0 25.0 4.25 0.0…
K08173 ydfJ; MFS transporter	MHS family	metabolite:H+ symporter 3.12 2.5 29.38 11.0 17.12 0.5 0.0 4.0 1.5 2.5 4.0 0.0 1.88 1.25 6.0 23.0 3.0 0.75 2.0 4.25 8.25 22.25 4.38 3.0 21.12 4.0 9.75 4.62 8.25 4.12 1.12 8.0 9.0 5.5 4.62 0.0 1.12 0.38 11.95 0.0 12.5 1.75 3.62 24.25 3.0 6.5 5.75 0.0 0.62 1.0 6.38 12.0 4.38 19.0 8.62 1.67 1.25 3.0 12.75 14.38 3.5 2.12 14.62 19.0 22.12 26.0 67.25 6.5 0.0 5.0 3.25 0.0 0.0 0.0 0.0 4.0 4.0 11.75 11.0 1…
K08174 glcP; MFS transporter	FHS family	glucose/mannose:H+ symporter 0.0 0.0 0.0 0.0 0.0 0.0 0.0 0.0 0.0 0.0 0.0 0.0 0.0 0.0 0.0 0.0 0.0 0.0 0.0 0.0 0.0 0.0 0.0 0.0 0.0 0.0 0.0 0.0 0.0 0.0 0.0 0.0 0.0 0.0 0.0 0.0 0.0 0.0 0.0 0.0 0.0 0.0 0.0 0.0 0.0 0.0 0.0 0.0 0.0 0.0 0.0 0.0 0.0 0.0 0.0 0.0 0.0 0.0 0.0 0.0 0.0 0.0 0.0 0.0 0.0 0.0 0.0 0.0 0.0 0.0 0.0 0.0 0.0 0.0 0.0 0.0 0.0 0.0 0.0 0.0 0.0 0.0 0.0 0.0 0.0 0.0 0.0 0.0 0.0 0.0 0.0 0.0 0.…
K08177 oxlT; MFS transporter	OFA family	oxalate/formate antiporter 116.87 410.25 1064.88 2908.75 690.37 116.25 3188.6000000000004 4029.17 43.42 2015.0 845.25 1794.5 142.38 712.25 36.0 552.75 2687.75 597.75 49.5 930.25 5407.25 549.25 11474.38 2981.26 86.37 6213.5 120.75 1047.79 3632.25 213.87 2700.87 102.5 215.75 60.75 413.12 6236.0 102.62 3500.13 181.2 44.25 912.5 30.5 5870.37 409.25 28.5 9824.5 6950.25 5292.25 4405.87 69.5 4254.38 172…
K08178 JEN; MFS transporter	SHS family	lactate transporter 6.12 154.5 1007.05 85.0 132.45 8.5 15.0 7.0 6.5 12.5 27.0 6.0 91.88 25.58 25.67 449.67 5.0 24.08 38.33 861.25 53.92 446.92 8.379999999999999 44.67 56.45 23.0 108.75 273.62 119.58 81.12 8.79 72.0 21.67 33.83 330.62 10.0 24.12 13.38 137.95000000000002 8.0 93.5 4.75 45.29 353.25 3.0 72.5 61.75 12.0 31.62 24.33 93.05 111.0 72.05 398.0 151.62 3.0 24.25 15.0 348.08 282.38 97.83 39.1…
K08191 exuT; MFS transporter	ACS family	hexuronate transporter 1299.26 1310.5 5122.71 1394.8 3424.67 1199.8 13569.25 961.42 2052.0 9148.75 821.1 818.3000000000001 978.79 1420.68 1262.32 3025.17 959.35 1797.71 1002.38 4790.75 884.67 3505.7200000000003 1466.09 1745.92 1608.94 873.6 1228.3 2470.29 1798.98 3433.01 417.13 2126.3 1464.62 1570.93 2470.46 913.55 1221.61 802.64 1292.97 1249.2 2021.5 2162.92 2047.73 2676.25 855.35 1317.9 1249.75…
K08193 SLC17A; MFS transporter	ACS family	solute carrier family 17 (sodium-dependent inorganic phosphate cotransporter)	other 0.0 0.0 0.0 0.0 0.0 0.0 0.0 0.0 18.0 0.0 0.0 0.0 0.0 0.0 0.0 0.0 0.0 0.0 0.0 0.0 0.0 0.0 0.0 0.0 0.0 0.0 0.0 0.0 0.0 0.0 0.0 0.0 0.0 0.0 0.0 0.0 0.0 0.0 0.0 0.0 0.0 0.0 0.0 0.0 0.0 0.0 0.0 0.0 0.0 0.0 0.0 0.0 0.0 0.0 0.0 0.0 0.0 0.0 0.0 0.0 0.0 0.0 0.0 0.0 0.0 0.0 0.0 0.0 0.0 9.0 0.0 0.0 0.0 0.0 0.0 0.0 0.0 0.0 0.0 0.0 0.0 0.0 0.0 0.0 0.0 0.0 0.0 0.0 0.0 0.0 0.0 0.0 0.0 0.0 0.0 0.0 0.0 0.0 …
K08194 dgoT; MFS transporter	ACS family	D-galactonate transporter 129.45999999999998 264.5 1233.68 210.4 216.77 154.4 86.25 65.25 170.75 63.25 69.8 109.3 206.09 71.71000000000001 228.29 577.09 68.55 58.86 171.81 1028.75 160.84 579.49 145.99 100.34 253.77 144.3 195.4 336.11 312.11 326.01 74.5 317.9 144.69 180.96 485.16 113.15 170.61 108.89 222.37 131.6 303.0 78.75 181.8 556.25 107.05 197.2 175.25 102.25 101.16 128.16 355.48 228.3 215.63…
K08195 pcaK; MFS transporter	AAHS family	4-hydroxybenzoate transporter 797.94 588.5 2345.1600000000003 1221.8 806.99 1380.8 113.75 572.25 1177.75 246.75 793.7 949.6 854.41 171.6 1545.65 1594.25 684.85 154.65 1037.55 1902.5 846.25 1568.8 1381.96 292.0 1693.49 982.1 898.05 498.49 1777.9 2640.3 413.34 2230.41 1518.45 1549.1 1672.34 968.05 1322.49 702.51 791.31 1175.7 2147.44 683.5 2384.28 1944.5 997.35 1161.9 1054.0 854.25 658.34 832.12 29…
K08196 mucK; MFS transporter	AAHS family	cis	cis-muconate transporter 82.5 59.0 253.5 132.5 122.08 138.0 17.25 57.08 100.25 23.75 132.76 99.0 78.25 19.5 179.75 189.08 63.25 15.58 101.25 174.5 83.25 166.67 133.75 32.67 181.75 109.5 94.25 61.75 201.5 298.82 48.5 242.17 121.75 138.0 222.5 96.75 117.75 69.25 87.99 114.5 296.0 61.5 375.91 221.5 99.75 121.5 96.0 82.25 64.83 90.24 354.17 210.33 121.25 273.25 372.25 128.25 62.5 246.75 110.5 103.83 …
K08217 mef; MFS transporter	DHA3 family	macrolide efflux protein 3.83 148.17 971.0 88.0 137.0 8.0 218.33 3.0 11.5 15.5 23.0 7.17 87.0 37.0 16.0 448.0 9.0 38.0 24.0 853.33 24.0 465.0 4.0 140.5 33.0 19.83 99.0 260.0 111.0 83.0 3.0 64.67 12.5 30.83 332.0 10.0 23.33 16.0 136.33 8.5 81.0 4.0 51.0 337.67 0.0 71.17 56.33 12.83 33.0 19.0 85.17 101.0 55.0 383.0 143.17 2.0 23.0 13.17 339.17 266.0 102.5 37.83 79.0 62.67 203.0 5.0 35.0 8.33 19.17 …
K08218 ampG; MFS transporter	PAT family	beta-lactamase induction signal transducer AmpG 5267.889999999999 4607.21 8486.0 4574.59 16236.27 3372.05 21713.44 2345.73 5000.16 13504.75 2838.1800000000003 2203.38 2622.42 5558.53 3576.22 8568.2 2330.69 4411.1 7947.89 8971.630000000001 2596.69 13783.6 4570.139999999999 10691.37 5316.79 2334.9700000000003 3063.5600000000004 23339.0 4511.610000000001 9862.33 2574.87 6225.999999999999 4191.49 423…
K08219 UMF2; MFS transporter	UMF2 family	putative MFS family transporter protein 6.12 148.5 994.38 85.0 118.12 8.5 7.0 3.0 6.5 6.5 23.0 6.0 91.88 21.25 22.0 444.0 2.0 20.75 26.0 855.25 26.25 451.25 5.38 27.0 40.12 21.0 108.75 255.62 110.25 76.12 1.12 64.0 12.0 24.5 340.62 10.0 28.12 12.38 154.95000000000002 8.0 81.5 4.75 44.62 355.25 1.0 71.5 65.75 12.0 37.62 20.0 83.38 99.0 61.38 389.0 143.62 2.67 26.25 12.0 350.75 278.38 85.5 42.12 88…
K08221 yitG	ymfD	yfmO; MFS transporter	ACDE family	multidrug resistance protein 0.0 3.0 0.0 0.0 1.0 3.0 0.0 0.0 0.0 0.0 0.0 4.0 0.0 4.0 3.0 0.0 1.0 6.0 0.0 5.0 1.0 6.0 0.0 1.0 0.0 6.0 5.0 4.0 1.0 25.0 0.0 9.0 0.0 4.0 0.0 2.0 2.0 3.0 0.0 4.0 8.0 2.0 0.0 2.0 5.0 0.0 2.0 8.0 2.0 0.0 6.0 0.0 3.0 0.0 8.0 0.0 0.0 6.0 0.0 8.0 6.0 2.0 0.0 0.0 0.0 4.0 5.0 0.0 0.0 1.0 0.0 2.0 0.0 1.0 0.0 9.0 0.0 0.0 2.0 7.0 0.0 0.0 4.0 3.0 4.0 8.0 1.0 0.0 0.0 2.0 0.0 0.0 1…
K08222 yqgE; MFS transporter	YQGE family	putative transporter 0.0 3.0 0.0 43.0 1.0 3.0 0.0 0.0 0.0 0.0 0.0 4.0 0.0 25.0 3.0 0.0 1.0 23.0 0.0 5.0 1.0 6.0 0.0 1.0 7.0 6.0 5.0 4.0 2.0 25.0 0.0 9.0 0.0 4.0 0.0 2.0 2.0 3.0 0.0 4.0 8.0 2.0 0.0 8.0 5.0 0.0 3.0 8.0 3.0 0.0 6.0 0.0 4.0 0.0 8.0 0.0 0.0 6.0 0.0 8.0 6.0 2.0 0.0 5.0 0.0 4.0 5.0 2.0 0.0 1.0 5.0 2.0 0.0 1.0 0.0 9.0 0.0 0.0 2.0 7.0 0.0 0.0 4.0 3.0 4.0 8.0 2.0 0.0 7.0 2.0 0.0 0.0 12.0 0…
K08223 fsr; MFS transporter	FSR family	fosmidomycin resistance protein 672.72 603.5 2796.75 1162.4 1027.78 1045.9 3430.7 774.1700000000001 930.84 3059.5 774.6800000000001 673.8 708.58 224.88 1033.87 2083.5 542.3 235.61 765.23 2431.75 667.92 1975.99 1007.73 1430.36 1207.4499999999998 691.8 764.15 1444.46 1348.28 2275.47 277.59000000000003 1664.5700000000002 1191.77 1200.13 1708.92 726.4 991.95 524.88 826.83 931.6 1721.0 518.25 2584.68 …
K08224 ynfM; MFS transporter	YNFM family	putative membrane transport protein 1471.59 1043.63 3897.25 1371.5300000000002 2367.28 1172.4 868.5 554.08 1127.0 1297.75 915.52 785.55 897.38 739.38 1237.12 2800.67 667.3 686.8599999999999 1218.36 3808.25 884.42 2934.49 1472.48 1869.21 1690.4499999999998 850.3 1105.9 11455.99 1768.53 2926.61 480.29 1989.43 1363.6 1374.38 2513.79 853.27 1381.29 755.89 1222.5 1072.35 2109.69 868.38 2736.82 2485.25…
K08225 entS; MFS transporter	ENTS family	enterobactin (siderophore) exporter 31.12 11.5 24.05 6.0 22.45 0.5 8.0 2.0 23.5 4.5 6.0 0.0 4.88 7.58 20.67 10.67 0.0 6.08 14.33 6.25 23.92 2.92 7.38 17.67 7.45 2.0 6.75 18.62 1.58 59.12 9.79 0.0 12.67 7.83 0.62 0.0 7.12 2.38 23.28 7.0 0.5 1.75 15.29 16.25 5.0 1.5 5.75 0.0 0.62 5.5 4.05 4.0 17.05 0.0 8.62 0.67 1.25 0.0 7.08 13.38 13.83 5.12 21.95 17.0 4.79 29.0 60.25 7.5 2.67 84.67 89.92 6.0 2.0 …
K08226 pucC; MFS transporter	BCD family	chlorophyll transporter 786.33 856.84 165.0 65.0 582.34 63.66 739.66 160.0 922.0 398.32 81.16 52.0 177.34 889.5 128.0 149.0 75.0 659.84 358.82 169.84 63.84 247.5 244.5 572.34 339.0 103.0 86.66 790.0 7.0 786.34 113.16 220.5 289.16 291.5 80.0 192.5 431.66 305.0 120.5 269.35 61.5 347.0 273.84000000000003 76.66 95.0 85.5 113.66 373.66 46.16 156.0 117.84 115.84 232.0 158.84 230.16 53.5 60.5 380.66 220…
K08227 lplT; MFS transporter	LPLT family	lysophospholipid transporter 19.62 170.5 1132.38 107.5 165.62 18.17 7.0 3.0 12.5 6.5 31.0 6.0 120.88 25.75 28.0 516.5 7.0 28.75 26.0 859.25 34.25 486.75 5.38 30.5 55.12 21.0 113.75 269.62 122.25 102.12 1.12 72.0 13.0 25.5 410.62 16.0 33.120000000000005 19.380000000000003 174.95 8.0 94.5 4.75 73.62 395.75 6.0 87.5 81.75 12.0 37.62 39.0 100.38 121.33 101.38 477.0 158.62 2.67 34.25 62.0 402.75 321.3…
K08234 yaeR; glyoxylase I family protein 1706.27 2104.74 2120.41 1894.52 9253.48 146.59 1100.84 273.14 1693.58 236.79 655.1600000000001 69.58 349.99 2797.36 101.44 4041.81 462.64 1633.17 4316.24 2375.25 248.17 8783.869999999999 910.54 1018.77 722.0899999999999 146.34 591.86 4290.04 298.08 1915.56 507.88 652.95 404.31 177.82999999999998 3793.24 575.46 624.78 699.77 2384.37 347.09000000000003 958.3…
K08246 CPI1; cycloeucalenol cycloisomerase [EC:5.5.1.9] 0.0 1.0 10.0 0.0 163.0 0.0 18.0 0.0 4.0 60.0 7.0 0.0 0.0 38.0 0.0 0.0 7.0 27.0 0.0 0.0 2.0 1.0 1.0 20.0 0.0 0.0 0.0 15.0 0.0 12.0 0.0 3.0 0.0 13.0 1.0 0.0 0.0 7.0 0.0 0.0 0.0 1.0 0.0 3.0 0.0 0.0 2.0 0.0 5.0 0.0 5.0 2.0 11.0 8.0 10.0 0.0 0.0 5.0 2.0 6.0 168.0 0.0 15.0 1.0 0.0 1.0 6.0 2.0 18.0 0.0 36.0 21.0 3.0 7.0 0.0 13.0 0.0 0.0 0.0 0.0 0.0…
K08252 E2.7.10.1; receptor protein-tyrosine kinase [EC:2.7.10.1] 349.0 113.5 82.0 10.0 282.0 0.0 7.0 15.0 215.0 10.0 44.0 3.0 5.0 440.0 9.0 32.5 94.5 607.0 162.5 81.5 21.0 80.0 19.0 559.0 169.0 0.0 25.0 2150.0 7.0 289.0 325.5 4.0 11.0 18.0 14.0 36.0 50.0 74.0 12.0 17.5 45.0 115.0 42.0 14.0 2.0 3.0 45.0 19.0 29.0 67.0 76.0 36.0 989.0 46.0 70.0 0.0 28.0 88.0 21.0 796.5 2762.0 39.0 266.0 12.0 28.0 0…
K08253 E2.7.10.2; non-specific protein-tyrosine kinase [EC:2.7.10.2] 5.0 0.0 3.0 0.0 4.0 0.0 8.0 0.0 0.0 48.0 0.0 0.0 0.0 37.0 0.0 0.0 0.0 15.0 5.0 2.5 9.0 0.0 0.0 179.0 3.0 0.0 0.0 0.0 2.0 6.0 0.0 0.0 1.0 0.0 0.0 0.0 0.66 0.0 0.66 0.0 0.0 6.0 5.0 0.0 0.0 0.0 0.0 0.0 0.0 0.0 0.0 0.0 2.0 0.0 0.0 0.0 0.0 0.0 0.0 0.0 5.0 0.0 0.0 0.0 0.0 0.0 3.0 40.0 0.0 1.0 11.0 13.0 0.0 0.66 0.0 0.0 0.0 0.0 9.34 0.…
K08255 cdr; CoA-disulfide reductase [EC:1.8.1.14] 0.0 0.5 0.0 6.0 0.0 7.25 14.0 0.5 3.0 0.0 0.75 0.0 2.0 0.0 2.0 0.5 2.0 0.0 6.0 0.0 0.25 7.0 0.5 0.5 3.0 0.5 1.25 0.5 3.25 7.5 0.5 7.25 4.75 0.0 0.75 6.0 16.75 0.75 1.0 0.0 0.75 0.0 0.0 1.25 0.75 0.75 2.0 0.0 0.5 2.0 4.0 0.0 2.0 7.5 0.0 2.0 0.0 2.25 0.0 14.0 2.5 4.5 9.0 1.25 1.75 5.25 8.25 0.0 2.0 33.2 0.75 0.25 2.0 0.0 73.0 6.0 7.25 3.25 5.75 2.25…
K08256 pimA; phosphatidyl-myo-inositol alpha-mannosyltransferase [EC:2.4.1.345] 15.5 108.0 33.0 57.6 274.5 24.0 114.0 0.0 67.0 6.0 51.0 4.0 37.67 217.0 0.0 91.67 28.0 274.0 27.0 55.0 8.0 130.0 11.5 73.0 64.0 14.0 24.0 72.0 31.0 166.5 11.83 30.5 47.33 21.0 92.0 15.0 61.67 13.0 72.0 31.0 53.0 52.0 251.67 77.0 4.0 0.0 51.0 21.0 43.0 32.17 151.5 109.5 59.0 173.67 69.0 4.5 27.0 49.0 86.0 112.0 79.0 32…
K08258 sspB2	sspP	scpA; staphopain A [EC:3.4.22.48] 0.0 0.0 0.0 4.0 0.0 5.0 14.0 0.0 3.0 0.0 0.0 0.0 2.0 0.0 0.0 0.0 2.0 0.0 6.0 0.0 0.0 7.0 0.0 0.0 0.0 0.0 0.0 0.0 2.0 7.0 0.0 5.0 3.0 0.0 0.0 6.0 15.0 0.0 0.0 0.0 0.0 0.0 0.0 0.0 0.0 0.0 2.0 0.0 0.0 0.0 0.0 0.0 1.0 6.0 0.0 0.0 0.0 0.0 0.0 14.0 2.0 0.0 9.0 0.0 1.0 5.0 7.0 0.0 0.0 24.0 0.0 0.0 2.0 0.0 73.0 6.0 3.0 1.0 2.0 1.0 0.0 0.0 4.0 7.0 0.0 2.0 0.0 1.0 2.0 5.0 …
K08259 lytM; lysostaphin [EC:3.4.24.75] 2.0 0.5 0.0 2.0 0.0 2.25 0.0 2.5 0.0 0.0 0.75 0.0 0.0 0.0 2.0 0.5 0.0 0.0 0.0 0.0 0.25 0.0 0.5 0.5 3.0 0.5 1.25 0.5 1.25 4.0 0.5 2.25 6.25 0.0 0.75 0.0 3.75 0.75 3.0 0.0 0.75 0.0 0.0 1.25 0.75 0.75 0.0 6.5 0.5 2.0 4.0 0.0 1.0 1.5 0.0 2.0 0.0 2.25 0.0 5.0 0.5 4.5 0.0 1.25 0.75 0.25 1.25 0.0 15.0 0.0 2.25 0.25 0.0 2.0 0.0 0.0 4.25 2.25 3.75 1.75 0.0 0.0 0.0 1…
K08260 cbiZ; adenosylcobinamide hydrolase [EC:3.5.1.90] 0.0 0.0 0.0 0.0 0.0 0.0 0.0 0.0 0.0 0.0 0.0 0.0 0.0 0.0 0.0 0.0 0.0 0.0 0.0 0.0 0.0 0.0 0.0 0.0 0.0 0.0 0.0 0.0 0.0 0.0 0.0 0.0 0.0 0.0 0.0 0.0 0.0 0.0 0.0 0.0 0.0 0.0 0.0 0.0 0.0 0.0 0.0 0.0 0.0 0.0 0.0 0.0 0.0 0.0 0.0 0.0 0.0 0.0 0.0 0.0 0.0 0.0 0.0 0.0 0.0 0.0 0.0 0.0 0.0 0.0 0.0 0.0 0.0 0.0 0.0 0.0 0.0 0.0 0.0 0.0 0.0 0.0 0.0 0.0 0.0 0.0…
K08261 E1.1.99.21; D-sorbitol dehydrogenase (acceptor) [EC:1.1.99.21] 410.17 603.6700000000001 443.17 325.0 822.5 84.33 1923.33 265.0 485.25 1927.66 176.32999999999998 79.5 218.17 718.3299999999999 49.67 531.9200000000001 170.5 590.2499999999999 376.49 456.67 263.34000000000003 954.67 181.0 791.59 347.83 63.5 122.83 1044.75 248.33 678.1700000000001 139.5 95.5 171.5 111.33 608.0 157.5 317.33 315.7…
K08276 eco; ecotin 141.12 235.5 1330.38 252.0 366.37 154.5 67.75 79.75 112.75 32.25 808.0 105.0 199.13 42.25 224.75 707.25 92.25 57.0 128.25 1016.25 131.5 689.75 137.13 61.5 236.87 131.5 202.0 356.37 309.75 827.37 54.62 349.5 141.75 197.5 567.12 124.75 151.87 95.63 270.7 144.5 838.5 66.25 1003.62 571.25 103.75 211.0 187.75 109.25 109.12 127.0 1451.38 954.5 235.63 764.25 1107.87 130.92 98.75 363.7…
K08277 caiF; transcriptional activator CaiF 3.0 146.0 971.0 81.5 113.5 8.0 7.0 3.0 5.0 6.0 23.0 6.0 87.0 18.5 16.0 450.5 2.0 18.0 24.0 853.0 24.0 450.5 4.0 28.5 32.0 19.0 99.0 255.0 110.0 76.0 0.0 64.0 12.0 24.0 332.0 10.0 23.0 11.0 145.33 8.0 81.0 3.0 41.0 342.5 0.0 74.0 56.0 12.0 31.0 19.0 83.0 99.0 53.0 385.0 143.0 2.67 23.0 12.0 343.0 271.0 83.0 37.0 75.0 61.0 210.0 5.0 33.0 8.0 6.0 123.5 28.…
K08279 caiE; carnitine operon protein CaiE 6.0 11.5 88.0 5.5 71.0 0.0 7.5 3.5 7.0 0.0 4.5 0.0 0.0 25.5 0.0 12.0 0.0 22.5 0.0 26.0 0.0 13.0 1.0 20.5 2.0 0.0 0.0 114.0 4.0 16.5 8.5 0.0 0.0 3.0 6.0 0.0 4.5 11.0 79.83 0.0 0.0 9.0 0.0 7.5 0.0 8.0 11.0 0.0 0.0 2.0 3.0 0.0 9.5 11.0 0.0 0.67 0.0 1.0 5.5 113.5 2.0 0.0 6.0 1.0 9.5 0.0 4.0 6.0 2.0 1.5 34.0 22.0 19.0 3.0 0.0 1.5 0.0 3.0 0.0 23.5 0.0 0.0 0.0 …
K08280 wbbJ; lipopolysaccharide O-acetyltransferase [EC:2.3.1.-] 0.0 0.0 0.0 0.0 0.0 0.0 0.0 0.0 0.0 0.0 0.0 0.0 0.0 0.0 0.0 0.0 0.0 0.0 0.0 0.0 0.0 0.0 0.0 0.0 0.0 0.0 0.0 0.0 0.0 0.0 0.0 0.0 0.0 0.0 0.0 0.0 0.0 0.0 0.0 0.0 0.0 0.0 0.0 0.0 0.0 0.0 0.0 0.0 0.0 0.0 0.0 0.0 0.0 0.0 0.0 0.0 0.0 0.0 0.0 0.0 0.0 0.0 0.0 0.0 0.0 0.0 0.0 0.0 0.0 0.0 0.0 0.0 0.0 0.0 0.0 0.0 0.0 0.0 0.0 0.0 0.0 0.0 0.0 0.…
K08281 pncA; nicotinamidase/pyrazinamidase [EC:3.5.1.19 3.5.1.-] 2495.23 2801.1800000000003 2817.44 3820.64 5878.86 453.57 13760.02 4794.56 2412.75 8552.61 2396.9300000000003 2101.03 852.23 4017.89 420.72 2507.07 3351.69 4518.1900000000005 1169.1799999999998 2571.25 6401.0 3474.27 12090.39 8887.41 1671.87 6565.39 713.4300000000001 6609.37 4433.95 4425.75 3265.58 1250.13 962.32 881.3 2212.92 6826.…
K08282 E2.7.11.1; non-specific serine/threonine protein kinase [EC:2.7.11.1] 1448.64 1261.3 1241.67 1674.38 8415.95 194.58 1284.83 165.75 939.25 1017.91 199.2 151.85 171.13 2612.08 200.92 3165.42 231.25 1412.45 4372.62 1961.17 265.84000000000003 8000.17 913.0 1689.46 475.58 159.75 571.33 4046.92 311.33000000000004 1001.22 504.62000000000006 576.5 295.75 259.33000000000004 3290.62 599.62 301.33 37…
K08289 purT; phosphoribosylglycinamide formyltransferase 2 [EC:2.1.2.2] 2750.54 2944.79 4187.83 2836.4400000000005 9438.66 1280.63 9750.84 1015.89 2135.99 1070.75 1686.26 840.28 1132.42 2664.87 1387.55 5754.2 830.44 1279.49 5512.23 4047.3 1068.02 10493.93 2171.64 2917.02 2124.21 945.14 1294.39 13478.78 1876.28 4531.03 1325.28 2375.0 1604.5700000000002 1619.86 5610.71 1352.27 1842.21 1482.14 3220.…
K08295 abmG; 2-aminobenzoate-CoA ligase [EC:6.2.1.32] 831.67 778.17 1806.0 845.5 1280.67 975.83 765.3299999999999 634.0 1070.0 2356.16 590.3299999999999 661.5 746.17 511.5 1001.5 1278.0 493.0 467.17 915.66 1737.17 690.17 1283.5 1070.5 856.67 1399.0 658.0 672.83 1600.5 1239.0 2410.17 328.33 1573.0 1199.33 1200.0 1143.0 726.0 1140.33 647.5 626.0 912.17 1532.5 678.9999999999999 1749.17 1473.33 710.0…
K08296 sixA; phosphohistidine phosphatase [EC:3.1.3.-] 8874.09 7843.06 7061.49 6888.42 23193.44 1736.71 31418.800000000003 6539.73 7440.63 15704.14 3407.24 3010.98 2236.17 11737.31 1784.72 8739.130000000001 5130.59 11794.43 7901.75 8244.970000000001 8008.46 16653.67 15370.97 19918.84 5320.6900000000005 7635.14 2449.42 43280.5 6281.15 11706.76 5196.65 4145.87 3094.6 2839.11 8586.54 8423.56 3719.84…
K08297 caiA; crotonobetainyl-CoA dehydrogenase [EC:1.3.8.13] 3.0 146.0 971.0 81.5 113.5 8.0 7.0 3.0 5.0 6.0 23.0 6.0 87.0 18.5 16.0 450.5 2.0 18.0 24.0 853.0 24.0 450.5 4.0 28.5 32.0 19.0 99.0 255.0 110.0 76.0 0.0 64.0 12.0 24.0 332.0 10.0 23.0 11.0 212.33 8.0 81.0 3.0 41.0 342.5 0.0 74.0 56.0 12.0 31.0 19.0 83.0 99.0 53.0 385.0 143.0 2.67 23.0 12.0 343.0 271.0 83.0 37.0 75.0 61.0 210.0 5.0 33.0 …
K08298 caiB; L-carnitine CoA-transferase [EC:2.8.3.21] 3.0 146.0 971.0 81.5 113.5 8.0 7.0 3.0 5.0 6.0 23.0 6.0 87.0 18.5 16.0 450.5 2.0 18.0 24.0 853.0 24.0 450.5 4.0 28.5 32.0 19.0 99.0 255.0 110.0 76.0 0.0 64.0 12.0 24.0 332.0 10.0 23.0 11.0 212.33 8.0 81.0 3.0 41.0 342.5 0.0 74.0 56.0 12.0 31.0 19.0 83.0 99.0 53.0 385.0 143.0 2.67 23.0 12.0 343.0 271.0 83.0 37.0 75.0 61.0 210.0 5.0 33.0 8.0 6.…
K08299 caiD; crotonobetainyl-CoA hydratase [EC:4.2.1.149] 1568.67 1681.17 1756.5 598.5 3526.17 181.33 9330.83 361.0 1304.75 5075.66 378.33 161.5 462.67 2427.0 81.5 1481.25 319.0 2419.92 704.16 1625.67 805.1700000000001 2312.5 358.5 2169.92 1067.0 167.0 353.83000000000004 4829.25 451.0 2071.17 368.33 444.5 406.33 368.5 1461.0 382.0 660.3299999999999 633.25 934.33 552.6700000000001 678.0 686.5 1917…
K08300 rne; ribonuclease E [EC:3.1.26.12] 7955.889999999999 6160.88 6488.0 3646.19 18716.94 1836.38 17607.27 2904.39 20178.16 13322.91 2435.51 1117.38 2092.76 7835.030000000001 1998.72 14036.2 1621.19 6607.099999999999 8070.05 7887.3 10126.36 13729.77 7013.64 10307.21 4551.79 3680.97 16578.39 32422.17 2700.61 9200.83 2539.53 4022.17 6417.650000000001 4865.9400000000005 9342.21 4202.27 4576.21 287…
K08301 rng	cafA; ribonuclease G [EC:3.1.26.-] 4450.34 4607.82 5933.0 3563.09 16812.6 1472.1699999999998 28237.47 1856.48 4575.21 27325.08 1610.5100000000002 1020.48 1473.62 7556.660000000001 1494.72 7302.37 1806.59 7759.65 6809.84 6651.63 1763.29 13706.0 2990.14 17505.670000000002 3490.83 1159.9700000000005 2016.76 19811.83 2211.81 7305.429999999999 2524.01 3213.2 2118.19 2126.94 6875.71 1675.27 2283.51 304…
K08302 gatY-kbaY; tagatose 1	6-diphosphate aldolase GatY/KbaY [EC:4.1.2.40] 45.97 225.16000000000005 1111.76 107.5 179.5 17.73 51.0 6.0 44.5 13.74 42.81 8.0 126.53 36.34 22.0 512.45 12.0 53.010000000000005 43.0 863.63 59.02 482.75 12.88 50.92 76.18 29.0 111.13 303.5 122.25 129.97 3.26 76.53999999999999 16.5 32.81 401.12 25.0 56.97 27.19 233.6 12.0 100.96 7.74 77.08 373.75 4.0 92.65 86.28 13.0 34.239999999999995 43.0 116.92 1…
K08303 K08303; putative protease [EC:3.4.-.-] 6621.64 7319.02 10612.58 10920.88 19061.09 3008.65 67253.51000000001 12450.79 20594.209999999995 53069.740000000005 4049.86 6324.509999999999 2901.19 9997.62 3100.44 15835.35 7528.529999999999 8707.48 8957.689999999999 11293.39 21165.33 16051.52 31429.16 35675.93 6135.55 17127.36 17387.28 27455.25 11212.76 9997.240000000002 7774.6 5263.05 7724.58 5823…
K08304 mltA; membrane-bound lytic murein transglycosylase A [EC:4.2.2.-] 4241.29 3883.5 4575.04 1852.46 6381.780000000001 1471.71 17066.27 1579.39 3461.58 13387.91 2055.12 1016.03 1703.26 4100.86 1470.55 3766.11 1151.44 4116.99 2420.17 4464.55 1907.19 4616.35 2059.69 9209.17 3499.33 1077.2200000000005 1417.7199999999998 15413.62 2144.53 6706.139999999999 1667.2800000000002 3071.5600000000004 2043…
K08305 mltB; membrane-bound lytic murein transglycosylase B [EC:4.2.2.-] 5800.84 5065.96 6666.03 3749.32 17566.64 1761.2 8854.02 1594.39 4225.58 8526.08 1695.56 1173.78 1944.79 6381.25 1831.26 7554.12 1490.99 5306.58 7291.950000000001 8014.8 1933.78 13326.51 3306.32 8467.46 3744.95 1309.6899999999998 2376.79 28579.14 2876.31 7366.69 1717.84 3718.57 2356.51 2276.07 7247.839999999999 1964.09 2885.4…
K08306 mltC; membrane-bound lytic murein transglycosylase C [EC:4.2.2.-] 789.1 895.0 1666.0500000000002 220.89 1013.84 34.44 783.34 75.14 151.91 968.29 114.42 26.23 256.94 254.95 41.77 940.71 77.89 263.11 504.2000000000001 1695.89 232.06 1235.2 126.62 2400.74 230.63 80.09 286.92 10376.76 196.25 641.73 105.32 141.07 43.14 52.18 959.12 68.03999999999999 372.58 539.6 559.74 70.50999999999999 260.710…
K08307 mltD	dniR; membrane-bound lytic murein transglycosylase D [EC:4.2.2.-] 4808.969999999999 5190.03 6072.52 6396.6900000000005 18720.35 1559.8 37251.98 5913.04 5240.129999999999 18108.68 2540.71 2791.96 1495.61 8154.64 1503.16 7589.790000000001 4765.98 8301.669999999998 6973.0 6589.13 6985.79 14158.62 14474.13 21703.35 4305.27 7381.23 1955.87 21371.370000000003 5765.98 8028.969999999999 4589.53 3251.04 2…
K08308 mltE	emtA; membrane-bound lytic murein transglycosylase E [EC:4.2.2.-] 15.12 316.5 2103.38 186.5 272.62 25.5 14.0 6.0 17.5 12.5 54.0 12.0 207.88 43.75 44.0 957.5 9.0 46.75 50.0 1712.25 58.25 927.75 9.38 57.5 87.12 40.0 214.75 524.62 232.25 175.12 1.12 136.0 24.0 49.5 740.62 26.0 56.12 30.38 308.95 16.0 175.5 7.75 114.62 732.75 5.0 158.5 137.75 24.0 68.62 58.0 183.38 218.0 154.38 860.0 301.62 4.67 57.2…
K08309 slt; soluble lytic murein transglycosylase [EC:4.2.2.-] 7325.639999999999 6352.77 6516.84 6392.01 18659.67 1923.42 17559.59 6989.31 19900.57 18503.01 3098.1900000000005 2897.88 2124.09 7921.059999999999 2001.55 13846.679999999998 4283.94 6807.73 8119.89 7986.8 15458.19 13648.6 18560.31 12576.03 4433.35 9847.47 16529.89 31282.65 6139.9400000000005 8792.25 5244.09 4093.17 6412.070000000001 4…
K08310 nudB	ntpA; dihydroneopterin triphosphate diphosphatase [EC:3.6.1.67] 1230.59 1571.13 3577.88 2396.88 8469.65 1078.75 347.25 489.0 1376.0 256.0 510.42 707.85 823.76 2075.0 1073.5 4493.0 521.5 619.95 4812.38 3845.25 762.5 9197.25 1737.38 2764.12 1272.12 732.25 1168.17 2192.79 1410.75 2194.71 363.24 2000.5 1361.5 1232.5 4513.74 1155.87 1105.87 719.14 2641.57 866.17 1661.0 720.46 1500.16 1928.5 762.5 1231…
K08311 nudH; putative (di)nucleoside polyphosphate hydrolase [EC:3.6.1.-] 7012.639999999999 5761.13 6414.5 3602.34 18166.19 1692.63 12744.17 1787.7199999999998 4912.24 10111.91 2398.26 1135.88 2052.09 8020.030000000001 1693.2199999999998 7811.28 1562.44 7260.599999999999 7447.55 7623.8 2386.36 13754.27 3304.64 8166.950000000001 4413.04 1252.4700000000005 2274.3900000000003 32018.5 2660.11 8739.08…
K08312 nudE; ADP-ribose diphosphatase [EC:3.6.1.-] 2401.7200000000003 2284.54 3088.66 2083.42 10385.61 303.04999999999995 877.09 281.39 1214.41 499.92 552.5799999999999 171.88 557.5899999999999 3110.37 334.39 4732.12 366.69 1842.35 4903.06 3829.13 465.19 9779.77 1309.7199999999998 2031.94 945.62 290.64 931.06 14993.92 707.78 2055.73 1365.54 923.89 445.66 402.44 4645.54 722.44 811.38 956.22 2765.8…
K08313 fsaA	mipB; fructose-6-phosphate aldolase 1 [EC:4.1.2.-] 7.0 292.0 1942.0 158.0 214.0 16.67 14.0 6.0 10.0 12.0 46.0 12.0 174.0 36.0 32.0 882.0 4.0 36.0 48.0 1706.0 48.0 882.0 8.0 54.0 64.0 38.0 200.0 510.0 220.0 152.0 0.0 128.0 24.0 48.0 660.0 20.0 46.0 22.0 279.33 16.0 162.0 6.0 82.0 674.0 1.0 142.0 112.0 24.0 62.0 38.0 166.0 200.33 106.0 766.0 286.0 4.67 46.0 24.0 679.0 532.0 166.0 74.0 150.0 122.0 4…
K08314 fsaB	talC; fructose-6-phosphate aldolase 2 [EC:4.1.2.-] 0.62 2.0 0.38 0.0 2.12 0.5 139.0 0.0 1.5 0.5 0.0 0.0 1.88 0.25 0.0 1.0 0.0 0.75 0.0 2.25 2.25 0.25 1.38 17.5 2.12 0.0 0.75 0.62 0.25 2.12 0.12 0.0 0.0 0.5 0.62 1.0 1.12 0.38 11.95 0.0 0.5 0.75 0.62 1.25 0.0 0.5 5.75 0.0 0.62 1.0 0.38 0.0 2.38 0.0 0.62 0.67 1.25 0.0 0.75 1.38 3.0 2.12 5.62 0.0 1.12 0.0 0.25 2.5 0.0 0.0 3.25 1.0 0.0 2.0 0.0 0.0 0.0…
K08315 hycI; hydrogenase 3 maturation protease [EC:3.4.23.51] 21.12 187.5 1109.38 99.0 152.12 17.5 41.0 3.0 18.5 7.5 42.0 8.0 117.88 22.25 22.0 505.0 7.0 26.75 26.0 859.25 34.25 470.25 5.38 761.5 52.12 23.0 104.75 269.62 122.25 119.12 0.12 75.0 13.0 25.5 398.62 21.0 46.120000000000005 18.380000000000003 165.95 8.0 97.5 3.75 73.62 373.25 3.0 84.5 77.75 12.0 31.62 39.0 109.38 129.0 95.38 469.0 161.…
K08316 rsmD; 16S rRNA (guanine966-N2)-methyltransferase [EC:2.1.1.171] 6549.389999999999 5381.88 4923.5 2842.69 18055.94 750.88 18662.27 1416.39 4235.16 13051.41 1984.01 468.38 1502.26 8085.030000000001 711.72 6760.2 1087.19 7315.769999999999 6842.05 6395.8 1813.86 12722.77 2291.64 10467.21 3409.29 617.97 1701.39 31696.17 1493.11 7207.83 2247.03 2638.67 1417.65 1377.94 6505.21 1478.77 2150.71 233…
K08317 ybdH; uncharacterized oxidoreductase [EC:1.1.-.-] 0.0 0.0 47.0 32.0 142.0 0.0 0.0 0.0 3.0 0.0 9.0 0.0 8.0 14.0 0.0 56.0 3.0 16.0 0.0 11.0 3.0 8.0 0.0 4.0 3.0 0.0 5.0 16.0 0.0 0.0 3.0 0.0 0.0 1.0 21.0 1.0 4.0 0.0 25.33 4.0 4.0 0.0 11.0 5.0 0.0 11.0 9.0 0.0 4.0 2.0 13.0 0.0 4.0 17.0 3.0 0.67 0.0 12.0 22.0 35.0 32.0 14.0 13.0 0.0 12.0 0.0 0.0 4.0 0.0 4.0 10.0 0.0 0.0 0.0 0.0 11.0 0.0 0.0 1.0 …
K08318 yihU; 4-hydroxybutyrate dehydrogenase / sulfolactaldehyde 3-reductase [EC:1.1.1.61 1.1.1.373] 27.0 166.0 999.0 89.0 124.0 13.0 10.0 12.0 38.0 6.0 33.0 6.0 94.0 183.0 23.0 442.0 17.0 256.0 50.0 874.0 33.0 446.0 5.0 74.0 36.0 34.0 99.0 288.0 110.0 130.0 0.0 107.0 22.0 54.0 332.0 27.0 29.0 32.0 137.0 46.0 89.0 23.0 50.0 345.0 0.0 84.0 63.0 17.0 31.0 20.0 92.0 121.0 53.0 406.0 151.0 2.0 23.0 3…
K08319 ltnD; L-threonate 2-dehydrogenase [EC:1.1.1.411] 7.18 47.18 21.03 4.14 31.16 0.0 9.09 1.97 0.0 4.36 14.36 0.73 3.73 10.83 4.94 16.32 1.64 5.66 36.69 4.0 21.67 14.29 0.91 28.57 3.33 1.09 0.36 14.0 3.33 3.97 8.67 5.12 1.31 4.33 2.0 2.09 30.91 3.45 5.42 1.09 11.0 0.0 18.25 8.5 0.0 4.0 0.0 4.0 1.6900000000000002 5.59 16.34 8.33 15.67 2.0 6.0 0.0 1.0 1.55 9.51 24.78 59.0 0.0 17.15 0.0 8.67 0.0 …
K08320 nudG; (d)CTP diphosphatase [EC:3.6.1.65] 17.12 160.5 972.38 79.0 111.12 8.5 22.0 3.0 12.5 7.5 34.0 8.0 88.88 18.25 16.0 442.0 2.0 18.75 24.0 855.25 26.25 444.25 5.38 31.0 37.12 23.0 101.75 255.62 110.25 109.12 1.12 64.0 13.0 24.5 330.62 15.0 41.120000000000005 11.38 145.95000000000002 8.0 84.5 3.75 41.62 338.25 1.0 71.5 61.75 12.0 31.62 20.0 89.38 109.0 55.38 383.0 146.62 2.67 27.25 12.0 3…
K08321 lsrF; 3-hydroxy-5-phosphonooxypentane-2	4-dione thiolase [EC:2.3.1.245] 133.45 45.5 221.38 29.0 185.12 20.5 18.0 30.0 211.5 14.5 44.0 16.0 45.88 593.25 34.0 105.0 20.0 855.75 10.0 64.25 119.25 86.25 66.38 97.0 82.12 13.0 26.75 443.62 38.25 151.12 7.12 91.0 54.0 104.5 103.62 37.0 18.12 30.38 57.95 21.67 62.5 121.75 119.62 42.25 28.0 44.5 179.75 50.0 44.62 130.0 46.38 78.0 163.38 101.0 59.62 16.67 28.25 81.0 85.75 127.38 129.5 134.12 422…
K08322 rspB; L-gulonate 5-dehydrogenase [EC:1.1.1.380] 9.12 151.5 988.38 87.5 114.62 8.5 7.0 3.0 26.5 6.5 23.0 6.0 96.88 18.75 23.0 451.5 2.0 18.75 28.0 855.25 26.25 450.75 5.38 28.5 34.12 21.0 99.75 255.62 111.25 76.12 2.12 64.0 12.0 24.5 340.62 10.0 29.12 11.38 214.95 8.0 81.5 5.75 44.62 355.75 0.0 74.5 61.75 12.0 31.62 20.0 83.38 99.0 55.38 385.0 143.62 2.67 24.25 12.0 343.75 272.38 85.5 39.12…
K08323 rspA	manD; mannonate dehydratase [EC:4.2.1.8] 82.72 567.5 2252.88 277.5 1821.82 80.5 354.0 46.0 107.0 45.5 121.0 23.6 271.88 257.75 43.0 1174.0 32.5 208.45 214.5 2371.25 123.25 1445.25 503.38 356.5 221.12 67.0 398.25 1325.92 266.75 340.42 57.12 210.0 77.5 69.0 897.62 55.5 183.12 375.38 479.78 47.5 252.5 54.25 114.62 722.25 31.5 318.5 172.75 49.5 108.22 67.0 247.88 293.0 183.88 933.0 381.62 88.84 63.25…
K08324 sad; succinate-semialdehyde dehydrogenase [EC:1.2.1.16 1.2.1.24] 20.22 27.0 112.58 140.4 120.62 32.9 6.0 1.0 6.25 2.5 193.8 8.8 13.079999999999998 1.05 10.2 344.25 49.8 5.2 8.9 84.25 3.25 250.65 9.98 16.25 19.62 16.8 30.15 36.870000000000005 34.45 234.52 2.92 65.4 9.6 21.3 185.42 12.4 9.12 8.13 103.55 47.6 249.5 5.75 901.22 74.25 9.8 22.7 12.75 21.0 10.42 3.0 289.38 343.8 21.78 62.25 184.8…
K08325 yqhD; NADP-dependent alcohol dehydrogenase [EC:1.1.-.-] 1667.62 2340.79 3576.62 2307.7700000000004 7651.780000000001 1061.23 11295.34 791.64 1871.08 513.1700000000001 720.03 707.08 858.64 2948.9 1063.77 4245.2 667.39 1571.0700000000002 5203.16 3274.63 871.27 8923.2 1614.54 6507.02 1498.79 772.34 1025.91 2860.92 1408.25 2691.16 830.32 1867.99 1328.89 1293.56 4369.74 1212.46 1433.13 1352.219…
K08326 ypdF; aminopeptidase [EC:3.4.11.-] 3.0 146.0 971.0 79.0 107.0 8.0 7.0 3.0 5.0 6.0 23.0 6.0 87.0 18.0 16.0 441.0 2.0 18.0 24.0 853.0 24.0 441.0 4.0 27.0 32.0 19.0 99.0 255.0 110.0 76.0 0.0 64.0 12.0 24.0 330.0 10.0 23.0 11.0 145.33 8.0 81.0 3.0 41.0 337.0 0.0 71.0 56.0 12.0 31.0 19.0 83.0 99.0 53.0 383.0 143.0 2.67 23.0 12.0 339.0 266.0 83.0 37.0 75.0 61.0 203.0 5.0 33.0 8.0 6.0 122.0 28.0 …
K08328 GUCA1; guanylate cyclase activator 1 0.0 0.0 0.0 0.0 0.0 0.0 0.0 0.0 0.0 0.0 0.0 0.0 0.0 0.0 0.0 0.0 0.0 0.0 0.0 0.0 0.0 0.0 0.0 0.0 0.0 0.0 0.0 0.0 0.0 0.0 0.0 0.0 0.0 0.0 0.0 0.0 0.0 0.0 0.0 0.0 0.0 0.0 0.0 0.0 0.0 0.0 0.0 0.0 0.0 0.0 0.0 0.0 0.0 0.0 0.0 0.0 0.0 0.0 0.0 0.0 0.0 0.0 0.0 0.0 0.0 0.0 0.0 0.0 0.0 0.0 0.0 0.0 0.0 0.0 0.0 0.0 0.0 0.0 0.0 0.0 0.0 0.0 0.0 0.0 0.0 0.0 0.0 0.0 0.0…
K08344 scsB; suppressor for copper-sensitivity B 678.82 1321.58 1840.12 502.14 1888.67 168.06 1118.42 90.64 543.5 822.83 484.74 120.73 560.4300000000001 920.98 76.27 1412.7 186.64 991.04 768.0200000000001 1737.3000000000002 477.69 2078.2 277.29 1307.8200000000002 771.04 130.09 345.49 2369.0 466.25 1803.28 192.45 275.99 186.97 121.81 1515.62 228.09 629.2099999999999 733.2099999999999 846.86 289.76…
K08348 fdnG; formate dehydrogenase-N	alpha subunit [EC:1.17.5.3] 29.24 352.0 2218.76 203.0 314.24 35.0 29.0 6.0 31.0 14.0 73.0 14.0 235.76 45.5 44.0 1029.0 14.0 53.5 48.0 1718.5 68.5 956.5 10.76 65.0 101.24 42.0 209.5 539.24 244.5 210.24 0.24 144.0 25.0 51.0 801.24 37.0 75.24000000000001 36.760000000000005 331.9 16.0 192.0 7.5 141.24 757.5 6.0 175.0 155.5 24.0 63.24 78.0 206.76 248.0 190.76 942.0 320.24 5.34 67.5 124.0 783.5 620.76 …
K08349 fdnH; formate dehydrogenase-N	beta subunit 21.12 182.5 1109.38 101.5 158.62 17.5 22.0 3.0 18.5 7.5 42.0 8.0 117.88 22.75 22.0 514.5 7.0 26.75 24.0 859.25 34.25 479.75 5.38 34.5 52.12 23.0 104.75 269.62 122.25 111.12 0.12 72.0 13.0 25.5 400.62 21.0 46.120000000000005 18.380000000000003 165.95 8.0 97.5 3.75 70.62 378.75 3.0 87.5 77.75 12.0 31.62 39.0 106.38 129.0 95.38 471.0 161.62 2.67 35.25 62.0 391.75 310.38 122.5 73.12 197.…
K08350 fdnI; formate dehydrogenase-N	gamma subunit 21.12 182.5 1109.38 101.5 158.62 17.5 22.0 3.0 18.5 7.5 42.0 8.0 117.88 22.75 22.0 514.5 7.0 26.75 24.0 859.25 34.25 479.75 5.38 34.5 52.12 23.0 104.75 269.62 122.25 111.12 0.12 72.0 13.0 25.5 400.62 21.0 46.120000000000005 18.380000000000003 165.95 8.0 97.5 3.75 70.62 378.75 3.0 87.5 77.75 12.0 31.62 39.0 106.38 129.0 95.38 471.0 161.62 2.67 35.25 62.0 391.75 310.38 122.5 73.12 197…
K08351 bisC; biotin/methionine sulfoxide reductase [EC:1.-.-.-] 71.12 237.5 163.38 20.0 461.12 15.5 33.0 3.0 112.5 80.5 55.0 10.0 93.88 387.25 12.0 137.0 15.0 432.75 182.0 129.25 49.25 77.25 34.379999999999995 129.0 153.12 9.0 45.75 135.62 8.25 254.12 62.120000000000005 0.0 25.0 39.5 48.62 22.0 98.12 86.38 49.95 34.0 78.5 59.75 72.62 72.25 4.0 43.5 89.75 11.0 39.62 58.0 96.38 142.0 230.38 82.0 71…
K08352 phsA	psrA; thiosulfate reductase / polysulfide reductase chain A [EC:1.8.5.5] 120.5 46.0 3.0 0.0 36.0 12.0 4342.35 136.67000000000002 10.67 3944.0 0.0 0.0 0.0 31.0 0.0 0.0 1.0 32.0 1.0 0.0 3.0 2.0 0.0 4990.51 22.0 0.0 4.5 646.17 5.0 42.0 2.5 16.5 37.0 12.0 1.0 1.0 39.0 7.0 0.0 0.0 0.0 2.0 1.0 0.0 1.0 2.0 10.0 1.0 7.5 22.5 0.0 8.5 7.0 4734.0 10.0 0.0 0.0 8.0 0.0 5.0 34.0 7.0 0.0 0.0 2.0 4.0 0.0 0.0 19.…
K08353 phsB; thiosulfate reductase electron transport protein 0.0 0.0 0.0 0.0 0.0 0.0 0.0 0.0 0.0 0.0 0.0 0.0 0.0 0.0 0.0 0.0 0.0 0.0 0.0 0.0 0.0 0.0 0.0 0.0 0.0 0.0 0.0 0.0 0.0 0.0 0.0 0.0 0.0 0.0 0.0 0.0 0.0 0.0 11.33 0.0 0.0 0.0 0.0 0.0 0.0 0.0 0.0 0.0 0.0 0.0 0.0 0.0 0.0 0.0 0.0 0.67 0.0 0.0 0.0 0.0 0.0 0.0 0.0 0.0 0.0 0.0 0.0 0.0 0.0 0.0 0.0 0.0 0.0 0.0 0.0 0.0 0.0 0.0 0.0 0.0 0.0 0.0 0.0 0.…
K08354 phsC; thiosulfate reductase cytochrome b subunit 3.5 148.5 978.0 79.0 113.0 8.0 1663.0 56.0 7.0 6.0 23.0 6.0 87.0 21.0 16.0 441.0 2.0 18.0 24.0 853.0 24.0 444.0 4.0 3474.5 32.0 19.0 99.0 256.0 110.0 103.0 0.0 64.0 19.0 24.0 330.0 10.0 25.0 11.0 145.33 12.0 81.0 6.0 41.0 337.0 0.0 71.0 56.0 16.0 31.0 19.0 83.0 99.0 55.0 383.0 143.0 2.67 23.0 13.0 339.0 273.0 90.5 37.0 75.0 61.0 203.0 5.0 33…
K08355 aoxA; arsenite oxidase small subunit [EC:1.20.2.1 1.20.9.1] 0.0 0.0 0.0 0.0 40.0 0.0 24.0 0.0 19.0 0.0 0.0 0.0 0.0 0.0 0.0 0.0 0.0 0.0 0.0 0.0 0.0 0.0 0.0 13.0 0.0 0.0 0.0 0.0 0.0 0.0 0.0 0.0 0.0 0.0 0.0 0.0 0.0 0.0 0.0 0.0 0.0 1.0 0.0 0.0 0.0 0.0 0.0 0.0 0.0 0.0 0.0 0.0 0.0 0.0 0.0 0.0 3.0 0.0 0.0 0.0 0.0 0.0 0.0 0.0 0.0 0.0 0.0 0.0 0.0 0.0 36.0 0.0 0.0 0.0 0.0 0.0 0.0 0.0 0.0 0.0 0.0 0.0…
K08356 aoxB; arsenite oxidase large subunit [EC:1.20.2.1 1.20.9.1] 0.0 0.0 3.0 0.0 40.0 0.0 24.0 0.0 19.0 0.0 0.0 0.0 2.0 0.0 0.0 0.0 1.0 0.0 0.0 0.0 0.0 0.0 0.0 13.0 0.0 0.0 0.0 0.5 0.0 0.0 0.0 0.0 0.5 0.0 1.5 0.0 0.0 1.0 0.0 0.0 1.5 1.0 0.5 0.0 0.5 0.0 3.5 0.0 0.0 0.0 0.5 0.0 0.0 0.0 0.0 1.0 3.0 0.5 0.0 0.0 0.0 0.0 3.0 0.0 0.0 2.0 2.0 0.0 0.0 0.0 36.0 0.0 0.0 0.0 0.0 0.0 0.0 0.0 0.0 0.0 0.0 0.0…
K08357 ttrA; tetrathionate reductase subunit A 61.18 301.68 251.86 66.64 266.0 23.5 44.09 20.64 86.0 4.86 158.86 9.73 118.23 183.5 13.27 252.32 47.14 276.0 165.36 92.5 31.0 208.45 18.41 259.23 72.0 35.09 20.36 98.0 31.5 269.14 36.0 84.45 16.64 34.5 157.0 37.09 152.91 349.45 83.59 51.09 192.0 42.5 540.41 86.0 16.5 52.0 55.5 32.5 29.36 46.09 183.5 211.0 79.0 170.0 244.0 1.0 33.0 157.05 172.18 136.4…
K08358 ttrB; tetrathionate reductase subunit B 650.18 719.6800000000001 1804.86 827.64 692.0 1007.5 683.09 448.64 982.0 1102.36 501.86 666.73 750.23 312.5 1045.27 1180.32 508.14 422.0 902.36 1449.5 615.0 1138.45 1000.41 1419.73 1196.0 709.09 633.36 449.0 1217.5 1966.14 300.0 1724.45 1250.64 1186.5 1101.0 754.09 1110.91 836.45 575.59 830.09 1454.0 540.5 1402.41 1445.0 714.5 835.0 798.5 668.5 495.3…
K08359 ttrC; tetrathionate reductase subunit C 61.18 301.68 251.86 66.64 266.0 23.5 44.09 20.64 86.0 4.86 158.86 9.73 118.23 183.5 13.27 252.32 47.14 276.0 165.36 92.5 31.0 208.45 18.41 80.23 72.0 35.09 20.36 98.0 31.5 269.14 36.0 84.45 16.64 34.5 157.0 37.09 152.91 349.45 83.59 51.09 192.0 42.5 540.41 86.0 16.5 52.0 55.5 32.5 29.36 46.09 183.5 211.0 79.0 170.0 244.0 1.0 33.0 157.05 172.18 136.45…
K08363 merT; mercuric ion transport protein 517.9200000000001 412.42 449.0 330.25 959.17 173.25 245.83 189.75 323.75 71.91 2260.58 121.0 192.58 188.5 271.25 848.75 200.0 197.17 245.41 418.67 137.92000000000002 789.5 181.25 1036.17 349.5 142.0 154.07999999999998 1606.5 273.5 2198.67 79.58 386.5 199.83 302.25 467.5 174.25 253.08 181.25 298.5 306.92 1983.16 143.59 3194.92 316.83000000000004 127.25 2…
K08364 merP; periplasmic mercuric ion binding protein 417.92 412.42 436.0 330.25 799.17 179.25 226.83 186.75 229.75 69.91 1614.58 121.0 198.58 178.5 238.25 802.75 178.0 177.17000000000002 236.41000000000005 396.67 133.92000000000002 715.5 235.75 1005.17 327.5 139.0 153.07999999999998 1536.5 262.5 1726.67 79.58 365.5 172.83 272.75 446.0 160.25 258.08 145.25 313.0 269.42 1536.66 131.59 2626.92 320.…
K08365 merR; MerR family transcriptional regulator	mercuric resistance operon regulatory protein 1327.5 707.34 1031.0 664.5 2538.42 279.5 948.41 227.75 752.75 576.91 2946.43 182.67 342.58000000000004 923.5 351.75 1807.75 355.75 1119.42 539.41 1197.0 271.92 1983.0 367.5 1039.17 888.25 231.83 348.08 3968.25 440.0 3782.93 451.33 868.78 418.08 422.83 1360.5 430.75 438.08 369.75 692.37 427.17 3049.6 446.84 5973.51 625.0 156.25 328.67 465.66 300.91 358…
K08368 yaaU; MFS transporter	putative metabolite transport protein 102.22 208.5 1262.08 248.4 315.37 148.4 28.25 60.75 109.75 30.25 224.8 107.8 172.32999999999998 36.05 200.95 670.25 84.05 36.2 128.65 1058.75 110.5 661.15 140.73 65.5 220.87 132.3 208.4 346.37 324.95 466.77 50.42 322.9 136.35 167.3 632.9200000000001 109.15 150.87 87.63 257.63 126.1 449.5 68.25 633.22 549.25 102.55 203.2 160.75 93.25 98.92 114.0 524.38 396.8 1…
K08369 ydjE; MFS transporter	putative metabolite:H+ symporter 175.44 288.5 1486.83 352.4 536.98 205.8 58.25 73.75 179.25 39.25 279.48 120.6 222.58 92.93 235.82 884.09 100.35 109.14 148.38 1114.5 161.42000000000002 821.14 159.95999999999998 93.34 290.32 148.1 221.55 411.82 348.23 605.74 70.16999999999999 370.47 168.85000000000002 206.43 751.84 136.55 199.99 115.01 333.13 215.7 572.5 97.17 969.24 685.5 124.35 237.9 229.5 120.7…
K08372 pepD; putative serine protease PepD [EC:3.4.21.-] 27.5 4.0 45.0 19.6 18.5 5.0 63.0 10.0 33.0 4.0 23.0 0.0 1.67 9.0 11.0 26.67 10.0 3.0 2.0 5.0 12.0 11.0 13.5 1.0 41.0 4.0 19.0 14.0 19.0 84.5 1.83 32.5 62.33 15.0 8.0 16.0 73.67 0.0 12.0 32.0 46.0 7.0 23.67 9.0 7.0 7.0 0.0 6.0 0.0 7.17 38.5 37.5 5.0 37.67 52.0 3.5 0.0 35.0 16.0 24.0 31.0 4.67 41.5 20.0 20.0 13.0 27.0 1.0 7.0 577.5 1.0 0.0 0.…
K08384 spoVD; stage V sporulation protein D (sporulation-specific penicillin-binding protein) 102.0 40.81 82.0 87.0 213.0 14.12 571.75 172.75 198.0 7439.93 24.43 20.0 15.0 586.86 24.0 51.57 7.0 837.14 14.0 30.0 110.0 48.0 63.0 2694.25 27.14 18.0 15.0 348.33000000000004 9.0 138.0 7.14 90.0 29.0 103.0 38.0 26.0 15.0 27.43 19.0 9.0 30.0 124.14 59.0 14.0 28.0 19.0 164.82 58.0 48.0 119.0 33.0 39.29 12…
K08475 pgtB; two-component system	NtrC family	phosphoglycerate transport system sensor histidine kinase PgtB [EC:2.7.13.3] 23.35 68.23 141.38 20.0 44.38 9.23 218.5 0.0 12.0 25.81 19.380000000000003 2.0 30.65 4.23 6.0 63.38 5.0 8.62 8.0 8.379999999999999 28.77 39.0 0.0 23.42 27.42 4.0 9.38 30.38 12.0 35.85 4.0 9.54 1.0 5.3100000000000005 68.0 11.0 32.35 8.379999999999999 20.15 1.0 19.46 0.85 33.46 35.0 3.0 16.15 20.46 0.0 1.62 20.5 23.54 36.0…
K08476 pgtA; two-component system	NtrC family	phosphoglycerate transport system response regulator PgtA 19.85 51.23 141.38 20.0 44.38 9.23 15.0 0.0 12.0 2.31 19.380000000000003 2.0 30.15 4.23 6.0 63.38 5.0 8.62 8.0 8.379999999999999 28.77 39.0 0.0 8.92 21.92 4.0 9.38 30.38 12.0 35.85 4.0 9.54 1.0 5.3100000000000005 68.0 11.0 26.85 8.379999999999999 20.15 1.0 19.46 0.85 33.46 35.0 3.0 16.15 20.46 0.0 1.62 19.0 23.54 36.08 41.31 87.77 26.69 2.…
K08477 pgtE; outer membrane protease E [EC:3.4.21.-] 0.0 0.0 37.0 20.0 71.0 0.0 4.0 0.0 0.0 0.0 75.0 0.0 0.0 0.0 2.0 49.0 0.0 0.0 0.0 25.0 0.0 39.0 0.0 4.0 0.0 0.0 11.0 21.0 12.0 76.0 0.0 9.0 0.0 0.0 82.0 0.0 1.0 0.0 13.0 0.0 77.0 0.0 229.0 10.0 1.0 4.0 0.0 0.0 0.0 2.0 95.0 80.0 0.0 14.0 162.0 0.0 0.0 2.0 22.0 13.0 136.0 8.0 0.0 10.0 42.0 0.0 6.0 0.0 0.0 47.0 1.0 0.0 0.0 0.0 4.0 7.0 20.0 0.0 0.0 …
K08478 pgtC; phosphoglycerate transport regulatory protein PgtC 13.03 79.41 152.74 21.64 41.38 9.23 1.09 1.64 6.0 1.67 8.74 0.73 30.88 4.23 6.27 64.2 6.64 8.62 32.36 8.379999999999999 28.77 36.45 0.91 13.65 18.92 1.09 9.74 30.38 12.0 24.49 5.0 10.99 0.64 5.3100000000000005 68.0 8.09 40.76 9.83 20.24 2.09 16.46 0.85 34.370000000000005 35.0 3.0 16.15 20.46 1.0 2.9800000000000004 20.09 17.54 26.08 4…
K08479 sasA; two-component system	OmpR family	clock-associated histidine kinase SasA [EC:2.7.13.3] 312.5 145.5 25.0 1.0 11.5 5.0 24.0 61.0 233.0 2.0 15.0 0.0 2.0 18.0 3.0 17.0 6.5 14.0 31.0 0.5 3.5 1.5 82.5 15.0 170.5 9.0 5.0 28.0 1.0 233.5 6.5 18.5 117.0 15.5 1.0 6.5 141.5 10.5 14.5 7.0 1.5 106.0 36.5 10.0 20.0 11.5 3.5 97.5 12.5 72.0 8.5 9.5 42.0 15.0 32.5 5.5 3.5 188.0 42.0 348.0 10.5 24.0 47.5 0.0 10.0 0.0 18.5 13.5 119.5 0.0 27.0 22.0 4…
K08480 kaiA; circadian clock protein KaiA 312.5 145.5 25.0 1.0 11.5 5.0 24.0 61.0 233.0 2.0 15.0 0.0 2.0 18.0 3.0 17.0 6.5 14.0 31.0 0.5 3.5 0.5 82.5 15.0 170.5 9.0 5.0 28.0 1.0 233.5 6.5 18.5 117.0 15.5 1.0 6.5 141.5 10.5 14.5 7.0 1.5 106.0 36.5 10.0 20.0 11.5 3.5 97.5 12.5 72.0 8.5 9.5 42.0 15.0 32.5 5.5 3.5 188.0 42.0 348.0 10.5 24.0 47.5 0.0 10.0 0.0 18.5 13.5 119.5 0.0 27.0 22.0 4.0 40.0 1.5…
K08481 kaiB; circadian clock protein KaiB 354.0 160.0 37.0 1.0 25.5 7.84 24.5 68.5 265.5 65.0 17.0 0.0 6.0 29.0 3.0 19.5 11.5 26.0 43.0 3.5 5.5 4.5 86.0 15.5 188.0 15.0 5.0 35.5 1.0 250.5 9.0 24.5 147.5 23.0 2.0 8.5 229.0 17.5 16.5 8.5 1.5 114.5 43.0 26.0 26.5 11.5 3.5 108.0 14.5 94.0 13.0 18.16 48.0 21.0 33.5 6.5 5.5 201.0 46.0 360.0 12.0 34.0 64.5 0.0 10.0 15.0 23.5 21.0 215.0 2.0 66.5 31.5 8.0…
K08482 kaiC; circadian clock protein KaiC 1392.1 968.0 3121.54 1539.4 705.66 1951.57 832.5 869.5 1938.0 465.5 692.8 1299.8 1190.2 325.46000000000004 2004.54 1849.34 941.3 271.86 1514.06 2633.5 1272.84 1847.74 2044.6 573.34 2475.16 1302.8 1223.4 630.5 2336.86 3562.4 571.14 2996.9 2437.94 2291.46 1892.8 1363.9 2104.5 1015.5 978.76 1646.6 2293.5 1135.0 1705.94 2673.0 1412.3 1569.7 1474.5 1318.0 924.…
K08483 PTS-EI.PTSI	ptsI; phosphotransferase system	enzyme I	PtsI [EC:2.7.3.9] 2501.48 2307.39 4074.29 4405.24 5632.49 1286.1 12290.52 5039.23 2024.33 18786.6 1839.09 3016.4 1163.4299999999998 3397.0200000000004 1172.27 2947.94 3421.64 3462.17 1554.7 4193.96 6421.77 3117.2 13206.62 15080.41 2490.6800000000003 7171.42 1254.41 14460.329999999998 5123.0 3952.28 3419.42 2335.41 1723.12 1587.64 2535.37 7112.42 1789.13 5053.39 1427.52 1136.9299999999998 3084.04 …
K08484 PTS-EI.PTSP	ptsP; phosphotransferase system	enzyme I	PtsP [EC:2.7.3.9] 6406.22 5500.21 4750.83 5509.42 17243.77 625.71 16140.92 5224.889999999999 3751.49 11230.08 2541.01 2182.88 1416.09 8049.38 597.39 6529.2 3540.19 6619.759999999999 6389.39 6274.3 7058.360000000001 12968.94 13832.3 9078.53 2936.12 6721.64 1583.39 39240.0 4867.78 6453.57 4787.37 2076.67 1336.9899999999998 1133.44 6595.54 7514.77 2052.71 5642.47 4000.99 1225.7 3459.06 2356.49 10360…
K08485 PTS-HPR.PTSO	ptsO	npr; phosphocarrier protein NPr 1267.62 1755.54 2107.12 1607.0200000000002 8192.53 82.98 92.84 89.64 709.8299999999999 38.17 225.71 49.58 257.14 2334.4 45.77 3448.7 139.64 1049.0700000000002 4407.41 2521.13 197.27 8213.2 788.79 1161.77 304.54 87.34 584.24 4174.67 228.25 878.9200000000001 456.57 329.6 163.14 89.31 3568.74 513.96 417.13 627.97 2114.31 99.59 378.23 359.30999999999995 447.08 569.0 56…
K08566 pla; plasminogen activator [EC:3.4.23.48] 3.0 3.5 0.0 0.0 0.0 0.0 0.0 0.0 9.5 0.0 0.0 0.0 0.0 0.0 0.0 0.0 0.0 0.0 0.0 0.0 0.0 0.0 0.0 0.0 6.0 0.0 0.0 0.0 0.0 5.0 0.0 1.0 4.0 0.0 0.0 0.0 0.0 1.0 1.0 1.0 0.0 4.5 1.5 0.0 1.0 0.0 0.0 0.0 0.0 0.0 0.0 0.0 0.0 0.0 0.0 0.0 0.0 0.0 0.0 8.0 0.0 0.0 0.0 0.0 0.0 0.0 0.0 0.0 3.5 0.0 0.0 3.5 1.0 0.0 14.5 0.0 3.0 0.0 0.0 0.0 0.0 0.0 0.0 0.0 0.0 0.0 0.0 2…
K08591 plsY; glycerol-3-phosphate acyltransferase PlsY [EC:2.3.1.15] 8166.219999999999 6186.18 6607.33 3887.84 19033.19 1931.5 25726.33 3283.47 20526.91 25941.41 2352.74 1636.0500000000002 2098.09 8696.69 2030.22 13435.03 1635.44 7918.599999999999 8094.13 8035.63 10207.11 13357.27 7117.06 18904.2 4234.04 3857.8 16602.47 33460.08 2513.36 9011.82 2616.95 4157.9800000000005 6366.22 4977.52 8997.46 4…
K08600 srtB; sortase B [EC:3.4.22.70] 0.0 0.0 0.0 3.0 10.0 42.0 29.0 51.0 0.0 0.0 0.0 0.0 0.0 0.0 0.0 4.0 0.0 0.0 0.0 0.0 0.0 0.0 3.0 6.0 0.0 0.0 0.0 1.0 0.0 10.0 0.0 0.0 0.4 0.0 2.0 0.0 0.0 0.0 0.0 9.0 0.0 0.0 0.0 0.0 0.0 0.0 0.0 0.0 0.0 0.0 0.0 0.0 0.0 0.0 0.0 0.0 0.0 1.0 0.0 1.0 0.0 0.0 6.0 0.0 0.8 0.0 2.0 0.0 0.0 24.2 0.0 0.0 0.0 0.0 0.0 0.0 0.0 0.0 0.0 0.0 0.0 24.0 0.0 0.0 0.0 0.0 0.0 0.0 0.…
K08602 pepF	pepB; oligoendopeptidase F [EC:3.4.24.-] 3450.68 3015.88 1930.88 3960.5 6710.71 385.93 14301.99 5099.08 3242.25 18685.4 2454.3900000000003 2491.67 792.32 5059.09 220.5 2075.03 3374.0 5547.51 1299.16 2558.88 6530.1900000000005 3103.17 12243.0 11172.51 2260.06 6638.33 781.96 11524.46 4264.75 5041.35 3415.97 1098.63 996.98 882.14 1788.75 6745.5 1172.09 4803.31 1158.31 1010.34 2690.21 1535.32 10045.8…
K08603 npr; thermolysin [EC:3.4.24.27] 0.0 0.0 0.0 0.0 0.0 0.0 0.0 0.0 0.0 0.0 0.0 0.0 0.0 0.0 0.0 0.0 0.0 0.0 6.0 3.0 0.0 10.0 0.0 0.0 0.0 0.0 4.0 15.0 0.0 0.0 3.0 1.0 0.0 4.0 0.0 0.0 0.0 0.0 0.0 5.0 3.0 0.0 3.0 0.0 0.0 2.0 4.0 0.0 0.0 0.0 0.0 5.0 0.0 0.0 8.0 2.0 0.0 8.0 0.0 1.0 0.0 0.0 7.0 0.0 0.0 0.0 12.0 3.0 8.0 5.0 0.0 0.0 0.0 0.0 0.0 0.0 0.0 0.0 6.0 4.0 0.0 0.0 0.0 2.0 0.0 0.0 0.0 0.0 0.0 0…
K08604 hap	nprV; vibriolysin [EC:3.4.24.25] 335.42 127.44 241.86 120.4 85.08 141.5 23.84 68.39 123.75 27.61 51.1 107.23 83.24 93.0 177.02 140.07 80.89 54.75 174.37 217.0 108.25 159.45 158.16 83.47 236.75 130.59 108.61 191.99 214.0 250.89 86.74 253.45 163.39 145.0 145.74 133.57999999999998 170.66 80.72 80.34 127.09 226.5 109.09 141.91 254.0 107.25 133.26 124.0 86.49 94.86 102.09 285.0 141.76 242.25 306.51 22…
K08641 vanX; zinc D-Ala-D-Ala dipeptidase [EC:3.4.13.22] 3326.32 1990.3 2823.05 1697.0 4372.7 1269.5 1857.45 967.25 2889.05 4126.15 1086.0700000000002 894.6 936.83 3049.1800000000003 1265.4199999999998 3084.52 1250.65 4582.33 1673.28 2621.25 1200.27 4355.32 1645.13 2771.4700000000003 2267.1 979.5 1026.87 17237.370000000003 1603.28 5132.14 874.29 2264.2 1769.12 1738.83 2683.12 976.25 1601.67 1769.…
K08642 lasA; LasA protease [EC:3.4.24.-] 98.12 61.38 203.0 112.88 52.25 136.5 13.25 56.75 100.25 23.75 43.12 99.75 78.63 17.0 176.75 120.75 63.25 15.75 104.63 153.0 83.25 128.0 132.75 34.62 181.75 125.5 84.0 44.37 201.5 219.5 49.62 231.5 122.0 138.0 133.12 96.87 116.75 70.01 72.75 114.5 208.0 61.88 124.0 237.75 98.75 118.88 96.0 79.87 64.5 88.25 245.75 122.38 120.25 284.13 204.63 128.25 61.5 176.…
K08643 zmpB; zinc metalloprotease ZmpB [EC:3.4.24.-] 0.0 0.0 0.0 0.0 0.0 14.0 0.0 0.0 0.0 0.0 0.0 0.0 0.0 0.0 0.0 0.0 0.0 0.0 0.0 0.0 0.0 0.0 3.0 0.0 0.0 0.0 0.0 0.0 0.0 0.0 0.0 0.0 0.0 0.0 0.0 0.0 0.0 0.0 0.0 3.0 0.0 0.0 0.0 0.0 0.0 0.0 0.0 0.0 0.0 0.0 0.0 0.0 0.0 0.0 0.0 0.0 0.0 0.0 0.0 0.0 0.0 0.0 0.0 0.0 0.8 0.0 0.0 0.0 0.0 0.0 0.0 0.0 0.0 0.0 0.0 0.0 0.0 0.0 0.0 0.0 0.0 8.0 0.0 0.0 0.0 0.0 0…
K08646 MEP; peptidyl-Lys metalloendopeptidase [EC:3.4.24.20] 0.0 0.0 0.0 0.0 0.0 0.0 0.0 0.0 0.0 0.0 0.0 0.0 0.0 0.0 0.0 0.0 0.0 0.0 0.0 0.0 0.0 0.0 0.0 0.0 0.0 0.0 0.0 0.0 0.0 0.0 0.0 0.0 0.0 0.0 0.0 0.0 0.0 0.0 0.0 0.0 0.0 0.0 0.0 0.0 0.0 0.0 0.0 0.0 0.0 0.0 0.0 0.0 0.0 0.0 0.0 0.0 0.0 0.0 0.0 0.0 0.0 0.0 0.0 0.0 0.0 0.0 0.0 0.0 0.0 0.0 0.0 0.0 0.0 0.0 0.0 0.0 0.0 0.0 0.0 0.0 0.0 0.0 0.0 0.0 0.…
K08651 E3.4.21.66; thermitase [EC:3.4.21.66] 156.75 120.5 148.5 6.0 498.5 4.5 55.25 69.0 497.0 11.0 66.0 10.0 14.0 609.0 8.0 32.75 140.0 940.5 21.25 13.5 28.0 255.0 23.0 95.0 62.5 33.0 19.0 203.75 34.5 424.0 57.0 30.5 49.5 143.5 5.0 7.0 21.5 117.0 17.5 103.5 76.0 167.0 11.5 32.0 19.0 32.25 107.5 65.0 18.5 81.5 186.0 39.0 260.0 36.5 49.5 16.5 24.0 221.0 95.5 448.5 956.5 69.5 207.0 41.75 22.5 0.0 4…
K08659 pepDA	pepDB; dipeptidase [EC:3.4.-.-] 20.18 54.18 11.36 1.64 3.0 0.0 26.59 1.64 6.0 1.36 11.36 2.73 0.73 0.0 0.27 0.82 1.64 0.0 24.36 0.0 0.0 3.45 3.91 12.73 3.0 5.09 0.36 0.33 0.0 12.64 1.0 1.45 1.64 0.0 0.0 7.09 48.91 1.45 0.09 7.09 3.0 0.0 0.91 0.0 0.0 0.0 0.0 1.0 1.36 1.09 6.0 10.0 0.0 0.0 3.0 0.0 3.0 1.55 1.18 6.45 0.0 0.0 0.82 1.0 0.8 0.0 0.0 0.27 0.55 1.0 7.09 0.64 0.0 1.55 354.36 0.64 0.0 1.91 …
K08675 PRSS15	PIM1; ATP-dependent Lon protease [EC:3.4.21.53] 7.0 0.0 4.0 6.0 5.0 0.0 0.0 0.0 0.0 0.0 0.0 0.0 2.0 0.0 0.0 0.0 8.0 1.0 0.0 0.0 0.0 0.0 0.0 0.0 0.0 0.0 0.0 3.0 0.0 5.0 0.0 0.0 0.0 0.0 0.0 0.0 0.0 0.0 0.0 0.0 0.0 0.0 0.0 0.0 0.0 0.0 0.0 0.0 0.0 0.0 0.0 4.0 0.0 0.0 0.0 0.0 0.0 63.0 8.0 0.0 116.0 0.0 0.0 0.0 0.0 22.0 0.0 0.0 0.0 11.0 0.0 8.0 0.0 0.0 0.0 0.0 0.0 0.0 0.0 0.0 0.0 0.0 0.0 6.0 0.0 0.0 3.…
K08676 tri; tricorn protease [EC:3.4.21.-] 1257.95 1353.6799999999998 1809.0 994.0 1314.0 1039.0 13655.95 868.5 1640.2999999999995 2597.4 474.4 740.6 658.58 1769.1 1029.0 1482.85 785.9 2938.5 1213.45 1525.0 743.6 2179.9 1361.5 7091.8 1570.9 775.0 727.2 2880.75 1255.2 2655.6 630.1199999999999 1712.2 1405.45 1316.0 1368.0 755.62 1124.8 1309.48 770.0 979.2 1315.9 1022.4 898.4 1460.6 841.7 939.25 979…
K08677 K08677; kumamolisin 0.0 12.0 44.0 2.0 376.33 10.0 54.0 8.67 8.0 122.0 18.0 0.0 0.0 77.0 0.0 7.0 17.0 60.33 0.0 2.0 10.0 5.0 5.0 80.0 33.0 16.0 7.0 130.32999999999998 14.0 34.0 12.0 24.0 15.0 31.0 8.0 0.0 0.0 14.0 0.0 2.0 12.0 10.67 0.0 6.0 2.0 0.0 20.0 0.0 10.0 0.0 18.0 16.0 26.0 57.0 28.0 1.0 0.0 17.0 17.0 15.0 353.0 8.0 71.33 11.0 5.0 8.0 36.67 4.0 42.0 0.0 98.33 43.0 8.33 22.0 0.0 27.0 …
K08678 UXS1	uxs; UDP-glucuronate decarboxylase [EC:4.1.1.35] 939.62 753.5 260.5 122.38 1721.32 102.5 18322.5 470.6700000000001 883.5 2923.0 794.62 51.75 124.0 939.67 77.5 414.33 89.5 873.8199999999999 299.88 408.0 203.0 887.67 189.5 8388.29 1029.5 84.0 185.75 1495.78 107.0 1813.08 85.5 410.67 288.0 193.0 575.12 173.5 365.5 160.88 257.0 187.67 780.0 404.22 1239.17 216.25 72.5 102.38 206.5 252.12 218.83 339.25…
K08679 E5.1.3.6; UDP-glucuronate 4-epimerase [EC:5.1.3.6] 6517.4 5749.35 3624.91 5310.89 18697.07 603.0 21637.77 5539.81 4977.0 14917.02 2737.24 2103.33 1330.11 8646.51 480.77 5850.32 3908.39 7682.2 6350.6900000000005 5345.92 6893.67 11732.7 13657.62 17073.41 3183.87 6626.84 1550.11 31250.09 4682.75 7310.35 4270.2 2252.45 1409.47 1179.75 5596.62 7358.67 2186.11 5749.33 3514.58 1540.35 3404.83 360…
K08680 menH; 2-succinyl-6-hydroxy-2	4-cyclohexadiene-1-carboxylate synthase [EC:4.2.99.20] 465.65 835.41 1236.12 199.64 465.33 60.98 520.59 108.14 461.33 160.67000000000002 120.16 47.23 228.76 698.15 57.77 624.7 44.14 966.37 252.03 936.63 168.76999999999998 676.7 166.29 2194.15 297.54 78.59 150.91 1140.0 157.5 685.78 58.45 242.24 149.29 152.81 526.87 78.59 333.13 414.96 319.19 61.76 259.54 272.43 230.16 467.0 61.75 140.4 265.71 190…
K08681 pdxT	pdx2; 5-phosphate synthase pdxT subunit [EC:4.3.3.6]"
18	K11892	darkred	impK, ompA, vasF, dotU; type VI secretion system protein ImpK
19	K11900	darkred	impC; type VI secretion system protein ImpC
20	K11901	darkred	impB; type VI secretion system protein ImpB
21	K12203	darkred	dotB, traJ; defect in organelle trafficking protein DotB
22	K12204	darkred	dotC, traI; defect in organelle trafficking protein DotC
23	K12205	darkred	dotD, traH; defect in organelle trafficking protein DotD
24	K12206	darkred	icmB, dotO; intracellular multiplication protein IcmB
25	K12213	darkred	icmK, traN, dotH; intracellular multiplication protein IcmK
26	K12214	darkred	icmL, traM, dotI; intracellular multiplication protein IcmL
27	K12217	darkred	icmO, trbC, dotL; intracellular multiplication protein IcmO
28	K12218	darkred	icmP, trbA; intracellular multiplication protein IcmP
29	K12222	darkred	icmT, traK; intracellular multiplication protein IcmT
30	K12961	darkred	diaA; DnaA initiator-associating protein
31	K13941	darkred	folKP; 2-amino-4-hydroxy-6-hydroxymethyldihydropteridine diphosphokinase / dihydropteroate synthase [EC:2.7.6.3 2.5.1.15]
32	K18552	darkred	cmlA, cmlB, floR; MFS transporter, DHA1 family, florfenicol/chloramphenicol resistance protein

## Sheet: darkredkegg
	ID	Description	GeneRatio	BgRatio	pvalue	p.adjust	qvalue	geneID	Count
ko02020	ko02020	Two-component system	2023-04-15	499/13543	0.00179762	0.0413453	0.0340602	K01546/K01547/K01548/K07260	4
ko02025	ko02025	Biofilm formation - Pseudomonas aeruginosa	2023-02-15	90/13543	0.00433494	0.0457103	0.0376561	K11900/K11901	2
ko00500	ko00500	Starch and sucrose metabolism	2023-02-15	106/13543	0.00596221	0.0457103	0.0376561	K01193/K01194	2

## Sheet: green
	function.	module	description
1	K00005	green	gldA; glycerol dehydrogenase [EC:1.1.1.6]
2	K00034	green	gdh; glucose 1-dehydrogenase [EC:1.1.1.47]
3	K00082	green	ribD2; 5-amino-6-(5-phosphoribosylamino)uracil reductase [EC:1.1.1.193]
4	K00091	green	E1.1.1.219; dihydroflavonol-4-reductase [EC:1.1.1.219]
5	K00150	green	gap2; glyceraldehyde-3-phosphate dehydrogenase (NAD(P)) [EC:1.2.1.59]
6	K00214	green	BLVRA, bvdR; biliverdin reductase [EC:1.3.1.24]
7	K00218	green	por; protochlorophyllide reductase [EC:1.3.1.33]
8	K00801	green	FDFT1; farnesyl-diphosphate farnesyltransferase [EC:2.5.1.21]
9	K00886	green	ppgK; polyphosphate glucokinase [EC:2.7.1.63]
10	K01191	green	MAN2C1; alpha-mannosidase [EC:3.2.1.24]
11	K01208	green	cd, ma, nplT; cyclomaltodextrinase / maltogenic alpha-amylase / neopullulanase [EC:3.2.1.54 3.2.1.133 3.2.1.135]
12	K01304	green	pcp; pyroglutamyl-peptidase [EC:3.4.19.3]
13	K01452	green	E3.5.1.41; chitin deacetylase [EC:3.5.1.41]
14	K01455	green	E3.5.1.49; formamidase [EC:3.5.1.49]
15	K01461	green	E3.5.1.82; N-acyl-D-glutamate deacylase [EC:3.5.1.82]
16	K01470	green	E3.5.2.10; creatinine amidohydrolase [EC:3.5.2.10]
17	K01502	green	E3.5.5.7; aliphatic nitrilase [EC:3.5.5.7]
18	K01551	green	arsA, ASNA1, GET3; arsenite/tail-anchored protein-transporting ATPase [EC:3.6.3.16 3.6.3.-]
19	K03649	green	mug; double-stranded uracil-DNA glycosylase [EC:3.2.2.28]
20	K03689	green	petN; cytochrome b6-f complex subunit 8
21	K03692	green	E2.4.1.213; glucosylglycerol-phosphate synthase [EC:2.4.1.213]
22	K04718	green	SPHK; sphingosine kinase [EC:2.7.1.91]
23	K04781	green	mbtI, irp9, ybtS; salicylate synthetase [EC:5.4.4.2 4.2.99.21]
24	K05275	green	E1.1.1.65; pyridoxine 4-dehydrogenase [EC:1.1.1.65]
25	K05572	green	ndhA; NAD(P)H-quinone oxidoreductase subunit 1 [EC:1.6.5.3]
26	K05573	green	ndhB; NAD(P)H-quinone oxidoreductase subunit 2 [EC:1.6.5.3]
27	K05574	green	ndhC; NAD(P)H-quinone oxidoreductase subunit 3 [EC:1.6.5.3]
28	K05575	green	ndhD; NAD(P)H-quinone oxidoreductase subunit 4 [EC:1.6.5.3]
29	K05576	green	ndhE; NAD(P)H-quinone oxidoreductase subunit 4L [EC:1.6.5.3]
30	K05577	green	ndhF; NAD(P)H-quinone oxidoreductase subunit 5 [EC:1.6.5.3]
31	K05578	green	ndhG; NAD(P)H-quinone oxidoreductase subunit 6 [EC:1.6.5.3]
32	K05579	green	ndhH; NAD(P)H-quinone oxidoreductase subunit H [EC:1.6.5.3]
33	K05580	green	ndhI; NAD(P)H-quinone oxidoreductase subunit I [EC:1.6.5.3]
34	K05581	green	ndhJ; NAD(P)H-quinone oxidoreductase subunit J [EC:1.6.5.3]
35	K05582	green	ndhK; NAD(P)H-quinone oxidoreductase subunit K [EC:1.6.5.3]
36	K05583	green	ndhL; NAD(P)H-quinone oxidoreductase subunit L [EC:1.6.5.3]
37	K05584	green	ndhM; NAD(P)H-quinone oxidoreductase subunit M [EC:1.6.5.3]
38	K05585	green	ndhN; NAD(P)H-quinone oxidoreductase subunit N [EC:1.6.5.3]
39	K05586	green	hoxE; bidirectional [NiFe] hydrogenase diaphorase subunit [EC:1.6.5.3]
40	K05587	green	hoxF; bidirectional [NiFe] hydrogenase diaphorase subunit [EC:1.6.5.3]
41	K05588	green	hoxU; bidirectional [NiFe] hydrogenase diaphorase subunit [EC:1.6.5.3]
42	K05978	green	stpA; glucosylglycerol 3-phosphatase [EC:3.1.3.69]
43	K05991	green	E3.2.1.123; endoglycosylceramidase [EC:3.2.1.123]
44	K06045	green	shc; squalene-hopene/tetraprenyl-beta-curcumene cyclase [EC:5.4.99.17 4.2.1.129]
45	K06049	green	bchO; magnesium chelatase accessory protein
46	K06129	green	LYPLA3; lysophospholipase III [EC:3.1.1.5]
47	K06860	green	K06860; putative heme uptake system protein
48	K06971	green	K06971; uncharacterized protein
49	K07065	green	K07065; uncharacterized protein
50	K07066	green	K07066; uncharacterized protein
51	K07075	green	K07075; uncharacterized protein
52	K07079	green	K07079; uncharacterized protein
53	K07123	green	K07123; uncharacterized protein
54	K07190	green	PHKA_B; phosphorylase kinase alpha/beta subunit
55	K07300	green	chaA, CAX; Ca2+:H+ antiporter
56	K07341	green	doc; death on curing protein
57	K07358	green	fimE; type 1 fimbriae regulatory protein FimE
58	K07465	green	K07465; putative RecB family exonuclease
59	K07487	green	K07487; transposase
60	K07499	green	K07499; putative transposase
61	K08687	green	E3.5.1.59; N-carbamoylsarcosine amidase [EC:3.5.1.59]
62	K11777	green	K11777; HAD superfamily phosphatase
63	K11780	green	cofG; FO synthase subunit 1 [EC:2.5.1.77]
64	K11781	green	cofH; FO synthase subunit 2 [EC:2.5.1.77]
65	K11950	green	cmpA; bicarbonate transport system substrate-binding protein
66	K11953	green	cmpD; bicarbonate transport system ATP-binding protein [EC:3.6.3.-]
67	K11954	green	K11954, natB; neutral amino acid transport system substrate-binding protein
68	K11955	green	natC; neutral amino acid transport system permease protein
69	K11956	green	natD; neutral amino acid transport system permease protein
70	K11957	green	K11957, natA; neutral amino acid transport system ATP-binding protein
71	K11958	green	natE; neutral amino acid transport system ATP-binding protein
72	K11987	green	PTGS2, COX2; prostaglandin-endoperoxide synthase 2 [EC:1.14.99.1]
73	K12056	green	traG; conjugal transfer mating pair stabilization protein TraG
74	K12057	green	traF; conjugal transfer pilus assembly protein TraF
75	K12058	green	traN; conjugal transfer mating pair stabilization protein TraN
76	K12059	green	trbC; conjugal transfer pilus assembly protein TrbC
77	K12060	green	traU; conjugal transfer pilus assembly protein TraU
78	K12061	green	traW; conjugal transfer pilus assembly protein TraW
79	K12062	green	trbI; conjugal transfer pilin signal peptidase TrbI
80	K12063	green	traC; conjugal transfer ATP-binding protein TraC
81	K12064	green	traV; conjugal transfer pilus assembly protein TraV
82	K12065	green	traB; conjugal transfer pilus assembly protein TraB
83	K12066	green	traK; conjugal transfer pilus assembly protein TraK
84	K12067	green	traE; conjugal transfer pilus assembly protein TraE
85	K12068	green	traL; conjugal transfer pilus assembly protein TraL
86	K12072	green	traH; conjugative transfer pilus assembly protein TraH
87	K12073	green	E3.1.2.28; 1,4-dihydroxy-2-naphthoyl-CoA hydrolase [EC:3.1.2.28]
88	K12600	green	SKI3, TTC37; superkiller protein 3
89	K12811	green	DDX46, PRP5; ATP-dependent RNA helicase DDX46/PRP5 [EC:3.6.4.13]
90	K13799	green	panC-cmk; pantoate ligase / CMP/dCMP kinase [EC:6.3.2.1 2.7.4.25]
91	K13991	green	puhA; photosynthetic reaction center H subunit
92	K14330	green	K14330; fatty aldehyde-generating acyl-ACP reductase [EC:1.2.1.80]
93	K14331	green	K14331; fatty aldehyde decarbonylase [EC:4.1.99.5]
94	K14472	green	smtB; succinyl-CoA:(S)-malate CoA-transferase subunit B [EC:2.8.3.22]
95	K14518	green	pipX; PII interaction protein X
96	K14605	green	cruA; lycopene cyclase CruA [EC:5.5.1.19]
97	K14606	green	cruP; lycopene cyclase CruP [EC:5.5.1.19]
98	K15226	green	tyrAa; arogenate dehydrogenase (NADP+) [EC:1.3.1.78]
99	K15352	green	pipB2; secreted effector protein PipB2
100	K18457	green	laaA; L-proline amide hydrolase [EC:3.5.1.101]
101	K18534	green	K18534; MPBQ/MSBQ methyltransferase [EC:2.1.1.295]

[truncated: 27 more sheets: greenkegg, greenyellow, greenyellowkegg, grey60, grey60kegg, lightcyan, lightcyankegg, lightgreen, lightgreenkegg, lightyellow, lightyellowkegg, magenta, magentakegg, midnnightblue, midnightbluekegg, purple, purplekegg, red, redkegg, royalblue …]
