# Supplementary material for: Different disease inoculations cause common responses of the host immune system and prokaryotic component of the microbiome in Acropora palmata
Source: PLoS One. 2023 May 25;18(5):e0286293. doi: 10.1371/journal.pone.0286293 (PMC10212133; doi:10.1371/journal.pone.0286293)
Supplement: S11 File — (XLSX) [file pone.0286293.s022.xlsx]

## Sheet: LRT Genet Genes
Count_ID	pvalue	padj	Gene.Annotation	Swiss.Prot.Hit	E.value	Swiss.Prot.Description	Trembl.Hit	E.value.1	Trembl.Description	NCBI.hit	E.value.2	NCBI.Description	GO_Terms_Swiss.Prot	GO_Terms_Trembl	KEGG.ID..threshold.60	KEGG.ID..threshold.30	OrthoDB.match	OrthoDB.evalue
evm.TU.hic_scaffold_1.101	4.61092e-17	6.06324e-16	DNA repair endonuclease XPF	Q92889	0	DNA repair endonuclease XPF OS=Homo sapiens GN=ERCC4 PE=1 SV=3	A0A2B4SGS6	0	DNA repair endonuclease XPF OS=Stylophora pistillata GN=ERCC4 PE=4 SV=1	gb|PFX28040.1|	0	DNA repair endonuclease XPF-like isoform X1 [Stylophora pistillata]	GO:0000781; GO:0070522; GO:0000784; GO:0005654; GO:0000109; GO:0000110; GO:0005634; GO:0005669; GO:0003684; GO:0004520; GO:0042802; GO:0008022; GO:0047485; GO:0003697; GO:0001094; GO:0034644; GO:0006281; GO:0000724; GO:0006303; GO:0070911; GO:0036297; GO:1905768; GO:1905765; GO:0032205; GO:1904357; GO:0006289; GO:1901255; GO:0033683; GO:0006295; GO:0006296; GO:0006293; GO:0000712; GO:0009411; GO:…	GO:0004520; GO:0003697; GO:0006281	K10848	K10848	1611at6101	0
evm.TU.hic_scaffold_1.1011	1.88853e-06	7.72642e-06	Ribonuclease E	NA	NA	NA	A0A2C8ZT01	3.15e-06	Ribonuclease E OS=Burkholderia sp. D7 GN=SAMN05414139_03335 PE=4 SV=1	emb|SOE68561.1|	4.88e-06	ribonuclease E/G [Burkholderia sp. D7]	NA	0	0	0	#N/A	#N/A
evm.TU.hic_scaffold_1.1015	1.45517e-123	4.48458e-121	uncharacterized protein LOC110062095	NA	NA	NA	A0A2B4RYP5	2.44e-09	Uncharacterized protein OS=Stylophora pistillata GN=AWC38_SpisGene14149 PE=4 SV=1	ref|XP_020624610.1|	1.24e-16	uncharacterized protein LOC110062095 [Orbicella faveolata]	NA	GO:0016021	0	0	18079at6101	0
evm.TU.hic_scaffold_1.1030	1.01871e-29	2.8588e-28	PREDICTED: uncharacterized protein LOC107339673 isoform X2	NA	NA	NA	NA	NA	NA	ref|XP_015760461.1|	1.06e-159	PREDICTED: uncharacterized protein LOC107339673 isoform X2 [Acropora digitifera]	NA	NA	0	0	#N/A	#N/A
evm.TU.hic_scaffold_1.104	1.06602e-05	3.86834e-05	Heterogeneous nuclear ribonucleoprotein U-like protein 1	Q9BUJ2	1.73e-99	Heterogeneous nuclear ribonucleoprotein U-like protein 1 OS=Homo sapiens GN=HNRNPUL1 PE=1 SV=2	A0A2B4SG14	2.72e-176	Heterogeneous nuclear ribonucleoprotein U-like protein 1 OS=Stylophora pistillata GN=HNRNPUL1 PE=4 SV=1	ref|XP_015755719.1|	0	PREDICTED: heterogeneous nuclear ribonucleoprotein U-like protein 1 [Acropora digitifera]	GO:0030529; GO:0005654; GO:0005634; GO:0019899; GO:0003723; GO:0000398; GO:0006355; GO:0009615; GO:0006396; GO:0006351	GO:0030529; GO:0019013	K15047	K15047	4872at6101	0
evm.TU.hic_scaffold_1.1040	1.86032e-06	7.61468e-06	PREDICTED: uncharacterized protein LOC100891103	NA	NA	NA	W4XZL2	1.2e-12	Uncharacterized protein OS=Strongylocentrotus purpuratus PE=4 SV=1	ref|XP_011670990.1|	2.01e-12	PREDICTED: uncharacterized protein LOC100891103 [Strongylocentrotus purpuratus]	NA	GO:0003676; GO:0015074	0	0	19279at6101	0
evm.TU.hic_scaffold_1.1045	4.12534e-14	4.19212e-13	D-inositol 3-phosphate glycosyltransferase	B1VEI4	3.69e-12	D-inositol 3-phosphate glycosyltransferase OS=Corynebacterium urealyticum (strain ATCC 43042 / DSM 7109) GN=mshA PE=3 SV=1	A0A2B4RLB3	1.86e-145	D-inositol 3-phosphate glycosyltransferase OS=Stylophora pistillata GN=mshA PE=4 SV=1	ref|XP_015757683.1|	0	PREDICTED: NACHT, LRR and PYD domains-containing protein 3-like isoform X1 [Acropora digitifera]	GO:0008375; GO:0102710; GO:0046872; GO:0010125	GO:0016740	0	0	12857at6101	0
evm.TU.hic_scaffold_1.1050	9.69843e-05	0.00029673	PREDICTED: uncharacterized protein LOC107328096	NA	NA	NA	A0A2B4S081	4.09e-137	Uncharacterized protein OS=Stylophora pistillata GN=AWC38_SpisGene12666 PE=4 SV=1	ref|XP_015748302.1|	0	PREDICTED: uncharacterized protein LOC107328096 [Acropora digitifera]	NA	GO:0016021	0	0	5039at6101	0
evm.TU.hic_scaffold_1.1051	1.98052e-08	1.0763e-07	hypothetical protein AC249_AIPGENE16402	NA	NA	NA	A7RHC6	1.06e-12	Predicted protein OS=Nematostella vectensis GN=v1g197154 PE=4 SV=1	gb|KXJ26897.1|	4.28e-17	hypothetical protein AC249_AIPGENE16402 [Exaiptasia pallida]	NA	GO:0003677	0	0	#N/A	#N/A
evm.TU.hic_scaffold_1.1055	1.8212e-15	2.08296e-14	Latent-transforming growth factor beta-binding protein 1	Q00918	4.94e-41	Latent-transforming growth factor beta-binding protein 1 OS=Rattus norvegicus GN=Ltbp1 PE=1 SV=1	A0A2B4RIK2	1.21e-69	Fibrillin-3 OS=Stylophora pistillata GN=FBN3 PE=4 SV=1	ref|XP_020608725.1|	0	uncharacterized protein LOC110047322 [Orbicella faveolata]	GO:0005737; GO:0030425; GO:0031012; GO:0005576; GO:0005615; GO:0038045; GO:0001527; GO:0005739; GO:0043025; GO:0048471; GO:0043234; GO:0005578; GO:0005509; GO:0050436; GO:0050431; GO:0035904; GO:0071260; GO:0071374; GO:0036120; GO:0071305; GO:0060976; GO:0032967; GO:0003281; GO:0042060	GO:0005509	0	0	11291at6101	0
evm.TU.hic_scaffold_1.107	8.38056e-28	2.12016e-26	PREDICTED: uncharacterized protein LOC107335245 isoform X2	NA	NA	NA	A0A2B4SQ68	4.31e-52	Uncharacterized protein OS=Stylophora pistillata GN=AWC38_SpisGene4451 PE=4 SV=1	ref|XP_015755728.1|	3.9e-118	PREDICTED: uncharacterized protein LOC107335245 isoform X2 [Acropora digitifera]	NA	0	0	0	8247at6101	0
evm.TU.hic_scaffold_1.1070	1.1387e-12	1.01317e-11	Protein YIPF1	Q5RBL0	6.25e-97	Protein YIPF1 OS=Pongo abelii GN=YIPF1 PE=2 SV=1	A0A2B4S3L1	1.6e-159	Protein YIPF1 OS=Stylophora pistillata GN=YIPF1 PE=4 SV=1	ref|XP_015775997.1|	0	PREDICTED: protein YIPF1-like isoform X1 [Acropora digitifera]	GO:0005797; GO:0000138; GO:0016021; GO:0031902; GO:0005802	GO:0016021	0	0	6575at6101	0
evm.TU.hic_scaffold_1.1072	3.89371e-06	1.52492e-05	Phenylalanine--tRNA ligase alpha subunit	Q1JPX3	0	Phenylalanine--tRNA ligase alpha subunit OS=Danio rerio GN=farsa PE=2 SV=2	A0A2B4S5V8	0	Phenylalanine--tRNA ligase alpha subunit OS=Stylophora pistillata GN=farsa PE=4 SV=1	gb|PFX23987.1|	0	phenylalanine--tRNA ligase alpha subunit-like [Stylophora pistillata]	GO:0005737; GO:0009328; GO:0005524; GO:0004826; GO:0000049; GO:0006432; GO:0051290	GO:0005737; GO:0005524; GO:0004826; GO:0000049; GO:0006432	K01889	K01889	2182at6101	0
evm.TU.hic_scaffold_1.1076	7.9079e-17	1.01776e-15	hypothetical protein AC249_AIPGENE9560	NA	NA	NA	W4YIF3	1.94e-26	Uncharacterized protein OS=Strongylocentrotus purpuratus PE=4 SV=1	gb|KXJ10659.1|	1.51e-31	hypothetical protein AC249_AIPGENE9560 [Exaiptasia pallida]	NA	GO:0003677; GO:0015074; GO:0006310	0	0	#N/A	#N/A
evm.TU.hic_scaffold_1.1086	2.871e-07	1.32888e-06	Collagen triple helix repeat-containing protein 1	Q96CG8	4.48e-45	Collagen triple helix repeat-containing protein 1 OS=Homo sapiens GN=CTHRC1 PE=1 SV=1	A0A2B4RUW7	2.6e-57	Collagen triple helix repeat-containing protein 1 OS=Stylophora pistillata GN=CTHRC1 PE=4 SV=1	ref|XP_015779275.1|	1.65e-106	PREDICTED: collagen triple helix repeat-containing protein 1-like [Acropora digitifera]	GO:0005581; GO:0005737; GO:0005576; GO:0005615; GO:0005578; GO:0005109; GO:0017147; GO:0016477; GO:0090103; GO:0090177; GO:0060122; GO:0090090; GO:0043932; GO:0045669; GO:0033690; GO:0032092; GO:0060071	GO:0005581	0	0	16979at6101	0
evm.TU.hic_scaffold_1.1108	3.70828e-12	3.12403e-11	hypothetical protein AWC38_SpisGene5760	NA	NA	NA	A0A2B4SFL1	1.08e-40	Uncharacterized protein OS=Stylophora pistillata GN=AWC38_SpisGene5760 PE=4 SV=1	gb|PFX29464.1|	1.68e-40	hypothetical protein AWC38_SpisGene5760 [Stylophora pistillata]	NA	0	0	0	#N/A	#N/A
evm.TU.hic_scaffold_1.1114	2.21437e-11	1.71386e-10	hypothetical protein AC249_AIPGENE12355	NA	NA	NA	A0A1A8B939	4.43e-74	Uncharacterized protein (Fragment) OS=Nothobranchius furzeri GN=Nfu_g_1_014716 PE=4 SV=1	gb|KXJ16865.1|	9.21e-133	hypothetical protein AC249_AIPGENE12355 [Exaiptasia pallida]	NA	0	0	0	#N/A	#N/A
evm.TU.hic_scaffold_1.112	7.5713e-22	1.39341e-20	Fucolectin-1	Q9I931	2.69e-22	Q9I931|FUCL1_ANGJA Fucolectin-1 OS=Anguilla japonica PE=2 SV=1	A0A2B4RB88	1.84e-51	Receptor-type tyrosine-protein phosphatase delta OS=Stylophora pistillata GN=PTPRD PE=4 SV=1	ref|XP_015757057.1|	3.58e-136	PREDICTED: uncharacterized protein LOC107336497 [Acropora digitifera]	GO:0005615; GO:0005509; GO:0030246; GO:0042806; GO:0010185; GO:0001868; GO:0045088	GO:0016021	0	0	12012at6101	0
evm.TU.hic_scaffold_1.1124	2.97412e-09	1.79592e-08	PREDICTED: uncharacterized protein LOC107337338	NA	NA	NA	W4ZBD7	1.68e-23	Uncharacterized protein OS=Strongylocentrotus purpuratus PE=4 SV=1	ref|XP_015757953.1|	5.86e-62	PREDICTED: uncharacterized protein LOC107337338 [Acropora digitifera]	NA	GO:0003676; GO:0015074	0	0	#N/A	#N/A
evm.TU.hic_scaffold_1.1125	1.42748e-06	5.93906e-06	PREDICTED: caldesmon-like	NA	NA	NA	A0A2B4RCW6	2.94e-34	Uncharacterized protein OS=Stylophora pistillata GN=AWC38_SpisGene20803 PE=4 SV=1	ref|XP_015778955.1|	2.08e-95	PREDICTED: caldesmon-like [Acropora digitifera]	NA	0	0	0	16749at6101	0
evm.TU.hic_scaffold_1.1132	9.13732e-09	5.1944e-08	PREDICTED: zinc finger MYM-type protein 2-like	NA	NA	NA	A0A2B4RIG7	2.95e-12	Transposon TX1 uncharacterized 149 kDa protein OS=Stylophora pistillata GN=AWC38_SpisGene19585 PE=4 SV=1	ref|XP_015774306.1|	1.2e-21	PREDICTED: zinc finger MYM-type protein 2-like [Acropora digitifera]	NA	GO:0003676; GO:0008270	0	0	#N/A	#N/A
evm.TU.hic_scaffold_1.1134	2.50409e-07	1.16991e-06	hypothetical protein	NA	NA	NA	NA	NA	NA	NA	NA	NA	NA	NA	0	0	#N/A	#N/A
evm.TU.hic_scaffold_1.1141	1.00341e-17	1.38839e-16	hypothetical protein AWC38_SpisGene4518	NA	NA	NA	A0A2B4SP15	2.85e-67	Uncharacterized protein OS=Stylophora pistillata GN=AWC38_SpisGene4518 PE=4 SV=1	gb|PFX30620.1|	4.42e-67	hypothetical protein AWC38_SpisGene4518 [Stylophora pistillata]	NA	0	0	K22700	#N/A	#N/A
evm.TU.hic_scaffold_1.1143	0.000311027	0.000858476	Paternally-expressed gene 3 protein	Q6H236	1.18e-07	Paternally-expressed gene 3 protein OS=Bos taurus GN=PEG3 PE=2 SV=1	A0A2B4RGE9	1.25e-117	Uncharacterized protein OS=Stylophora pistillata GN=AWC38_SpisGene20362 PE=4 SV=1	gb|KXJ07754.1|	0	hypothetical protein AC249_AIPGENE7428 [Exaiptasia pallida]	GO:0005737; GO:0005634; GO:0046872; GO:0003676; GO:0000981; GO:0006915	GO:0003677; GO:0004518	0	0	13703at6101	0
evm.TU.hic_scaffold_1.1145	5.28807e-05	0.000169502	Chromatin modification-related protein YNG2	NA	NA	NA	A0A2B4R847	6.93e-36	Chromatin modification-related protein YNG2 OS=Stylophora pistillata GN=YNG2 PE=4 SV=1	ref|XP_015770474.1|	1.86e-120	PREDICTED: uncharacterized protein LOC107348899 [Acropora digitifera]	NA	GO:0003677; GO:0046872; GO:0004518	0	0	#N/A	#N/A
evm.TU.hic_scaffold_1.1159	2.58108e-08	1.38579e-07	Ferric-chelate reductase 1	Q8K385	1.23e-39	Ferric-chelate reductase 1 OS=Mus musculus GN=FRRS1 PE=1 SV=1	A0A2B4S8U0	1.67e-178	Putative ferric-chelate reductase 1 OS=Stylophora pistillata GN=frrs1 PE=4 SV=1	ref|XP_015772588.1|	0	PREDICTED: ferric-chelate reductase 1-like isoform X1 [Acropora digitifera]	GO:0016021; GO:0000293; GO:0046872	GO:0016021	0	0	4841at6101	0
evm.TU.hic_scaffold_1.1165	6.42265e-16	7.67729e-15	Macrophage scavenger receptor types I and II	P30204	6.19e-23	Macrophage scavenger receptor types I and II OS=Mus musculus GN=Msr1 PE=1 SV=3	A0A2B4S6L3	8.03e-155	Macrophage scavenger receptor types I and II OS=Stylophora pistillata GN=Msr1 PE=4 SV=1	ref|XP_015775200.1|	0	PREDICTED: scavenger receptor cysteine-rich type 1 protein M130-like [Acropora digitifera]	GO:0005581; GO:0016021; GO:0034362; GO:0005886; GO:0001540; GO:0030169; GO:0005044; GO:0097242; GO:0030301; GO:0042953; GO:0010629; GO:0006911; GO:0034381; GO:0010886; GO:0010744	GO:0016021; GO:0005044	0	0	13273at6101	0
evm.TU.hic_scaffold_1.117	6.21082e-14	6.17801e-13	Receptor-type tyrosine-protein phosphatase delta	P23468	3.83e-99	Receptor-type tyrosine-protein phosphatase delta OS=Homo sapiens GN=PTPRD PE=1 SV=2	A0A2B4R8C8	3.17e-152	Tyrosine-protein phosphatase Lar OS=Stylophora pistillata GN=Lar PE=4 SV=1	ref|XP_015764770.1|	0	PREDICTED: receptor-type tyrosine-protein phosphatase S-like [Acropora digitifera]	GO:0070062; GO:0005887; GO:0005886; GO:0050839; GO:0005102; GO:0005001; GO:0007157; GO:0030182; GO:0006796; GO:0050775; GO:0051965; GO:0097105; GO:0006470; GO:0007185	0	K05695	K05695	12012at6101	0
evm.TU.hic_scaffold_1.1170	0.000129184	0.000386729	Membrane frizzled-related protein	Q9BY79	2.06e-12	Membrane frizzled-related protein OS=Homo sapiens GN=MFRP PE=1 SV=1	A0A2B4SCZ0	3.34e-127	CUB and sushi domain-containing protein 2 OS=Stylophora pistillata GN=CSMD2 PE=4 SV=1	ref|XP_015775203.1|	0	PREDICTED: uncharacterized protein LOC107353370 [Acropora digitifera]	GO:0016324; GO:0016021; GO:0009790; GO:0042462; GO:0060041; GO:0007601	GO:0016021	0	0	#N/A	#N/A
evm.TU.hic_scaffold_1.1172	5.91405e-09	3.43651e-08	Bone morphogenetic protein 1	P98063	2.41e-16	Bone morphogenetic protein 1 OS=Mus musculus GN=Bmp1 PE=1 SV=2	A0A2B4SMA0	1.47e-126	Tolloid-like protein 2 OS=Stylophora pistillata GN=tll2 PE=4 SV=1	ref|XP_015780331.1|	0	PREDICTED: uncharacterized protein LOC107358228 [Acropora digitifera]	GO:0005615; GO:0005794; GO:0005578; GO:0031982; GO:0005509; GO:0005125; GO:0008083; GO:0042802; GO:0004222; GO:0008233; GO:0008270; GO:0051216; GO:0030154; GO:0001503; GO:0061036; GO:0006508	GO:0016021	0	0	2536at6101	0
evm.TU.hic_scaffold_1.1173	5.4244e-32	1.66564e-30	PREDICTED: uncharacterized protein LOC107348304	NA	NA	NA	A0A2B4S7E9	0	Uncharacterized protein OS=Stylophora pistillata GN=AWC38_SpisGene10928 PE=4 SV=1	ref|XP_015769814.1|	0	PREDICTED: uncharacterized protein LOC107348304 [Acropora digitifera]	NA	GO:0016021	0	0	12964at6101	0
evm.TU.hic_scaffold_1.1181	3.68962e-11	2.78446e-10	hypothetical protein AWC38_SpisGene2798	NA	NA	NA	A0A2B4SV20	3.08e-141	Uncharacterized protein OS=Stylophora pistillata GN=AWC38_SpisGene2798 PE=4 SV=1	gb|PFX32398.1|	4.78e-141	hypothetical protein AWC38_SpisGene2798 [Stylophora pistillata]	NA	0	0	0	#N/A	#N/A
evm.TU.hic_scaffold_1.1190	7.24094e-06	2.71355e-05	PREDICTED: uncharacterized protein LOC105336658	NA	NA	NA	A0A2B4SP54	1.74e-171	Uncharacterized protein OS=Stylophora pistillata GN=AWC38_SpisGene2692 PE=4 SV=1	ref|XP_019926346.1|	0	PREDICTED: uncharacterized protein LOC105336658	NA	0	0	K12366	#N/A	#N/A
evm.TU.hic_scaffold_1.1195	1.74476e-07	8.36361e-07	Zinc metalloproteinase nas-39	Q20176	3.54e-16	Zinc metalloproteinase nas-39 OS=Caenorhabditis elegans GN=nas-39 PE=2 SV=3	A0A2B4SCZ0	1.71e-28	CUB and sushi domain-containing protein 2 OS=Stylophora pistillata GN=CSMD2 PE=4 SV=1	ref|XP_015754350.1|	2.1e-74	PREDICTED: CUB and zona pellucida-like domain-containing protein 1 [Acropora digitifera]	GO:0005576; GO:0005509; GO:0004222; GO:0008270	GO:0016021	0	0	#N/A	#N/A
evm.TU.hic_scaffold_1.1199	3.76918e-11	2.83693e-10	Tolloid-like protein 2	O57382	8.67e-15	Tolloid-like protein 2 OS=Xenopus laevis GN=tll2 PE=2 SV=1	A0A2B4SMA0	1.37e-130	Tolloid-like protein 2 OS=Stylophora pistillata GN=tll2 PE=4 SV=1	ref|XP_015754342.1|	0	PREDICTED: uncharacterized protein LOC107333990 isoform X2 [Acropora digitifera]	GO:0005576; GO:0005509; GO:0004222; GO:0008270; GO:0030154; GO:0007275	GO:0016021	0	0	2536at6101	0
evm.TU.hic_scaffold_1.1201	1.28079e-10	9.06828e-10	PREDICTED: uncharacterized protein LOC107336525 isoform X1	NA	NA	NA	A0A2B4SNV0	3.08e-34	Uncharacterized protein OS=Stylophora pistillata GN=AWC38_SpisGene4994 PE=4 SV=1	ref|XP_015757083.1|	2.95e-145	PREDICTED: uncharacterized protein LOC107336525 isoform X1 [Acropora digitifera]	NA	GO:0016021	0	0	19073at6101	0
evm.TU.hic_scaffold_1.1202	0.00023365	0.000661274	PREDICTED: uncharacterized protein LOC107336521 isoform X2	NA	NA	NA	A0A2B4SNN5	3.96e-108	Uncharacterized protein OS=Stylophora pistillata GN=AWC38_SpisGene4995 PE=4 SV=1	ref|XP_015757081.1|	0	PREDICTED: uncharacterized protein LOC107336521 isoform X2 [Acropora digitifera]	NA	0	0	0	14862at6101	0
evm.TU.hic_scaffold_1.121	0.000311396	0.000859076	Venom prothrombin activator pseutarin-C non-catalytic subunit	Q7SZN0	2.71e-23	Venom prothrombin activator pseutarin-C non-catalytic subunit OS=Pseudonaja textilis PE=1 SV=1	A7SJQ3	4.71e-61	Predicted protein (Fragment) OS=Nematostella vectensis GN=v1g40600 PE=4 SV=1	ref|XP_015757056.1|	0	PREDICTED: uncharacterized protein LOC107336496 isoform X2 [Acropora digitifera]	GO:0005576; GO:0005507; GO:0016504; GO:0090729; GO:0044469; GO:0035807; GO:0006508	GO:0070492	K14616	K14616	12012at6101	0
evm.TU.hic_scaffold_1.1212	1.99553e-09	1.23042e-08	RING finger protein 11	Q9QYK7	1.27e-57	RING finger protein 11 OS=Mus musculus GN=Rnf11 PE=1 SV=1	A0A2B4SLD9	5.33e-90	RING finger protein 11 OS=Stylophora pistillata GN=RNF11 PE=4 SV=1	ref|XP_015757076.1|	2.12e-101	PREDICTED: RING finger protein 11-like [Acropora digitifera]	GO:0005769; GO:0005634; GO:0055037; GO:0000151; GO:0046872; GO:0061630; GO:0004842; GO:0043161; GO:0051865; GO:0042787; GO:0006511	0	K11980	K11980	8210at6101	0
evm.TU.hic_scaffold_1.1217	4.60977e-05	0.000149456	F-BAR domain only protein 2	Q502I9	6.32e-79	Q502I9|FCHO2_DANRE F-BAR domain only protein 2 OS=Danio rerio GN=fcho2 PE=2 SV=1	A0A2B4SNT1	0	FCH domain only protein 2 OS=Stylophora pistillata GN=fcho2 PE=4 SV=1	ref|XP_020617713.1|	0	F-BAR domain only protein 2-like [Orbicella faveolata]	GO:0005905; GO:0005886; GO:0035091; GO:0005546; GO:0001786; GO:0043009; GO:0048268; GO:0072583; GO:0010324; GO:0072659	GO:0016020	K20042	K20042	11575at6101	0
evm.TU.hic_scaffold_1.122	6.76314e-12	5.55403e-11	Receptor-type tyrosine-protein phosphatase S	Q13332	1.01e-19	Q13332|PTPRS_HUMAN Receptor-type tyrosine-protein phosphatase S OS=Homo sapiens GN=PTPRS PE=1 SV=3	A0A2B4RB88	3.55e-95	Receptor-type tyrosine-protein phosphatase delta OS=Stylophora pistillata GN=PTPRD PE=4 SV=1	ref|XP_015757055.1|	0	PREDICTED: uncharacterized protein LOC107336496 isoform X1 [Acropora digitifera]	GO:0030424; GO:0030054; GO:0070062; GO:0005887; GO:0099061; GO:0030285; GO:0043204; GO:0005886; GO:0035374; GO:0043395; GO:0008201; GO:0004721; GO:0004725; GO:0007155; GO:0021549; GO:0021987; GO:0022038; GO:0090557; GO:0021766; GO:0030517; GO:0048681; GO:0048671; GO:0061000; GO:0032687; GO:0032688; GO:0010977; GO:0034164; GO:0035335; GO:0006470; GO:0021510	GO:0016021	0	0	12012at6101	0
evm.TU.hic_scaffold_1.1221	5.98001e-21	1.04067e-19	hypothetical protein	NA	NA	NA	A0A1G8SJ23	8.85e-22	Uncharacterized protein OS=Arthrobacter cupressi GN=SAMN05216555_10935 PE=4 SV=1	emb|SDJ29164.1|	1.37e-21	hypothetical protein [Arthrobacter cupressi]	NA	0	0	0	#N/A	#N/A
evm.TU.hic_scaffold_1.1224	2.08897e-116	5.5325e-114	Protein MB21D2	NA	NA	NA	A0A2B4SMB8	2.21e-72	Protein MB21D2 OS=Stylophora pistillata GN=MB21D2 PE=4 SV=1	ref|XP_015757069.1|	1.25e-78	PREDICTED: uncharacterized protein LOC107336510 [Acropora digitifera]	NA	0	0	0	#N/A	#N/A
evm.TU.hic_scaffold_1.1226	1.36687e-08	7.60868e-08	PREDICTED: uncharacterized protein LOC107357809	NA	NA	NA	A0A1S3JK14	1.09e-68	uncharacterized protein LOC106173924 OS=Lingula unguis GN=LOC106173924 PE=4 SV=1	ref|XP_015779933.1|	0	PREDICTED: uncharacterized protein LOC107357809 [Acropora digitifera]	NA	GO:0003676; GO:0015074	0	0	11479at6101	0
evm.TU.hic_scaffold_1.1229	3.11841e-67	2.9529e-65	PREDICTED: uncharacterized protein LOC107336505 isoform X2	NA	NA	NA	A0A2B4STJ9	1.29e-17	Uncharacterized protein OS=Stylophora pistillata GN=AWC38_SpisGene2982 PE=4 SV=1	ref|XP_015757063.1|	1.73e-101	PREDICTED: uncharacterized protein LOC107336505 isoform X2 [Acropora digitifera]	NA	GO:0016021	0	0	20056at6101	0
evm.TU.hic_scaffold_1.1233	1.88109e-05	6.53907e-05	GTPase IMAP family member 4	Q9NUV9	6.87e-22	Q9NUV9|GIMA4_HUMAN GTPase IMAP family member 4 OS=Homo sapiens GN=GIMAP4 PE=1 SV=1	A0A2B4RTM5	0	Uncharacterized protein OS=Stylophora pistillata GN=PP2A3 PE=4 SV=1	ref|XP_015757053.1|	0	PREDICTED: uncharacterized protein LOC107336494 [Acropora digitifera]	GO:0005829; GO:0005525	GO:0005525; GO:0008233; GO:0007267; GO:0007275	0	0	12559at6101	0
evm.TU.hic_scaffold_1.1235	6.16275e-05	0.00019514	HMG box-containing protein 4	Q6WKW9	1.94e-26	Q6WKW9|HMGX4_XENLA HMG box-containing protein 4 OS=Xenopus laevis GN=hmgxb4 PE=1 SV=1	A0A2B4SLB9	4.71e-43	Zinc finger protein 367 OS=Stylophora pistillata GN=Znf367 PE=4 SV=1	ref|XP_015757032.1|	2.48e-168	PREDICTED: HMG box-containing protein 4-like [Acropora digitifera]	GO:0005634; GO:0003677; GO:0019901; GO:0007275; GO:0030178; GO:0016055	GO:0005634; GO:0003677	K11298	K11298	13162at6101	0
evm.TU.hic_scaffold_1.1236	5.667e-15	6.18915e-14	PREDICTED: protein SREK1IP1-like, partial	NA	NA	NA	NA	NA	NA	ref|XP_015779232.1|	7.89e-72	PREDICTED: protein SREK1IP1-like, partial [Acropora digitifera]	NA	NA	0	0	#N/A	#N/A
evm.TU.hic_scaffold_1.1238	8.95444e-05	0.00027596	Peptidyl-prolyl cis-trans isomerase CWC27 homolog	Q7ZW86	2.75e-90	Q7ZW86|CWC27_DANRE Peptidyl-prolyl cis-trans isomerase CWC27 homolog OS=Danio rerio GN=cwc27 PE=2 SV=1	A0A2B4SJV2	1.03e-114	Peptidyl-prolyl cis-trans isomerase CWC27-like OS=Stylophora pistillata GN=CWC27 PE=4 SV=1	ref|XP_020617682.1|	3e-123	peptidyl-prolyl cis-trans isomerase CWC27 homolog [Orbicella faveolata]	GO:0003755; GO:0006457	GO:0003755	0	K12737	6215at6101	0
evm.TU.hic_scaffold_1.1239	5.17698e-08	2.67285e-07	E3 ubiquitin-protein ligase TRIM71	E7FAM5	5.5e-16	E7FAM5|LIN41_DANRE E3 ubiquitin-protein ligase TRIM71 OS=Danio rerio GN=trim71 PE=2 SV=1	A0A2B4STY1	4.62e-86	E3 ubiquitin-protein ligase TRIM71 OS=Stylophora pistillata GN=trim71 PE=4 SV=1	ref|XP_015779231.1|	0	PREDICTED: E3 ubiquitin-protein ligase TRIM71-like [Acropora digitifera]	GO:0000932; GO:0035198; GO:0004842; GO:0008270; GO:0010172; GO:0008543; GO:0000082; GO:0035278; GO:0010586; GO:0021915; GO:0051865; GO:0060964; GO:2000177; GO:0072089	GO:0005622; GO:0016874; GO:0008270	0	0	12367at6101	0
evm.TU.hic_scaffold_1.124	3.32597e-06	1.3138e-05	hypothetical protein	NA	NA	NA	NA	NA	NA	ref|XP_015755726.1|	1.78e-07	PREDICTED: receptor-type tyrosine-protein phosphatase delta-like isoform X2 [Acropora digitifera]	NA	NA	0	K06752	#N/A	#N/A
evm.TU.hic_scaffold_1.1244	3.60561e-05	0.00011897	Tetratricopeptide repeat protein 28	Q96AY4	1.4e-99	Q96AY4|TTC28_HUMAN Tetratricopeptide repeat protein 28 OS=Homo sapiens GN=TTC28 PE=1 SV=4	A0A2B4RH71	0	Tetratricopeptide repeat protein 28 OS=Stylophora pistillata GN=TTC28 PE=4 SV=1	ref|XP_015767494.1|	0	PREDICTED: tetratricopeptide repeat protein 28-like [Acropora digitifera]	GO:0005737; GO:0005815; GO:0030496; GO:0000922; GO:0019900; GO:0007049; GO:0051301; GO:0007346	0	0	0	11391at6101	0
evm.TU.hic_scaffold_1.1247	7.70695e-26	1.76055e-24	PREDICTED: serum response factor homolog A-like	NA	NA	NA	A7SZ36	1.05e-38	Predicted protein OS=Nematostella vectensis GN=v1g219803 PE=4 SV=1	ref|XP_015771730.1|	1.39e-64	PREDICTED: serum response factor homolog A-like [Acropora digitifera]	NA	0	0	0	10911at6101	1.87e-30
evm.TU.hic_scaffold_1.1248	0.000274469	0.000765928	Retrovirus-related Pol polyprotein	NA	NA	NA	A0A2B4RNU9	2.69e-121	Retrovirus-related Pol polyprotein OS=Stylophora pistillata GN=POL PE=4 SV=1	ref|XP_015760826.1|	5.43e-157	PREDICTED: uncharacterized protein LOC107339985 isoform X1 [Acropora digitifera]	NA	0	0	0	#N/A	#N/A
evm.TU.hic_scaffold_1.125	1.30044e-10	9.19972e-10	Receptor-type tyrosine-protein phosphatase S	Q13332	1.01e-19	Q13332|PTPRS_HUMAN Receptor-type tyrosine-protein phosphatase S OS=Homo sapiens GN=PTPRS PE=1 SV=3	A0A2B4RB88	3.55e-95	Receptor-type tyrosine-protein phosphatase delta OS=Stylophora pistillata GN=PTPRD PE=4 SV=1	ref|XP_015757055.1|	0	PREDICTED: uncharacterized protein LOC107336496 isoform X1 [Acropora digitifera]	GO:0030424; GO:0030054; GO:0070062; GO:0005887; GO:0099061; GO:0030285; GO:0043204; GO:0005886; GO:0035374; GO:0043395; GO:0008201; GO:0004721; GO:0004725; GO:0007155; GO:0021549; GO:0021987; GO:0022038; GO:0090557; GO:0021766; GO:0030517; GO:0048681; GO:0048671; GO:0061000; GO:0032687; GO:0032688; GO:0010977; GO:0034164; GO:0035335; GO:0006470; GO:0021510	GO:0016021	0	0	12012at6101	0
evm.TU.hic_scaffold_1.1252	1.9805e-22	3.78461e-21	E3 ubiquitin-protein ligase TRIM71	D3ZVM4	7.54e-25	E3 ubiquitin-protein ligase TRIM71 OS=Rattus norvegicus GN=Trim71 PE=3 SV=1	A0A2B4ST19	2.68e-66	Tripartite motif-containing protein 2 OS=Stylophora pistillata GN=TRIM2 PE=4 SV=1	ref|XP_015779229.1|	5.98e-163	PREDICTED: E3 ubiquitin-protein ligase TRIM71-like, partial [Acropora digitifera]	GO:0000932; GO:0035198; GO:0030371; GO:0061630; GO:0004842; GO:0008270; GO:0061158; GO:0071310; GO:0008543; GO:0000082; GO:0035278; GO:0010586; GO:0017148; GO:0001843; GO:0021915; GO:2000637; GO:0010608; GO:0035196; GO:0051865; GO:0060964; GO:2000177; GO:0051246; GO:0072089	GO:0005622; GO:0008270	0	0	12367at6101	0
evm.TU.hic_scaffold_1.1257	1.57573e-15	1.81076e-14	E3 ubiquitin-protein ligase TRIM71	E7FAM5	4.35e-41	E3 ubiquitin-protein ligase TRIM71 OS=Danio rerio GN=trim71 PE=2 SV=1	A0A2B4R7L6	0	E3 ubiquitin-protein ligase TRIM71 OS=Stylophora pistillata GN=trim71 PE=4 SV=1	ref|XP_015780524.1|	0	PREDICTED: E3 ubiquitin-protein ligase TRIM71-like [Acropora digitifera]	GO:0000932; GO:0035198; GO:0004842; GO:0008270; GO:0010172; GO:0008543; GO:0000082; GO:0035278; GO:0010586; GO:0021915; GO:0051865; GO:0060964; GO:2000177; GO:0072089	GO:0016874	0	0	12367at6101	0
evm.TU.hic_scaffold_1.1258	2.9836e-08	1.58981e-07	hypothetical protein	NA	NA	NA	NA	NA	NA	NA	NA	NA	NA	NA	0	0	#N/A	#N/A
evm.TU.hic_scaffold_1.1259	1.74153e-08	9.53145e-08	E3 ubiquitin-protein ligase TRIM71	NA	NA	NA	A0A2B4R7L6	5.42e-15	E3 ubiquitin-protein ligase TRIM71 OS=Stylophora pistillata GN=trim71 PE=4 SV=1	ref|XP_015753455.1|	7.63e-114	PREDICTED: uncharacterized protein LOC107333201 [Acropora digitifera]	NA	GO:0005622; GO:0016874; GO:0008270	0	0	16096at6101	0
evm.TU.hic_scaffold_1.126	1.79679e-11	1.40868e-10	Down syndrome cell adhesion molecule homolog	F1NY98	9.25e-13	Down syndrome cell adhesion molecule homolog OS=Gallus gallus GN=DSCAM PE=1 SV=3	A0A2B4RBZ8	4.16e-35	Tyrosine-protein phosphatase Lar (Fragment) OS=Stylophora pistillata GN=Lar PE=4 SV=1	ref|XP_015755647.1|	1.11e-165	PREDICTED: receptor-type tyrosine-protein phosphatase delta-like [Acropora digitifera]	GO:0030424; GO:0030054; GO:0005887; GO:0045202; GO:0060219; GO:0007156; GO:0010842; GO:0007416	GO:0016021	0	0	#N/A	#N/A
evm.TU.hic_scaffold_1.1266	4.65482e-06	1.79741e-05	Transcription intermediary factor 1-alpha	Q64127	1.44e-09	Transcription intermediary factor 1-alpha OS=Mus musculus GN=Trim24 PE=1 SV=1	A0A2B4R7L6	3.81e-66	E3 ubiquitin-protein ligase TRIM71 OS=Stylophora pistillata GN=trim71 PE=4 SV=1	ref|XP_015780525.1|	3.05e-120	PREDICTED: E3 ubiquitin-protein ligase TRIM71-like [Acropora digitifera]	GO:0005737; GO:0005719; GO:0005654; GO:0005634; GO:0005726; GO:0003682; GO:0034056; GO:0016922; GO:0070577; GO:0002039; GO:0004672; GO:0043565; GO:0003713; GO:0061630; GO:0004842; GO:0008270; GO:0055074; GO:0071391; GO:0008285; GO:0045892; GO:0010628; GO:0045893; GO:0046777; GO:0030163; GO:0006468; GO:0016567; GO:0042981; GO:0031647; GO:1901796; GO:0070562; GO:0006351	GO:0005622; GO:0016874; GO:0008270	0	0	#N/A	#N/A
evm.TU.hic_scaffold_1.1267	5.84519e-22	1.08755e-20	E3 ubiquitin-protein ligase TRIM71	Q1PSW8	9.18e-24	E3 ubiquitin-protein ligase TRIM71 OS=Mus musculus GN=Trim71 PE=1 SV=1	A0A2B4ST19	2.17e-76	Tripartite motif-containing protein 2 OS=Stylophora pistillata GN=TRIM2 PE=4 SV=1	ref|XP_015779229.1|	0	PREDICTED: E3 ubiquitin-protein ligase TRIM71-like, partial [Acropora digitifera]	GO:0000932; GO:0035198; GO:0030371; GO:0061630; GO:0004842; GO:0008270; GO:0061158; GO:0071310; GO:0008543; GO:0000082; GO:0035278; GO:0010586; GO:0017148; GO:0001843; GO:0021915; GO:2000637; GO:0010608; GO:0035196; GO:0051865; GO:0060964; GO:2000177; GO:0051246; GO:0072089	GO:0005622; GO:0008270	0	0	12367at6101	0
evm.TU.hic_scaffold_1.1274	2.25327e-22	4.29135e-21	E3 ubiquitin-protein ligase TRIM71	Q1PSW8	2.87e-40	E3 ubiquitin-protein ligase TRIM71 OS=Mus musculus GN=Trim71 PE=1 SV=1	A0A2B4ST19	9.11e-158	Tripartite motif-containing protein 2 OS=Stylophora pistillata GN=TRIM2 PE=4 SV=1	ref|XP_015777307.1|	0	PREDICTED: tripartite motif-containing protein 2-like [Acropora digitifera]	GO:0000932; GO:0035198; GO:0030371; GO:0061630; GO:0004842; GO:0008270; GO:0061158; GO:0071310; GO:0008543; GO:0000082; GO:0035278; GO:0010586; GO:0017148; GO:0001843; GO:0021915; GO:2000637; GO:0010608; GO:0035196; GO:0051865; GO:0060964; GO:2000177; GO:0051246; GO:0072089	GO:0005622; GO:0008270	0	0	12367at6101	0
evm.TU.hic_scaffold_1.1275	1.42644e-24	3.05665e-23	Transcription activator BRG1	P51532	0	Transcription activator BRG1 OS=Homo sapiens GN=SMARCA4 PE=1 SV=2	A0A2B4RMQ5	0	Transcription activator BRG1 OS=Stylophora pistillata GN=SMARCA4 PE=4 SV=1	ref|XP_020617695.1|	0	transcription activator BRG1-like isoform X2 [Orbicella faveolata]	GO:0005615; GO:0016020; GO:0071565; GO:0071564; GO:0000790; GO:0005730; GO:0005654; GO:0005634; GO:0043234; GO:0016514; GO:0050681; GO:0005524; GO:0070182; GO:0008094; GO:0004386; GO:0070577; GO:0002039; GO:0047485; GO:0001164; GO:0001105; GO:0030957; GO:0003713; GO:0003714; GO:0008134; GO:0043044; GO:1904837; GO:0006325; GO:0006338; GO:0016569; GO:0038111; GO:0060766; GO:0030308; GO:2000134; GO:…	GO:0016021; GO:0016514; GO:0005524; GO:0016887; GO:0042393; GO:0006338; GO:0006355	K11647	K11647	305at6101	0
evm.TU.hic_scaffold_1.1280	2.1205e-10	1.45752e-09	E3 ubiquitin-protein ligase TRIM33	Q6E2N3	4.96e-11	E3 ubiquitin-protein ligase TRIM33 OS=Danio rerio GN=trim33 PE=2 SV=1	A0A2B4R7L6	9.24e-55	E3 ubiquitin-protein ligase TRIM71 OS=Stylophora pistillata GN=trim71 PE=4 SV=1	ref|XP_015779082.1|	2.9e-101	PREDICTED: E3 ubiquitin-protein ligase TRIM71-like [Acropora digitifera]	GO:0005634; GO:0003677; GO:0016740; GO:0008270; GO:0048066; GO:0035162; GO:0030218; GO:0033333; GO:0035166; GO:0060215; GO:0016567; GO:0034243; GO:0006351	GO:0005622; GO:0016874; GO:0008270	0	0	#N/A	#N/A
evm.TU.hic_scaffold_1.1282	1.05582e-21	1.92846e-20	E3 ubiquitin-protein ligase TRIM71	E7FAM5	1.34e-49	E3 ubiquitin-protein ligase TRIM71 OS=Danio rerio GN=trim71 PE=2 SV=1	A0A2B4R7L6	0	E3 ubiquitin-protein ligase TRIM71 OS=Stylophora pistillata GN=trim71 PE=4 SV=1	ref|XP_015779082.1|	0	PREDICTED: E3 ubiquitin-protein ligase TRIM71-like [Acropora digitifera]	GO:0000932; GO:0035198; GO:0004842; GO:0008270; GO:0010172; GO:0008543; GO:0000082; GO:0035278; GO:0010586; GO:0021915; GO:0051865; GO:0060964; GO:2000177; GO:0072089	GO:0005622; GO:0016874; GO:0008270	0	0	12367at6101	0
evm.TU.hic_scaffold_1.1284	2.87891e-08	1.5379e-07	Lipopolysaccharide cholinephosphotransferase LicD	NA	NA	NA	A0A2B4RI69	1.1e-21	Lipopolysaccharide cholinephosphotransferase LicD OS=Stylophora pistillata GN=licD PE=4 SV=1	ref|XP_015779099.1|	0	PREDICTED: uncharacterized protein LOC107356969 [Acropora digitifera]	NA	GO:0016740	0	K17594	10670at6101	0
evm.TU.hic_scaffold_1.1285	0.000267797	0.000749054	Otopetrin-2	Q80SX5	1.41e-08	Otopetrin-2 OS=Mus musculus GN=Otop2 PE=2 SV=1	A0A2B4RP94	0	Otopetrin-2 OS=Stylophora pistillata GN=Otop2 PE=4 SV=1	ref|XP_022802502.1|	0	uncharacterized protein LOC111340008 [Stylophora pistillata]	GO:0016021	GO:0016021	0	0	1603at6101	0
evm.TU.hic_scaffold_1.129	3.45912e-10	2.31564e-09	C-type lectin lectoxin-Lio3	A7X413	1.59e-14	C-type lectin lectoxin-Lio3 OS=Erythrolamprus poecilogyrus PE=2 SV=1	A0A2B4SX95	0	Hemicentin-2 OS=Stylophora pistillata GN=HMCN2 PE=4 SV=1	ref|XP_015764768.1|	0	PREDICTED: uncharacterized protein LOC107343698 [Acropora digitifera]	GO:0005576; GO:0030246; GO:0046872	GO:0016021	0	0	3040at6101	0
evm.TU.hic_scaffold_1.1295	1.64045e-129	5.79284e-127	Plasminogen receptor (KT)	D4ACN8	5.91e-40	Plasminogen receptor (KT) OS=Rattus norvegicus GN=Plgrkt PE=1 SV=1	A0A2B4RB49	6.34e-80	Plasminogen receptor (KT) OS=Stylophora pistillata GN=Plgrkt PE=4 SV=1	ref|XP_020617693.1|	9.19e-81	plasminogen receptor (KT)-like [Orbicella faveolata]	GO:0005887; GO:0005739; GO:0006935; GO:0006954; GO:0010756	GO:0016021	0	0	10260at6101	0
evm.TU.hic_scaffold_1.1299	4.58965e-84	6.76475e-82	hypothetical protein	NA	NA	NA	NA	NA	NA	NA	NA	NA	NA	NA	0	0	#N/A	#N/A
evm.TU.hic_scaffold_1.130	7.89211e-05	0.000245317	Coiled-coil domain-containing protein 130	P13994	2.05e-109	Coiled-coil domain-containing protein 130 OS=Homo sapiens GN=CCDC130 PE=1 SV=2	A0A2B4SXP1	0	Coiled-coil domain-containing protein 130 OS=Stylophora pistillata GN=CCDC130 PE=4 SV=1	ref|XP_015764766.1|	0	PREDICTED: coiled-coil domain-containing protein 130 homolog [Acropora digitifera]	GO:0009615	0	K13115	K13115	6430at6101	0
evm.TU.hic_scaffold_1.1302	4.65261e-06	1.79721e-05	E3 ubiquitin-protein ligase TRIM71	E7FAM5	2.19e-58	E3 ubiquitin-protein ligase TRIM71 OS=Danio rerio GN=trim71 PE=2 SV=1	A0A2B4R7L6	0	E3 ubiquitin-protein ligase TRIM71 OS=Stylophora pistillata GN=trim71 PE=4 SV=1	ref|XP_015779082.1|	0	PREDICTED: E3 ubiquitin-protein ligase TRIM71-like [Acropora digitifera]	GO:0000932; GO:0035198; GO:0004842; GO:0008270; GO:0010172; GO:0008543; GO:0000082; GO:0035278; GO:0010586; GO:0021915; GO:0051865; GO:0060964; GO:2000177; GO:0072089	GO:0005622; GO:0016874; GO:0008270	0	0	12367at6101	0
evm.TU.hic_scaffold_1.1305	5.32944e-32	1.63946e-30	E3 ubiquitin-protein ligase TRIM71	E7FAM5	9.43e-55	E3 ubiquitin-protein ligase TRIM71 OS=Danio rerio GN=trim71 PE=2 SV=1	A0A2B4R750	0	E3 ubiquitin-protein ligase TRIM71 (Fragment) OS=Stylophora pistillata GN=trim71 PE=4 SV=1	ref|XP_015779082.1|	0	PREDICTED: E3 ubiquitin-protein ligase TRIM71-like [Acropora digitifera]	GO:0000932; GO:0035198; GO:0004842; GO:0008270; GO:0010172; GO:0008543; GO:0000082; GO:0035278; GO:0010586; GO:0021915; GO:0051865; GO:0060964; GO:2000177; GO:0072089	GO:0005622; GO:0016874; GO:0008270	0	0	12367at6101	0
evm.TU.hic_scaffold_1.1307	1.50422e-09	9.40486e-09	TM2 domain-containing protein CG10795	Q9W2H1	5.86e-45	TM2 domain-containing protein CG10795 OS=Drosophila melanogaster GN=CG10795 PE=2 SV=1	A0A2B4SMV7	6.55e-79	TM2 domain-containing protein 1 OS=Stylophora pistillata GN=TM2D1 PE=4 SV=1	ref|XP_020632560.1|	4.67e-83	TM2 domain-containing protein 1-like [Orbicella faveolata]	GO:0016021	GO:0016021	0	0	9632at6101	0
evm.TU.hic_scaffold_1.1310	7.61635e-07	3.31784e-06	PREDICTED: uncharacterized protein CXorf65 homolog isoform X1	A6NEN9	2.05e-10	Uncharacterized protein CXorf65 OS=Homo sapiens GN=CXorf65 PE=4 SV=1	A0A2B4SMC2	3.01e-76	Uncharacterized protein CXorf65-like OS=Stylophora pistillata GN=Gm614 PE=4 SV=1	ref|XP_015776659.1|	2.83e-111	PREDICTED: uncharacterized protein CXorf65 homolog isoform X1 [Acropora digitifera]	0	0	0	0	10382at6101	0
evm.TU.hic_scaffold_1.1312	1.18345e-12	1.05188e-11	E3 ubiquitin-protein ligase TRIM56	E1BD59	4.15e-22	E3 ubiquitin-protein ligase TRIM56 OS=Bos taurus GN=TRIM56 PE=2 SV=1	A0A2B4R7L6	2.74e-118	E3 ubiquitin-protein ligase TRIM71 OS=Stylophora pistillata GN=trim71 PE=4 SV=1	ref|XP_015776567.1|	0	PREDICTED: E3 ubiquitin-protein ligase TRIM71-like [Acropora digitifera]	GO:0005737; GO:0004842; GO:0008270; GO:0051607; GO:0032608; GO:0070534; GO:0034340	GO:0005622; GO:0016874; GO:0008270	0	0	12367at6101	0
evm.TU.hic_scaffold_1.1313	2.08815e-06	8.47559e-06	Tripartite motif-containing protein 3	NA	NA	NA	A0A2B4R3W8	1.84e-25	Tripartite motif-containing protein 3 OS=Stylophora pistillata GN=TRIM3 PE=4 SV=1	ref|XP_015776567.1|	2.37e-71	PREDICTED: E3 ubiquitin-protein ligase TRIM71-like [Acropora digitifera]	NA	GO:0005622; GO:0008270	0	0	#N/A	#N/A
evm.TU.hic_scaffold_1.1316	2.36111e-11	1.82327e-10	CGG triplet repeat-binding protein 1	Q9UFW8	1.84e-34	CGG triplet repeat-binding protein 1 OS=Homo sapiens GN=CGGBP1 PE=1 SV=2	H3AKS8	1.71e-99	Uncharacterized protein OS=Latimeria chalumnae PE=4 SV=1	ref|XP_015759472.1|	0	PREDICTED: uncharacterized protein LOC107338752 [Acropora digitifera]	GO:0005654; GO:0005634; GO:0003690; GO:0042802; GO:0000977; GO:0001227; GO:0000122; GO:0006351	GO:0005634; GO:0003690; GO:0001227	0	0	#N/A	#N/A
evm.TU.hic_scaffold_1.1317	3.05855e-09	1.84427e-08	E3 ubiquitin-protein ligase TRIM71	E7FAM5	4.6e-57	E3 ubiquitin-protein ligase TRIM71 OS=Danio rerio GN=trim71 PE=2 SV=1	A0A2B4R7L6	0	E3 ubiquitin-protein ligase TRIM71 OS=Stylophora pistillata GN=trim71 PE=4 SV=1	ref|XP_015776576.1|	0	PREDICTED: E3 ubiquitin-protein ligase TRIM71-like [Acropora digitifera]	GO:0000932; GO:0035198; GO:0004842; GO:0008270; GO:0010172; GO:0008543; GO:0000082; GO:0035278; GO:0010586; GO:0021915; GO:0051865; GO:0060964; GO:2000177; GO:0072089	GO:0005622; GO:0016874; GO:0008270	0	0	12367at6101	0
evm.TU.hic_scaffold_1.132	0.000116447	0.000351832	Putative exosome complex component rrp40	Q7KWX9	1.82e-69	Putative exosome complex component rrp40 OS=Dictyostelium discoideum GN=exosc3 PE=3 SV=1	A0A2B4SR58	2.99e-133	Putative exosome complex component rrp40 OS=Stylophora pistillata GN=exosc3 PE=4 SV=1	ref|XP_015759681.1|	1.91e-174	PREDICTED: putative exosome complex component rrp40 [Acropora digitifera]	GO:0000177; GO:0000176; GO:0005730; GO:0003723; GO:0071034; GO:0043928; GO:0000467; GO:0071035; GO:0071038; GO:0071049; GO:0034427; GO:0071051; GO:0034475	GO:0000178; GO:0003723	K03681	K03681	6363at6101	0
evm.TU.hic_scaffold_1.1323	7.19106e-35	2.46738e-33	Non-specific lipid-transfer protein (Fragment)	Q07598	0	Non-specific lipid-transfer protein (Fragment) OS=Gallus gallus GN=SCP2 PE=2 SV=1	A0A2B4SNM5	0	Non-specific lipid-transfer protein OS=Stylophora pistillata GN=SCP2 PE=4 SV=1	gb|PFX30178.1|	0	non-specific lipid-transfer protein-like [Stylophora pistillata]	GO:0005739; GO:0005777; GO:0008289; GO:0033814; GO:0006869; GO:0008152	GO:0016747; GO:0008152	K08764	K08764	2003at6101	0
evm.TU.hic_scaffold_1.1324	9.59688e-33	3.06341e-31	PREDICTED: uncharacterized protein LOC107329228	NA	NA	NA	A0A2B4SHN0	4.74e-31	Uncharacterized protein OS=Stylophora pistillata GN=AWC38_SpisGene25833 PE=4 SV=1	ref|XP_015749446.1|	6.03e-125	PREDICTED: uncharacterized protein LOC107329228 [Acropora digitifera]	NA	GO:0016021	0	0	18560at6101	1.37e-27
evm.TU.hic_scaffold_1.1325	1.84614e-19	2.92723e-18	PREDICTED: uncharacterized protein LOC107358360	NA	NA	NA	A0A2B4SHN0	7.05e-30	Uncharacterized protein OS=Stylophora pistillata GN=AWC38_SpisGene25833 PE=4 SV=1	ref|XP_015780451.1|	1.11e-125	PREDICTED: uncharacterized protein LOC107358360 [Acropora digitifera]	NA	GO:0016021	0	0	18562at6101	3.18e-15
evm.TU.hic_scaffold_1.1330	1.65438e-10	1.15303e-09	Retinol dehydrogenase 8	Q9N126	1.29e-70	Retinol dehydrogenase 8 OS=Bos taurus GN=RDH8 PE=1 SV=1	A0A2B4SM59	8.57e-103	Retinol dehydrogenase 8 OS=Stylophora pistillata GN=RDH8 PE=4 SV=1	ref|XP_015780444.1|	2.22e-138	PREDICTED: retinol dehydrogenase 8-like [Acropora digitifera]	GO:0005737; GO:0016021; GO:0001750; GO:0004303; GO:0052650; GO:0004745; GO:0006703; GO:0050896; GO:0007601	GO:0016021; GO:0016491	K11150	K11150	#N/A	#N/A
evm.TU.hic_scaffold_1.1332	8.79528e-32	2.68613e-30	Long-chain fatty acid transport protein 4	NA	NA	NA	A0A2B4SCP1	0	Long-chain fatty acid transport protein 4 OS=Stylophora pistillata GN=SLC27A4 PE=4 SV=1	ref|XP_015780004.1|	0	PREDICTED: uncharacterized protein LOC107357884 isoform X1 [Acropora digitifera]	NA	GO:0016021; GO:0004467; GO:0031957; GO:0015908	0	0	2780at6101	0
evm.TU.hic_scaffold_1.1334	1.49222e-38	6.12426e-37	WD repeat, SAM and U-box domain-containing protein 1	A0AUS0	6.88e-10	WD repeat, SAM and U-box domain-containing protein 1 OS=Danio rerio GN=wdsub1 PE=2 SV=1	A7S145	0	Predicted protein OS=Nematostella vectensis GN=v1g242112 PE=4 SV=1	ref|XP_015780011.1|	0	PREDICTED: uncharacterized WD repeat-containing protein alr3466-like [Acropora digitifera]	GO:0004842	GO:0005622; GO:0035556	0	0	1975at6101	0
evm.TU.hic_scaffold_1.1338	6.63678e-22	1.22542e-20	Hydroxyproline O-galactosyltransferase GALT3	Q9ASW1	2.26e-06	Q9ASW1|B3GTG_ARATH Hydroxyproline O-galactosyltransferase GALT3 OS=Arabidopsis thaliana GN=GALT3 PE=2 SV=1	A0A2B4SQ97	3.97e-88	Beta-1,3-galactosyltransferase 4 OS=Stylophora pistillata GN=B3galt4 PE=4 SV=1	ref|XP_015759036.1|	1.39e-142	PREDICTED: probable beta-1,3-galactosyltransferase 16 isoform X1 [Acropora digitifera]	GO:0005794; GO:0000139; GO:0016021; GO:0030246; GO:1990714; GO:0010405; GO:0048354; GO:0018258; GO:0080147	GO:0000139; GO:0016021; GO:0008378; GO:0006486	0	0	9285at6101	0
evm.TU.hic_scaffold_1.134	1.01934e-06	4.33787e-06	Tyrosine-protein phosphatase Lar	P16621	0	Tyrosine-protein phosphatase Lar OS=Drosophila melanogaster GN=Lar PE=1 SV=2	A0A2B4RJD3	0	Tyrosine-protein phosphatase Lar OS=Stylophora pistillata GN=Lar PE=4 SV=1	ref|XP_015759664.1|	0	PREDICTED: receptor-type tyrosine-protein phosphatase delta-like [Acropora digitifera]	GO:0030424; GO:0009925; GO:0031252; GO:0005925; GO:0016021; GO:0008201; GO:0004725; GO:0032093; GO:0005001; GO:0048675; GO:0007411; GO:0007412; GO:0007155; GO:0060269; GO:0008045; GO:1903386; GO:0007399; GO:0048477; GO:0035335; GO:0008594; GO:0051491; GO:0120034; GO:0045467; GO:0048841; GO:0031290; GO:0007283; GO:0051124	GO:0016021; GO:0004725	K05695	K05695	452at6101	0
evm.TU.hic_scaffold_1.1340	1.76608e-52	1.14694e-50	hypothetical protein	NA	NA	NA	NA	NA	NA	NA	NA	NA	NA	NA	0	0	#N/A	#N/A
evm.TU.hic_scaffold_1.135	1.70746e-05	5.98088e-05	hypothetical protein	NA	NA	NA	NA	NA	NA	NA	NA	NA	NA	NA	0	0	#N/A	#N/A
evm.TU.hic_scaffold_1.1352	4.60274e-05	0.000149314	Cytoplasmic dynein 1 heavy chain 1	Q9JHU4	0	Cytoplasmic dynein 1 heavy chain 1 OS=Mus musculus GN=Dync1h1 PE=1 SV=2	A0A2B4SQK7	0	Cytoplasmic dynein 1 heavy chain 1 OS=Stylophora pistillata GN=Dync1h1 PE=4 SV=1	gb|PFX30777.1|	0	Cytoplasmic dynein 1 heavy chain 1 [Stylophora pistillata]	GO:0005813; GO:0005737; GO:0005868; GO:0031012; GO:0030175; GO:0005874; GO:0005524; GO:0008569; GO:0045505; GO:0045503; GO:0051959; GO:0051301; GO:0003341; GO:0031122; GO:0033962; GO:0051293; GO:0072382; GO:0032388; GO:1905832; GO:0090235; GO:0060236; GO:0034063	GO:0030286; GO:0005524; GO:0016887; GO:0003777; GO:0003723; GO:0007018	K10413	K10413	5at6101	0
evm.TU.hic_scaffold_1.1360	1.71115e-05	5.99255e-05	EGF-like repeat and discoidin I-like domain-containing protein 3	O43854	3.02e-42	EGF-like repeat and discoidin I-like domain-containing protein 3 OS=Homo sapiens GN=EDIL3 PE=1 SV=1	A0A2B4SQU3	0	EGF-like repeat and discoidin I-like domain-containing protein 3 OS=Stylophora pistillata GN=EDIL3 PE=4 SV=1	ref|XP_015777251.1|	0	PREDICTED: uncharacterized protein LOC107355230 [Acropora digitifera]	GO:0070062; GO:0031012; GO:1903561; GO:0005509; GO:0005178; GO:0007155; GO:0007275; GO:0010811	0	0	0	11314at6101	0
evm.TU.hic_scaffold_1.1367	2.16417e-08	1.17234e-07	uncharacterized protein LOC111323140	NA	NA	NA	A0A2B4SP18	1.47e-162	Uncharacterized protein OS=Stylophora pistillata GN=AWC38_SpisGene4407 PE=4 SV=1	ref|XP_022782173.1|	7.26e-173	uncharacterized protein LOC111323140 [Stylophora pistillata]	NA	0	0	0	14970at6101	0
evm.TU.hic_scaffold_1.1373	1.56945e-08	8.65675e-08	PREDICTED: P2X purinoceptor 7-like	NA	NA	NA	NA	NA	NA	ref|XP_006825802.1|	3.65e-06	PREDICTED: P2X purinoceptor 7-like	NA	NA	0	0	#N/A	#N/A
evm.TU.hic_scaffold_1.1376	7.10151e-12	5.815e-11	Carbohydrate sulfotransferase 3	Q92179	3.38e-25	Carbohydrate sulfotransferase 3 OS=Gallus gallus GN=CHST3 PE=1 SV=1	A0A2B4SN35	1.51e-90	Carbohydrate sulfotransferase 1 OS=Stylophora pistillata GN=Chst1 PE=4 SV=1	ref|XP_015755497.1|	0	PREDICTED: carbohydrate sulfotransferase 3-like [Acropora digitifera]	GO:0000139; GO:0016021; GO:0008459; GO:0001517; GO:0005975; GO:0030206	GO:0008146	K01020	K01020	8782at6101	0
evm.TU.hic_scaffold_1.1384	0.000155456	0.00045762	Calcium-binding protein CML19	O23184	2.43e-14	Calcium-binding protein CML19 OS=Arabidopsis thaliana GN=CML19 PE=1 SV=1	A0A2B4SLJ6	5.73e-74	Calcium-binding protein CML19 OS=Stylophora pistillata GN=CML19 PE=4 SV=1	ref|XP_015755487.1|	2.85e-111	PREDICTED: calcium-binding protein CML19-like [Acropora digitifera]	GO:0005737; GO:0005634; GO:0005509; GO:0006281	GO:0005509	0	0	8355at6101	0
evm.TU.hic_scaffold_1.1385	3.28009e-08	1.74178e-07	Calcium-dependent protein kinase 21	Q9ZSA2	1.46e-06	Calcium-dependent protein kinase 21 OS=Arabidopsis thaliana GN=CPK21 PE=1 SV=1	A0A2B4SLJ6	5.36e-55	Calcium-binding protein CML19 OS=Stylophora pistillata GN=CML19 PE=4 SV=1	ref|XP_020611924.1|	7.02e-58	caltractin-like [Orbicella faveolata]	GO:0005737; GO:0005634; GO:0005886; GO:0009506; GO:0005524; GO:0005509; GO:0009931; GO:0005516; GO:0004683; GO:0004672; GO:0019903; GO:0009738; GO:0035556; GO:0018105; GO:0046777	GO:0005509	0	0	#N/A	#N/A
evm.TU.hic_scaffold_1.1386	1.84949e-12	1.61094e-11	Calcium-binding protein CML19	NA	NA	NA	A0A2B4SLJ6	1.58e-41	Calcium-binding protein CML19 OS=Stylophora pistillata GN=CML19 PE=4 SV=1	ref|XP_015765647.1|	5.29e-80	PREDICTED: troponin C, skeletal muscle-like [Acropora digitifera]	NA	GO:0005509	0	0	8355at6101	0
evm.TU.hic_scaffold_1.1388	0.000240252	0.000678373	GPI ethanolamine phosphate transferase 2	Q5H8A4	1.23e-169	GPI ethanolamine phosphate transferase 2 OS=Homo sapiens GN=PIGG PE=1 SV=1	A0A2B4SPG7	0	GPI ethanolamine phosphate transferase 2 OS=Stylophora pistillata GN=PIGG PE=4 SV=1	ref|XP_015775445.1|	0	PREDICTED: LOW QUALITY PROTEIN: GPI ethanolamine phosphate transferase 2-like [Acropora digitifera]	GO:0005783; GO:0005789; GO:0030176; GO:0016020; GO:0051267; GO:0016780; GO:0006506; GO:0016254	GO:0016021; GO:0016740; GO:0008152	K05310	K05310	3298at6101	0
evm.TU.hic_scaffold_1.1394	1.13367e-09	7.17805e-09	Uroporphyrinogen decarboxylase	Q9PTS2	2.58e-153	Uroporphyrinogen decarboxylase OS=Danio rerio GN=urod PE=2 SV=1	A0A2B4SNQ7	0	Uroporphyrinogen decarboxylase OS=Stylophora pistillata GN=urod PE=4 SV=1	ref|XP_015775459.1|	0	PREDICTED: uroporphyrinogen decarboxylase-like [Acropora digitifera]	GO:0005829; GO:0004853; GO:0006783; GO:0006778; GO:0006782	GO:0004853; GO:0006782	K01599	K01599	3665at6101	0
evm.TU.hic_scaffold_1.1395	9.65357e-13	8.67133e-12	ATP synthase subunit delta, mitochondrial	Q9D3D9	4.86e-44	ATP synthase subunit delta, mitochondrial OS=Mus musculus GN=Atp5d PE=1 SV=1	A0A2B4SN13	1.76e-75	ATP synthase subunit delta, mitochondrial OS=Stylophora pistillata GN=Atp5d PE=4 SV=1	ref|XP_015775464.1|	9.47e-90	PREDICTED: ATP synthase subunit delta, mitochondrial-like [Acropora digitifera]	GO:0005740; GO:0005743; GO:0005753; GO:0000275; GO:0005739; GO:0045259; GO:0015078; GO:0046933; GO:0015986; GO:0015992	GO:0045261; GO:0046933; GO:0015986	K02134	K02134	9657at6101	0
evm.TU.hic_scaffold_1.1397	1.66347e-10	1.15889e-09	Exosome RNA helicase MTR4	P42285	0	Exosome RNA helicase MTR4 OS=Homo sapiens GN=MTREX PE=1 SV=3	A7RX65	0	Predicted protein OS=Nematostella vectensis GN=v1g234599 PE=4 SV=1	gb|EDO43976.1|	0	predicted protein [Nematostella vectensis]	GO:0071013; GO:0005730; GO:0005654; GO:0005634; GO:0005524; GO:0004004; GO:0003723; GO:0000460; GO:0000398; GO:0006401; GO:0006364	GO:0005634; GO:0005524; GO:0004004; GO:0003723; GO:0000460; GO:0006401	K12598	K12598	532at6101	0
evm.TU.hic_scaffold_1.1399	0.000136225	0.000405659	Phosphoglycerate kinase 1	Q3T0P6	0	Phosphoglycerate kinase 1 OS=Bos taurus GN=PGK1 PE=2 SV=3	C3XW30	0	Phosphoglycerate kinase OS=Branchiostoma floridae GN=BRAFLDRAFT_113516 PE=3 SV=1	ref|XP_015775458.1|	0	PREDICTED: phosphoglycerate kinase 1-like [Acropora digitifera]	GO:0005737; GO:0005615; GO:0045121; GO:0005524; GO:0004618; GO:0047134; GO:0071456; GO:0030855; GO:0006096; GO:0016525; GO:0031639	GO:0005524; GO:0004618; GO:0006096	K00927	K00927	4198at6101	0
evm.TU.hic_scaffold_1.14	5.96381e-12	4.93346e-11	Tyrosine-protein kinase SYK	F1N9Y5	2.38e-140	Tyrosine-protein kinase SYK OS=Gallus gallus GN=SYK PE=1 SV=2	A0A2B4SFM1	0	Tyrosine-protein kinase SYK OS=Stylophora pistillata GN=SYK PE=4 SV=1	ref|XP_015752692.1|	0	PREDICTED: tyrosine-protein kinase SYK-like isoform X1 [Acropora digitifera]	GO:0005829; GO:0032009; GO:0031234; GO:0005524; GO:0004715; GO:0004713; GO:0005102; GO:0002250; GO:0050853; GO:0048514; GO:0030154; GO:0016477; GO:0070301; GO:0071226; GO:0042742; GO:0006954; GO:0045087; GO:0007229; GO:0035556; GO:0002366; GO:0007159; GO:0001945; GO:0002281; GO:0002283; GO:0030593; GO:0038083; GO:0018108; GO:0046641; GO:0045579; GO:0045780; GO:0033630; GO:0043306; GO:0006468; GO:…	GO:0005737; GO:0005524; GO:0004715; GO:0035556	K05855	K05855	2588at6101	0
evm.TU.hic_scaffold_1.1402	0.000122597	0.0003689	Histone H5	P02259	1.36e-20	Histone H5 OS=Gallus gallus PE=1 SV=2	A0A1B3IR04	1.37e-24	Histone H1.1 OS=Hydractinia echinata PE=2 SV=1	ref|XP_015775474.1|	8.27e-90	PREDICTED: histone H1-delta-like [Acropora digitifera]	GO:0015629; GO:0005794; GO:0016604; GO:0005719; GO:0000786; GO:0005634; GO:0003680; GO:0031492; GO:0006325; GO:0030261; GO:0006334	GO:0000786; GO:0005634; GO:0003677; GO:0006334	K11275	K11275	10875at6101	4.1e-38
evm.TU.hic_scaffold_1.1406	1.46965e-05	5.21686e-05	Histone H4	NA	NA	NA	A0A2B4SQC7	0	Histone H4 OS=Stylophora pistillata GN=H4DEKL PE=4 SV=1	ref|XP_015775469.1|	0	PREDICTED: uncharacterized protein LOC107353645 [Acropora digitifera]	NA	GO:0016021; GO:0000786; GO:0005634; GO:0003677; GO:0046982; GO:0006352; GO:0006334	0	0	1367at6101	0
evm.TU.hic_scaffold_1.1407	5.41274e-06	2.06818e-05	Putative hydroxypyruvate isomerase	Q7T3H9	2.07e-74	Putative hydroxypyruvate isomerase OS=Danio rerio GN=hyi PE=2 SV=2	A0A2B4SLL9	1.62e-139	Putative hydroxypyruvate isomerase OS=Stylophora pistillata GN=hyi PE=4 SV=1	ref|XP_015775449.1|	5.45e-144	PREDICTED: putative hydroxypyruvate isomerase [Acropora digitifera]	GO:0008903	GO:0008903	K01816	K01816	6687at6101	0
evm.TU.hic_scaffold_1.1415	3.25309e-92	5.74374e-90	PREDICTED: DNA ligase 1-like	NA	NA	NA	A0A2B4SQB8	8.95e-37	Uncharacterized protein OS=Stylophora pistillata GN=AWC38_SpisGene4425 PE=4 SV=1	ref|XP_015776805.1|	3.66e-46	PREDICTED: DNA ligase 1-like [Acropora digitifera]	NA	0	K17698	K17698	#N/A	#N/A
evm.TU.hic_scaffold_1.1416	2.74025e-20	4.56366e-19	E3 ubiquitin-protein ligase DZIP3	Q86Y13	8.11e-18	E3 ubiquitin-protein ligase DZIP3 OS=Homo sapiens GN=DZIP3 PE=1 SV=2	A0A2B4S1B0	0	E3 ubiquitin-protein ligase DZIP3 OS=Stylophora pistillata GN=DZIP3 PE=4 SV=1	ref|XP_015774910.1|	0	PREDICTED: uncharacterized protein LOC107353103 [Acropora digitifera]	GO:0005737; GO:0036513; GO:0044322; GO:0000836; GO:0046872; GO:0019902; GO:0031593; GO:0003723; GO:1904264; GO:0004842; GO:1990381; GO:0051082; GO:0030968; GO:0000209; GO:0042787; GO:0030433	GO:0016874; GO:0007165	0	0	14426at6101	0
evm.TU.hic_scaffold_1.1417	0.000200258	0.000574635	E3 ubiquitin-protein ligase DZIP3	NA	NA	NA	A0A2B4SHV7	2.44e-49	E3 ubiquitin-protein ligase DZIP3 OS=Stylophora pistillata GN=DZIP3 PE=4 SV=1	ref|XP_015774903.1|	0	PREDICTED: uncharacterized protein LOC107353101 [Acropora digitifera]	NA	GO:0016874; GO:0003723; GO:0061630; GO:0000209	0	0	#N/A	#N/A
evm.TU.hic_scaffold_1.1419	4.90483e-36	1.77264e-34	E3 ubiquitin-protein ligase DZIP3	Q86Y13	5e-18	E3 ubiquitin-protein ligase DZIP3 OS=Homo sapiens GN=DZIP3 PE=1 SV=2	A0A2B4SFM7	0	E3 ubiquitin-protein ligase DZIP3 OS=Stylophora pistillata GN=DZIP3 PE=4 SV=1	ref|XP_015774903.1|	0	PREDICTED: uncharacterized protein LOC107353101 [Acropora digitifera]	GO:0005737; GO:0036513; GO:0044322; GO:0000836; GO:0046872; GO:0019902; GO:0031593; GO:0003723; GO:1904264; GO:0004842; GO:1990381; GO:0051082; GO:0030968; GO:0000209; GO:0042787; GO:0030433	GO:0016874; GO:0003723; GO:0061630; GO:0000209	0	0	14426at6101	0
evm.TU.hic_scaffold_1.1420	1.53203e-07	7.4046e-07	E3 ubiquitin-protein ligase DZIP3	Q86Y13	1.91e-15	E3 ubiquitin-protein ligase DZIP3 OS=Homo sapiens GN=DZIP3 PE=1 SV=2	A0A2B4SHV7	0	E3 ubiquitin-protein ligase DZIP3 OS=Stylophora pistillata GN=DZIP3 PE=4 SV=1	ref|XP_015774899.1|	0	PREDICTED: uncharacterized protein LOC107353100 isoform X2 [Acropora digitifera]	GO:0005737; GO:0036513; GO:0044322; GO:0000836; GO:0046872; GO:0019902; GO:0031593; GO:0003723; GO:1904264; GO:0004842; GO:1990381; GO:0051082; GO:0030968; GO:0000209; GO:0042787; GO:0030433	GO:0016874	0	0	14426at6101	0
evm.TU.hic_scaffold_1.1424	1.89868e-05	6.59615e-05	Transcription factor RFX3	P48380	0	Transcription factor RFX3 OS=Homo sapiens GN=RFX3 PE=1 SV=2	A0A2B4SQY4	0	Transcription factor RFX3 OS=Stylophora pistillata GN=RFX3 PE=4 SV=1	gb|PFX30805.1|	0	DNA-binding protein RFX2-like isoform X2 [Stylophora pistillata]	GO:0000790; GO:0005634; GO:0005667; GO:0003677; GO:0003700; GO:0000978; GO:0003705; GO:0044212; GO:0048469; GO:0060271; GO:0060285; GO:0031018; GO:0060287; GO:0045892; GO:0045944; GO:0045893; GO:2000078; GO:0050796; GO:0006355; GO:0006351; GO:0003309; GO:0072560	GO:0003677; GO:0006355	K09173	K09173	2094at6101	0
evm.TU.hic_scaffold_1.1428	8.11328e-28	2.06123e-26	GTP:AMP phosphotransferase AK3, mitochondrial	Q9UIJ7	8.78e-89	GTP:AMP phosphotransferase AK3, mitochondrial OS=Homo sapiens GN=AK3 PE=1 SV=4	A0A2B4SJT3	8.11e-134	GTP:AMP phosphotransferase AK3, mitochondrial OS=Stylophora pistillata GN=AK3 PE=4 SV=1	ref|XP_015774111.1|	4.6e-154	PREDICTED: GTP:AMP phosphotransferase AK3, mitochondrial-like [Acropora digitifera]	GO:0005759; GO:0005739; GO:0005524; GO:0005525; GO:0046899; GO:0046033; GO:0007596; GO:0046039; GO:0046041; GO:0046051	GO:0005759; GO:0004017; GO:0005524; GO:0005525; GO:0046899; GO:0006172; GO:0046033; GO:0046039; GO:0046041	K00944	K00944	6056at6101	0
evm.TU.hic_scaffold_1.143	3.77545e-07	1.71934e-06	Required for excision 1-B domain-containing protein	Q17Q97	4.8e-20	Required for excision 1-B domain-containing protein OS=Bos taurus GN=REX1BD PE=2 SV=1	A0A1S3JA43	9.66e-37	uncharacterized protein C19orf60 homolog OS=Lingula unguis GN=LOC106171459 PE=4 SV=1	ref|XP_015759691.1|	1.7e-107	PREDICTED: uncharacterized protein C19orf60 homolog [Acropora digitifera]	0	0	0	0	10479at6101	0
evm.TU.hic_scaffold_1.1430	2.51174e-05	8.5199e-05	hypothetical protein	NA	NA	NA	NA	NA	NA	NA	NA	NA	NA	NA	0	0	#N/A	#N/A
evm.TU.hic_scaffold_1.1432_evm.TU.hic_scaffold_1.1433	2.81114e-07	1.30259e-06	PREDICTED: uncharacterized protein LOC107329917	NA	NA	NA	A7RXQ7	3.95e-41	Predicted protein OS=Nematostella vectensis GN=v1g232409 PE=4 SV=1	ref|XP_015750061.1|	1.12e-149	PREDICTED: uncharacterized protein LOC107329917 [Acropora digitifera]	NA	0	0	0	7324at6101	0
evm.TU.hic_scaffold_1.1434	5.13899e-10	3.37358e-09	Phospholipase D3	Q640B3	2.7e-137	Phospholipase D3 OS=Xenopus tropicalis GN=pld3 PE=2 SV=1	A0A2B4SLF7	0	Phospholipase D3 OS=Stylophora pistillata GN=pld3 PE=4 SV=1	ref|XP_015758994.1|	0	PREDICTED: phospholipase D3-like [Acropora digitifera]	GO:0005789; GO:0016021; GO:0070290; GO:0004630; GO:0016042	GO:0003824	K16860	K16860	4737at6101	0
evm.TU.hic_scaffold_1.1435	1.6312e-06	6.74364e-06	PREDICTED: trichohyalin-like	Q6ZUT1	5.25e-22	Uncharacterized protein NKAPD1 OS=Homo sapiens GN=NKAPD1 PE=1 SV=2	A0A1C6XH62	1.88e-06	S-antigen, putative OS=Plasmodium chabaudi adami GN=PCHDS_000085800 PE=4 SV=1	ref|XP_015759047.1|	0	PREDICTED: trichohyalin-like [Acropora digitifera]	0	0	0	0	10802at6101	2.8e-44
evm.TU.hic_scaffold_1.1437	8.7253e-11	6.32566e-10	Thiosulfate sulfurtransferase	P25324	2.83e-60	Thiosulfate sulfurtransferase OS=Gallus gallus GN=TST PE=1 SV=1	A0A2B4S1Z3	5.45e-140	3-mercaptopyruvate sulfurtransferase OS=Stylophora pistillata GN=MPST PE=4 SV=1	ref|XP_020611854.1|	5.44e-142	thiosulfate sulfurtransferase-like [Orbicella faveolata]	GO:0005759; GO:0008097; GO:0004792; GO:0035928; GO:0051029	GO:0016740	K01011	K01011	5426at6101	0
evm.TU.hic_scaffold_1.1438	0.00036673	0.000998727	uncharacterized protein LOC111323938 isoform X1	NA	NA	NA	A0A2B4SMU9	0	Uncharacterized protein OS=Stylophora pistillata GN=AWC38_SpisGene5015 PE=4 SV=1	ref|XP_022783131.1|	0	uncharacterized protein LOC111323938 isoform X1 [Stylophora pistillata]	NA	GO:0008080	0	0	4362at6101	0
evm.TU.hic_scaffold_1.1443	1.96967e-05	6.82041e-05	Leucine-rich repeat-containing protein 40	Q5ZLN0	0	Leucine-rich repeat-containing protein 40 OS=Gallus gallus GN=LRRC40 PE=2 SV=1	A0A2B4SHR2	0	Leucine-rich repeat-containing protein 40 OS=Stylophora pistillata GN=LRRC40 PE=4 SV=1	ref|XP_015758989.1|	0	PREDICTED: LOW QUALITY PROTEIN: leucine-rich repeat-containing protein 40-like [Acropora digitifera]	GO:0005886; GO:0007165	0	0	0	3405at6101	0
evm.TU.hic_scaffold_1.1451	5.4346e-18	7.65087e-17	hypothetical protein	NA	NA	NA	NA	NA	NA	NA	NA	NA	NA	NA	0	0	#N/A	#N/A
evm.TU.hic_scaffold_1.1453	1.45024e-09	9.08744e-09	D-inositol 3-phosphate glycosyltransferase	B1VEI4	1.08e-09	D-inositol 3-phosphate glycosyltransferase OS=Corynebacterium urealyticum (strain ATCC 43042 / DSM 7109) GN=mshA PE=3 SV=1	A0A2B4RBT6	0	Putative serine/threonine-protein kinase roco5 OS=Stylophora pistillata GN=roco5 PE=4 SV=1	ref|XP_015759029.1|	0	PREDICTED: uncharacterized protein LOC107338309 isoform X3 [Acropora digitifera]	GO:0008375; GO:0102710; GO:0046872; GO:0010125	GO:0016021; GO:0016301	0	0	2414at6101	0
evm.TU.hic_scaffold_1.1459	7.63274e-09	4.38708e-08	Tyrosine-protein kinase transforming protein Abl	P00521	7.78e-30	Tyrosine-protein kinase transforming protein Abl OS=Abelson murine leukemia virus GN=ABL PE=3 SV=1	A0A2B4SKC5	0	Ephrin type-A receptor 4a OS=Stylophora pistillata GN=epha4a PE=4 SV=1	ref|XP_015759022.1|	0	PREDICTED: uncharacterized protein LOC107338305 [Acropora digitifera]	GO:0005524; GO:0004715	GO:0005524; GO:0004672	0	0	12272at6101	0
evm.TU.hic_scaffold_1.1463	1.31804e-08	7.34651e-08	Tyrosine-protein kinase ABL1	P00519	6.58e-20	Tyrosine-protein kinase ABL1 OS=Homo sapiens GN=ABL1 PE=1 SV=4	A0A2B4SKC5	1.52e-97	Ephrin type-A receptor 4a OS=Stylophora pistillata GN=epha4a PE=4 SV=1	ref|XP_015759022.1|	0	PREDICTED: uncharacterized protein LOC107338305 [Acropora digitifera]	GO:0015629; GO:0031252; GO:0005737; GO:0005829; GO:0030425; GO:0031234; GO:0005739; GO:0043025; GO:0016604; GO:0031965; GO:0005730; GO:0005654; GO:0005634; GO:0048471; GO:0098794; GO:0043234; GO:0051015; GO:0003785; GO:0005524; GO:0003677; GO:0046875; GO:0016301; GO:0000287; GO:0030145; GO:0051019; GO:0038191; GO:0004515; GO:0004715; GO:0001784; GO:0070064; GO:0008022; GO:0004672; GO:0005080; GO:…	0	0	0	12272at6101	0
evm.TU.hic_scaffold_1.1465	2.46306e-13	2.33626e-12	Ribosome production factor 1	Q8AVP1	9.62e-131	Ribosome production factor 1 OS=Xenopus laevis GN=rpf1 PE=2 SV=1	A0A2B4S200	3.55e-171	Ribosome production factor 1 OS=Stylophora pistillata GN=rpf1 PE=4 SV=1	gb|PFX22515.1|	5.5e-171	ribosome production factor 1-like [Stylophora pistillata]	GO:0005730; GO:0003723; GO:0019843; GO:0006364	0	K14846	K14846	5839at6101	0
evm.TU.hic_scaffold_1.1472	7.17245e-35	2.46599e-33	Kinesin-like protein KIF2A	Q5ZKV8	8.62e-133	Kinesin-like protein KIF2A OS=Gallus gallus GN=KIF2A PE=2 SV=2	A0A2B4SNG5	0	Kinesin-like protein KIF2A OS=Stylophora pistillata GN=KIF2A PE=4 SV=1	gb|PFX32224.1|	0	kinesin-like protein KIF2A [Stylophora pistillata]	GO:0005737; GO:0005871; GO:0005874; GO:0005815; GO:0000922; GO:0005524; GO:0016887; GO:0008017; GO:0003777; GO:0030154; GO:0051301; GO:0007018; GO:0007052; GO:0007399	0	K10393	K10393	12709at6101	0
evm.TU.hic_scaffold_1.1474	1.97568e-19	3.11225e-18	Glucosidase 2 subunit beta	P14314	2.08e-127	Glucosidase 2 subunit beta OS=Homo sapiens GN=PRKCSH PE=1 SV=2	A0A2B4STH5	0	Glucosidase 2 subunit beta OS=Stylophora pistillata GN=PRKCSH PE=4 SV=1	ref|XP_022779788.1|	0	glucosidase 2 subunit beta-like isoform X2 [Stylophora pistillata]	GO:0005783; GO:0005788; GO:0005622; GO:0005509; GO:0044325; GO:0051219; GO:0005080; GO:0044267; GO:0035556; GO:0006491; GO:0043687; GO:0006457	GO:0006491	K08288	K08288	5136at6101	0
evm.TU.hic_scaffold_1.1477	5.76224e-06	2.18942e-05	Melatonin receptor type 1C	P49219	3.44e-34	Melatonin receptor type 1C OS=Xenopus laevis GN=mtnr1c PE=2 SV=1	A0A2B4SUJ0	0	Melatonin receptor type 1B-B OS=Stylophora pistillata GN=mtnr1bb PE=4 SV=1	gb|PFX32222.1|	0	Melatonin receptor type 1B-B [Stylophora pistillata]	GO:0016021; GO:0005886; GO:0008502	GO:0016021; GO:0008502	K04253	K04253	5649at6101	0
evm.TU.hic_scaffold_1.1480	8.68736e-06	3.20528e-05	Translation initiation factor eIF-2B subunit beta	Q90511	2.48e-159	Translation initiation factor eIF-2B subunit beta OS=Takifugu rubripes GN=eif2b2 PE=3 SV=1	A0A2B4SQL5	0	Translation initiation factor eIF-2B subunit beta OS=Stylophora pistillata GN=eif2b2 PE=4 SV=1	gb|PFX32201.1|	0	translation initiation factor eIF-2B subunit beta-like [Stylophora pistillata]	GO:0005737; GO:0005851; GO:0005524; GO:0005525; GO:0003743; GO:0051716; GO:0007417; GO:0042552; GO:0014003; GO:0065009; GO:0006413	GO:0003743	K03754	K03754	4797at6101	0
evm.TU.hic_scaffold_1.1484	3.17789e-07	1.46174e-06	Tctex1 domain-containing protein 1-B (Fragment)	A2VDD2	4.45e-30	Tctex1 domain-containing protein 1-B (Fragment) OS=Xenopus laevis GN=tctex1d1-b PE=2 SV=1	A0A2B4SSZ8	2.19e-69	A disintegrin and metalloproteinase with thrombospondin motifs 8 OS=Stylophora pistillata GN=ADAMTS8 PE=4 SV=1	ref|XP_015759010.1|	9.91e-138	PREDICTED: tctex1 domain-containing protein 1-B-like [Acropora digitifera]	0	GO:0046872; GO:0004222; GO:0007229	0	0	9322at6101	0
evm.TU.hic_scaffold_1.1488	9.09009e-07	3.9086e-06	Angiopoietin-1 receptor	Q02858	3.69e-80	Angiopoietin-1 receptor OS=Mus musculus GN=Tek PE=1 SV=2	A0A2B4RVN9	0	Fibroblast growth factor receptor 1 OS=Stylophora pistillata GN=FGFR1 PE=4 SV=1	ref|XP_022795562.1|	0	uncharacterized protein LOC111334138 isoform X1 [Stylophora pistillata]	GO:0016324; GO:0009925; GO:0016323; GO:0009986; GO:0005911; GO:0005576; GO:0005925; GO:0016021; GO:0005887; GO:0045121; GO:0005815; GO:0005902; GO:0048471; GO:0005886; GO:0005524; GO:0004713; GO:0004872; GO:0004714; GO:0001525; GO:0001569; GO:0098609; GO:0007160; GO:0001935; GO:0007507; GO:0060347; GO:0030097; GO:0016525; GO:0043066; GO:2000352; GO:0018108; GO:2000251; GO:0045766; GO:0045785; GO:…	GO:0016021; GO:0005524; GO:0005509; GO:0004714	0	0	1685at6101	0
evm.TU.hic_scaffold_1.1490	1.07324e-13	1.04971e-12	DNA mismatch repair protein MutS	A6WV86	2.13e-157	DNA mismatch repair protein MutS OS=Ochrobactrum anthropi (strain ATCC 49188 / DSM 6882 / JCM 21032 / NBRC 15819 / NCTC 12168) GN=mutS PE=3 SV=1	A0A2B4SH10	0	DNA mismatch repair protein MutS OS=Stylophora pistillata GN=mutS PE=4 SV=1	ref|XP_015749406.1|	0	PREDICTED: LOW QUALITY PROTEIN: DNA mismatch repair protein MutS-like [Acropora digitifera]	GO:0005524; GO:0030983; GO:0006298	GO:0005524; GO:0030983; GO:0006298	0	0	1259at6101	0
evm.TU.hic_scaffold_1.1497	0.000132146	0.00039476	Translation initiation factor eIF-2B subunit gamma	A5PJI7	2.6e-99	A5PJI7|EI2BG_BOVIN Translation initiation factor eIF-2B subunit gamma OS=Bos taurus GN=EIF2B3 PE=2 SV=1	A0A2B4SGQ4	0	Translation initiation factor eIF-2B subunit gamma OS=Stylophora pistillata GN=Eif2b3 PE=4 SV=1	ref|XP_015747767.1|	0	PREDICTED: translation initiation factor eIF-2B subunit gamma-like [Acropora digitifera]	GO:0005737; GO:0005851; GO:0016779; GO:0003743; GO:0051716; GO:0014003; GO:0065009; GO:0006413	GO:0016779; GO:0003743	K03241	K03241	4100at6101	0
evm.TU.hic_scaffold_1.15	1.13513e-13	1.10705e-12	G-protein-signaling modulator 2	Q8VDU0	4.51e-30	G-protein-signaling modulator 2 OS=Mus musculus GN=Gpsm2 PE=1 SV=2	A0A2B4SE85	2.61e-111	G-protein-signaling modulator 2 OS=Stylophora pistillata GN=Gpsm2 PE=4 SV=1	ref|XP_015752696.1|	0	PREDICTED: G-protein-signaling modulator 2-like [Acropora digitifera]	GO:0005938; GO:0099738; GO:0005813; GO:0005737; GO:0005829; GO:0097575; GO:0016328; GO:0097431; GO:0043234; GO:0070840; GO:0001965; GO:0005092; GO:0042802; GO:0000166; GO:0008022; GO:0019904; GO:0043621; GO:0051301; GO:0000132; GO:0051661; GO:0007052; GO:1904778; GO:1905832; GO:0031291; GO:0060236	0	0	0	8454at6101	0
evm.TU.hic_scaffold_1.1501	9.11253e-16	1.07411e-14	Sperm flagellar protein 2	Q8C9J3	2.09e-66	Q8C9J3|SPEF2_MOUSE Sperm flagellar protein 2 OS=Mus musculus GN=Spef2 PE=2 SV=2	A0A2B4SFZ3	0	Sperm flagellar protein 2 OS=Stylophora pistillata GN=SPEF2 PE=4 SV=1	ref|XP_020632496.1|	0	sperm flagellar protein 2-like [Orbicella faveolata]	GO:0005737; GO:0005794; GO:0002177; GO:0097225; GO:0048854; GO:0003351; GO:0060541; GO:0048705; GO:0007288; GO:0007283	GO:0031514	0	0	#N/A	#N/A
evm.TU.hic_scaffold_1.1510	4.118e-06	1.60608e-05	Signal recognition particle 19 kDa protein	Q9D7A6	5.75e-38	Signal recognition particle 19 kDa protein OS=Mus musculus GN=Srp19 PE=1 SV=1	A7RJY5	5e-61	Predicted protein OS=Nematostella vectensis GN=v1g178876 PE=4 SV=1	ref|XP_022798645.1|	5.25e-72	signal recognition particle 19 kDa protein-like [Stylophora pistillata]	GO:0005730; GO:0048500; GO:0005786; GO:0008312; GO:0042493; GO:0006617; GO:0006616	GO:0005786; GO:0008312; GO:0006617; GO:0006616	K03105	K03105	9738at6101	0
evm.TU.hic_scaffold_1.152	3.72249e-10	2.48606e-09	Protein FAM183B	Q5NC57	9.85e-25	Protein FAM183B OS=Mus musculus GN=Fam183b PE=2 SV=2	A0A2B4RTD5	1.7e-87	Protein FAM183B OS=Stylophora pistillata GN=Fam183b PE=4 SV=1	ref|XP_015759695.1|	9.9e-96	PREDICTED: protein FAM183B-like [Acropora digitifera]	0	0	0	0	8555at6101	0
evm.TU.hic_scaffold_1.1522	3.76758e-17	4.98911e-16	Probable ATP-dependent RNA helicase DDX4	Q4R5S7	0	Probable ATP-dependent RNA helicase DDX4 OS=Macaca fascicularis GN=DDX4 PE=2 SV=1	J3URD7	0	Vasa OS=Euphyllia ancora PE=2 SV=1	gb|AFP52950.1|	0	vasa [Euphyllia ancora]	GO:0005737; GO:0048471; GO:0071546; GO:0071547; GO:0005524; GO:0016887; GO:0004386; GO:0003676; GO:0030154; GO:0043046; GO:0031047; GO:0007141; GO:0007140; GO:0007275; GO:0010529; GO:1990511; GO:0034587; GO:0007283	GO:0005524; GO:0004386; GO:0003676; GO:0008270	K13982	K13982	2579at6101	0
evm.TU.hic_scaffold_1.1524	5.14597e-05	0.00016526	Methyltransferase-like protein 27	Q8N6F8	3.52e-15	Methyltransferase-like protein 27 OS=Homo sapiens GN=METTL27 PE=1 SV=2	A0A2B4SN72	1.66e-94	Malonyl-[acyl-carrier protein] O-methyltransferase 2 OS=Stylophora pistillata GN=bioC2 PE=4 SV=1	ref|XP_022783321.1|	6.05e-127	uncharacterized protein LOC111324089 [Stylophora pistillata]	0	GO:0008168	0	0	7859at6101	0
evm.TU.hic_scaffold_1.1527	3.95148e-08	2.07554e-07	Gamma-aminobutyric acid type B receptor subunit 2	O75899	4.88e-44	Gamma-aminobutyric acid type B receptor subunit 2 OS=Homo sapiens GN=GABBR2 PE=1 SV=1	A7S6R9	1.07e-130	Predicted protein OS=Nematostella vectensis GN=v1g243252 PE=4 SV=1	ref|XP_022783247.1|	0	uncharacterized protein LOC111324031 [Stylophora pistillata]	GO:0030054; GO:0005737; GO:0038039; GO:1902710; GO:0005887; GO:0043005; GO:0005886; GO:0045211; GO:0004965; GO:0046982; GO:0007268; GO:0007186; GO:0007214; GO:0007194	GO:0016021; GO:0004965	0	0	#N/A	#N/A
evm.TU.hic_scaffold_1.1529	2.55463e-06	1.0227e-05	MutS protein homolog 5	Q9QUM7	0	MutS protein homolog 5 OS=Mus musculus GN=Msh5 PE=1 SV=1	A0A2B4SNF7	0	MutS protein-like 5 OS=Stylophora pistillata GN=Msh5 PE=4 SV=1	ref|XP_020624648.1|	0	mutS protein homolog 5-like [Orbicella faveolata]	GO:0005654; GO:0000795; GO:0005524; GO:0008094; GO:0030983; GO:0051026; GO:0007292; GO:0007127; GO:0006298; GO:0007129	GO:0005524; GO:0030983; GO:0006298	K08741	K08741	951at6101	0
evm.TU.hic_scaffold_1.153	4.29324e-17	5.65426e-16	ATP-binding cassette sub-family D member 3	P28288	0	ATP-binding cassette sub-family D member 3 OS=Homo sapiens GN=ABCD3 PE=1 SV=1	A0A2B4RWC8	0	ATP-binding cassette sub-family D member 3 OS=Stylophora pistillata GN=ABCD3 PE=4 SV=1	gb|PFX20870.1|	0	ATP-binding cassette sub-family D member 3 [Stylophora pistillata]	GO:0005829; GO:0016021; GO:0043231; GO:0016020; GO:0005743; GO:0005782; GO:0005778; GO:0005777; GO:0005524; GO:0016887; GO:0042626; GO:0005324; GO:0042803; GO:0043621; GO:0006635; GO:0006633; GO:0015910; GO:0007031; GO:0042493; GO:0014070; GO:0055085; GO:0042760	GO:0005524	K05677	K05677	1795at6101	0
evm.TU.hic_scaffold_1.1531	8.11015e-10	5.21895e-09	Radial spoke head 1 homolog	Q6VTH5	2.53e-76	Radial spoke head 1 homolog OS=Cyprinus carpio GN=rsph1 PE=1 SV=1	A0A2B4RPN2	1.71e-122	Radial spoke head 1-like OS=Stylophora pistillata GN=rsph1 PE=4 SV=1	ref|XP_015757218.1|	3.91e-164	PREDICTED: radial spoke head 1 homolog [Acropora digitifera]	GO:0005737; GO:0005856; GO:0031514; GO:0030154; GO:0051321; GO:0007275; GO:0007283	0	K19755	K19755	6616at6101	0
evm.TU.hic_scaffold_1.1533	1.14524e-06	4.83603e-06	PREDICTED: uncharacterized protein LOC107336659	NA	NA	NA	A0A2B4RM07	0	Uncharacterized protein OS=Stylophora pistillata GN=AWC38_SpisGene17443 PE=4 SV=1	ref|XP_015757215.1|	0	PREDICTED: uncharacterized protein LOC107336659 [Acropora digitifera]	NA	GO:0043531; GO:0007165	0	0	854at6101	0
evm.TU.hic_scaffold_1.1534	1.64702e-06	6.80402e-06	Phosphatidylinositol 4-kinase alpha	P42356	0	Phosphatidylinositol 4-kinase alpha OS=Homo sapiens GN=PI4KA PE=1 SV=4	A0A2B4RPL8	0	Phosphatidylinositol 4-kinase alpha OS=Stylophora pistillata GN=PI4KA PE=4 SV=1	ref|XP_020624721.1|	0	phosphatidylinositol 4-kinase alpha-like [Orbicella faveolata]	GO:0005737; GO:0005829; GO:0070062; GO:0005925; GO:0030660; GO:0016020; GO:0005886; GO:0019034; GO:0004430; GO:0005524; GO:0045296; GO:0016301; GO:0030036; GO:0044803; GO:0006661; GO:0046854; GO:0048015; GO:0016310; GO:0007165; GO:0046786; GO:0039694	GO:0005622; GO:0016301; GO:0046854; GO:0048015	K00888	K00888	131at6101	0
evm.TU.hic_scaffold_1.1538	1.14284e-25	2.58628e-24	Transient receptor potential cation channel subfamily V member 4	Q9HBA0	1.17e-11	Transient receptor potential cation channel subfamily V member 4 OS=Homo sapiens GN=TRPV4 PE=1 SV=2	A0A2B4SN80	0	Transient receptor potential cation channel subfamily V member 4 OS=Stylophora pistillata GN=Trpv4 PE=4 SV=1	ref|XP_015761593.1|	0	PREDICTED: uncharacterized protein LOC107340729 [Acropora digitifera]	GO:0005912; GO:0016324; GO:0009986; GO:0005929; GO:0030864; GO:0005881; GO:0031410; GO:0030175; GO:0005925; GO:0030426; GO:0016021; GO:0005887; GO:0030027; GO:0005886; GO:0032587; GO:0003779; GO:0051015; GO:0043014; GO:0005524; GO:0048487; GO:0005262; GO:0005516; GO:0005261; GO:0042802; GO:0008017; GO:0005034; GO:0019901; GO:0005080; GO:0042169; GO:0015275; GO:0031532; GO:0007015; GO:0097497; GO:…	GO:0016021; GO:0005216	0	0	3078at6101	0
evm.TU.hic_scaffold_1.154	1.08468e-14	1.16363e-13	hypothetical protein	NA	NA	NA	NA	NA	NA	NA	NA	NA	NA	NA	0	0	#N/A	#N/A
evm.TU.hic_scaffold_1.1543	6.11275e-28	1.56512e-26	Transient receptor potential cation channel subfamily V member 6	Q9H1D0	2.01e-12	Transient receptor potential cation channel subfamily V member 6 OS=Homo sapiens GN=TRPV6 PE=1 SV=3	A0A2B4SUB6	0	Transient receptor potential cation channel subfamily V member 4 OS=Stylophora pistillata GN=Trpv4 PE=4 SV=1	ref|XP_015780961.1|	0	PREDICTED: uncharacterized protein LOC107358902 [Acropora digitifera]	GO:0070062; GO:0005887; GO:0005886; GO:0005262; GO:0005516; GO:0046872; GO:0055074; GO:0098703; GO:0070588; GO:0006816; GO:0017158; GO:0051592	GO:0016021; GO:0005216	0	0	2336at6101	0
evm.TU.hic_scaffold_1.1544	7.86948e-06	2.92709e-05	Transient receptor potential cation channel subfamily V member 5	NA	NA	NA	A0A2B4SST2	5.85e-64	Transient receptor potential cation channel subfamily V member 5 OS=Stylophora pistillata GN=Trpv5 PE=4 SV=1	ref|XP_022779804.1|	2.13e-71	uncharacterized protein LOC111321241 [Stylophora pistillata]	NA	GO:0016021; GO:0005216	0	0	9766at6101	0
evm.TU.hic_scaffold_1.1547	4.81648e-09	2.8304e-08	Apolipophorins	Q9U943	3.26e-30	Apolipophorins OS=Locusta migratoria PE=1 SV=2	A0A2B4SDY5	0	Apolipophorin OS=Stylophora pistillata GN=2 PE=4 SV=1	ref|XP_015761530.1|	0	PREDICTED: uncharacterized protein LOC107340678 [Acropora digitifera]	GO:0005576; GO:0008289; GO:0005319; GO:0016055	GO:0005319	0	0	11273at6101	0
evm.TU.hic_scaffold_1.1548	2.50518e-05	8.49935e-05	Apolipophorin	NA	NA	NA	A0A2B4SDY5	0	Apolipophorin OS=Stylophora pistillata GN=2 PE=4 SV=1	ref|XP_015761530.1|	0	PREDICTED: uncharacterized protein LOC107340678 [Acropora digitifera]	NA	GO:0005319	0	K04524	#N/A	#N/A
evm.TU.hic_scaffold_1.1549	2.63743e-10	1.78832e-09	Apolipophorin	NA	NA	NA	A0A2B4SDY5	1.09e-87	Apolipophorin OS=Stylophora pistillata GN=2 PE=4 SV=1	ref|XP_015761530.1|	0	PREDICTED: uncharacterized protein LOC107340678 [Acropora digitifera]	NA	GO:0005319	0	0	#N/A	#N/A
evm.TU.hic_scaffold_1.1552	2.32584e-13	2.21105e-12	Growth/differentiation factor 8	Q98TB4	4.21e-18	Growth/differentiation factor 8 OS=Oreochromis mossambicus GN=gdf-8 PE=2 SV=1	A0A0A8K8R4	0	Activin 1 protein OS=Acropora digitifera GN=AdiActivin 1 PE=3 SV=1	dbj|BAQ19091.1|	0	PREDICTED: growth/differentiation factor 8-like [Acropora digitifera]	GO:0005615; GO:0005125; GO:0008083	GO:0005576; GO:0008083	0	0	8051at6101	0
evm.TU.hic_scaffold_1.1554	9.08882e-05	0.000279592	Histone-lysine N-methyltransferase, H3 lysine-79 specific	Q8TEK3	3.1e-148	Histone-lysine N-methyltransferase, H3 lysine-79 specific OS=Homo sapiens GN=DOT1L PE=1 SV=2	A0A2B4SIH9	0	Histone-lysine N-methyltransferase, H3 lysine-79 specific OS=Stylophora pistillata GN=DOT1L PE=4 SV=1	ref|XP_015761585.1|	0	PREDICTED: histone-lysine N-methyltransferase, H3 lysine-79 specific-like [Acropora digitifera]	GO:0000781; GO:0043231; GO:0005654; GO:0005634; GO:0043234; GO:0003677; GO:0042054; GO:0031151; GO:0018024; GO:0008134; GO:0006348; GO:0000077; GO:0006281; GO:0034729; GO:0008284; GO:0045944; GO:0046425; GO:2000677; GO:0032200	GO:0005634; GO:0031151; GO:0051726	K11427	K11427	830at6101	0
evm.TU.hic_scaffold_1.1557	2.33191e-07	1.09672e-06	Nuclear factor 1 B-type	P17924	2.02e-105	Nuclear factor 1 B-type OS=Gallus gallus GN=NFIB PE=1 SV=1	A0A2B4SIE5	0	Nuclear factor 1 X-type OS=Stylophora pistillata GN=NFIX PE=4 SV=1	ref|XP_020629156.1|	0	nuclear factor 1 C-type-like isoform X2 [Orbicella faveolata]	GO:0044300; GO:0005634; GO:0003677; GO:0000981; GO:0021960; GO:0002062; GO:0060486; GO:0071679; GO:0006260; GO:0010001; GO:0061141; GO:2000795; GO:2000791; GO:0000122; GO:0045944; GO:0021740; GO:0006351; GO:0060509; GO:0060510	GO:0005634; GO:0003677; GO:0003700; GO:0006260; GO:0006351	0	K09170	4083at6101	0
evm.TU.hic_scaffold_1.1560	1.99101e-06	8.10851e-06	Protein JBTS17	Q9H799	1.49e-46	Protein JBTS17 OS=Homo sapiens GN=C5orf42 PE=1 SV=4	A0A2B4SG59	8.86e-87	Uncharacterized protein C5orf42-like OS=Stylophora pistillata GN=4 PE=4 SV=1	ref|XP_015761526.1|	0	PREDICTED: uncharacterized protein LOC107340675 [Acropora digitifera]	GO:0035869; GO:0016021; GO:0021549; GO:0060271; GO:0060976; GO:0042733; GO:0001736; GO:0001822; GO:0060021; GO:1904491; GO:0003281	0	K22859	K22859	#N/A	#N/A
evm.TU.hic_scaffold_1.1561	5.8424e-05	0.00018583	Leptin receptor gene-related protein	Q561T9	4.56e-44	Leptin receptor gene-related protein OS=Danio rerio GN=leprot PE=2 SV=1	A7RQU5	1.25e-55	Predicted protein (Fragment) OS=Nematostella vectensis GN=v1g90331 PE=4 SV=1	ref|XP_015761573.1|	6.53e-82	PREDICTED: leptin receptor overlapping transcript-like 1 [Acropora digitifera]	GO:0005768; GO:0010008; GO:0000139; GO:0016021; GO:0005102; GO:0032511; GO:0060400; GO:0046426; GO:2000009	GO:0005768; GO:0016021; GO:0032511; GO:2000009	0	0	9682at6101	0
evm.TU.hic_scaffold_1.1564	2.42791e-09	1.48513e-08	Kelch-like protein 17	Q6TDP4	4.34e-108	Kelch-like protein 17 OS=Homo sapiens GN=KLHL17 PE=2 SV=1	A0A2B4SKB8	0	Kelch-like protein 20 OS=Stylophora pistillata GN=Klhl20 PE=4 SV=1	ref|XP_020616476.1|	0	kelch-like protein 20 [Orbicella faveolata]	GO:0015629; GO:0030054; GO:0031463; GO:0032839; GO:0005615; GO:0043025; GO:0014069; GO:0045211; GO:0051015; GO:0031208; GO:0032947; GO:0030036; GO:0007420; GO:0016567	0	K10457	K10457	1491at6101	0
evm.TU.hic_scaffold_1.1569	1.20875e-12	1.07381e-11	Mucolipin-3	Q8R4F0	1.68e-116	Mucolipin-3 OS=Mus musculus GN=Mcoln3 PE=1 SV=1	A7S161	1.15e-169	Predicted protein (Fragment) OS=Nematostella vectensis GN=v1g21552 PE=4 SV=1	ref|XP_015761541.1|	0	PREDICTED: mucolipin-3-like [Acropora digitifera]	GO:0000421; GO:0005737; GO:0031901; GO:0016021; GO:0031902; GO:0005886; GO:0060171; GO:0008289; GO:0042491; GO:0006811; GO:0007626	GO:0016021	K04994	K04994	4357at6101	0
evm.TU.hic_scaffold_1.1573	1.3528e-06	5.64639e-06	Protein YIPF5	Q7SXS2	4.27e-90	Protein YIPF5 OS=Xenopus laevis GN=yipf5 PE=2 SV=1	A0A2B4RPT3	7.76e-118	Protein YIPF5 OS=Stylophora pistillata GN=yipf5 PE=4 SV=1	ref|XP_015761556.1|	2.39e-179	PREDICTED: protein YIPF5-like [Acropora digitifera]	GO:0005789; GO:0005794; GO:0016021; GO:0015031; GO:0016192	GO:0016021	K20363	K20363	8272at6101	0
evm.TU.hic_scaffold_1.1575	0.000150984	0.000445851	Vitellogenin-1	P87498	2.5e-26	Vitellogenin-1 OS=Gallus gallus GN=VTG1 PE=1 SV=1	R9WX72	0	Vitellogenin OS=Euphyllia ancora PE=2 SV=1	ref|XP_015761537.1|	0	PREDICTED: apolipophorins-like [Acropora digitifera]	GO:0005319; GO:0045735	GO:0005319	0	0	3416at6101	0
evm.TU.hic_scaffold_1.1580	4.96104e-08	2.56684e-07	stress response protein NST1-like	NA	NA	NA	A0A2B4SVT7	2.8e-25	Uncharacterized protein OS=Stylophora pistillata GN=AWC38_SpisGene2626 PE=4 SV=1	ref|XP_022779155.1|	5.68e-33	stress response protein NST1-like [Stylophora pistillata]	NA	0	0	0	#N/A	#N/A
evm.TU.hic_scaffold_1.16	3.14423e-06	1.24404e-05	Spermatogenesis-associated protein 1	Q5VX52	7.87e-21	Spermatogenesis-associated protein 1 OS=Homo sapiens GN=SPATA1 PE=2 SV=3	A7RQN1	6.38e-160	Predicted protein OS=Nematostella vectensis GN=v1g240003 PE=4 SV=1	ref|XP_015752633.1|	0	PREDICTED: uncharacterized protein LOC107332416 [Acropora digitifera]	0	0	0	0	5586at6101	0
evm.TU.hic_scaffold_1.163	1.12227e-05	4.0551e-05	hypothetical protein	NA	NA	NA	NA	NA	NA	NA	NA	NA	NA	NA	0	0	#N/A	#N/A
evm.TU.hic_scaffold_1.164	3.43918e-08	1.82055e-07	hypothetical protein	NA	NA	NA	NA	NA	NA	NA	NA	NA	NA	NA	0	0	#N/A	#N/A
evm.TU.hic_scaffold_1.166	3.61277e-09	2.16002e-08	Follicle-stimulating hormone receptor	Q6R6L8	5.15e-06	Follicle-stimulating hormone receptor OS=Mesocricetus auratus GN=FSHR PE=2 SV=1	A7RW36	2.01e-08	Predicted protein OS=Nematostella vectensis GN=v1g203016 PE=4 SV=1	ref|XP_020602289.1|	2.84e-72	relaxin receptor 1-like isoform X2 [Orbicella faveolata]	GO:0016021; GO:0005886; GO:0004963; GO:0004930; GO:0071372; GO:0042699; GO:0045762; GO:0070374; GO:0014068; GO:0010738	GO:0005887; GO:0005622; GO:0008528; GO:0007190; GO:0007189; GO:0009755	0	0	15759at6101	0
evm.TU.hic_scaffold_1.171	1.81427e-05	6.32234e-05	Universal stress protein YxiE	P42297	8.04e-13	Universal stress protein YxiE OS=Bacillus subtilis (strain 168) GN=yxiE PE=3 SV=1	A0A2B4RWZ8	1.61e-66	Universal stress protein YxiE OS=Stylophora pistillata GN=yxiE PE=4 SV=1	ref|XP_015759711.1|	2.48e-110	PREDICTED: universal stress protein YxiE-like [Acropora digitifera]	GO:0006950	GO:0006950	0	0	10761at6101	0
evm.TU.hic_scaffold_1.180	3.22711e-08	1.71472e-07	Thioredoxin	Q9BDJ3	9.12e-26	Thioredoxin OS=Callithrix jacchus GN=TXN PE=3 SV=3	A0A2B4SMK3	2.22e-31	Thioredoxin OS=Stylophora pistillata GN=TXN PE=4 SV=1	ref|XP_022781472.1|	3.98e-32	thioredoxin-like [Stylophora pistillata]	GO:0005737; GO:0005576; GO:0005634; GO:0015035; GO:0045454; GO:0006662; GO:0055114; GO:0043388; GO:0033158; GO:0006355; GO:0009314; GO:0006351	GO:0005623; GO:0015035; GO:0045454; GO:0006662	K03671	K03671	18676at6101	2.55e-29
evm.TU.hic_scaffold_1.185	0.000177112	0.000513435	hypothetical protein	NA	NA	NA	NA	NA	NA	ref|XP_015779319.1|	7.43e-96	PREDICTED: uncharacterized protein LOC107357193 [Acropora digitifera]	NA	NA	0	0	#N/A	#N/A
evm.TU.hic_scaffold_1.187	1.12361e-15	1.31595e-14	Very-long-chain enoyl-CoA reductase	Q9NZ01	4.39e-111	Very-long-chain enoyl-CoA reductase OS=Homo sapiens GN=TECR PE=1 SV=1	A0A2B4RKP1	1.74e-152	Very-long-chain enoyl-CoA reductase OS=Stylophora pistillata GN=TECR PE=4 SV=1	gb|PFX16835.1|	2.69e-152	very-long-chain enoyl-CoA reductase-like [Stylophora pistillata]	GO:0005783; GO:0005789; GO:0030176; GO:0005634; GO:0016491; GO:0017099; GO:0030497; GO:0035338; GO:0042761	GO:0005737; GO:0016021; GO:0016627; GO:0006629	K10258	K10258	8471at6101	0
evm.TU.hic_scaffold_1.191	1.12984e-05	4.07897e-05	hypothetical protein	NA	NA	NA	NA	NA	NA	NA	NA	NA	NA	NA	0	0	#N/A	#N/A
evm.TU.hic_scaffold_1.193	1.47878e-08	8.20201e-08	Protein patched homolog 1	Q61115	0	Protein patched homolog 1 OS=Mus musculus GN=Ptch1 PE=1 SV=1	T1IK20	0	Uncharacterized protein OS=Strigamia maritima PE=4 SV=1	ref|XP_017793786.1|	0	PREDICTED: LOW QUALITY PROTEIN: protein patched [Habropoda laboriosa]	GO:0044295; GO:0005901; GO:0005929; GO:0044294; GO:0005576; GO:0005794; GO:0005887; GO:0043231; GO:0030496; GO:0005634; GO:0048471; GO:0005886; GO:0014069; GO:0015485; GO:0030332; GO:0097108; GO:0008158; GO:0008201; GO:0005113; GO:0032403; GO:0005119; GO:0008270; GO:0009887; GO:0007420; GO:0001658; GO:0061005; GO:0001709; GO:0072203; GO:0071397; GO:0071679; GO:0021904; GO:0009953; GO:0030326; GO:…	GO:0016021; GO:0008158	K06225	K06225	1512at6101	0
evm.TU.hic_scaffold_1.194	6.04553e-12	4.99862e-11	DNA-directed RNA polymerases I, II, and III subunit RPABC2	O88828	2.8e-15	DNA-directed RNA polymerases I, II, and III subunit RPABC2 OS=Rattus norvegicus GN=Polr2f PE=1 SV=1	A0A2B4RGT7	3.23e-25	DNA-directed RNA polymerases I, II, and III subunit RPABC2 OS=Stylophora pistillata GN=POLR2F PE=4 SV=1	ref|XP_015779311.1|	2.11e-44	PREDICTED: DNA-directed RNA polymerases I, II, and III subunit RPABC2-like [Acropora digitifera]	GO:0005736; GO:0005665; GO:0005666; GO:0005634; GO:0003677; GO:0003899; GO:0006360; GO:0006366; GO:0006383	GO:0005665; GO:0003677; GO:0003899; GO:0006351	K03014	K03014	9861at6101	1.79e-39
evm.TU.hic_scaffold_1.196	9.30922e-05	0.000285906	Protein PET117 homolog, mitochondrial	E9QJ05	1.08e-13	Protein PET117 homolog, mitochondrial OS=Danio rerio GN=pet117 PE=3 SV=1	B3N7N6	4.79e-13	Uncharacterized protein OS=Drosophila erecta GN=Dere\GG24710 PE=4 SV=1	ref|XP_016409766.1|	1.67e-13	PREDICTED: protein PET117 homolog, mitochondrial-like isoform X2 [Sinocyclocheilus rhinocerous]	GO:0005739; GO:0033617	GO:0016021	K18188	K18188	#N/A	#N/A
evm.TU.hic_scaffold_1.197	1.20973e-68	1.21331e-66	Zinc finger protein 480	Q8WV37	1.75e-49	Zinc finger protein 480 OS=Homo sapiens GN=ZNF480 PE=1 SV=2	A7SYA3	1.46e-109	Predicted protein (Fragment) OS=Nematostella vectensis GN=v1g137742 PE=4 SV=1	ref|XP_020624759.1|	0	zinc finger and BTB domain-containing protein 24-like [Orbicella faveolata]	GO:0005829; GO:0005654; GO:0046872; GO:0003676; GO:0006355; GO:0006351	GO:0003676	0	0	13646at6101	0
evm.TU.hic_scaffold_1.199	9.1416e-05	0.000281063	Protein Hook homolog	B6MFW3	0	Protein Hook homolog OS=Branchiostoma floridae GN=BRAFLDRAFT_281537 PE=3 SV=1	A0A2B4SKF4	0	Protein Hook-like OS=Stylophora pistillata GN=AWC38_SpisGene4026 PE=4 SV=1	gb|PFX31164.1|	0	protein Hook homolog 3-like [Stylophora pistillata]	GO:0005813; GO:0005737; GO:0005874; GO:0051959; GO:0008017; GO:0031122; GO:0030705; GO:0015031	0	K16536	K16536	5195at6101	0
evm.TU.hic_scaffold_1.201	6.05705e-05	0.000192116	Glutamate carboxypeptidase 2	P70627	4.83e-110	Glutamate carboxypeptidase 2 OS=Rattus norvegicus GN=Folh1 PE=1 SV=1	A7RQC2	1.09e-142	Predicted protein (Fragment) OS=Nematostella vectensis GN=v1g89768 PE=4 SV=1	ref|XP_020631656.1|	0	N-acetylated-alpha-linked acidic dipeptidase 2-like [Orbicella faveolata]	GO:0009986; GO:0070062; GO:0016021; GO:0005887; GO:0005886; GO:1904492; GO:0004180; GO:0016805; GO:0046872; GO:0004181; GO:0008233; GO:1904493; GO:0035609; GO:0006760; GO:0043065; GO:0006508	0	0	0	2218at6101	0
evm.TU.hic_scaffold_1.202	4.55583e-08	2.36658e-07	N-acetylated-alpha-linked acidic dipeptidase 2	Q9Y3Q0	1.55e-34	N-acetylated-alpha-linked acidic dipeptidase 2 OS=Homo sapiens GN=NAALAD2 PE=1 SV=1	A0A2B4SRB4	3.47e-92	N-acetylated-alpha-linked acidic dipeptidase 2 OS=Stylophora pistillata GN=Naalad2 PE=4 SV=1	ref|XP_015779304.1|	1.32e-172	PREDICTED: glutamate carboxypeptidase 2-like [Acropora digitifera]	GO:0016021; GO:0005886; GO:0004180; GO:0016805; GO:0008239; GO:0046872; GO:0008237; GO:0050129; GO:0008236; GO:0008652; GO:0042135; GO:0006508	GO:0016021	0	0	#N/A	#N/A
evm.TU.hic_scaffold_1.204	7.526e-05	0.000234971	Structural maintenance of chromosomes protein 2	P50533	0	Structural maintenance of chromosomes protein 2 OS=Xenopus laevis GN=smc2 PE=1 SV=1	A0A2B4SRM2	0	Structural maintenance of chromosomes protein 2 OS=Stylophora pistillata GN=smc2 PE=4 SV=1	ref|XP_022781443.1|	0	structural maintenance of chromosomes protein 2-like [Stylophora pistillata]	GO:0005694; GO:0005829; GO:0005634; GO:0005524; GO:0007049; GO:0051301; GO:0030261	GO:0005694; GO:0005524; GO:0051276	K06674	K06674	#N/A	#N/A
evm.TU.hic_scaffold_1.205	5.10921e-178	3.60838e-175	Ras-related protein Rab-3A	P20336	1.13e-74	Ras-related protein Rab-3A OS=Homo sapiens GN=RAB3A PE=1 SV=1	B3S4Y9	1.06e-72	Uncharacterized protein OS=Trichoplax adhaerens GN=TRIADDRAFT_29154 PE=4 SV=1	ref|XP_015748110.1|	8.12e-105	PREDICTED: ras-related protein Rab-3-like isoform X1 [Acropora digitifera]	GO:0001669; GO:0098993; GO:0030424; GO:0060201; GO:0061202; GO:0060203; GO:0070083; GO:0005829; GO:0005768; GO:1903561; GO:0005886; GO:0043234; GO:0030667; GO:0008021; GO:0043195; GO:0001671; GO:0051117; GO:0051021; GO:0005525; GO:0030742; GO:0003924; GO:0031489; GO:0008022; GO:0007409; GO:0045054; GO:0061670; GO:0014047; GO:0030324; GO:0048790; GO:0007005; GO:0007274; GO:0007269; GO:0043312; GO:…	GO:0005525; GO:0003924	0	0	7511at6101	0
evm.TU.hic_scaffold_1.206	2.99094e-12	2.54118e-11	Ras-related protein Rab-3	P25228	4.45e-133	Ras-related protein Rab-3 OS=Drosophila melanogaster GN=Rab3 PE=1 SV=1	A0A2B4SQ07	1.83e-155	Ras-related protein Rab-3 OS=Stylophora pistillata GN=Rab3 PE=4 SV=1	ref|XP_020631635.1|	1.65e-156	ras-related protein Rab-3-like isoform X1 [Orbicella faveolata]	GO:0030054; GO:0048786; GO:0045202; GO:0008021; GO:0031982; GO:0005525; GO:0003924; GO:0048789; GO:0006887; GO:0048790; GO:0007269; GO:0015031; GO:0032482; GO:0048172; GO:0031630; GO:0016192	GO:0005525; GO:0003924	K07883	K07883	5729at6101	0
evm.TU.hic_scaffold_1.208	9.73401e-11	7.00898e-10	Thioredoxin	O96952	8.61e-22	Thioredoxin OS=Geodia cydonium GN=THIO PE=3 SV=1	A0A2B4SP42	8.76e-30	Peptide-N(4)-(N-acetyl-beta-glucosaminyl)asparagine amidase OS=Stylophora pistillata GN=png-1 PE=4 SV=1	ref|XP_020631689.1|	1.47e-33	thioredoxin-like [Orbicella faveolata]	GO:0005737; GO:0015035; GO:0045454; GO:0006662	GO:0005623; GO:0015035; GO:0045454; GO:0006662	0	0	18199at6101	9.94e-28
evm.TU.hic_scaffold_1.210	2.11093e-06	8.55784e-06	KICSTOR complex protein SZT2	Q5T011	5.63e-99	KICSTOR complex protein SZT2 OS=Homo sapiens GN=SZT2 PE=1 SV=3	A0A2B4SNJ5	0	Protein SZT2 OS=Stylophora pistillata GN=Szt2 PE=4 SV=1	ref|XP_015747643.1|	0	PREDICTED: LOW QUALITY PROTEIN: protein SZT2-like [Acropora digitifera]	GO:0070062; GO:0140007; GO:0005765; GO:0005777; GO:0034198; GO:0042149; GO:0007417; GO:0021540; GO:1904262; GO:0043473; GO:0009791; GO:0061462; GO:1901668	GO:0005777	0	0	81at6101	0
evm.TU.hic_scaffold_1.22	9.05155e-05	0.000278571	HEAT repeat-containing protein 1	Q7SY48	0	HEAT repeat-containing protein 1 OS=Danio rerio GN=heatr1 PE=2 SV=1	A7SN29	0	Predicted protein OS=Nematostella vectensis GN=v1g246299 PE=4 SV=1	ref|XP_022798186.1|	0	HEAT repeat-containing protein 1-like [Stylophora pistillata]	GO:0030686; GO:0032040; GO:0034455; GO:0030515; GO:0000462; GO:0043066; GO:0045943; GO:0043487; GO:0006351	GO:0030686; GO:0032040; GO:0034455; GO:0030515; GO:0000462; GO:0045943	K14550	K14550	1256at6101	0
evm.TU.hic_scaffold_1.223	2.02429e-07	9.60036e-07	Kelch-like protein 3	Q5REP9	1.42e-55	Kelch-like protein 3 OS=Pongo abelii GN=KLHL3 PE=2 SV=1	A0A2B4S658	4.15e-112	Kelch-like protein 2 OS=Stylophora pistillata GN=KLHL2 PE=4 SV=1	ref|XP_015756209.1|	0	PREDICTED: kelch-like protein diablo isoform X1 [Acropora digitifera]	GO:0031463; GO:0005856; GO:0005829; GO:0003779; GO:0072156; GO:0050801; GO:0070936; GO:0016567; GO:0042787; GO:0070294	0	0	0	#N/A	#N/A
evm.TU.hic_scaffold_1.23	3.75397e-49	2.18659e-47	Protein FAM32A	Q9CR80	1.82e-32	Protein FAM32A OS=Mus musculus GN=Fam32a PE=2 SV=1	A7SJE7	9.22e-41	Predicted protein OS=Nematostella vectensis GN=v1g245650 PE=4 SV=1	ref|XP_022805397.1|	5.77e-44	protein FAM32A-like [Stylophora pistillata]	GO:0005730; GO:0005634; GO:0006915; GO:0007049	GO:0005730	K13120	K13120	11019at6101	3.58e-30
evm.TU.hic_scaffold_1.244	2.83557e-13	2.67462e-12	NADH dehydrogenase [ubiquinone] 1 alpha subcomplex subunit 11	Q80W89	2.05e-11	NADH dehydrogenase [ubiquinone] 1 alpha subcomplex subunit 11 OS=Rattus norvegicus GN=Ndufa11 PE=2 SV=1	A0A2B4RVP9	1.06e-66	NADH dehydrogenase [ubiquinone] 1 alpha subcomplex subunit 11 OS=Stylophora pistillata GN=NDUFA11 PE=4 SV=1	ref|XP_015748258.1|	2.85e-107	PREDICTED: NADH dehydrogenase [ubiquinone] 1 alpha subcomplex subunit 11-like [Acropora digitifera]	GO:0016021; GO:0005747; GO:0005739; GO:0032981; GO:0055114	GO:0016021	K03956	K03956	10334at6101	0
evm.TU.hic_scaffold_1.253	2.39307e-06	9.61653e-06	Protein mab-21-like	Q7QHX4	8.83e-09	Protein mab-21-like OS=Anopheles gambiae GN=AGAP001033 PE=3 SV=3	A0A2B4SUE6	9.61e-84	Protein MB21D2 OS=Stylophora pistillata GN=MB21D2 PE=4 SV=1	ref|XP_015748267.1|	0	PREDICTED: uncharacterized protein LOC107328063 isoform X1 [Acropora digitifera]	0	0	0	0	5196at6101	0
evm.TU.hic_scaffold_1.254	4.29739e-11	3.2259e-10	Protein MB21D2	NA	NA	NA	A0A2B4SUE6	3.56e-54	Protein MB21D2 OS=Stylophora pistillata GN=MB21D2 PE=4 SV=1	ref|XP_015748267.1|	0	PREDICTED: uncharacterized protein LOC107328063 isoform X1 [Acropora digitifera]	NA	0	0	K16807	5196at6101	0
evm.TU.hic_scaffold_1.255	1.0952e-05	3.96489e-05	Protein mab-21-like	Q29H55	3.12e-09	Protein mab-21-like OS=Drosophila pseudoobscura pseudoobscura GN=GA18415 PE=3 SV=1	A0A2B4SUE6	1.34e-128	Protein MB21D2 OS=Stylophora pistillata GN=MB21D2 PE=4 SV=1	ref|XP_015748267.1|	0	PREDICTED: uncharacterized protein LOC107328063 isoform X1 [Acropora digitifera]	0	0	0	0	5196at6101	0
evm.TU.hic_scaffold_1.256	1.67342e-06	6.90733e-06	PREDICTED: uncharacterized protein LOC107328122	NA	NA	NA	A0A2B4RA34	2.14e-50	Uncharacterized protein OS=Stylophora pistillata GN=AWC38_SpisGene22224 PE=4 SV=1	ref|XP_015748335.1|	1.24e-97	PREDICTED: uncharacterized protein LOC107328122 [Acropora digitifera]	NA	0	0	K11187	#N/A	#N/A
evm.TU.hic_scaffold_1.26	2.36397e-45	1.21055e-43	U6 snRNA-associated Sm-like protein LSm4	Q3ZBK6	1.51e-28	U6 snRNA-associated Sm-like protein LSm4 OS=Bos taurus GN=LSM4 PE=2 SV=1	A0A2B4RSP2	1.67e-31	U6 snRNA-associated Sm-like protein LSm4 OS=Stylophora pistillata GN=LSM4 PE=4 SV=1	ref|XP_015752715.1|	2.89e-32	PREDICTED: U6 snRNA-associated Sm-like protein LSm4 [Acropora digitifera]	GO:0005829; GO:0016020; GO:0000932; GO:0043234; GO:0005681; GO:0097526; GO:0005688; GO:0042731; GO:0017070; GO:0033962; GO:0000956; GO:0000245; GO:0000387	GO:0030529; GO:0000398; GO:0000956	K12623	K12623	9963at6101	2.56e-28
evm.TU.hic_scaffold_1.263	4.42934e-10	2.93271e-09	PREDICTED: uncharacterized protein LOC107328166	NA	NA	NA	A0A2B4RUU8	2.75e-98	Uncharacterized protein OS=Stylophora pistillata GN=AWC38_SpisGene13264 PE=4 SV=1	ref|XP_015748378.1|	0	PREDICTED: uncharacterized protein LOC107328166 [Acropora digitifera]	NA	0	0	0	10007at6101	0
evm.TU.hic_scaffold_1.267	5.43153e-13	5.01167e-12	hypothetical protein AWC38_SpisGene9970	NA	NA	NA	A0A2B4S9A3	8.95e-08	Uncharacterized protein OS=Stylophora pistillata GN=AWC38_SpisGene9970 PE=4 SV=1	gb|PFX25370.1|	1.39e-07	hypothetical protein AWC38_SpisGene9970 [Stylophora pistillata]	NA	0	0	0	#N/A	#N/A
evm.TU.hic_scaffold_1.273	9.98516e-07	4.25675e-06	DnaJ-like subfamily B member 2	NA	NA	NA	A0A2B4SD50	3.62e-65	DnaJ-like subfamily B member 2 OS=Stylophora pistillata GN=Dnajb2 PE=4 SV=1	ref|XP_015780497.1|	2.67e-98	PREDICTED: uncharacterized protein LOC107358404 [Acropora digitifera]	NA	0	0	0	#N/A	#N/A
evm.TU.hic_scaffold_1.275	2.33338e-07	1.09711e-06	hypothetical protein	NA	NA	NA	NA	NA	NA	NA	NA	NA	NA	NA	0	0	#N/A	#N/A
evm.TU.hic_scaffold_1.277	1.82579e-05	6.3612e-05	Centlein	A2AM05	3.59e-26	Centlein OS=Mus musculus GN=Cntln PE=1 SV=1	A0A2B4RH47	0	Centlein OS=Stylophora pistillata GN=Cntln PE=4 SV=1	ref|XP_015769394.1|	0	PREDICTED: centlein-like [Acropora digitifera]	GO:0005814; GO:0005813; GO:0005737; GO:0005829; GO:0005654; GO:0030674; GO:0019904; GO:0019901; GO:0010457; GO:0033365	0	K16467	K16467	1044at6101	0
evm.TU.hic_scaffold_1.278	0.000149906	0.000442977	ATP-binding cassette sub-family A member 1	P41233	0	ATP-binding cassette sub-family A member 1 OS=Mus musculus GN=Abca1 PE=1 SV=4	A0A2B4RF03	0	ATP-binding cassette sub-family A member 1 OS=Stylophora pistillata GN=Abca1 PE=4 SV=1	ref|XP_020625798.1|	0	ATP-binding cassette sub-family A member 1-like [Orbicella faveolata]	GO:0030139; GO:0009897; GO:0005794; GO:0034364; GO:0005887; GO:0043231; GO:0045121; GO:0048471; GO:0045335; GO:0005886; GO:0008509; GO:0034186; GO:0034188; GO:0034185; GO:0005524; GO:0016887; GO:0042626; GO:0051117; GO:0017127; GO:0090554; GO:0090556; GO:0005548; GO:0005102; GO:0031267; GO:0019905; GO:0007189; GO:0071397; GO:0071222; GO:0071404; GO:0071300; GO:0033344; GO:0042632; GO:0008203; GO:…	GO:0016021; GO:0005524; GO:0042626	K05641	K05641	133at6101	0
evm.TU.hic_scaffold_1.281	3.51012e-12	2.9615e-11	DNA-directed RNA polymerase III subunit RPC2	NA	NA	NA	A0A2B4RJ38	1.47e-52	DNA-directed RNA polymerase III subunit RPC2 OS=Stylophora pistillata GN=POLR3B PE=4 SV=1	ref|XP_015769605.1|	1.14e-89	PREDICTED: uncharacterized protein LOC107348110 [Acropora digitifera]	NA	GO:0003677; GO:0003899; GO:0032549; GO:0006351	0	0	8661at6101	0
evm.TU.hic_scaffold_1.285	8.67048e-07	3.74432e-06	hypothetical protein	NA	NA	NA	NA	NA	NA	NA	NA	NA	NA	NA	0	0	#N/A	#N/A
evm.TU.hic_scaffold_1.29	6.89608e-05	0.000216661	Transmembrane prolyl 4-hydroxylase	Q8BG58	5.11e-67	Transmembrane prolyl 4-hydroxylase OS=Mus musculus GN=P4htm PE=1 SV=1	A0A2B4RN45	3.69e-155	Transmembrane prolyl 4-hydroxylase OS=Stylophora pistillata GN=P4htm PE=4 SV=1	ref|XP_015752708.1|	0	PREDICTED: transmembrane prolyl 4-hydroxylase-like isoform X1 [Acropora digitifera]	GO:0005789; GO:0016021; GO:0005509; GO:0005506; GO:0031418; GO:0016706; GO:0045646	GO:0016021; GO:0005509; GO:0005506; GO:0031418; GO:0016705	K06711	K06711	6318at6101	0
evm.TU.hic_scaffold_1.293	7.55633e-06	2.8199e-05	Calcyphosin-like protein	Q6P8Y1	4.66e-90	Calcyphosin-like protein OS=Mus musculus GN=Capsl PE=2 SV=4	A7STK4	2.7e-99	Predicted protein OS=Nematostella vectensis GN=v1g193385 PE=4 SV=1	ref|XP_015769620.1|	7.84e-140	PREDICTED: calcyphosin-like protein isoform X2 [Acropora digitifera]	GO:0005737; GO:0005509	GO:0005509	0	0	6357at6101	0
evm.TU.hic_scaffold_1.297	8.69966e-06	3.20843e-05	hypothetical protein	NA	NA	NA	NA	NA	NA	NA	NA	NA	NA	NA	0	0	#N/A	#N/A
evm.TU.hic_scaffold_1.298	3.64051e-90	6.10956e-88	Epoxide hydrolase 4	Q8IUS5	1.28e-93	Epoxide hydrolase 4 OS=Homo sapiens GN=EPHX4 PE=2 SV=2	A0A2B4SGM6	2.01e-163	Epoxide hydrolase 4 OS=Stylophora pistillata GN=EPHX4 PE=4 SV=1	ref|XP_022787012.1|	1.29e-166	epoxide hydrolase 4-like isoform X1 [Stylophora pistillata]	GO:0016021; GO:0016787	GO:0016787	K22369	K22369	7585at6101	0
evm.TU.hic_scaffold_1.300	9.43969e-11	6.82017e-10	Cytoplasmic dynein 2 light intermediate chain 1	Q32KV4	2e-114	Cytoplasmic dynein 2 light intermediate chain 1 OS=Bos taurus GN=DYNC2LI1 PE=2 SV=1	A0A2B4SH14	0	Cytoplasmic dynein 2 light intermediate chain 1 OS=Stylophora pistillata GN=DYNC2LI1 PE=4 SV=1	ref|XP_020607463.1|	0	cytoplasmic dynein 2 light intermediate chain 1-like [Orbicella faveolata]	GO:0045177; GO:0005930; GO:0005813; GO:0036064; GO:0035869; GO:0005737; GO:0005868; GO:0030990; GO:0005874; GO:0031514; GO:0008569; GO:0045504; GO:0007368; GO:0035721; GO:0035735; GO:1902017	0	K10417	K10417	5237at6101	0
evm.TU.hic_scaffold_1.313	7.22814e-12	5.91013e-11	Calcyphosin-like protein	Q6P8Y1	3.87e-64	Calcyphosin-like protein OS=Mus musculus GN=Capsl PE=2 SV=4	A0A2B4SAQ6	1.11e-84	Calcyphosin-like protein OS=Stylophora pistillata GN=Capsl PE=4 SV=1	ref|XP_022787026.1|	1.56e-92	calcyphosin-like protein [Stylophora pistillata]	GO:0005737; GO:0005509	GO:0003995; GO:0005509; GO:0050660	0	0	15480at6101	0
evm.TU.hic_scaffold_1.316	2.12407e-05	7.2882e-05	Glycine dehydrogenase (decarboxylating), mitochondrial	Q91W43	0	Glycine dehydrogenase (decarboxylating), mitochondrial OS=Mus musculus GN=Gldc PE=1 SV=1	A0A2B4RCG0	0	Glycine dehydrogenase (Decarboxylating), mitochondrial OS=Stylophora pistillata GN=Gldc PE=4 SV=1	ref|XP_015769823.1|	0	PREDICTED: uncharacterized protein LOC107348311 isoform X1 [Acropora digitifera]	GO:0005960; GO:0005739; GO:0005634; GO:0005886; GO:0019899; GO:0016594; GO:0004375; GO:0016829; GO:0042803; GO:0070280; GO:0030170; GO:1990830; GO:0006546; GO:0019464; GO:1903442; GO:0036255	GO:0005739; GO:0004375; GO:0016829; GO:0006546	K00281	K00281	1067at6101	0
evm.TU.hic_scaffold_1.317	7.70263e-05	0.000239955	SOSS complex subunit C homolog	A7RTB3	6.09e-23	SOSS complex subunit C homolog OS=Nematostella vectensis GN=v1g201834 PE=3 SV=1	A0A2B4RPM4	1.15e-38	SOSS complex subunit C OS=Stylophora pistillata GN=INIP PE=4 SV=1	ref|XP_015769970.1|	7.44e-49	PREDICTED: SOSS complex subunit C homolog [Acropora digitifera]	GO:0070876; GO:0006281	GO:0070876; GO:0006281	0	0	11226at6101	2.63e-22
evm.TU.hic_scaffold_1.320	2.44454e-08	1.31623e-07	uncharacterized protein DDB_G0287625-like	NA	NA	NA	A0A2B4RL43	1.05e-94	Uncharacterized protein C19orf44-like OS=Stylophora pistillata GN=2 PE=4 SV=1	ref|XP_020624734.1|	6.01e-107	uncharacterized protein DDB_G0287625-like [Orbicella faveolata]	NA	0	0	0	9958at6101	0
evm.TU.hic_scaffold_1.323	7.16004e-79	9.12502e-77	Retrovirus-related Pol polyprotein	NA	NA	NA	A0A2B4RSB4	7.32e-37	Retrovirus-related Pol polyprotein OS=Stylophora pistillata GN=POL PE=4 SV=1	ref|XP_015770004.1|	0	PREDICTED: uncharacterized protein LOC107348474 [Acropora digitifera]	NA	0	0	0	18531at6101	0
evm.TU.hic_scaffold_1.324	9.38069e-14	9.22825e-13	Ankyrin-3	NA	NA	NA	A0A2B4RQR9	6.59e-65	Ankyrin-3 OS=Stylophora pistillata GN=ANK3 PE=4 SV=1	ref|XP_015755619.1|	1.38e-162	PREDICTED: uncharacterized protein LOC107335147 isoform X2 [Acropora digitifera]	NA	GO:0016021	0	0	12132at6101	0
evm.TU.hic_scaffold_1.325	5.17059e-20	8.45961e-19	Transient receptor potential cation channel subfamily A member 1	O75762	2.67e-127	Transient receptor potential cation channel subfamily A member 1 OS=Homo sapiens GN=TRPA1 PE=1 SV=3	A0A2B4SGR2	0	Transient receptor potential cation channel subfamily A member 1 OS=Stylophora pistillata GN=Trpa1 PE=4 SV=1	ref|XP_022804398.1|	0	transient receptor potential cation channel subfamily A member 1-like [Stylophora pistillata]	GO:0005887; GO:0005886; GO:0032421; GO:0005262; GO:0015278; GO:0015267; GO:0042802; GO:0097604; GO:0070588; GO:0007166; GO:0050968; GO:0050966; GO:0006811; GO:0051289; GO:0009409; GO:0042542; GO:0014070; GO:0010033; GO:0048265; GO:0019233; GO:0050955	GO:0016021; GO:0005216	K04984	K04984	576at6101	0
evm.TU.hic_scaffold_1.327	8.35807e-05	0.000258662	Down syndrome cell adhesion molecule homolog	F1NY98	6.96e-29	Down syndrome cell adhesion molecule homolog OS=Gallus gallus GN=DSCAM PE=1 SV=3	A0A2B4SLA5	4.88e-64	Neuropeptide FF receptor 2 OS=Stylophora pistillata GN=NPFFR2 PE=4 SV=1	ref|XP_015780509.1|	0	PREDICTED: protein sidekick-2-like [Acropora digitifera]	GO:0030424; GO:0030054; GO:0005887; GO:0045202; GO:0060219; GO:0007156; GO:0010842; GO:0007416	GO:0016021; GO:0004930; GO:0004970	0	0	#N/A	#N/A
evm.TU.hic_scaffold_1.332	4.47061e-05	0.000145305	Retrovirus-related Pol polyprotein from transposon 17.6	NA	NA	NA	A0A2B4SZX0	2.59e-49	Uncharacterized protein OS=Stylophora pistillata GN=AWC38_SpisGene145 PE=4 SV=1	gb|KXJ07604.1|	6.82e-119	Retrovirus-related Pol polyprotein from transposon 17.6 [Exaiptasia pallida]	NA	0	0	0	#N/A	#N/A
evm.TU.hic_scaffold_1.333	8.39089e-11	6.09364e-10	Phosphatidylinositol phosphatase PTPRQ	O88488	1.2e-89	Phosphatidylinositol phosphatase PTPRQ OS=Rattus norvegicus GN=Ptprq PE=1 SV=1	A0A2B4RKR7	0	Protein sidekick-2 OS=Stylophora pistillata GN=Sdk2 PE=4 SV=1	ref|XP_015777612.1|	0	PREDICTED: phosphatidylinositol phosphatase PTPRQ-like isoform X5 [Acropora digitifera]	GO:0016021; GO:0005886; GO:0032421; GO:0004725; GO:0050910; GO:0002244; GO:0042472; GO:0050885; GO:0045598; GO:0060116	GO:0016021	K06252	K06252	12531at6101	0
evm.TU.hic_scaffold_1.334	2.48779e-39	1.0542e-37	Chaperone protein DnaJ 2	Q56237	1.13e-16	Chaperone protein DnaJ 2 OS=Thermus thermophilus (strain HB8 / ATCC 27634 / DSM 579) GN=dnaJ2 PE=3 SV=2	A0A2B4RS21	9.72e-83	RNA 3'-terminal phosphate cyclase OS=Stylophora pistillata GN=RtcA PE=4 SV=1	ref|XP_015780510.1|	8.42e-136	PREDICTED: uncharacterized protein LOC107358418 [Acropora digitifera]	GO:0005737; GO:0051082; GO:0006260; GO:0006457	0	K19374	K19374	14275at6101	0
evm.TU.hic_scaffold_1.336	4.49771e-05	0.000146102	hypothetical protein	NA	NA	NA	NA	NA	NA	NA	NA	NA	NA	NA	0	0	#N/A	#N/A
evm.TU.hic_scaffold_1.338	1.53547e-07	7.41698e-07	Receptor-type tyrosine-protein phosphatase F	Q64604	8.23e-79	Receptor-type tyrosine-protein phosphatase F OS=Rattus norvegicus GN=Ptprf PE=2 SV=1	A0A2B4RTC0	0	Titin OS=Stylophora pistillata GN=TTN PE=4 SV=1	ref|XP_015777624.1|	0	PREDICTED: receptor-type tyrosine-protein phosphatase delta-like isoform X16 [Acropora digitifera]	GO:0005768; GO:0060076; GO:0070062; GO:0030426; GO:0016021; GO:0043231; GO:0016020; GO:0043005; GO:0043025; GO:0005886; GO:0035373; GO:0008201; GO:0005158; GO:0042301; GO:0032403; GO:0004725; GO:0030971; GO:0005001; GO:0016477; GO:0007156; GO:0031345; GO:0008285; GO:0001960; GO:0042059; GO:0046627; GO:0051387; GO:1900121; GO:0007399; GO:0031102; GO:0035335; GO:0043065; GO:0050775; GO:0043525; GO:…	GO:0016021; GO:0005524; GO:0004713	0	0	11772at6101	0
evm.TU.hic_scaffold_1.340	3.62219e-06	1.42483e-05	Receptor-type tyrosine-protein phosphatase delta	Q64487	0	Receptor-type tyrosine-protein phosphatase delta OS=Mus musculus GN=Ptprd PE=1 SV=3	A0A2B4RWJ7	0	Receptor-type tyrosine-protein phosphatase delta OS=Stylophora pistillata GN=Ptprd PE=4 SV=1	ref|XP_015777615.1|	0	PREDICTED: protein sidekick-1-like isoform X8 [Acropora digitifera]	GO:0016021; GO:0050839; GO:0004725; GO:0005102; GO:0007157; GO:0046426; GO:0030182; GO:0050775; GO:0051965; GO:0097105; GO:0050776	GO:0016021; GO:0004725	0	0	11772at6101	0
evm.TU.hic_scaffold_1.342	2.73467e-10	1.85188e-09	Receptor-type tyrosine-protein phosphatase delta	Q64487	0	Receptor-type tyrosine-protein phosphatase delta OS=Mus musculus GN=Ptprd PE=1 SV=3	A0A2B4RWJ7	0	Receptor-type tyrosine-protein phosphatase delta OS=Stylophora pistillata GN=Ptprd PE=4 SV=1	ref|XP_015777615.1|	0	PREDICTED: protein sidekick-1-like isoform X8 [Acropora digitifera]	GO:0016021; GO:0050839; GO:0004725; GO:0005102; GO:0007157; GO:0046426; GO:0030182; GO:0050775; GO:0051965; GO:0097105; GO:0050776	GO:0016021; GO:0004725	0	0	11671at6101	0
evm.TU.hic_scaffold_1.346	3.2191e-12	2.72683e-11	AP-3 complex subunit delta-1	O54774	0	AP-3 complex subunit delta-1 OS=Mus musculus GN=Ap3d1 PE=1 SV=1	A0A2B4RW78	0	AP-3 complex subunit delta-1 OS=Stylophora pistillata GN=Ap3d1 PE=4 SV=1	gb|PFX20587.1|	0	AP-3 complex subunit delta-1-like [Stylophora pistillata]	GO:0030123; GO:0030424; GO:1904115; GO:0010008; GO:0000139; GO:0005886; GO:0098830; GO:0043195; GO:0005802; GO:0008089; GO:0048490; GO:0019882; GO:0048007; GO:0035646; GO:0006886; GO:0098943; GO:0051138; GO:0072657; GO:0033365; GO:0061088; GO:0016182; GO:0048499; GO:0016192; GO:0006829	GO:0030123; GO:0006886; GO:0016192	K12396	K12396	1166at6101	0
evm.TU.hic_scaffold_1.349	0.000137362	0.000408471	Ankyrin repeat domain-containing protein 13C	Q8N6S4	0	Ankyrin repeat domain-containing protein 13C OS=Homo sapiens GN=ANKRD13C PE=2 SV=2	A0A2B4RQ76	0	Ankyrin repeat domain-containing protein 13C OS=Stylophora pistillata GN=ANKRD13C PE=4 SV=1	ref|XP_015756036.1|	0	PREDICTED: LOW QUALITY PROTEIN: ankyrin repeat domain-containing protein 13C-like [Acropora digitifera]	GO:0005783; GO:0005789; GO:0048471; GO:0005102; GO:0006621; GO:2000209; GO:0010869	0	K21437	K21437	2613at6101	0
evm.TU.hic_scaffold_1.35	5.01201e-07	2.23444e-06	HAUS augmin-like complex subunit 3	Q68CZ6	1.51e-78	HAUS augmin-like complex subunit 3 OS=Homo sapiens GN=HAUS3 PE=1 SV=1	A0A2B4RUB5	3e-150	HAUS augmin-like complex subunit 3 OS=Stylophora pistillata GN=HAUS3 PE=4 SV=1	ref|XP_022799763.1|	0	HAUS augmin-like complex subunit 3 [Stylophora pistillata]	GO:0005813; GO:0005829; GO:0070652; GO:0045171; GO:0005874; GO:0015630; GO:0005739; GO:0072686; GO:0005654; GO:0005819; GO:0051301; GO:0007098; GO:0097711; GO:0000086; GO:0010389; GO:0051225	GO:0070652; GO:0051225	K16586	K16586	4714at6101	0
evm.TU.hic_scaffold_1.355	1.21656e-06	5.11299e-06	Glutathione peroxidase 7	Q96SL4	5.39e-52	Glutathione peroxidase 7 OS=Homo sapiens GN=GPX7 PE=1 SV=1	A0A2B4REJ2	5.04e-69	Trafficking protein particle complex subunit 5 OS=Stylophora pistillata GN=TRAPPC5 PE=4 SV=1	ref|XP_015756041.1|	4.07e-134	PREDICTED: glutathione peroxidase 7-like [Acropora digitifera]	GO:0005783; GO:0005788; GO:0005576; GO:0004096; GO:0004602; GO:0004601; GO:0034599	GO:0030008; GO:0004602; GO:0048193; GO:0006979	K00432	K00432	8387at6101	0
evm.TU.hic_scaffold_1.357	4.86088e-16	5.8517e-15	Trafficking protein particle complex subunit 5	Q2NL13	1.76e-93	Trafficking protein particle complex subunit 5 OS=Bos taurus GN=TRAPPC5 PE=2 SV=1	A7SRF2	1.17e-117	Predicted protein OS=Nematostella vectensis GN=v1g173499 PE=4 SV=1	ref|XP_020608760.1|	1.24e-129	trafficking protein particle complex subunit 5-like [Orbicella faveolata]	GO:0005783; GO:0005794; GO:0030008; GO:0048193	GO:0030008; GO:0048193	K20280	K20280	7065at6101	0
evm.TU.hic_scaffold_1.358	1.34596e-07	6.552e-07	Protein Simiate	Q6GR35	7.34e-60	Protein Simiate OS=Xenopus laevis GN=fam206a PE=2 SV=1	A7SRF3	5.5e-59	Predicted protein OS=Nematostella vectensis GN=v1g216270 PE=4 SV=1	ref|XP_020608761.1|	2.07e-89	protein Simiate-like isoform X1 [Orbicella faveolata]	GO:0016607	0	0	0	9420at6101	0
evm.TU.hic_scaffold_1.361	5.73089e-06	2.17848e-05	hypothetical protein AWC38_SpisGene1969	NA	NA	NA	A0A2B4SWA3	9.26e-07	Uncharacterized protein OS=Stylophora pistillata GN=AWC38_SpisGene1969 PE=4 SV=1	gb|PFX33150.1|	1.44e-06	hypothetical protein AWC38_SpisGene1969 [Stylophora pistillata]	NA	0	0	0	#N/A	#N/A
evm.TU.hic_scaffold_1.362	2.4932e-06	1.00006e-05	Inactive phospholipase C-like protein 1	NA	NA	NA	A0A2B4SL05	7.41e-21	Inactive phospholipase C-like protein 1 OS=Stylophora pistillata GN=Plcl1 PE=4 SV=1	gb|PFX30571.1|	1.15e-20	Inactive phospholipase C-like protein 1 [Stylophora pistillata]	NA	GO:0005622; GO:0050811; GO:0070679; GO:0004435; GO:0004871; GO:0035556; GO:0016042; GO:0032228	0	0	#N/A	#N/A
evm.TU.hic_scaffold_1.364	6.76407e-10	4.38436e-09	DNA excision repair protein ERCC-6-like 2	A3KMX0	1.41e-22	DNA excision repair protein ERCC-6-like 2 OS=Bos taurus GN=ERCC6L2 PE=2 SV=3	A0A2B4RMY7	2.53e-34	DNA excision repair protein ERCC-6-like 2 OS=Stylophora pistillata GN=ERCC6L2 PE=4 SV=1	ref|XP_015755984.1|	0	PREDICTED: DNA excision repair protein ERCC-6-like 2 [Acropora digitifera]	GO:0005815; GO:0005739; GO:0005634; GO:0005524; GO:0003677; GO:0004386; GO:0006281	GO:0005524	0	0	#N/A	#N/A
evm.TU.hic_scaffold_1.366	1.42451e-10	1.00271e-09	cAMP-specific 3',5'-cyclic phosphodiesterase 4D	Q01063	0	cAMP-specific 3',5'-cyclic phosphodiesterase 4D OS=Mus musculus GN=Pde4d PE=1 SV=2	A0A2B4RT03	0	cAMP-specific 3',5'-cyclic phosphodiesterase 4D OS=Stylophora pistillata GN=Pde4d PE=4 SV=1	ref|XP_020606548.1|	0	cAMP-specific 3',5'-cyclic phosphodiesterase 4C-like isoform X2 [Orbicella faveolata]	GO:0016324; GO:0034704; GO:0005813; GO:0005829; GO:0031965; GO:0004115; GO:0051117; GO:0030552; GO:0008144; GO:0044325; GO:0046872; GO:0097110; GO:0007568; GO:0006198; GO:0071872; GO:0071222; GO:0061028; GO:0050900; GO:0035264; GO:0045822; GO:0033137; GO:1901898; GO:0030593; GO:0032729; GO:0032743; GO:0032754; GO:0030814; GO:0086004; GO:1901844; GO:0002027; GO:0010880; GO:0060314; GO:0006939; GO:…	GO:0004114; GO:0046872; GO:0007165	K13293	K13293	1272at6101	0
evm.TU.hic_scaffold_1.368	3.77635e-10	2.52004e-09	RNA-directed DNA polymerase from mobile element jockey	NA	NA	NA	A0A2B4SKF0	3.32e-15	RNA-directed DNA polymerase from mobile element jockey OS=Stylophora pistillata GN=pol PE=4 SV=1	ref|XP_020909904.1|	8.28e-23	uncharacterized protein LOC110247779 [Exaiptasia pallida]	NA	GO:0003677; GO:0003964	0	0	#N/A	#N/A
evm.TU.hic_scaffold_1.376	5.03675e-10	3.30903e-09	Doublesex- and mab-3-related transcription factor A1	Q8CFG4	2.34e-31	Doublesex- and mab-3-related transcription factor A1 OS=Mus musculus GN=Dmrta1 PE=2 SV=1	A0A2B4RZA4	0	Doublesex-and mab-3-related transcription factor A2 OS=Stylophora pistillata GN=dmrta2 PE=4 SV=1	ref|XP_020606707.1|	0	doublesex- and mab-3-related transcription factor A2-like [Orbicella faveolata]	GO:0005634; GO:0003700; GO:0046872; GO:0042803; GO:0043565; GO:0060179; GO:0001541; GO:0006351	GO:0005634; GO:0003700; GO:0046872; GO:0043565	K19491	K19491	7652at6101	0
evm.TU.hic_scaffold_1.388	9.60117e-06	3.51338e-05	Gremlin-2	Q9H772	1.38e-19	Q9H772|GREM2_HUMAN Gremlin-2 OS=Homo sapiens GN=GREM2 PE=1 SV=1	A0A0A8K9Z6	0	Cer/NST-like 1 protein OS=Acropora digitifera GN=AdiCer PE=4 SV=1	dbj|BAQ19138.1|	0	PREDICTED: uncharacterized protein LOC107347779 [Acropora digitifera]	GO:0005576; GO:0005615; GO:0036122; GO:0005125; GO:0008201; GO:0042803; GO:0030509; GO:0019221; GO:0048263; GO:0010172; GO:0060300; GO:0038098	GO:0005576	0	K19558	11051at6101	0
evm.TU.hic_scaffold_1.39	2.93695e-10	1.97938e-09	Transient receptor potential cation channel subfamily A member 1	Q6RI86	2.69e-92	Transient receptor potential cation channel subfamily A member 1 OS=Rattus norvegicus GN=Trpa1 PE=2 SV=1	A0A2B4SGR2	0	Transient receptor potential cation channel subfamily A member 1 OS=Stylophora pistillata GN=Trpa1 PE=4 SV=1	ref|XP_020627248.1|	0	transient receptor potential cation channel subfamily A member 1-like [Orbicella faveolata]	GO:0016324; GO:0030424; GO:0005887; GO:0032421; GO:0005262; GO:0015278; GO:0015267; GO:0042802; GO:0005216; GO:1990760; GO:0097604; GO:0005245; GO:0097553; GO:0070588; GO:0006816; GO:0007166; GO:0071313; GO:0071244; GO:0070417; GO:0034605; GO:0050968; GO:0050966; GO:1903793; GO:0035774; GO:1904058; GO:0051289; GO:1903522; GO:0098908; GO:0009409; GO:0042493; GO:0042542; GO:0014070; GO:0010033; GO:…	GO:0016021; GO:0005216	0	0	11656at6101	0
evm.TU.hic_scaffold_1.396	1.65078e-06	6.81793e-06	Methylmalonic aciduria and homocystinuria type C protein homolog	Q5ZL21	1.99e-79	Methylmalonic aciduria and homocystinuria type C protein homolog OS=Gallus gallus GN=MMACHC PE=2 SV=1	A0A2B4RVN1	2.44e-126	Methylmalonic aciduria and homocystinuria type C protein-like OS=Stylophora pistillata GN=MMACHC PE=4 SV=1	ref|XP_015769187.1|	0	PREDICTED: methylmalonic aciduria and homocystinuria type C protein homolog [Acropora digitifera]	GO:0005737; GO:0033787; GO:0032451; GO:0071949; GO:0043295; GO:0016491; GO:0009236; GO:0009235; GO:0070988; GO:0006749; GO:0055114	0	K14618	K14618	6596at6101	0
evm.TU.hic_scaffold_1.398	2.19575e-08	1.18832e-07	ATP synthase mitochondrial F1 complex assembly factor 1	Q811I0	6.39e-50	ATP synthase mitochondrial F1 complex assembly factor 1 OS=Mus musculus GN=Atpaf1 PE=1 SV=1	A0A2B4S1X6	9.95e-162	ATP synthase mitochondrial F1 complex assembly factor 1 OS=Stylophora pistillata GN=atpaf1 PE=4 SV=1	gb|PFX22502.1|	1.54e-161	ATP synthase mitochondrial F1 complex assembly factor 1-like [Stylophora pistillata]	GO:0005739; GO:0033615	GO:0005739; GO:0006461	K07555	K07555	8989at6101	0
evm.TU.hic_scaffold_1.4	3.20861e-56	2.31429e-54	Sodium- and chloride-dependent GABA transporter 1	P23978	5.74e-167	Sodium- and chloride-dependent GABA transporter 1 OS=Rattus norvegicus GN=Slc6a1 PE=1 SV=1	A7S977	0	Transporter OS=Nematostella vectensis GN=v1g187148 PE=3 SV=1	ref|XP_015757228.1|	0	PREDICTED: sodium- and chloride-dependent glycine transporter 2-like [Acropora digitifera]	GO:0030424; GO:0009986; GO:0005887; GO:0043005; GO:0005886; GO:0005332; GO:0046872; GO:0051939; GO:0007612; GO:0032229; GO:0014054; GO:0051260; GO:0051592; GO:0042220; GO:0032355; GO:0010288; GO:0014070; GO:0010033; GO:0010243; GO:0014074; GO:0009744; GO:0009636	GO:0005887; GO:0005328; GO:0005215	0	0	#N/A	#N/A
evm.TU.hic_scaffold_1.405	9.58166e-09	5.42811e-08	Dual specificity testis-specific protein kinase 2	Q96S53	4.27e-89	Dual specificity testis-specific protein kinase 2 OS=Homo sapiens GN=TESK2 PE=1 SV=1	A0A2B4RYC9	1.28e-158	Dual specificity testis-specific protein kinase 2 OS=Stylophora pistillata GN=TESK2 PE=4 SV=1	ref|XP_015768177.1|	0	PREDICTED: dual specificity testis-specific protein kinase 1-like [Acropora digitifera]	GO:0005737; GO:0016604; GO:0005654; GO:0005634; GO:0005524; GO:0046872; GO:0004672; GO:0004674; GO:0004712; GO:0004713; GO:0004871; GO:0030036; GO:0048041; GO:0035556; GO:0006468; GO:0007283	GO:0005524; GO:0004672	K08842	K08842	6373at6101	0
evm.TU.hic_scaffold_1.406	0.000171174	0.000498181	Vitellogenin (Fragment)	Q90243	1.04e-52	Vitellogenin (Fragment) OS=Acipenser transmontanus PE=2 SV=1	A0A2B4SSW5	0	Vitellogenin OS=Stylophora pistillata GN=AWC38_SpisGene2954 PE=4 SV=1	ref|XP_022779720.1|	0	vitellogenin-like [Stylophora pistillata]	GO:0005319; GO:0045735	GO:0005319	K18626	K18626	11484at6101	0
evm.TU.hic_scaffold_1.411	2.28584e-13	2.17668e-12	Hemicentin-1	D3YXG0	1.35e-34	Hemicentin-1 OS=Mus musculus GN=Hmcn1 PE=1 SV=1	A0A2B4SK57	0	von Willebrand factor A domain-containing protein 7 OS=Stylophora pistillata GN=Vwa7 PE=4 SV=1	ref|XP_020602635.1|	0	von Willebrand factor A domain-containing protein 7-like isoform X2 [Orbicella faveolata]	GO:0005604; GO:0005938; GO:0030054; GO:0032154; GO:0005576; GO:0005509; GO:0007049; GO:0051301	GO:0016021	0	0	11478at6101	0
evm.TU.hic_scaffold_1.414	1.61195e-07	7.76869e-07	PP2C-like domain-containing protein CG9801	Q0KIA2	1.46e-53	PP2C-like domain-containing protein CG9801 OS=Drosophila melanogaster GN=CG9801 PE=2 SV=1	A0A2B4SUC6	4.32e-178	PP2C-like domain-containing protein CG9801 OS=Stylophora pistillata GN=AWC38_SpisGene2973 PE=4 SV=1	ref|XP_015769021.1|	0	PREDICTED: uncharacterized protein LOC107347517 isoform X7 [Acropora digitifera]	GO:0003824	GO:0003824	0	0	4111at6101	0
evm.TU.hic_scaffold_1.418	2.16218e-47	1.19377e-45	Adhesion G protein-coupled receptor L3	Q9HAR2	4.85e-66	Adhesion G protein-coupled receptor L3 OS=Homo sapiens GN=ADGRL3 PE=1 SV=2	A0A2B4SNS1	4.7e-97	Latrophilin-3 OS=Stylophora pistillata GN=Lphn3 PE=4 SV=1	ref|XP_015768920.1|	0	PREDICTED: adhesion G protein-coupled receptor L3-like [Acropora digitifera]	GO:0030424; GO:0005911; GO:0016021; GO:0005887; GO:0005509; GO:0030246; GO:0004930; GO:0007166; GO:0098742; GO:0007186; GO:0031987; GO:0001764; GO:0051965; GO:0042220; GO:0007416	GO:0016021; GO:0005509; GO:0004930; GO:0007166; GO:0016525	K04593	K04593	13059at6101	0
evm.TU.hic_scaffold_1.420	1.3069e-16	1.6556e-15	Dipeptidyl peptidase 2	Q9EPB1	9.86e-143	Dipeptidyl peptidase 2 OS=Rattus norvegicus GN=Dpp7 PE=1 SV=1	A7RK54	0	Predicted protein (Fragment) OS=Nematostella vectensis GN=v1g84126 PE=4 SV=1	ref|XP_015768863.1|	0	PREDICTED: dipeptidyl peptidase 2-like [Acropora digitifera]	GO:0031410; GO:0005829; GO:0070062; GO:0005794; GO:0005764; GO:0031982; GO:0008239; GO:0008236; GO:0006508	GO:0008239; GO:0008236; GO:0006508	K01276	K01276	3464at6101	0
evm.TU.hic_scaffold_1.421	8.23219e-10	5.28744e-09	Tctex1 domain-containing protein 1	NA	NA	NA	A0A2B4SUI0	2.72e-08	Tctex1 domain-containing protein 1 OS=Stylophora pistillata GN=tctex1d1 PE=4 SV=1	ref|XP_015768090.1|	7.13e-121	PREDICTED: uncharacterized protein LOC107346775 [Acropora digitifera]	NA	0	0	0	10745at6101	0
evm.TU.hic_scaffold_1.425	2.17552e-07	1.02745e-06	Orexin receptor type 1	P58307	7.56e-30	Orexin receptor type 1 OS=Mus musculus GN=Hcrtr1 PE=2 SV=3	A0A2B4SLA5	4.73e-116	Neuropeptide FF receptor 2 OS=Stylophora pistillata GN=NPFFR2 PE=4 SV=1	ref|XP_015768760.1|	0	PREDICTED: neuropeptide FF receptor 2-like [Acropora digitifera]	GO:0005887; GO:0016499; GO:0042277; GO:0017046; GO:0032870; GO:0007631; GO:0007218; GO:0070374; GO:0045187; GO:0051480; GO:1901652	GO:0016021; GO:0004930; GO:0004970	K04239	K04239	5477at6101	0
evm.TU.hic_scaffold_1.428	2.3722e-10	1.62002e-09	Neuropilin-2	O60462	8.03e-14	Neuropilin-2 OS=Homo sapiens GN=NRP2 PE=1 SV=2	A0A2B4SLA5	4.21e-148	Neuropeptide FF receptor 2 OS=Stylophora pistillata GN=NPFFR2 PE=4 SV=1	ref|XP_015768057.1|	0	PREDICTED: uncharacterized protein LOC107346748 [Acropora digitifera]	GO:0005576; GO:0016021; GO:0016020; GO:0005886; GO:0002116; GO:0019955; GO:0019838; GO:0008201; GO:0042802; GO:0046872; GO:0004872; GO:0017154; GO:0005021; GO:0001525; GO:0048846; GO:0007411; GO:0007155; GO:0021675; GO:0003148; GO:0010595; GO:0001938; GO:1902285; GO:0061549; GO:0097490; GO:0097491; GO:0048010	GO:0016021; GO:0004930; GO:0004970	0	0	12546at6101	0
evm.TU.hic_scaffold_1.431	5.13825e-11	3.8266e-10	Radial spoke head 1 homolog	Q8WYR4	2.7e-77	Radial spoke head 1 homolog OS=Homo sapiens GN=RSPH1 PE=1 SV=1	A0A2B4SUF5	4.21e-124	Radial spoke head 1-like OS=Stylophora pistillata GN=Rsph1 PE=4 SV=1	ref|XP_020607491.1|	4.6e-124	radial spoke head 1 homolog [Orbicella faveolata]	GO:0000794; GO:0005829; GO:0072687; GO:0031514; GO:0005634; GO:0001520; GO:0035082; GO:0051321; GO:0007286	0	K19755	K19755	8389at6101	0
evm.TU.hic_scaffold_1.437	1.11879e-06	4.73258e-06	Microtubule-associated serine/threonine-protein kinase 1	Q9R1L5	0	Microtubule-associated serine/threonine-protein kinase 1 OS=Mus musculus GN=Mast1 PE=1 SV=3	A0A2B4SUG4	0	Microtubule-associated serine/threonine-protein kinase 1 OS=Stylophora pistillata GN=Mast1 PE=4 SV=1	ref|XP_022779699.1|	0	microtubule-associated serine/threonine-protein kinase 3-like [Stylophora pistillata]	GO:0005737; GO:0005856; GO:0005622; GO:0016020; GO:0005886; GO:0005524; GO:0000287; GO:0004674; GO:0007010; GO:0035556; GO:0018105; GO:0006468	GO:0016021; GO:0005524; GO:0000287; GO:0004674	K08789	K08789	915at6101	0
evm.TU.hic_scaffold_1.441	1.07011e-180	8.6373e-178	cAMP-specific 3',5'-cyclic phosphodiesterase 4A	O89084	1.4e-17	cAMP-specific 3',5'-cyclic phosphodiesterase 4A OS=Mus musculus GN=Pde4a PE=1 SV=2	A0A2B4RT03	3.03e-22	cAMP-specific 3',5'-cyclic phosphodiesterase 4D OS=Stylophora pistillata GN=Pde4d PE=4 SV=1	ref|XP_020606542.1|	3.34e-22	cAMP-specific 3',5'-cyclic phosphodiesterase 4C-like isoform X1 [Orbicella faveolata]	GO:0005737; GO:0005829; GO:0016020; GO:0005654; GO:0048471; GO:0005886; GO:0004115; GO:0030552; GO:0046872; GO:0006198; GO:0035690; GO:0043949; GO:0010738; GO:0007608; GO:0007165	GO:0004114; GO:0046872; GO:0007165	0	0	#N/A	#N/A
evm.TU.hic_scaffold_1.444	5.57742e-16	6.70477e-15	PREDICTED: uncharacterized protein LOC107342399	NA	NA	NA	A0A2B4SS82	1.55e-28	Uncharacterized protein OS=Stylophora pistillata GN=AWC38_SpisGene2967 PE=4 SV=1	ref|XP_015763379.1|	8.65e-88	PREDICTED: uncharacterized protein LOC107342399 [Acropora digitifera]	NA	0	0	0	18758at6101	8.23e-29
evm.TU.hic_scaffold_1.445	3.34277e-10	2.2413e-09	PREDICTED: uncharacterized protein LOC107353535	NA	NA	NA	A0A2B4SS82	4.82e-24	Uncharacterized protein OS=Stylophora pistillata GN=AWC38_SpisGene2967 PE=4 SV=1	ref|XP_015775342.1|	1.27e-178	PREDICTED: uncharacterized protein LOC107353535 [Acropora digitifera]	NA	0	0	0	18758at6101	0
evm.TU.hic_scaffold_1.447	0.000270485	0.000755932	PREDICTED: uncharacterized protein LOC107353535	NA	NA	NA	NA	NA	NA	ref|XP_015775342.1|	1.1e-20	PREDICTED: uncharacterized protein LOC107353535 [Acropora digitifera]	NA	NA	0	0	#N/A	#N/A
evm.TU.hic_scaffold_1.448	3.33941e-18	4.78469e-17	PREDICTED: uncharacterized protein LOC107342399	NA	NA	NA	A0A2B4SS82	3.21e-21	Uncharacterized protein OS=Stylophora pistillata GN=AWC38_SpisGene2967 PE=4 SV=1	ref|XP_015763379.1|	1.26e-68	PREDICTED: uncharacterized protein LOC107342399 [Acropora digitifera]	NA	0	0	0	18758at6101	0
evm.TU.hic_scaffold_1.452	0.000275622	0.0007686	AP-1 complex subunit mu-1	Q2KJ81	0	AP-1 complex subunit mu-1 OS=Bos taurus GN=AP1M1 PE=1 SV=3	A0A2B4RZ06	0	AP-1 complex subunit mu-1 OS=Stylophora pistillata GN=AP1M1 PE=4 SV=1	gb|PFX21558.1|	0	AP-1 complex subunit mu-1-like [Stylophora pistillata]	GO:0030131; GO:0030665; GO:0005794; GO:0035646; GO:0006886; GO:0032438; GO:0016192	GO:0030131; GO:0006886; GO:0016192	K12393	K12393	2284at6101	0
evm.TU.hic_scaffold_1.453	1.44611e-09	9.06492e-09	PREDICTED: uncharacterized protein LOC107353859	NA	NA	NA	A0A2B4RXR5	0	Uncharacterized protein OS=Stylophora pistillata GN=AWC38_SpisGene13960 PE=4 SV=1	ref|XP_015775737.1|	0	PREDICTED: uncharacterized protein LOC107353859 [Acropora digitifera]	NA	0	0	0	5528at6101	0
evm.TU.hic_scaffold_1.459	4.14669e-39	1.73119e-37	Melanocyte-stimulating hormone receptor	Q864J3	7.2e-08	Melanocyte-stimulating hormone receptor OS=Papio anubis GN=MC1R PE=3 SV=1	A7SQM1	4.98e-50	Predicted protein (Fragment) OS=Nematostella vectensis GN=v1g13649 PE=3 SV=1	ref|XP_015775412.1|	0	PREDICTED: trace amine-associated receptor 5-like [Acropora digitifera]	GO:0016021; GO:0005886; GO:0004980	GO:0016021; GO:0004930	0	0	15503at6101	0
evm.TU.hic_scaffold_1.462	0.000287072	0.000796899	hypothetical protein	NA	NA	NA	NA	NA	NA	NA	NA	NA	NA	NA	0	0	#N/A	#N/A
evm.TU.hic_scaffold_1.466	5.84167e-08	2.98962e-07	hypothetical protein	NA	NA	NA	NA	NA	NA	ref|XP_015748390.1|	4.65e-50	PREDICTED: cubilin-like isoform X13 [Acropora digitifera]	NA	NA	0	0	#N/A	#N/A
evm.TU.hic_scaffold_1.469	3.35303e-12	2.83461e-11	PREDICTED: cubilin-like isoform X13	NA	NA	NA	NA	NA	NA	ref|XP_015748390.1|	8.67e-93	PREDICTED: cubilin-like isoform X13 [Acropora digitifera]	NA	NA	0	0	#N/A	#N/A
evm.TU.hic_scaffold_1.470	1.36889e-33	4.49663e-32	hypothetical protein	NA	NA	NA	NA	NA	NA	ref|XP_015748390.1|	7.07e-37	PREDICTED: cubilin-like isoform X13 [Acropora digitifera]	NA	NA	0	0	#N/A	#N/A
evm.TU.hic_scaffold_1.474	2.5934e-10	1.76185e-09	Hemicentin-2	Q8NDA2	2.27e-07	Hemicentin-2 OS=Homo sapiens GN=HMCN2 PE=2 SV=3	A0A2B4S223	1.46e-135	Hemicentin-2 OS=Stylophora pistillata GN=HMCN2 PE=4 SV=1	ref|XP_015775894.1|	0	PREDICTED: neural cell adhesion molecule 2-like [Acropora digitifera]	GO:0005604; GO:0005938; GO:0030054; GO:0032154; GO:0031012; GO:0005509; GO:0030335; GO:0050896; GO:0006939	GO:0016021	0	0	6236at6101	0
evm.TU.hic_scaffold_1.475	6.87976e-11	5.04595e-10	Regulator of nonsense transcripts 1 homolog	Q9HEH1	1.64e-27	Regulator of nonsense transcripts 1 homolog OS=Neurospora crassa (strain ATCC 24698 / 74-OR23-1A / CBS 708.71 / DSM 1257 / FGSC 987) GN=2E4.130 PE=3 SV=1	A0A2B4RXU7	0	Putative helicase with zinc finger domain OS=Stylophora pistillata GN=helz PE=4 SV=1	ref|XP_015775893.1|	0	PREDICTED: helicase with zinc finger domain 2-like [Acropora digitifera]	GO:0005737; GO:0005524; GO:0003677; GO:0004386; GO:0008270; GO:0000184	GO:0004386; GO:0030374	0	0	462at6101	0
evm.TU.hic_scaffold_1.478	2.11348e-06	8.56613e-06	NADH dehydrogenase [ubiquinone] 1 beta subcomplex subunit 7	Q9SKC9	5.74e-20	NADH dehydrogenase [ubiquinone] 1 beta subcomplex subunit 7 OS=Arabidopsis thaliana GN=At2g02050 PE=3 SV=1	A7RTS0	9.01e-39	Predicted protein OS=Nematostella vectensis GN=v1g232250 PE=4 SV=1	ref|XP_015775892.1|	2.13e-55	PREDICTED: NADH dehydrogenase [ubiquinone] 1 beta subcomplex subunit 7-like [Acropora digitifera]	GO:0005758; GO:0031966; GO:0005747; GO:0005739; GO:0045271; GO:0008137; GO:0009853	GO:0005739; GO:0008137	K03963	K03963	10519at6101	0
evm.TU.hic_scaffold_1.48	5.39474e-06	2.06227e-05	Phosphatidylinositol 3-kinase regulatory subunit alpha	Q8UUU2	1.29e-92	Phosphatidylinositol 3-kinase regulatory subunit alpha OS=Xenopus laevis GN=pik3r1-a PE=2 SV=1	A0A2B4SDP2	0	Phosphatidylinositol 3-kinase regulatory subunit alpha OS=Stylophora pistillata GN=PIK3R1 PE=4 SV=1	ref|XP_020627201.1|	0	phosphatidylinositol 3-kinase regulatory subunit alpha-like isoform X2 [Orbicella faveolata]	GO:0005737; GO:0005634; GO:0005943; GO:0043125; GO:0005158; GO:0043560; GO:0005159; GO:0035014; GO:0001678; GO:0032869; GO:0008286; GO:0048009; GO:0043066; GO:0046854; GO:1900103; GO:0033120; GO:0042993; GO:0045944; GO:0050821; GO:0034976	GO:0005622; GO:0005942; GO:0016301; GO:0046872; GO:0035014; GO:0035556	K02649	K02649	2186at6101	0
evm.TU.hic_scaffold_1.485	6.38972e-08	3.24463e-07	Krueppel-like factor 12	O35738	4.24e-47	Krueppel-like factor 12 OS=Mus musculus GN=Klf12 PE=1 SV=2	A0A2B4RT64	3.35e-168	Krueppel-like factor 7 OS=Stylophora pistillata GN=KLF7 PE=4 SV=1	ref|XP_015775902.1|	0	PREDICTED: Krueppel-like factor 7 [Acropora digitifera]	GO:0005829; GO:0005654; GO:0003677; GO:0003700; GO:0046872; GO:0000977; GO:0001227; GO:0000122; GO:0045944; GO:0006355; GO:0006351	GO:0003676	K09207	K09207	6025at6101	0
evm.TU.hic_scaffold_1.493	1.11355e-05	4.02525e-05	hypothetical protein	NA	NA	NA	NA	NA	NA	NA	NA	NA	NA	NA	0	0	#N/A	#N/A
evm.TU.hic_scaffold_1.505	1.58725e-16	1.99732e-15	hypothetical protein	NA	NA	NA	NA	NA	NA	NA	NA	NA	NA	NA	0	0	#N/A	#N/A
evm.TU.hic_scaffold_1.508	5.43784e-08	2.79476e-07	Radial spoke head 1 homolog	Q8WYR4	8.39e-57	Radial spoke head 1 homolog OS=Homo sapiens GN=RSPH1 PE=1 SV=1	A0A2B4SL57	3.27e-147	Radial spoke head 1-like OS=Stylophora pistillata GN=RSPH1 PE=4 SV=1	ref|XP_015758724.1|	0	PREDICTED: radial spoke head 1 homolog [Acropora digitifera]	GO:0000794; GO:0005829; GO:0072687; GO:0031514; GO:0005634; GO:0001520; GO:0035082; GO:0051321; GO:0007286	0	K19755	K19755	6359at6101	0
evm.TU.hic_scaffold_1.512	6.71364e-127	2.32237e-124	Sphingomyelinase phosphodiesterase D	NA	NA	NA	A0A2B4RX94	2.49e-98	Sphingomyelinase phosphodiesterase D OS=Stylophora pistillata GN=sgmD PE=4 SV=1	ref|XP_015758726.1|	0	PREDICTED: uncharacterized protein LOC107337989 [Acropora digitifera]	NA	0	0	0	13280at6101	0
evm.TU.hic_scaffold_1.515_evm.TU.hic_scaffold_1.509	2.75188e-05	9.28245e-05	uncharacterized protein LOC110068424	NA	NA	NA	A0A2C9LBM3	1.31e-65	Uncharacterized protein OS=Biomphalaria glabrata PE=4 SV=1	ref|XP_020631460.1|	1.27e-164	uncharacterized protein LOC110068424 [Orbicella faveolata]	NA	0	0	0	3194at6101	0
evm.TU.hic_scaffold_1.518	2.98539e-14	3.06495e-13	PREDICTED: uncharacterized protein LOC107347387	NA	NA	NA	C3Y9Z1	2.37e-06	Uncharacterized protein (Fragment) OS=Branchiostoma floridae GN=BRAFLDRAFT_126355 PE=4 SV=1	ref|XP_015768764.1|	8.37e-19	PREDICTED: uncharacterized protein LOC107347387 [Acropora digitifera]	NA	0	0	0	#N/A	#N/A
evm.TU.hic_scaffold_1.519	1.03631e-10	7.43356e-10	BTB/POZ domain-containing protein KCTD6	Q6DG99	2.69e-21	BTB/POZ domain-containing protein KCTD6 OS=Danio rerio GN=kctd6 PE=2 SV=1	A0A2B4SJP4	4.18e-80	BTB/POZ domain-containing protein KCTD21 OS=Stylophora pistillata GN=Kctd21 PE=4 SV=1	ref|XP_015763692.1|	3.97e-136	PREDICTED: BTB/POZ domain-containing protein KCTD8-like isoform X1 [Acropora digitifera]	GO:0051260; GO:0016567	GO:0051260	0	0	15823at6101	0
evm.TU.hic_scaffold_1.522	2.9031e-51	1.80247e-49	PREDICTED: uncharacterized protein LOC107342713	NA	NA	NA	A0A2B4SML1	3.61e-178	Uncharacterized protein OS=Stylophora pistillata GN=AWC38_SpisGene5087 PE=4 SV=1	ref|XP_015763690.1|	0	PREDICTED: uncharacterized protein LOC107342713 [Acropora digitifera]	NA	0	0	0	15434at6101	0
evm.TU.hic_scaffold_1.526	7.19825e-06	2.69934e-05	Ubiquitin-protein ligase E3C	Q80U95	0	Ubiquitin-protein ligase E3C OS=Mus musculus GN=Ube3c PE=1 SV=2	A0A2B4SM15	0	Ubiquitin-protein ligase E3C OS=Stylophora pistillata GN=Ube3c PE=4 SV=1	ref|XP_020609438.1|	0	ubiquitin-protein ligase E3C-like [Orbicella faveolata]	GO:0005737; GO:0005634; GO:0061630; GO:0004842; GO:0000209	GO:0016874; GO:0004842	K10589	K10589	733at6101	0
evm.TU.hic_scaffold_1.531	5.7024e-13	5.25302e-12	Fucolectin-2	Q9I930	2.36e-16	Fucolectin-2 OS=Anguilla japonica PE=2 SV=1	A0A2B4RC78	8.41e-162	Receptor-type tyrosine-protein phosphatase F OS=Stylophora pistillata GN=ptprf PE=4 SV=1	ref|XP_015761712.1|	0	PREDICTED: receptor-type tyrosine-protein phosphatase F-like, partial [Acropora digitifera]	GO:0005615; GO:0005509; GO:0030246; GO:0042806; GO:0010185; GO:0001868; GO:0045088	0	0	0	18722at6101	0
evm.TU.hic_scaffold_1.532	2.05996e-05	7.0944e-05	Neogenin	Q92859	1.68e-20	Neogenin OS=Homo sapiens GN=NEO1 PE=1 SV=2	A0A2B4RDM6	6.9e-100	Receptor-type tyrosine-protein phosphatase F OS=Stylophora pistillata GN=ptprf PE=4 SV=1	ref|XP_015761712.1|	0	PREDICTED: receptor-type tyrosine-protein phosphatase F-like, partial [Acropora digitifera]	GO:0005794; GO:0005887; GO:0005654; GO:0005886; GO:0098797; GO:0039706; GO:0004872; GO:0007411; GO:0007155; GO:0055072; GO:0030513	GO:0008270	0	0	18722at6101	8.79e-30
evm.TU.hic_scaffold_1.535	8.7683e-06	3.23234e-05	hypothetical protein	NA	NA	NA	NA	NA	NA	NA	NA	NA	NA	NA	0	0	#N/A	#N/A
evm.TU.hic_scaffold_1.544	1.29235e-07	6.30008e-07	RAB6A-GEF complex partner protein 1	Q69ZJ7	0	RAB6A-GEF complex partner protein 1 OS=Mus musculus GN=Ric1 PE=1 SV=2	A0A2B4SQI8	0	Protein RIC1-like OS=Stylophora pistillata GN=AWC38_SpisGene4384 PE=4 SV=1	gb|PFX30757.1|	0	RAB6A-GEF complex partner protein 1-like [Stylophora pistillata]	GO:0005829; GO:0000139; GO:0016021; GO:0016020; GO:0043234; GO:0034066; GO:0017137; GO:0017112; GO:0006886; GO:1903363; GO:0043547; GO:0042147	0	K20476	K20476	647at6101	0
evm.TU.hic_scaffold_1.548	4.08015e-06	1.59241e-05	hypothetical protein	NA	NA	NA	NA	NA	NA	NA	NA	NA	NA	NA	0	0	#N/A	#N/A
evm.TU.hic_scaffold_1.551	4.74209e-09	2.79286e-08	Glycogen debranching enzyme	P35573	0	Glycogen debranching enzyme OS=Homo sapiens GN=AGL PE=1 SV=3	C3YID9	0	Uncharacterized protein OS=Branchiostoma floridae GN=BRAFLDRAFT_70494 PE=4 SV=1	ref|XP_019631266.1|	0	PREDICTED: glycogen debranching enzyme-like isoform X2 [Branchiostoma belcheri]	GO:0005737; GO:0005829; GO:0005576; GO:1904813; GO:0016234; GO:0043033; GO:0005634; GO:0016529; GO:0034774; GO:0004134; GO:0004135; GO:0102500; GO:0004133; GO:0030247; GO:0031593; GO:0005978; GO:0005980; GO:0043312; GO:0051384; GO:0007584	GO:0004134; GO:0004135; GO:0005980	K01196	K01196	11359at6101	0
evm.TU.hic_scaffold_1.556	8.46095e-13	7.6487e-12	hypothetical protein	NA	NA	NA	NA	NA	NA	NA	NA	NA	NA	NA	0	0	#N/A	#N/A
evm.TU.hic_scaffold_1.557	4.83029e-17	6.33695e-16	PREDICTED: uncharacterized skeletal organic matrix protein 5-like isoform X1	B8VIU6	1.53e-67	Uncharacterized skeletal organic matrix protein 5 OS=Acropora millepora PE=1 SV=1	A0A2B4SNN3	4.86e-103	Signal peptide, CUB and EGF-like domain-containing protein 2 OS=Stylophora pistillata GN=Scube2 PE=4 SV=1	ref|XP_015757670.1|	3.22e-147	PREDICTED: uncharacterized skeletal organic matrix protein 5-like isoform X1 [Acropora digitifera]	GO:0005576	GO:0005509	0	0	6776at6101	0
evm.TU.hic_scaffold_1.574	2.12214e-14	2.21355e-13	Phosphatidylinositol N-acetylglucosaminyltransferase subunit Q	Q9BRB3	3.42e-60	Phosphatidylinositol N-acetylglucosaminyltransferase subunit Q OS=Homo sapiens GN=PIGQ PE=1 SV=3	A0A2B4S7L1	1.14e-148	Phosphatidylinositol N-acetylglucosaminyltransferase subunit Q OS=Stylophora pistillata GN=Pigq PE=4 SV=1	ref|XP_015777840.1|	0	PREDICTED: phosphatidylinositol N-acetylglucosaminyltransferase subunit Q-like [Acropora digitifera]	GO:0005789; GO:0000506; GO:0016021; GO:0017176; GO:0005975; GO:0016254	GO:0016021; GO:0017176; GO:0006506	K03860	K03860	9546at6101	0
evm.TU.hic_scaffold_1.581	6.42674e-33	2.07097e-31	PHD finger protein 24	Q80TL4	1.17e-32	PHD finger protein 24 OS=Mus musculus GN=Phf24 PE=1 SV=2	A0A2B4SGT5	8.5e-139	Protein KIAA1045-like OS=Stylophora pistillata GN=2 PE=4 SV=1	gb|PFX27777.1|	1.32e-138	PHD finger protein 24-like [Stylophora pistillata]	GO:0005509; GO:0050966; GO:0007214; GO:0008277; GO:0032228	GO:0005509	0	0	14132at6101	0
evm.TU.hic_scaffold_1.582	3.06625e-05	0.000102652	YTH domain-containing protein 1	Q96MU7	2.82e-71	YTH domain-containing protein 1 OS=Homo sapiens GN=YTHDC1 PE=1 SV=3	A0A2B4SGR9	6.15e-144	YTH domain-containing protein 1 OS=Stylophora pistillata GN=YTHDC1 PE=4 SV=1	ref|XP_015776634.1|	0	PREDICTED: YTH domain-containing protein 1-like [Acropora digitifera]	GO:0016607; GO:0005654; GO:0005634; GO:0005886; GO:1990247; GO:0003723; GO:0006376; GO:0048024	GO:0003723	K20100	K20100	9001at6101	0
evm.TU.hic_scaffold_1.589	5.7483e-06	2.18461e-05	Receptor-type tyrosine-protein phosphatase S	B0V2N1	2.48e-37	Receptor-type tyrosine-protein phosphatase S OS=Mus musculus GN=Ptprs PE=1 SV=1	A0A2B4RZ86	0	Receptor-type tyrosine-protein phosphatase delta OS=Stylophora pistillata GN=Ptprd PE=4 SV=1	ref|XP_015777850.1|	0	PREDICTED: receptor-type tyrosine-protein phosphatase F-like [Acropora digitifera]	GO:0030424; GO:0030054; GO:0099061; GO:0030285; GO:0043204; GO:0005886; GO:0035374; GO:0043395; GO:0008201; GO:0004721; GO:0004725; GO:0007155; GO:0021549; GO:0021987; GO:0022038; GO:0090557; GO:0021766; GO:0030517; GO:0048681; GO:0048671; GO:0061000; GO:0032687; GO:0032688; GO:0010977; GO:0034164; GO:0035335; GO:0006470; GO:0021510	GO:0016021; GO:0004725	0	0	694at6101	0
evm.TU.hic_scaffold_1.602	0.000229276	0.000650743	Ficolin-2	Q15485	2.29e-80	Ficolin-2 OS=Homo sapiens GN=FCN2 PE=1 SV=2	A0A2B4RZ31	2.97e-127	Ficolin-1 OS=Stylophora pistillata GN=FCN1 PE=4 SV=1	ref|XP_015768037.1|	0	PREDICTED: ficolin-2-like isoform X1 [Acropora digitifera]	GO:0072562; GO:0005581; GO:0070062; GO:0005576; GO:0003823; GO:0048306; GO:2001065; GO:0046872; GO:0043394; GO:0004252; GO:0006956; GO:0001867; GO:0050829; GO:0050830; GO:0008228; GO:0043654	0	K10104	K10104	13333at6101	0
evm.TU.hic_scaffold_1.606	1.96848e-24	4.17593e-23	uncharacterized protein LOC110040718	NA	NA	NA	A0A2B4R563	6.32e-54	Uncharacterized protein OS=Stylophora pistillata GN=AWC38_SpisGene24545 PE=4 SV=1	ref|XP_020601643.1|	2.75e-65	uncharacterized protein LOC110040718 [Orbicella faveolata]	NA	0	0	0	18210at6101	0
evm.TU.hic_scaffold_1.634	7.16627e-18	9.98096e-17	trichohyalin-like	NA	NA	NA	A0A2B4RF76	9.27e-50	Uncharacterized protein OS=Stylophora pistillata GN=AWC38_SpisGene20811 PE=4 SV=1	ref|XP_020619880.1|	1.27e-87	trichohyalin-like [Orbicella faveolata]	NA	0	0	0	3175at6101	0
evm.TU.hic_scaffold_1.64	6.3568e-12	5.2381e-11	Mitochondrial ribosome-associated GTPase 1	E3TDS3	4.88e-70	Mitochondrial ribosome-associated GTPase 1 OS=Ictalurus punctatus GN=mtg1 PE=2 SV=1	A7RX59	4.71e-109	Mitochondrial GTPase 1 OS=Nematostella vectensis GN=v1g203465 PE=3 SV=1	ref|XP_020627213.1|	3.25e-139	mitochondrial ribosome-associated GTPase 1-like [Orbicella faveolata]	GO:0005743; GO:0005759; GO:0005761; GO:0005525; GO:0006417	GO:0005743; GO:0005739; GO:0005525; GO:0003924; GO:0042254	K19828	K19828	7378at6101	0
evm.TU.hic_scaffold_1.65	2.67432e-06	1.06709e-05	Dystrophin	P11531	1.78e-123	Dystrophin OS=Mus musculus GN=Dmd PE=1 SV=3	A0A2B4RND4	0	Dystrophin OS=Stylophora pistillata GN=Dmd PE=4 SV=1	ref|XP_020627211.1|	0	dystrophin-like isoform X1 [Orbicella faveolata]	GO:0097449; GO:0030424; GO:0030054; GO:0009986; GO:0030055; GO:0043034; GO:0016010; GO:0030175; GO:0031527; GO:0005794; GO:0030027; GO:0099617; GO:0045121; GO:0005741; GO:0005883; GO:0044306; GO:0043025; GO:0005634; GO:0048471; GO:0005886; GO:0014069; GO:0045211; GO:0043234; GO:0005840; GO:0042383; GO:0030141; GO:0045202; GO:0030672; GO:0030018; GO:0003779; GO:0002162; GO:0005178; GO:0005521; GO:…	GO:0008270	0	0	4056at6101	0
evm.TU.hic_scaffold_1.653	4.52598e-54	3.06861e-52	uncharacterized protein LOC111346680	NA	NA	NA	A0A2B4R5G7	1.15e-157	Uncharacterized protein OS=Stylophora pistillata GN=AWC38_SpisGene23087 PE=4 SV=1	gb|PFX12881.1|	1.79e-157	uncharacterized protein LOC111346680 [Stylophora pistillata]	NA	GO:0003677; GO:0004518; GO:0008270	0	0	#N/A	#N/A
evm.TU.hic_scaffold_1.666	1.30145e-06	5.45218e-06	BRISC and BRCA1-A complex member 1	Q6AXK4	6.28e-47	BRISC and BRCA1-A complex member 1 OS=Danio rerio GN=babam1 PE=2 SV=2	A7SJ60	2.63e-94	Predicted protein OS=Nematostella vectensis GN=v1g245600 PE=4 SV=1	ref|XP_015774894.1|	0	PREDICTED: BRISC and BRCA1-A complex member 1-like [Acropora digitifera]	GO:0070531; GO:0070552; GO:0005737; GO:0005634; GO:0007049; GO:0051301; GO:0016569; GO:0006302; GO:0045739; GO:0070536; GO:0010212; GO:0072425	GO:0070531; GO:0070552; GO:0045739	K20776	K20776	8043at6101	0
evm.TU.hic_scaffold_1.667	2.84694e-06	1.13293e-05	Transitional endoplasmic reticulum ATPase	Q6GL04	0	Transitional endoplasmic reticulum ATPase OS=Xenopus tropicalis GN=vcp PE=2 SV=1	A0A2B4S5U9	0	Transitional endoplasmic reticulum ATPase TER94 OS=Stylophora pistillata GN=TER94 PE=4 SV=1	ref|XP_020624905.1|	0	transitional endoplasmic reticulum ATPase [Orbicella faveolata]	GO:0000785; GO:0005737; GO:0005829; GO:0005783; GO:0005634; GO:0035861; GO:0005524; GO:0016887; GO:0008289; GO:0032403; GO:0097352; GO:0006914; GO:0006974; GO:0006302; GO:0061857; GO:0032510; GO:0036503; GO:0016236; GO:0010498; GO:0043161; GO:0034214; GO:0018279; GO:0016567; GO:0019985; GO:0030433	GO:0005524; GO:0016787	K13525	K13525	586at6101	0
evm.TU.hic_scaffold_1.670	7.28596e-06	2.7268e-05	Metalloprotease TIKI homolog	A7RX69	2.3e-154	Metalloprotease TIKI homolog OS=Nematostella vectensis GN=v1g27680 PE=2 SV=2	A0A2B4S601	9.6e-167	Metalloprotease TIKI-like OS=Stylophora pistillata GN=AWC38_SpisGene11430 PE=4 SV=1	ref|XP_015748186.1|	0	PREDICTED: metalloprotease TIKI homolog isoform X1 [Acropora digitifera]	GO:0016021; GO:0046872; GO:0008237	GO:0008237	0	0	4800at6101	0
evm.TU.hic_scaffold_1.673	4.11623e-05	0.000134561	Splicing regulatory glutamine/lysine-rich protein 1	Q8WXA9	4.62e-45	Splicing regulatory glutamine/lysine-rich protein 1 OS=Homo sapiens GN=SREK1 PE=1 SV=1	A0A2B4S4K9	5.26e-161	Splicing regulatory glutamine/lysine-rich protein 1 OS=Stylophora pistillata GN=SREK1 PE=4 SV=1	ref|XP_015768028.1|	0	PREDICTED: splicing regulatory glutamine/lysine-rich protein 1-like [Acropora digitifera]	GO:0016607; GO:0005654; GO:0005681; GO:0003723; GO:0006397; GO:0000381; GO:0008380	GO:0003723	K13165	K13165	6179at6101	0
evm.TU.hic_scaffold_1.674	8.19735e-08	4.1108e-07	Fibrinogen-like protein A	P19477	4.22e-47	Fibrinogen-like protein A OS=Parastichopus parvimensis PE=2 SV=1	A0A2B4RPK6	2.31e-116	Ficolin-1 OS=Stylophora pistillata GN=FCN1 PE=4 SV=1	ref|XP_015768037.1|	0	PREDICTED: ficolin-2-like isoform X1 [Acropora digitifera]	0	0	K22071	K22071	#N/A	#N/A
evm.TU.hic_scaffold_1.68	4.61095e-05	0.000149466	Intraflagellar transport protein 25 homolog	Q9Y547	1.36e-45	Intraflagellar transport protein 25 homolog OS=Homo sapiens GN=HSPB11 PE=1 SV=1	A0A2B4S3N7	3.11e-77	Intraflagellar transport protein 25-like OS=Stylophora pistillata GN=HSPB11 PE=4 SV=1	ref|XP_015750018.1|	2.14e-95	PREDICTED: intraflagellar transport protein 25 homolog [Acropora digitifera]	GO:0005813; GO:0097542; GO:0005929; GO:0070062; GO:0030992; GO:0046872; GO:0007507; GO:0035735; GO:0070986; GO:0030324; GO:0001501; GO:0007224	GO:0030992; GO:0031514; GO:0042073	K19369	K19369	9055at6101	0
evm.TU.hic_scaffold_1.685	2.92962e-138	1.15482e-135	PiggyBac transposable element-derived protein 4	Q96DM1	2.51e-23	PiggyBac transposable element-derived protein 4 OS=Homo sapiens GN=PGBD4 PE=2 SV=3	C7ENH0	6.11e-97	Transposase OS=Acropora millepora PE=4 SV=1	ref|XP_015780162.1|	4.92e-100	PREDICTED: piggyBac transposable element-derived protein 4-like [Acropora digitifera]	0	0	0	0	#N/A	#N/A
evm.TU.hic_scaffold_1.686	1.59966e-05	5.63706e-05	hypothetical protein	NA	NA	NA	NA	NA	NA	NA	NA	NA	NA	NA	0	0	#N/A	#N/A
evm.TU.hic_scaffold_1.69	0.000146995	0.000435435	Endoplasmic reticulum metallopeptidase 1	Q3UVK0	0	Endoplasmic reticulum metallopeptidase 1 OS=Mus musculus GN=Ermp1 PE=1 SV=2	A0A2B4S3M5	0	Endoplasmic reticulum metallopeptidase 1 OS=Stylophora pistillata GN=ERMP1 PE=4 SV=1	ref|XP_015755677.1|	0	PREDICTED: endoplasmic reticulum metallopeptidase 1-like isoform X1 [Acropora digitifera]	GO:0005789; GO:0016021; GO:0046872; GO:0008237	GO:0016021	0	0	2238at6101	0
evm.TU.hic_scaffold_1.695	3.68157e-05	0.000121264	hypothetical protein AWC38_SpisGene23795	NA	NA	NA	A0A2B4R1N3	6.01e-07	Uncharacterized protein OS=Stylophora pistillata GN=AWC38_SpisGene23795 PE=4 SV=1	gb|PFX12274.1|	9.31e-07	hypothetical protein AWC38_SpisGene23795 [Stylophora pistillata]	NA	GO:0003677; GO:0015074; GO:0006310	0	0	#N/A	#N/A
evm.TU.hic_scaffold_1.710	3.88265e-10	2.58894e-09	PREDICTED: uncharacterized protein LOC107349606 isoform X2	NA	NA	NA	NA	NA	NA	ref|XP_015771270.1|	2.66e-31	PREDICTED: uncharacterized protein LOC107349606 isoform X2 [Acropora digitifera]	NA	NA	0	0	#N/A	#N/A
evm.TU.hic_scaffold_1.714	1.09233e-11	8.72118e-11	PREDICTED: uncharacterized protein LOC107340022	NA	NA	NA	A0A2B4RCL3	6.94e-156	Uncharacterized protein OS=Stylophora pistillata GN=AWC38_SpisGene21620 PE=4 SV=1	ref|XP_015760861.1|	0	PREDICTED: uncharacterized protein LOC107340022 [Acropora digitifera]	NA	0	0	0	19114at6101	0
evm.TU.hic_scaffold_1.718	1.60523e-23	3.25463e-22	PREDICTED: uncharacterized protein LOC107350663 isoform X1	NA	NA	NA	A7RNK3	2.29e-07	Predicted protein OS=Nematostella vectensis GN=v1g239607 PE=4 SV=1	ref|XP_015772388.1|	1.7e-87	PREDICTED: uncharacterized protein LOC107350663 isoform X1 [Acropora digitifera]	NA	0	0	0	#N/A	#N/A
evm.TU.hic_scaffold_1.727	0.000123698	0.000371885	Dimethlysulfonioproprionate lyase 7	R1CW23	2.83e-113	Dimethlysulfonioproprionate lyase 7 OS=Emiliania huxleyi GN=ALMA7 PE=3 SV=1	G8HTB3	0	Uncharacterized protein OS=Acropora millepora PE=2 SV=1	ref|XP_015780071.1|	0	PREDICTED: dimethlysulfonioproprionate lyase 7-like [Acropora digitifera]	GO:0047869	0	0	0	#N/A	#N/A
evm.TU.hic_scaffold_1.762	8.41214e-44	4.05073e-42	hypothetical protein	NA	NA	NA	NA	NA	NA	NA	NA	NA	NA	NA	0	0	#N/A	#N/A
evm.TU.hic_scaffold_1.768	5.78366e-06	2.19657e-05	Patched domain-containing protein 3	Q0EEE2	3.41e-84	Patched domain-containing protein 3 OS=Mus musculus GN=Ptchd3 PE=1 SV=1	A0A2B4SWB1	0	Patched domain-containing protein 3 OS=Stylophora pistillata GN=Ptchd3 PE=4 SV=1	ref|XP_015754311.1|	0	PREDICTED: patched domain-containing protein 3-like [Acropora digitifera]	GO:0016021; GO:0097225	GO:0016021	0	0	11502at6101	0
evm.TU.hic_scaffold_1.774	0.000308534	0.000852429	hypothetical protein	NA	NA	NA	NA	NA	NA	NA	NA	NA	NA	NA	0	K12349	#N/A	#N/A
evm.TU.hic_scaffold_1.775	3.44901e-17	4.59597e-16	LOC100145450 protein	NA	NA	NA	B1H2N9	6.47e-16	LOC100145450 protein OS=Xenopus tropicalis GN=LOC100145450 PE=2 SV=1	ref|XP_015778008.1|	5.01e-45	PREDICTED: fibrillin-1-like [Acropora digitifera]	NA	GO:0005622; GO:0003677; GO:0015074; GO:0006310; GO:0006355	0	0	#N/A	#N/A
evm.TU.hic_scaffold_1.776	8.13717e-38	3.24529e-36	Caspase activity and apoptosis inhibitor 1	Q8VDY9	4.5e-07	Caspase activity and apoptosis inhibitor 1 OS=Mus musculus GN=Caap1 PE=1 SV=2	A0A2B4SPF7	5.7e-41	Caspase activity and apoptosis inhibitor 1 OS=Stylophora pistillata GN=CAAP1 PE=4 SV=1	ref|XP_015754307.1|	2.73e-164	PREDICTED: caspase activity and apoptosis inhibitor 1-like isoform X1 [Acropora digitifera]	GO:0006915	0	0	0	11074at6101	0
evm.TU.hic_scaffold_1.79	1.64609e-08	9.04124e-08	WD repeat-containing protein 36	Q8NI36	0	WD repeat-containing protein 36 OS=Homo sapiens GN=WDR36 PE=1 SV=1	A0A2B4REE4	0	WD repeat-containing protein 36 OS=Stylophora pistillata GN=WDR36 PE=4 SV=1	ref|XP_015755639.1|	0	PREDICTED: WD repeat-containing protein 36-like [Acropora digitifera]	GO:0005730; GO:0005654; GO:0034388; GO:0032040; GO:0003723; GO:0030516; GO:0050896; GO:0001895; GO:0006364; GO:0007601	GO:0032040; GO:0003824; GO:0006364	K14554	K14554	1181at6101	0
evm.TU.hic_scaffold_1.790	1.75826e-05	6.13852e-05	PREDICTED: uncharacterized protein LOC107345394	NA	NA	NA	NA	NA	NA	ref|XP_015766581.1|	2.02e-35	PREDICTED: uncharacterized protein LOC107345394 [Acropora digitifera]	NA	NA	0	K17284	16243at6101	0
evm.TU.hic_scaffold_1.791	9.19228e-06	3.37395e-05	PREDICTED: uncharacterized protein LOC107340453	NA	NA	NA	A0A1X7TD37	2.87e-62	Uncharacterized protein OS=Amphimedon queenslandica PE=4 SV=1	ref|XP_015761290.1|	0	PREDICTED: uncharacterized protein LOC107340453 [Acropora digitifera]	NA	0	0	0	16911at6101	0
evm.TU.hic_scaffold_1.82	2.56115e-12	2.1914e-11	Tetratricopeptide repeat protein 39B	Q28DB0	1.02e-29	Tetratricopeptide repeat protein 39B OS=Xenopus tropicalis GN=ttc39b PE=2 SV=1	A7SB55	7.82e-52	Predicted protein (Fragment) OS=Nematostella vectensis GN=v1g187756 PE=4 SV=1	ref|XP_015755640.1|	3.11e-131	PREDICTED: tetratricopeptide repeat protein 39B-like [Acropora digitifera]	0	0	0	0	#N/A	#N/A
evm.TU.hic_scaffold_1.824	3.99771e-08	2.09592e-07	PREDICTED: uncharacterized protein LOC107345830	NA	NA	NA	A0A2B4SGA1	5.29e-90	Uncharacterized protein OS=Stylophora pistillata GN=AWC38_SpisGene7684 PE=4 SV=1	ref|XP_015767066.1|	1.02e-106	PREDICTED: uncharacterized protein LOC107345830 [Acropora digitifera]	NA	0	0	0	#N/A	#N/A
evm.TU.hic_scaffold_1.838	2.67151e-05	9.02395e-05	PREDICTED: nuclear polyadenylated RNA-binding protein 3-like	NA	NA	NA	A0A2B4RDW2	7.04e-16	Uncharacterized protein OS=Stylophora pistillata GN=AWC38_SpisGene19944 PE=4 SV=1	ref|XP_015755947.1|	4.18e-18	PREDICTED: nuclear polyadenylated RNA-binding protein 3-like [Acropora digitifera]	NA	0	0	0	#N/A	#N/A
evm.TU.hic_scaffold_1.858	4.36906e-09	2.58993e-08	Pol-like protein	O00370	2.36e-08	LINE-1 retrotransposable element ORF2 protein OS=Homo sapiens PE=1 SV=1	Q76IK7	4.2e-33	Pol-like protein OS=Ciona intestinalis GN=ORF2 PE=4 SV=1	gb|KXJ10260.1|	1.38e-37	Transposon TX1 uncharacterized 149 kDa protein, partial [Exaiptasia pallida]	GO:0046872; GO:0003964; GO:0009036; GO:0006310; GO:0090305; GO:0032199; GO:0032197	0	0	0	#N/A	#N/A
evm.TU.hic_scaffold_1.95	3.81021e-34	1.26882e-32	Twitchin	Q23551	3.92e-07	Twitchin OS=Caenorhabditis elegans GN=unc-22 PE=1 SV=3	A0A2B4R9W1	2.11e-69	Titin OS=Stylophora pistillata GN=TTN PE=4 SV=1	ref|XP_015755709.1|	0	PREDICTED: titin-like [Acropora digitifera]	GO:0031672; GO:0005524; GO:0005516; GO:0046872; GO:0019901; GO:0004674; GO:0008344; GO:0035095; GO:0051782; GO:0018105; GO:0018107; GO:0040017; GO:0060298; GO:0045989	0	0	0	7072at6101	0
evm.TU.hic_scaffold_1.958	0.000182752	0.00052861	PREDICTED: LOW QUALITY PROTEIN: myosin-3-like	NA	NA	NA	A0A2B4S673	2.72e-88	Uncharacterized protein OS=Stylophora pistillata GN=AWC38_SpisGene10521 PE=4 SV=1	ref|XP_015747892.1|	2.58e-120	PREDICTED: LOW QUALITY PROTEIN: myosin-3-like [Acropora digitifera]	NA	0	0	K19994	18982at6101	0
evm.TU.hic_scaffold_1.973	1.61898e-07	7.80036e-07	PREDICTED: uncharacterized protein LOC107341913	NA	NA	NA	A0A2B4SG35	3.09e-34	Uncharacterized protein OS=Stylophora pistillata GN=AWC38_SpisGene5584 PE=4 SV=1	ref|XP_015762863.1|	6.07e-50	PREDICTED: uncharacterized protein LOC107341913 [Acropora digitifera]	NA	0	0	0	#N/A	#N/A
evm.TU.hic_scaffold_1.977	1.03555e-17	1.42936e-16	hypothetical protein AC249_AIPGENE3237	NA	NA	NA	A0A2B4RIK7	3.41e-21	Uncharacterized protein OS=Stylophora pistillata GN=AWC38_SpisGene19680 PE=4 SV=1	gb|KXJ10339.1|	2.88e-97	hypothetical protein AC249_AIPGENE3237 [Exaiptasia pallida]	NA	GO:0008270	0	0	#N/A	#N/A
evm.TU.hic_scaffold_1.989	2.76204e-26	6.45746e-25	Putative RNA-directed DNA polymerase from transposon X-element	NA	NA	NA	A0A2B4S397	1.8e-72	Putative RNA-directed DNA polymerase from transposon X-element OS=Stylophora pistillata GN=AWC38_SpisGene11926 PE=4 SV=1	ref|XP_015754519.1|	1.67e-90	PREDICTED: uncharacterized protein LOC107334130 [Acropora digitifera]	NA	GO:0003964	0	0	#N/A	#N/A
evm.TU.hic_scaffold_10.10	3.74281e-08	1.97082e-07	Matrilin-2	NA	NA	NA	A0A2B4SKZ5	4.4e-148	Matrilin-2 OS=Stylophora pistillata GN=MATN2 PE=4 SV=1	gb|PFX29095.1|	6.82e-148	Matrilin-2 [Stylophora pistillata]	NA	0	0	0	#N/A	#N/A
evm.TU.hic_scaffold_10.1001	2.80482e-06	1.11653e-05	Poly(ADP-ribose) glycohydrolase ARH3	Q8CG72	1.1e-74	Poly(ADP-ribose) glycohydrolase ARH3 OS=Mus musculus GN=Adprhl2 PE=1 SV=1	A0A2B4SRB9	1.89e-164	Poly(ADP-ribose) glycohydrolase ARH3 OS=Stylophora pistillata GN=Adprhl2 PE=4 SV=1	ref|XP_015756874.1|	0	PREDICTED: poly(ADP-ribose) glycohydrolase ARH3-like [Acropora digitifera]	GO:0005737; GO:0005759; GO:0005739; GO:0016604; GO:0005654; GO:0005634; GO:0046872; GO:0004649; GO:0071451	GO:0016787	K11687	K11687	5429at6101	0
evm.TU.hic_scaffold_10.1017	8.24378e-09	4.72068e-08	RNA-directed DNA polymerase from mobile element jockey	NA	NA	NA	A0A2B4SMF9	6.93e-72	RNA-directed DNA polymerase from mobile element jockey OS=Stylophora pistillata GN=pol PE=4 SV=1	ref|XP_015778946.1|	1.66e-131	PREDICTED: uncharacterized protein LOC107356836 [Acropora digitifera]	NA	GO:0003964	0	0	#N/A	#N/A
evm.TU.hic_scaffold_10.1049	5.71884e-14	5.70873e-13	hypothetical protein	NA	NA	NA	NA	NA	NA	NA	NA	NA	NA	NA	0	0	#N/A	#N/A
evm.TU.hic_scaffold_10.1051	1.15518e-08	6.47281e-08	L-rhamnose-binding lectin ELEL-1	C0HK24	1.6e-07	L-rhamnose-binding lectin ELEL-1 OS=Echinometra lucunter PE=1 SV=1	A0A2B4SU90	2.69e-102	Latrophilin-1 OS=Stylophora pistillata GN=Lphn1 PE=4 SV=1	ref|XP_015758729.1|	0	PREDICTED: uncharacterized protein LOC107337994 [Acropora digitifera]	GO:0030246	GO:0030246	0	0	7847at6101	0
evm.TU.hic_scaffold_10.1058	5.58095e-09	3.24964e-08	Transmembrane protein 258	P61165	1.19e-44	Transmembrane protein 258 OS=Homo sapiens GN=TMEM258 PE=1 SV=1	A0A0B8RPT1	1.72e-42	UPF0197 transmembrane protein C11orf10 OS=Boiga irregularis PE=4 SV=1	ref|XP_015774980.1|	9.1e-52	PREDICTED: transmembrane protein 258 [Acropora digitifera]	GO:0005783; GO:0016021; GO:0034998; GO:0006487	GO:0016021; GO:0034998; GO:0006487	0	0	10805at6101	4.82e-33
evm.TU.hic_scaffold_10.107	9.69958e-06	3.54709e-05	Matrix metalloproteinase-21	Q8N119	9.29e-20	Matrix metalloproteinase-21 OS=Homo sapiens GN=MMP21 PE=2 SV=2	V5GTN4	1.34e-23	Putative matrix metalloproteinase-16-like isoform 3 (Fragment) OS=Ixodes ricinus PE=2 SV=1	ref|XP_015772016.1|	0	PREDICTED: matrix metalloproteinase-21-like [Acropora digitifera]	GO:0031012; GO:0004222; GO:0008270; GO:0060976; GO:0061371; GO:0007368; GO:0002244	GO:0031012; GO:0004222; GO:0008270	0	0	#N/A	#N/A
evm.TU.hic_scaffold_10.1071	2.72344e-05	9.19202e-05	Inositol hexakisphosphate and diphosphoinositol-pentakisphosphate kinase	Q9VR59	0	Inositol hexakisphosphate and diphosphoinositol-pentakisphosphate kinase OS=Drosophila melanogaster GN=l(1)G0196 PE=1 SV=2	A0A2B4RWM4	0	Inositol hexakisphosphate and diphosphoinositol-pentakisphosphate kinase 2 OS=Stylophora pistillata GN=ppip5k2 PE=4 SV=1	ref|XP_015774963.1|	0	PREDICTED: inositol hexakisphosphate and diphosphoinositol-pentakisphosphate kinase 2-like [Acropora digitifera]	GO:0005829; GO:0102092; GO:0005524; GO:0033857; GO:0000829; GO:0052723; GO:0052724; GO:0000832; GO:0000828; GO:0000827; GO:0006020; GO:0032958	GO:0000829	K13024	K13024	342at6101	0
evm.TU.hic_scaffold_10.1072	1.50534e-06	6.24923e-06	Ubiquitin carboxyl-terminal hydrolase 8	P40818	7.72e-42	Ubiquitin carboxyl-terminal hydrolase 8 OS=Homo sapiens GN=USP8 PE=1 SV=1	A0A2B4RU97	2.05e-144	Ubiquitin carboxyl-terminal hydrolase 8 OS=Stylophora pistillata GN=USP8 PE=4 SV=1	ref|XP_015774971.1|	0	PREDICTED: ubiquitin carboxyl-terminal hydrolase 8-like isoform X2 [Acropora digitifera]	GO:0005737; GO:0005829; GO:0043197; GO:0005769; GO:0031313; GO:0019897; GO:0030496; GO:0005634; GO:0014069; GO:0045296; GO:0004197; GO:0017124; GO:0004843; GO:0008283; GO:0071549; GO:1990090; GO:0007032; GO:0000281; GO:0090263; GO:0016579; GO:0071108; GO:0070536; GO:0006511	GO:0036459; GO:0016579; GO:0006511	K11839	K11839	#N/A	#N/A
evm.TU.hic_scaffold_10.1078	8.10109e-08	4.06614e-07	Retrovirus-related Pol polyprotein from type-1 retrotransposable element R2	P14381	3.91e-13	Transposon TX1 uncharacterized 149 kDa protein OS=Xenopus laevis PE=4 SV=1	A0A2B4R3T7	0	Retrovirus-related Pol polyprotein from type-1 retrotransposable element R2 OS=Stylophora pistillata GN=2 PE=4 SV=1	gb|PFX11816.1|	0	Retrovirus-related Pol polyprotein from type-1 retrotransposable element R2 [Stylophora pistillata]	0	0	0	0	15555at6101	0
evm.TU.hic_scaffold_10.108	6.02615e-06	2.28151e-05	Tetratricopeptide repeat protein 33	Q6DI40	5.06e-21	Tetratricopeptide repeat protein 33 OS=Danio rerio GN=ttc33 PE=2 SV=1	A0A2B4SL65	1.08e-58	Tetratricopeptide repeat protein 33 OS=Stylophora pistillata GN=ttc33 PE=4 SV=1	ref|XP_015771987.1|	6.28e-73	PREDICTED: tetratricopeptide repeat protein 33-like [Acropora digitifera]	0	0	0	0	10118at6101	0
evm.TU.hic_scaffold_10.1084	5.70505e-05	0.000181836	Fibroblast growth factor receptor 4	Q03142	7.09e-34	Q03142|FGFR4_MOUSE Fibroblast growth factor receptor 4 OS=Mus musculus GN=Fgfr4 PE=1 SV=3	A0A2B4RG37	9.2e-104	Hemicentin-1 OS=Stylophora pistillata GN=HMCN1 PE=4 SV=1	ref|XP_015756889.1|	0	PREDICTED: fibroblast growth factor receptor 3-like [Acropora digitifera]	GO:0005783; GO:0005768; GO:0005794; GO:0005887; GO:0005886; GO:0030133; GO:0005524; GO:0017134; GO:0005007; GO:0008201; GO:0061144; GO:0016477; GO:0008543; GO:0042593; GO:0030324; GO:0090272; GO:0010629; GO:0001759; GO:0018108; GO:0055062; GO:0043085; GO:0008284; GO:2000573; GO:0070374; GO:0010628; GO:2000830; GO:0045862; GO:0046777; GO:0070857; GO:2000188; GO:0010715; GO:0019216; GO:0010966; GO:…	GO:0016021	0	0	#N/A	#N/A
evm.TU.hic_scaffold_10.1094	0.000167777	0.000489808	Enteropeptidase	P98073	1.33e-30	Enteropeptidase OS=Homo sapiens GN=TMPRSS15 PE=1 SV=3	A0A2B4RSP3	2.08e-58	Trypsin-3 OS=Stylophora pistillata GN=Trypsin-3 PE=4 SV=1	ref|XP_015780232.1|	2.05e-84	PREDICTED: MAM and LDL-receptor class A domain-containing protein 1-like [Acropora digitifera]	GO:0005903; GO:0016021; GO:0005044; GO:0004252	0	0	0	12693at6101	0
evm.TU.hic_scaffold_10.110	1.95228e-05	6.76709e-05	Alpha-adducin	Q63028	2e-95	Alpha-adducin OS=Rattus norvegicus GN=Add1 PE=1 SV=2	A0A2B4SGI5	0	Alpha-adducin OS=Stylophora pistillata GN=Add1 PE=4 SV=1	ref|XP_015772015.1|	0	PREDICTED: alpha-adducin-like [Acropora digitifera]	GO:0005913; GO:0005737; GO:0005856; GO:0030425; GO:0043197; GO:0008290; GO:0005925; GO:0016020; GO:0005634; GO:0048471; GO:0005886; GO:0014069; GO:0045202; GO:0051015; GO:0045296; GO:0005516; GO:0046982; GO:0042803; GO:0003723; GO:0030507; GO:0005198; GO:0042608; GO:0008134; GO:0051017; GO:0051016; GO:0000902; GO:0006884; GO:0071277; GO:0071300; GO:0007010; GO:0030218; GO:0020027; GO:0048873; GO:…	0	K18622	K18622	1966at6101	0
evm.TU.hic_scaffold_10.1102	6.40792e-07	2.82482e-06	RNA-directed DNA polymerase from mobile element jockey	P21328	3.83e-09	RNA-directed DNA polymerase from mobile element jockey OS=Drosophila melanogaster GN=pol PE=1 SV=1	A0A2B4S4F1	1.31e-153	RNA-directed DNA polymerase from mobile element jockey OS=Stylophora pistillata GN=pol PE=4 SV=1	ref|XP_015751802.1|	0	PREDICTED: RNA-directed DNA polymerase from mobile element jockey-like [Acropora digitifera]	GO:0003964	GO:0003964	0	K14640	#N/A	#N/A
evm.TU.hic_scaffold_10.1104	1.18466e-06	4.99255e-06	40S ribosomal protein S2	NA	NA	NA	A0A2B4SJU9	3.47e-114	40S ribosomal protein S2 OS=Stylophora pistillata GN=rps2 PE=4 SV=1	gb|PFX30964.1|	5.38e-114	40S ribosomal protein S2 [Stylophora pistillata]	NA	GO:0015935; GO:0003723; GO:0003735; GO:0004842; GO:0006412	K12183	K12183	#N/A	#N/A
evm.TU.hic_scaffold_10.111	8.54574e-09	4.88534e-08	26S proteasome non-ATPase regulatory subunit 4	Q58DA0	3.27e-138	26S proteasome non-ATPase regulatory subunit 4 OS=Bos taurus GN=PSMD4 PE=2 SV=1	A0A2B4SLR7	0	26S proteasome non-ATPase regulatory subunit 4 OS=Stylophora pistillata GN=Psmd4 PE=4 SV=1	ref|XP_015771377.1|	0	PREDICTED: 26S proteasome non-ATPase regulatory subunit 4-like [Acropora digitifera]	GO:0005829; GO:0005654; GO:0005634; GO:0022624; GO:0008540; GO:0031593; GO:0043248; GO:0043161	GO:0000502	K03029	K03029	5618at6101	0
evm.TU.hic_scaffold_10.1114	2.85758e-13	2.69388e-12	Proteasome subunit beta type-4	Q3T108	1.11e-86	Proteasome subunit beta type-4 OS=Bos taurus GN=PSMB4 PE=1 SV=1	A0A2B4RWW9	6.91e-127	Proteasome subunit beta type-4 OS=Stylophora pistillata GN=Psmb4 PE=4 SV=1	ref|XP_015773036.1|	1.25e-158	PREDICTED: proteasome subunit beta type-4-like [Acropora digitifera]	GO:0005737; GO:0005634; GO:0005839; GO:0019774; GO:0001530; GO:0004298; GO:0002862; GO:0051603	GO:0005737; GO:0005634; GO:0005839; GO:0004298; GO:0051603	K02736	K02736	5779at6101	0
evm.TU.hic_scaffold_10.1138	1.71877e-09	1.06597e-08	PREDICTED: uncharacterized protein LOC107358703	NA	NA	NA	A0A2B4S5U7	4.23e-10	Uncharacterized protein OS=Stylophora pistillata GN=AWC38_SpisGene11234 PE=4 SV=1	ref|XP_015780780.1|	8.38e-65	PREDICTED: uncharacterized protein LOC107358703 [Acropora digitifera]	NA	0	0	0	#N/A	#N/A
evm.TU.hic_scaffold_10.114	4.32577e-09	2.56549e-08	Pyridoxal phosphate homeostasis protein	Q9Z2Y8	1.07e-101	Pyridoxal phosphate homeostasis protein OS=Mus musculus GN=Plpbp PE=1 SV=1	A0A1S3JVN2	2.68e-108	Pyridoxal phosphate homeostasis protein OS=Lingula unguis GN=LOC106176546 PE=3 SV=1	ref|XP_022783733.1|	1.38e-132	pyridoxal phosphate homeostasis protein-like [Stylophora pistillata]	GO:0005622; GO:0005739; GO:0030170	GO:0030170	K06997	K06997	7644at6101	0
evm.TU.hic_scaffold_10.1143	0.000106035	0.00032302	Ovochymase-1	Q7RTY7	1.76e-51	Ovochymase-1 OS=Homo sapiens GN=OVCH1 PE=2 SV=2	A0A1T4JH32	8.7e-114	Trypsin-containing gene product B (Fragment) OS=Nematostella vectensis GN=trypsinB PE=2 SV=1	ref|XP_015768955.1|	0	PREDICTED: chymotrypsin-like elastase family member 2A [Acropora digitifera]	GO:0005576; GO:0046872; GO:0004252	GO:0016020; GO:0004252	0	0	8434at6101	0
evm.TU.hic_scaffold_10.1154	4.63407e-28	1.19192e-26	Methyltransferase-like protein 13	Q6NTR1	1.42e-143	Methyltransferase-like protein 13 OS=Xenopus laevis GN=mettl13 PE=2 SV=1	A0A2B4RW48	0	Methyltransferase-like protein 13 OS=Stylophora pistillata GN=METTL13 PE=4 SV=1	ref|XP_020616208.1|	0	methyltransferase-like protein 13 [Orbicella faveolata]	GO:0008168	GO:0008168	0	0	5168at6101	0
evm.TU.hic_scaffold_10.1155	1.4367e-64	1.24245e-62	Interleukin enhancer-binding factor 2 homolog	Q6P8G1	8.26e-124	Interleukin enhancer-binding factor 2 homolog OS=Xenopus tropicalis GN=ilf2 PE=2 SV=1	A0A2B4RXJ2	0	Interleukin enhancer-binding factor 2-like OS=Stylophora pistillata GN=ilf2 PE=4 SV=1	ref|XP_015752041.1|	0	PREDICTED: interleukin enhancer-binding factor 2-like isoform X1 [Acropora digitifera]	GO:0005730; GO:0005634; GO:0005524; GO:0003677; GO:0003725; GO:0016740; GO:0006955; GO:0045893; GO:0006351	GO:0005524; GO:0003723; GO:0016740; GO:0006955	K13089	K13089	3702at6101	0
evm.TU.hic_scaffold_10.116	3.04218e-24	6.38972e-23	NFX1-type zinc finger-containing protein 1	Q8R151	1.7e-115	NFX1-type zinc finger-containing protein 1 OS=Mus musculus GN=Znfx1 PE=1 SV=3	A0A2B4R3A7	0	NFX1-type zinc finger-containing protein 1 (Fragment) OS=Stylophora pistillata GN=Znfx1 PE=4 SV=1	gb|PFX12824.1|	0	NFX1-type zinc finger-containing protein 1, partial [Stylophora pistillata]	GO:0005634; GO:0003700; GO:0008270	GO:0005634; GO:0003700; GO:0008270	0	0	435at6101	0
evm.TU.hic_scaffold_10.1165	4.60632e-05	0.000149398	Kinesin-like protein KIF23	Q02241	0	Kinesin-like protein KIF23 OS=Homo sapiens GN=KIF23 PE=1 SV=3	A0A2B4RXI7	0	Kinesin-like protein KIF23 OS=Stylophora pistillata GN=KIF23 PE=4 SV=1	ref|XP_015748224.1|	0	PREDICTED: kinesin-like protein KIF23, partial [Acropora digitifera]	GO:0097149; GO:0005813; GO:0005829; GO:0090543; GO:0005925; GO:0045171; GO:0005871; GO:0005874; GO:0030496; GO:0072686; GO:0005654; GO:0005634; GO:0005819; GO:0005524; GO:0016887; GO:0008017; GO:0003777; GO:0000915; GO:0019886; GO:0007018; GO:0000281; GO:0000022; GO:0051256; GO:0072383; GO:0032467; GO:0006890	GO:0005634; GO:0005524; GO:0008017; GO:0003777; GO:0000915; GO:0072383; GO:0006355	K17387	K17387	1080at6101	0
evm.TU.hic_scaffold_10.1167	3.23208e-28	8.35117e-27	Tetratricopeptide repeat protein 28	Q96AY4	1.81e-06	Tetratricopeptide repeat protein 28 OS=Homo sapiens GN=TTC28 PE=1 SV=4	A0A2B4RT19	0	Nephrocystin-3 OS=Stylophora pistillata GN=NPHP3 PE=4 SV=1	ref|XP_015778642.1|	0	PREDICTED: uncharacterized protein LOC107356554 [Acropora digitifera]	GO:0005737; GO:0005815; GO:0030496; GO:0000922; GO:0019900; GO:0007049; GO:0051301; GO:0007346	GO:0005524; GO:0007165	0	0	11608at6101	0
evm.TU.hic_scaffold_10.1173	6.12991e-09	3.55464e-08	Aerolysin	NA	NA	NA	A0A2B4RQT2	2.84e-19	Aerolysin OS=Stylophora pistillata GN=ash3 PE=4 SV=1	ref|XP_020613184.1|	1.54e-26	uncharacterized protein LOC110051500 [Orbicella faveolata]	NA	GO:0005576; GO:0009405	0	0	#N/A	#N/A
evm.TU.hic_scaffold_10.1183	2.37339e-10	1.62018e-09	Probable methyltransferase TARBP1	Q13395	1.11e-180	Probable methyltransferase TARBP1 OS=Homo sapiens GN=TARBP1 PE=1 SV=1	A0A2B4RJJ5	0	Putative methyltransferase TARBP1 OS=Stylophora pistillata GN=TARBP1 PE=4 SV=1	ref|XP_015779942.1|	0	PREDICTED: probable methyltransferase TARBP1 isoform X1 [Acropora digitifera]	GO:0005634; GO:0003723; GO:0070039; GO:0016423; GO:0000453; GO:0006357; GO:0030488	GO:0016021; GO:0005328; GO:0003723; GO:0008173; GO:0006396	K15333	K15333	593at6101	0
evm.TU.hic_scaffold_10.1187	2.59135e-06	1.03617e-05	PREDICTED: uncharacterized protein LOC107357816	NA	NA	NA	A0A2B4SN65	1.33e-52	Uncharacterized protein OS=Stylophora pistillata GN=AWC38_SpisGene5315 PE=4 SV=1	ref|XP_015779941.1|	0	PREDICTED: uncharacterized protein LOC107357816 [Acropora digitifera]	NA	0	0	0	16040at6101	0
evm.TU.hic_scaffold_10.119	3.83295e-07	1.74131e-06	Protein DD3-3	Q58A42	1.87e-59	Protein DD3-3 OS=Dictyostelium discoideum GN=DD3-3 PE=2 SV=1	A0A2B4SL13	0	Protein DD3-3 OS=Stylophora pistillata GN=DD3-3 PE=4 SV=1	gb|PFX29773.1|	0	Protein DD3-3 [Stylophora pistillata]	GO:0016021	0	0	K18634	11857at6101	0
evm.TU.hic_scaffold_10.1190	1.52927e-08	8.46268e-08	hypothetical protein	NA	NA	NA	NA	NA	NA	NA	NA	NA	NA	NA	0	0	#N/A	#N/A
evm.TU.hic_scaffold_10.1192	3.06234e-24	6.42408e-23	PREDICTED: uncharacterized protein LOC107352702	NA	NA	NA	A0A2B4SVR2	1.72e-85	Uncharacterized protein OS=Stylophora pistillata GN=AWC38_SpisGene1983 PE=4 SV=1	ref|XP_015774494.1|	8.18e-94	PREDICTED: uncharacterized protein LOC107352702 [Acropora digitifera]	NA	GO:0003677	0	0	#N/A	#N/A
evm.TU.hic_scaffold_10.1193	1.03661e-19	1.66388e-18	Extracellular protease	O05485	1.72e-08	O05485|EPRA1_AERHY Extracellular protease OS=Aeromonas hydrophila GN=eprA1 PE=3 SV=1	A0A2B4SK63	5.95e-30	Extracellular protease OS=Stylophora pistillata GN=eprA1 PE=4 SV=1	ref|XP_015748839.1|	2.02e-76	PREDICTED: uncharacterized protein LOC107328628 isoform X1 [Acropora digitifera]	GO:0046872; GO:0004222	GO:0008233	0	0	#N/A	#N/A
evm.TU.hic_scaffold_10.1195	3.52941e-17	4.68837e-16	PiggyBac transposable element-derived protein 4	Q96DM1	2.96e-74	Q96DM1|PGBD4_HUMAN PiggyBac transposable element-derived protein 4 OS=Homo sapiens GN=PGBD4 PE=2 SV=3	C7ENH0	0	Transposase OS=Acropora millepora PE=4 SV=1	ref|XP_020617296.1|	0	piggyBac transposable element-derived protein 4-like [Orbicella faveolata]	0	0	0	0	13291at6101	0
evm.TU.hic_scaffold_10.1204	3.61285e-07	1.64884e-06	PREDICTED: uncharacterized protein LOC107355244 isoform X1	NA	NA	NA	A0A2B4RP03	1.32e-48	Uncharacterized protein OS=Stylophora pistillata GN=AWC38_SpisGene16707 PE=4 SV=1	ref|XP_015777268.1|	0	PREDICTED: uncharacterized protein LOC107355244 isoform X1 [Acropora digitifera]	NA	0	0	0	16040at6101	0
evm.TU.hic_scaffold_10.121	1.49253e-14	1.58411e-13	SEC23-interacting protein	Q6NZC7	0	SEC23-interacting protein OS=Mus musculus GN=Sec23ip PE=1 SV=2	A0A2B4SLL2	0	SEC23-interacting protein OS=Stylophora pistillata GN=Sec23ip PE=4 SV=1	ref|XP_022783705.1|	0	phospholipase DDHD2-like [Stylophora pistillata]	GO:0005801; GO:0030134; GO:0070971; GO:0012507; GO:0005794; GO:0043231; GO:0097038; GO:0048471; GO:0046872; GO:0004620; GO:0001675; GO:0006888; GO:0007030; GO:0007338; GO:0007286	GO:0016021; GO:0046872	0	0	2384at6101	0
evm.TU.hic_scaffold_10.1214	8.78922e-05	0.000271065	Serum paraoxonase/arylesterase 1	P52430	1.21e-37	Serum paraoxonase/arylesterase 1 OS=Mus musculus GN=Pon1 PE=1 SV=2	A7SC44	2.21e-66	Predicted protein (Fragment) OS=Nematostella vectensis GN=v1g112795 PE=4 SV=1	ref|XP_015747917.1|	5.1e-173	PREDICTED: serum paraoxonase/arylesterase 2-like [Acropora digitifera]	GO:0005615; GO:0034364; GO:0043231; GO:0034366; GO:0102007; GO:0004063; GO:0004064; GO:0005509; GO:0008035; GO:0005543; GO:0042803; GO:0019439; GO:0008015; GO:0046395; GO:0008203; GO:0046434; GO:0046470; GO:0051099; GO:0010875; GO:0032411; GO:0070542; GO:1902617; GO:0031667; GO:0009636	GO:0004064; GO:0016788	0	0	20041at6101	0
evm.TU.hic_scaffold_10.1215	9.07884e-06	3.33665e-05	Cytochrome P450 3A2	P05183	7.52e-110	Cytochrome P450 3A2 OS=Rattus norvegicus GN=Cyp3a2 PE=1 SV=2	A0A2B4SYQ6	0	Cytochrome P450 3A24 OS=Stylophora pistillata GN=CYP3A24 PE=4 SV=1	ref|XP_015747918.1|	0	PREDICTED: cytochrome P450 3A24-like [Acropora digitifera]	GO:0005789; GO:0031090; GO:0070330; GO:0032451; GO:0020037; GO:0005506; GO:0004497; GO:0050649; GO:0017144; GO:0070989	GO:0016021; GO:0020037; GO:0005506; GO:0004497; GO:0016705	0	0	4500at6101	0
evm.TU.hic_scaffold_10.1218	0.000136905	0.000407326	PREDICTED: uncharacterized protein LOC107328609 isoform X1	NA	NA	NA	A0A2B4SHF9	2.92e-06	Uncharacterized protein OS=Stylophora pistillata GN=AWC38_SpisGene7363 PE=4 SV=1	ref|XP_015748813.1|	2.63e-76	PREDICTED: uncharacterized protein LOC107328609 isoform X1 [Acropora digitifera]	NA	0	0	0	19368at6101	0
evm.TU.hic_scaffold_10.1219	3.98722e-09	2.37301e-08	LRP chaperone MESD	Q9ERE7	2.39e-44	LRP chaperone MESD OS=Mus musculus GN=Mesd PE=1 SV=1	A0A2B4SLW7	3.12e-71	LDLR chaperone MESD OS=Stylophora pistillata GN=Mesdc2 PE=4 SV=1	ref|XP_015766582.1|	9.57e-146	PREDICTED: LDLR chaperone boca-like [Acropora digitifera]	GO:0005783; GO:0005886; GO:0042802; GO:0050750; GO:0007498; GO:0006909; GO:1904395; GO:0006457; GO:0034394; GO:0016055	GO:0006457	0	0	9767at6101	0
evm.TU.hic_scaffold_10.1220	1.65995e-14	1.74976e-13	Ectopic P granules protein 5-like	NA	NA	NA	A0A2B4SMW4	1.68e-32	Ectopic P granules protein 5-like OS=Stylophora pistillata GN=Epg5 PE=4 SV=1	ref|XP_015766585.1|	1.22e-166	PREDICTED: uncharacterized protein LOC107345397 [Acropora digitifera]	NA	GO:0006914	0	0	#N/A	#N/A
evm.TU.hic_scaffold_10.1226	1.3442e-06	5.6188e-06	Biogenesis of lysosome-related organelles complex 1 subunit 6	Q08DU8	4.41e-23	Biogenesis of lysosome-related organelles complex 1 subunit 6 OS=Bos taurus GN=BLOC1S6 PE=1 SV=1	A0A2B4SKL0	2.2e-60	Biogenesis of lysosome-related organelles complex 1 subunit 6 OS=Stylophora pistillata GN=BLOC1S6 PE=4 SV=1	ref|XP_015766606.1|	8.28e-102	PREDICTED: biogenesis of lysosome-related organelles complex 1 subunit 6-like isoform X1 [Acropora digitifera]	GO:1904115; GO:0031083; GO:0005737; GO:0005768; GO:0019898; GO:0030133; GO:0051015; GO:0042803; GO:0008089; GO:0048490; GO:0007596; GO:0035646; GO:0046907; GO:0030318; GO:0032402; GO:0061025; GO:0031175; GO:0032816; GO:0050942; GO:0033299	0	K20188	K20188	10624at6101	0
evm.TU.hic_scaffold_10.1227	7.4763e-09	4.30446e-08	Dipeptidyl peptidase 8	Q6V1X1	0	Dipeptidyl peptidase 8 OS=Homo sapiens GN=DPP8 PE=1 SV=1	A0A2B4SNB7	0	Dipeptidyl peptidase 8 OS=Stylophora pistillata GN=Dpp8 PE=4 SV=1	ref|XP_020608340.1|	0	dipeptidyl peptidase 9-like [Orbicella faveolata]	GO:0005737; GO:0005829; GO:0008239; GO:0008236; GO:0006955; GO:0006508	GO:0008236	K08656	K08656	1158at6101	0
evm.TU.hic_scaffold_10.1228	3.94435e-13	3.68357e-12	Isochorismatase domain-containing protein 2	Q5PQ71	4.58e-55	Isochorismatase domain-containing protein 2 OS=Xenopus laevis GN=isoc2 PE=2 SV=1	A0A2B4SGT4	3.91e-90	Isochorismatase domain-containing protein 2, mitochondrial OS=Stylophora pistillata GN=isoc2 PE=4 SV=1	ref|XP_015766592.1|	1.12e-108	PREDICTED: isochorismatase domain-containing protein 2-like [Acropora digitifera]	GO:0003824; GO:0008152	GO:0003824; GO:0008152	0	0	7019at6101	0
evm.TU.hic_scaffold_10.1234_evm.TU.hic_scaffold_10.1230	1.32422e-07	6.45172e-07	uncharacterized protein LOC110047052 isoform X4	NA	NA	NA	NA	NA	NA	ref|XP_020608445.1|	8.32e-33	uncharacterized protein LOC110047052 isoform X4 [Orbicella faveolata]	NA	NA	0	0	18388at6101	1.1e-28
evm.TU.hic_scaffold_10.1243	1.19973e-06	5.04851e-06	PREDICTED: uncharacterized protein LOC107345414	NA	NA	NA	A0A2B4SLT7	2.71e-40	Uncharacterized protein OS=Stylophora pistillata GN=AWC38_SpisGene5348 PE=4 SV=1	ref|XP_015766602.1|	2.19e-64	PREDICTED: uncharacterized protein LOC107345414 [Acropora digitifera]	NA	GO:0016021	0	0	18550at6101	0
evm.TU.hic_scaffold_10.1244	9.2677e-09	5.26609e-08	Neuronal acetylcholine receptor subunit alpha-7	P22770	3.79e-62	Neuronal acetylcholine receptor subunit alpha-7 OS=Gallus gallus GN=CHRNA7 PE=1 SV=1	A7S622	1.18e-116	Predicted protein (Fragment) OS=Nematostella vectensis GN=v1g51086 PE=3 SV=1	ref|XP_020631691.1|	1.4e-180	neuronal acetylcholine receptor subunit alpha-2-like [Orbicella faveolata]	GO:0005892; GO:0030424; GO:0030054; GO:0005737; GO:0030425; GO:0043204; GO:0005886; GO:0045211; GO:0042166; GO:0015464; GO:0022848; GO:0001540; GO:0017081; GO:0042803; GO:0015643; GO:0000187; GO:0006816; GO:0006874; GO:0050890; GO:0032720; GO:0045766; GO:0008284; GO:0001666; GO:0035094; GO:0007165	GO:0030054; GO:0016021; GO:0045211; GO:0022848; GO:0004888	0	0	4921at6101	0
evm.TU.hic_scaffold_10.1249	8.59728e-05	0.000265387	PREDICTED: uncharacterized protein LOC107353091	NA	NA	NA	A0A2B4SIX9	9.38e-123	Uncharacterized protein OS=Stylophora pistillata GN=AWC38_SpisGene5339 PE=4 SV=1	ref|XP_015774893.1|	0	PREDICTED: uncharacterized protein LOC107353091 [Acropora digitifera]	NA	GO:0046983	0	0	10607at6101	6.79e-36
evm.TU.hic_scaffold_10.1250	3.66208e-08	1.93371e-07	PREDICTED: uncharacterized protein LOC107340806	NA	NA	NA	A0A2B4SMU4	2.91e-50	Uncharacterized protein OS=Stylophora pistillata GN=AWC38_SpisGene5338 PE=4 SV=1	ref|XP_015761662.1|	5.72e-154	PREDICTED: uncharacterized protein LOC107340806 [Acropora digitifera]	NA	GO:0016021	0	0	7360at6101	0
evm.TU.hic_scaffold_10.1253	1.08443e-05	3.9301e-05	PREDICTED: uncharacterized protein LOC107340194	NA	NA	NA	A0A2B4S3W1	4.19e-17	Uncharacterized protein OS=Stylophora pistillata GN=AWC38_SpisGene11308 PE=4 SV=1	ref|XP_015761042.1|	1.35e-17	PREDICTED: uncharacterized protein LOC107340194 [Acropora digitifera]	NA	0	0	0	13835at6101	0
evm.TU.hic_scaffold_10.1264	1.89373e-22	3.63108e-21	Riboflavin-binding protein	P02752	1.78e-36	P02752|RBP_CHICK Riboflavin-binding protein OS=Gallus gallus PE=1 SV=2	A0A2B4SL49	3.13e-94	Riboflavin-binding protein OS=Stylophora pistillata GN=2 PE=4 SV=1	ref|XP_015761650.1|	4.47e-107	PREDICTED: folate receptor beta-like [Acropora digitifera]	GO:0005623; GO:1902444; GO:0032217; GO:1904661; GO:1904657; GO:0032218	0	K13649	K13649	8432at6101	0
evm.TU.hic_scaffold_10.1266	6.11818e-06	2.31352e-05	Sulfide:quinone oxidoreductase, mitochondrial	Q9Y6N5	8.61e-166	Q9Y6N5|SQOR_HUMAN Sulfide:quinone oxidoreductase, mitochondrial OS=Homo sapiens GN=SQOR PE=1 SV=1	A0A2B4SMT9	0	Sulfide:quinone oxidoreductase, mitochondrial OS=Stylophora pistillata GN=SQRDL PE=4 SV=1	ref|XP_015761652.1|	0	PREDICTED: sulfide:quinone oxidoreductase, mitochondrial-like [Acropora digitifera]	GO:0005743; GO:0048038; GO:0070224; GO:0070813; GO:0070221	GO:0016491	K22470	K22470	3243at6101	0
evm.TU.hic_scaffold_10.1267	1.13024e-10	8.08335e-10	uncharacterized protein LOC111324327	NA	NA	NA	A0A2B4SGQ5	4.45e-173	Uncharacterized protein OS=Stylophora pistillata GN=AWC38_SpisGene5371 PE=4 SV=1	gb|PFX29874.1|	6.89e-173	uncharacterized protein LOC111324327 [Stylophora pistillata]	NA	GO:0003676; GO:0008270	0	0	6539at6101	0
evm.TU.hic_scaffold_10.1283	2.14125e-12	1.84892e-11	PREDICTED: uncharacterized protein LOC107348772	NA	NA	NA	NA	NA	NA	ref|XP_015770324.1|	4.73e-113	PREDICTED: uncharacterized protein LOC107348772 [Acropora digitifera]	NA	NA	0	0	#N/A	#N/A
evm.TU.hic_scaffold_10.1288	1.64079e-05	5.76402e-05	Histone deacetylase complex subunit SAP18	O55128	8.46e-60	Histone deacetylase complex subunit SAP18 OS=Mus musculus GN=Sap18 PE=1 SV=1	A0A2B4SXL1	6.7e-98	Histone deacetylase complex subunit SAP18 OS=Stylophora pistillata GN=SAP18 PE=4 SV=1	gb|PFX34641.1|	1.04e-97	histone deacetylase complex subunit SAP18-like [Stylophora pistillata]	GO:0061574; GO:0005829; GO:0000118; GO:0016604; GO:0016607; GO:0005654; GO:0005667; GO:0000183; GO:0006397; GO:0048025; GO:0043065; GO:0000381; GO:0006355; GO:0008380; GO:0006351	0	K14324	K14324	9142at6101	0
evm.TU.hic_scaffold_10.1292	9.54848e-05	0.000292617	Sterile alpha motif domain-containing protein 9-like	Q69Z37	1.09e-08	Q69Z37|SAM9L_MOUSE Sterile alpha motif domain-containing protein 9-like OS=Mus musculus GN=Samd9l PE=1 SV=2	A0A2B4T1U7	1.9e-58	Sterile alpha motif domain-containing protein 9-like OS=Stylophora pistillata GN=Samd9l PE=4 SV=1	ref|XP_015749083.1|	5.12e-107	PREDICTED: sterile alpha motif domain-containing protein 9-like [Acropora digitifera]	GO:0005769; GO:0035726; GO:0034058; GO:0002244; GO:0042176; GO:0048536; GO:0017145	GO:0003676	0	0	#N/A	#N/A
evm.TU.hic_scaffold_10.1293	1.6e-06	6.62111e-06	Sterile alpha motif domain-containing protein 9-like	Q8IVG5	5.25e-53	Q8IVG5|SAM9L_HUMAN Sterile alpha motif domain-containing protein 9-like OS=Homo sapiens GN=SAMD9L PE=1 SV=2	A0A2B4R712	0	Sterile alpha motif domain-containing protein 9-like OS=Stylophora pistillata GN=Samd9l PE=4 SV=1	ref|XP_015749083.1|	0	PREDICTED: sterile alpha motif domain-containing protein 9-like [Acropora digitifera]	GO:0005769; GO:0034058	0	0	0	11397at6101	0
evm.TU.hic_scaffold_10.1296	0.000153553	0.000452489	PREDICTED: uncharacterized protein LOC107344531	NA	NA	NA	NA	NA	NA	ref|XP_015765692.1|	1.92e-114	PREDICTED: uncharacterized protein LOC107344531 [Acropora digitifera]	NA	NA	0	0	18580at6101	0
evm.TU.hic_scaffold_10.1297	5.21395e-09	3.04746e-08	Nuclear migration protein nudC	Q5ZIN1	5.5e-133	Q5ZIN1|NUDC_CHICK Nuclear migration protein nudC OS=Gallus gallus GN=NUDC PE=2 SV=1	A0A2B4SZB7	2.42e-130	Nuclear migration protein nudC OS=Stylophora pistillata GN=NUDC PE=4 SV=1	ref|XP_022783178.1|	8.67e-160	nuclear migration protein nudC-like [Stylophora pistillata]	GO:0005737; GO:0005874; GO:0051082; GO:0007049; GO:0051301; GO:0032502; GO:0006457	0	0	0	6777at6101	0
evm.TU.hic_scaffold_10.1307	4.70963e-07	2.10795e-06	Polyprotein P3	NA	NA	NA	A0A2B4R9P0	2.55e-28	Polyprotein P3 OS=Stylophora pistillata GN=2 PE=4 SV=1	gb|KXJ22254.1|	4.53e-61	Gag-Pol polyprotein [Exaiptasia pallida]	NA	0	0	0	#N/A	#N/A
evm.TU.hic_scaffold_10.1320	1.74374e-14	1.8358e-13	Solute carrier family 26 member 6	Q8CIW6	1.9e-125	Solute carrier family 26 member 6 OS=Mus musculus GN=Slc26a6 PE=1 SV=2	A0A0G2SJV2	0	Solute carrier family 26 member beta OS=Stylophora pistillata GN=SLC26beta PE=2 SV=1	ref|XP_020613778.1|	0	solute carrier family 26 member 6-like [Orbicella faveolata]	GO:0016324; GO:0016323; GO:0031526; GO:0034707; GO:0030659; GO:0005783; GO:0016021; GO:0005887; GO:0005622; GO:0016020; GO:0005886; GO:0097225; GO:0031982; GO:0012506; GO:0015301; GO:0015106; GO:0005254; GO:0015108; GO:0015562; GO:0015660; GO:0015499; GO:0019531; GO:0030165; GO:0008271; GO:0015116; GO:0038166; GO:0015701; GO:0071320; GO:0071332; GO:0071346; GO:0006821; GO:0042045; GO:0015724; GO:…	GO:0016021; GO:0008271	K14453	K14453	4010at6101	0
evm.TU.hic_scaffold_10.1322	5.9881e-16	7.16796e-15	Histone-lysine N-methyltransferase setd3	Q5ZML9	5.15e-143	Q5ZML9|SETD3_CHICK Histone-lysine N-methyltransferase setd3 OS=Gallus gallus GN=SETD3 PE=2 SV=1	A0A093HG15	3.45e-142	Histone-lysine N-methyltransferase OS=Struthio camelus australis GN=N308_01573 PE=3 SV=1	ref|XP_015755448.1|	0	PREDICTED: histone-lysine N-methyltransferase setd3-like [Acropora digitifera]	GO:0000790; GO:0046975; GO:0042800; GO:0003713; GO:0010452; GO:0051568; GO:0018027; GO:0018026; GO:0018023; GO:0045944; GO:0045893; GO:0006351	GO:0046975; GO:0003713; GO:0018027; GO:0018026; GO:0018023	K19199	K19199	3161at6101	0
evm.TU.hic_scaffold_10.1326	4.94104e-07	2.20512e-06	hypothetical protein	NA	NA	NA	NA	NA	NA	NA	NA	NA	NA	NA	0	0	#N/A	#N/A
evm.TU.hic_scaffold_10.1329	6.57352e-08	3.33297e-07	PREDICTED: trichohyalin-like	NA	NA	NA	NA	NA	NA	ref|XP_015755445.1|	7.77e-99	PREDICTED: trichohyalin-like [Acropora digitifera]	NA	NA	0	0	#N/A	#N/A
evm.TU.hic_scaffold_10.133	7.38417e-12	6.02608e-11	Nucleolar protein 14	P78316	7.63e-180	Nucleolar protein 14 OS=Homo sapiens GN=NOP14 PE=1 SV=3	A0A2B4SN05	0	Nucleolar protein 14 OS=Stylophora pistillata GN=NOP14 PE=4 SV=1	ref|XP_022783735.1|	0	nucleolar protein 14-like isoform X2 [Stylophora pistillata]	GO:0030686; GO:0016020; GO:0005739; GO:0030692; GO:0005730; GO:0005654; GO:0005634; GO:0032040; GO:0019899; GO:0003723; GO:0030515; GO:0000480; GO:0000447; GO:0000472; GO:0030490; GO:0000462; GO:0042274; GO:0006364	0	K14766	K14766	2693at6101	0
evm.TU.hic_scaffold_10.1330	6.81255e-09	3.93433e-08	PREDICTED: cyclin-dependent kinase 11B-like, partial	NA	NA	NA	NA	NA	NA	ref|XP_015747728.1|	5.53e-69	PREDICTED: cyclin-dependent kinase 11B-like, partial [Acropora digitifera]	NA	NA	0	0	#N/A	#N/A
evm.TU.hic_scaffold_10.1333	8.21904e-06	3.04642e-05	Cell surface hyaluronidase	A3KPQ7	1.14e-09	A3KPQ7|TMEM2_DANRE Cell surface hyaluronidase OS=Danio rerio GN=tmem2 PE=1 SV=1	A0A2B4SQX6	2.17e-50	Uncharacterized protein OS=Stylophora pistillata GN=AWC38_SpisGene3581 PE=4 SV=1	ref|XP_015755390.1|	0	PREDICTED: trichohyalin-like [Acropora digitifera]	GO:0005887; GO:0005509; GO:0004415; GO:0001525; GO:0003190; GO:0055008; GO:0060974; GO:0003318; GO:0003143; GO:0003197; GO:0001947; GO:0030214; GO:0016203; GO:0060415; GO:1901203; GO:1900748; GO:1903670	GO:0008375; GO:0006486	0	0	16640at6101	4.09e-39
evm.TU.hic_scaffold_10.1335	2.46055e-18	3.57074e-17	Toll-interacting protein	Q5ZK05	4.24e-83	Toll-interacting protein OS=Gallus gallus GN=TOLLIP PE=2 SV=1	M3XJZ6	5.61e-83	Toll interacting protein OS=Latimeria chalumnae GN=TOLLIP PE=4 SV=1	ref|XP_015747732.1|	0	PREDICTED: toll-interacting protein B-like isoform X1 [Acropora digitifera]	GO:0005737; GO:0070062; GO:0019900; GO:0035325; GO:0043130; GO:0031624; GO:0006914; GO:0030855; GO:0006954; GO:0045087; GO:0016310; GO:0036010; GO:0007165; GO:0006511	0	K05402	K05402	7083at6101	0
evm.TU.hic_scaffold_10.1337	8.80958e-10	5.6348e-09	Coatomer subunit alpha	P53621	0	Coatomer subunit alpha OS=Homo sapiens GN=COPA PE=1 SV=2	A0A2B4SR19	0	Coatomer subunit alpha OS=Stylophora pistillata GN=COPA PE=4 SV=1	gb|PFX31523.1|	0	coatomer subunit alpha-like [Stylophora pistillata]	GO:0030126; GO:0005737; GO:0005829; GO:0005789; GO:0070062; GO:0005615; GO:0000139; GO:0016020; GO:0030133; GO:0005179; GO:0005198; GO:0006888; GO:0006891; GO:0006886; GO:0030157; GO:0006890	GO:0030126; GO:0000139; GO:0005198; GO:0006886; GO:0016192	K05236	K05236	188at6101	0
evm.TU.hic_scaffold_10.1342	1.15884e-06	4.88978e-06	Thymidine phosphorylase	Q5FVR2	7.24e-129	Thymidine phosphorylase OS=Rattus norvegicus GN=Tymp PE=1 SV=1	A0A2B4SR62	0	Thymidine phosphorylase OS=Stylophora pistillata GN=Tymp PE=4 SV=1	ref|XP_015755439.1|	0	PREDICTED: thymidine phosphorylase-like [Acropora digitifera]	GO:0005829; GO:0004645; GO:0042803; GO:0016154; GO:0009032; GO:0016763; GO:0000002; GO:0006206; GO:0006213; GO:1905333; GO:0031641; GO:0051969	GO:0004645; GO:0016154; GO:0009032; GO:0006206; GO:0006213	K00758	K00758	3655at6101	0
evm.TU.hic_scaffold_10.1343	3.18038e-05	0.00010618	ATP synthase F(0) complex subunit B1, mitochondrial	P13619	1.99e-35	ATP synthase F(0) complex subunit B1, mitochondrial OS=Bos taurus GN=ATP5F1 PE=1 SV=2	A0A2B4SSQ3	3.26e-99	ATP synthase F(0) complex subunit B1, mitochondrial OS=Stylophora pistillata GN=ATP5F1 PE=4 SV=1	ref|XP_015755383.1|	1.4e-124	PREDICTED: ATP synthase F(0) complex subunit B1, mitochondrial-like [Acropora digitifera]	GO:0005753; GO:0000276; GO:0043209; GO:0005654; GO:0016887; GO:0015078; GO:0099132; GO:0015986	GO:0000276; GO:0015078; GO:0015986	K02127	K02127	8581at6101	0
evm.TU.hic_scaffold_10.1347	2.76425e-34	9.25968e-33	Secretion-regulating guanine nucleotide exchange factor	Q9UGK8	4.55e-80	Secretion-regulating guanine nucleotide exchange factor OS=Homo sapiens GN=SERGEF PE=1 SV=2	A7SXB6	6.82e-99	Predicted protein (Fragment) OS=Nematostella vectensis GN=v1g136525 PE=4 SV=1	ref|XP_015755381.1|	0	PREDICTED: secretion-regulating guanine nucleotide exchange factor-like [Acropora digitifera]	GO:0016235; GO:0005737; GO:0005829; GO:0043231; GO:0005654; GO:0005634; GO:0005087; GO:0050709; GO:0007165	0	K15421	K15421	7314at6101	0
evm.TU.hic_scaffold_10.1348	6.8771e-06	2.58463e-05	Tubulin--tyrosine ligase-like protein 12 (Fragment)	NA	NA	NA	A0A2B4RCE9	4.09e-24	Tubulin--tyrosine ligase-like protein 12 (Fragment) OS=Stylophora pistillata GN=Ttll12 PE=4 SV=1	gb|PFX13932.1|	6.33e-24	Tubulin--tyrosine ligase-like protein 12, partial [Stylophora pistillata]	NA	GO:0005524; GO:0016874; GO:0016491; GO:0006464	0	0	#N/A	#N/A
evm.TU.hic_scaffold_10.1351	1.07819e-05	3.90916e-05	Zinc finger protein 593	B0BLT0	4.4e-30	Zinc finger protein 593 OS=Xenopus tropicalis GN=znf593 PE=2 SV=1	A7SMU1	2.73e-33	Predicted protein (Fragment) OS=Nematostella vectensis GN=v1g124040 PE=4 SV=1	ref|XP_015755430.1|	2.11e-73	PREDICTED: zinc finger protein 593-like [Acropora digitifera]	GO:0030687; GO:0003676; GO:0043023; GO:0008270; GO:0000055	GO:0030687; GO:0003676; GO:0043023; GO:0008270; GO:0000055	K14821	K14821	10439at6101	4.69e-43
evm.TU.hic_scaffold_10.1360	2.52554e-07	1.17831e-06	Two pore calcium channel protein 2	Q8BWC0	0	Two pore calcium channel protein 2 OS=Mus musculus GN=Tpcn2 PE=1 SV=1	A7SNJ0	0	Predicted protein (Fragment) OS=Nematostella vectensis GN=v1g124913 PE=4 SV=1	ref|XP_020616606.1|	0	two pore calcium channel protein 2-like [Orbicella faveolata]	GO:0010008; GO:0016021; GO:0005765; GO:0005764; GO:0005886; GO:0042802; GO:0072345; GO:0019901; GO:0005245; GO:0019722; GO:0006874; GO:0007040; GO:0086010; GO:0010506; GO:0034765; GO:0051209; GO:0033280; GO:0006939	GO:0016021; GO:0005765; GO:0005886; GO:0072345; GO:0005245; GO:0006816; GO:0086010	K14077	K14077	4478at6101	0
evm.TU.hic_scaffold_10.1366	3.45174e-05	0.00011445	Glycerol-3-phosphate acyltransferase 1, mitochondrial	Q61586	4.26e-128	Glycerol-3-phosphate acyltransferase 1, mitochondrial OS=Mus musculus GN=Gpam PE=1 SV=2	A0A2B4S4T0	0	Glycerol-3-phosphate acyltransferase 1, mitochondrial OS=Stylophora pistillata GN=Gpam PE=4 SV=1	ref|XP_015755378.1|	0	PREDICTED: glycerol-3-phosphate acyltransferase 1, mitochondrial-like [Acropora digitifera]	GO:0016021; GO:0005743; GO:0005741; GO:0005739; GO:0005886; GO:0004366; GO:0102420; GO:0006637; GO:0016024; GO:0051607; GO:0055089; GO:0006631; GO:0006650; GO:0070970; GO:0070236; GO:0055091; GO:0042104; GO:0040018; GO:0050707; GO:0009749; GO:0019432; GO:0006641	GO:0008374; GO:0044255	0	0	18507at6101	0
evm.TU.hic_scaffold_10.1367	1.29824e-39	5.55685e-38	Glycerol-3-phosphate acyltransferase 1, mitochondrial	Q61586	4.26e-128	Glycerol-3-phosphate acyltransferase 1, mitochondrial OS=Mus musculus GN=Gpam PE=1 SV=2	A0A2B4S4T0	0	Glycerol-3-phosphate acyltransferase 1, mitochondrial OS=Stylophora pistillata GN=Gpam PE=4 SV=1	ref|XP_015755378.1|	0	PREDICTED: glycerol-3-phosphate acyltransferase 1, mitochondrial-like [Acropora digitifera]	GO:0016021; GO:0005743; GO:0005741; GO:0005739; GO:0005886; GO:0004366; GO:0102420; GO:0006637; GO:0016024; GO:0051607; GO:0055089; GO:0006631; GO:0006650; GO:0070970; GO:0070236; GO:0055091; GO:0042104; GO:0040018; GO:0050707; GO:0009749; GO:0019432; GO:0006641	GO:0008374; GO:0044255	K00629	K00629	1852at6101	0
evm.TU.hic_scaffold_10.1369	3.4895e-27	8.53494e-26	Potassium voltage-gated channel protein Shal	P17971	2.46e-82	Potassium voltage-gated channel protein Shal OS=Drosophila melanogaster GN=Shal PE=1 SV=2	A0A2B4SAY7	2.39e-168	Potassium voltage-gated channel protein Shal OS=Stylophora pistillata GN=Shal PE=4 SV=1	ref|XP_020610025.1|	0	potassium voltage-gated channel protein Shal-like [Orbicella faveolata]	GO:0030425; GO:0043204; GO:0005886; GO:0008076; GO:0005250; GO:0005249; GO:0008306; GO:0007268; GO:0006813; GO:0051260; GO:0034765	GO:0008076; GO:0005249; GO:0051260; GO:0034765	0	0	7026at6101	0
evm.TU.hic_scaffold_10.1372	1.09362e-08	6.15848e-08	Centromere protein F	NA	NA	NA	A0A2B4RTG5	3.1e-147	Centromere protein F OS=Stylophora pistillata GN=CENPF PE=4 SV=1	ref|XP_015755376.1|	0	PREDICTED: LOW QUALITY PROTEIN: myosin-11-like [Acropora digitifera]	NA	0	K11499	K11499	11415at6101	0
evm.TU.hic_scaffold_10.1384	4.60044e-06	1.77828e-05	Probable inactive purple acid phosphatase 2	Q9LMG7	5.43e-97	Probable inactive purple acid phosphatase 2 OS=Arabidopsis thaliana GN=PAP2 PE=2 SV=1	A0A2B4S6W9	0	Pogo transposable element with KRAB domain OS=Stylophora pistillata GN=POGK PE=4 SV=1	ref|XP_022792002.1|	0	probable inactive purple acid phosphatase 2 isoform X3 [Stylophora pistillata]	GO:0009507; GO:0009941; GO:0005768; GO:0005576; GO:0005794; GO:0005740; GO:0005739; GO:0005802; GO:0003993; GO:0046872; GO:0030943; GO:0045040; GO:0006626; GO:0006109	GO:0003993; GO:0003677; GO:0046872; GO:0004803; GO:0006313	K22390	K22390	12612at6101	0
evm.TU.hic_scaffold_10.1389	5.59783e-63	4.69719e-61	Bromodomain-containing protein 8	Q8R3B7	3.64e-61	Bromodomain-containing protein 8 OS=Mus musculus GN=Brd8 PE=1 SV=2	A0A2B4RYS1	0	Tetratricopeptide repeat protein 28 OS=Stylophora pistillata GN=TTC28 PE=4 SV=1	ref|XP_015775709.1|	0	PREDICTED: bromodomain-containing protein 8-like isoform X2 [Acropora digitifera]	GO:0005739; GO:0035267; GO:0005654; GO:0000812; GO:0043968; GO:0043967; GO:0045944; GO:0040008; GO:0006351	0	K11321	K11321	2506at6101	0
evm.TU.hic_scaffold_10.1392	2.40243e-07	1.12707e-06	Protein MB21D2	Q8IYB1	1.39e-20	Protein MB21D2 OS=Homo sapiens GN=MB21D2 PE=1 SV=3	A0A1S3IGB1	5.35e-36	uncharacterized protein LOC106164043 OS=Lingula unguis GN=LOC106164043 PE=4 SV=1	ref|XP_015775694.1|	0	PREDICTED: uncharacterized protein LOC107353828, partial [Acropora digitifera]	GO:0045296; GO:0032403	0	0	0	11590at6101	0
evm.TU.hic_scaffold_10.1394	1.52691e-14	1.61555e-13	Transmembrane protein 230	Q5BJP5	1.79e-44	Transmembrane protein 230 OS=Rattus norvegicus GN=Tmem230 PE=1 SV=1	A0A2B4RXE2	1.73e-61	Transmembrane protein 230 OS=Stylophora pistillata GN=Tmem230 PE=4 SV=1	ref|XP_015775707.1|	1.79e-70	PREDICTED: transmembrane protein 230-like [Acropora digitifera]	GO:0005776; GO:0030054; GO:0005769; GO:0005783; GO:0016021; GO:0005770; GO:0055037; GO:0008021; GO:0005802; GO:0048489	GO:0016021	0	0	9484at6101	0
evm.TU.hic_scaffold_10.1399	3.09735e-15	3.46079e-14	Transient receptor potential cation channel subfamily M member 3	Q9HCF6	4.01e-22	Transient receptor potential cation channel subfamily M member 3 OS=Homo sapiens GN=TRPM3 PE=2 SV=4	A0A2B4RSR2	3.69e-74	Transient receptor potential cation channel subfamily M member 1 OS=Stylophora pistillata GN=Trpm1 PE=4 SV=1	ref|XP_015761231.1|	1.17e-95	PREDICTED: transient receptor potential cation channel subfamily M member 3-like isoform X3 [Acropora digitifera]	GO:0016021; GO:0005886; GO:0005227; GO:0005262; GO:0005261; GO:0070588; GO:0006812; GO:0016048; GO:0051262; GO:0050951	GO:0016021; GO:0005216	0	0	#N/A	#N/A
evm.TU.hic_scaffold_10.140	6.86297e-07	3.01132e-06	Nanos homolog 1	E7FDB3	8.7e-27	Nanos homolog 1 OS=Danio rerio GN=nanos1 PE=2 SV=1	A0A1B2INN1	4.37e-153	Nanos 2 OS=Euphyllia ancora PE=2 SV=1	ref|XP_015758550.1|	1.9e-169	PREDICTED: nanos homolog 1-like [Acropora digitifera]	GO:0005737; GO:0060293; GO:0048471; GO:0003723; GO:0030371; GO:0008270; GO:0007281; GO:0008354	GO:0003723; GO:0008270; GO:0006417	K18741	K18741	6935at6101	0
evm.TU.hic_scaffold_10.1402	1.1327e-07	5.56498e-07	Transient receptor potential cation channel subfamily M member 2	Q91YD4	1.36e-118	Transient receptor potential cation channel subfamily M member 2 OS=Mus musculus GN=Trpm2 PE=1 SV=2	A0A2B4RSR2	0	Transient receptor potential cation channel subfamily M member 1 OS=Stylophora pistillata GN=Trpm1 PE=4 SV=1	gb|PFX21474.1|	0	transient receptor potential cation channel subfamily M member 3-like [Stylophora pistillata]	GO:0030659; GO:0005887; GO:0005765; GO:0005764; GO:0043005; GO:0043204; GO:0005886; GO:0005509; GO:0015278; GO:0005261; GO:0099604; GO:0005384; GO:0005272; GO:0098703; GO:0097553; GO:0035584; GO:0071277; GO:0070301; GO:0071415; GO:0071502; GO:0002407; GO:0097028; GO:0044849; GO:0006828; GO:0032024; GO:1903223; GO:2000249; GO:0051489; GO:0051209; GO:0009408; GO:0033194; GO:0014074; GO:0001659; GO:…	GO:0016021; GO:0005216	K04978	K04978	911at6101	0
evm.TU.hic_scaffold_10.1405	1.69385e-10	1.17812e-09	Two pore potassium channel protein sup-9	O17185	2.26e-24	Two pore potassium channel protein sup-9 OS=Caenorhabditis elegans GN=sup-9 PE=1 SV=2	A0A2B4RZ05	4.38e-71	Two pore potassium channel protein sup-9 OS=Stylophora pistillata GN=sup-9 PE=4 SV=1	ref|XP_015761426.1|	1.1e-169	PREDICTED: two pore potassium channel protein sup-9-like [Acropora digitifera]	GO:0005887; GO:0036195; GO:0055120; GO:0005267; GO:0022841; GO:0006813; GO:0006937; GO:0030322	GO:0016021; GO:0005267	0	0	8476at6101	0
evm.TU.hic_scaffold_10.1413	9.88629e-07	4.21885e-06	Ankyrin repeat domain-containing protein 17	O75179	0	Ankyrin repeat domain-containing protein 17 OS=Homo sapiens GN=ANKRD17 PE=1 SV=3	A0A2B4RXF2	0	Ankyrin repeat domain-containing protein 17 OS=Stylophora pistillata GN=ANKRD17 PE=4 SV=1	ref|XP_020606150.1|	0	ankyrin repeat domain-containing protein 17-like [Orbicella faveolata]	GO:0000785; GO:0005737; GO:0016020; GO:0031965; GO:0005634; GO:0003682; GO:0003723; GO:0001955; GO:0042742; GO:0045087; GO:0051151; GO:0045787; GO:1900087; GO:0043123; GO:1900245; GO:1900246; GO:0006275; GO:0016032	GO:0003723	K16726	K16726	162at6101	0
evm.TU.hic_scaffold_10.1420	0.000125837	0.000377712	Octopamine receptor beta-2R	G3M4F8	1.98e-21	Octopamine receptor beta-2R OS=Chilo suppressalis GN=OA2B2 PE=2 SV=1	Q09K98	0	C014-D2 G-protein coupled receptor OS=Acropora millepora PE=2 SV=1	gb|ABI50930.1|	0	C014-D2 G-protein coupled receptor [Acropora millepora]	GO:0016021; GO:0005622; GO:0005886; GO:0004989; GO:0008226; GO:0007189; GO:0071418; GO:0071927; GO:0071928	GO:0016021; GO:0004930	K04150	K04150	5042at6101	0
evm.TU.hic_scaffold_10.1423	0.000278866	0.000776561	Coagulation factor V	O88783	7.43e-12	Coagulation factor V OS=Mus musculus GN=F5 PE=1 SV=1	A0A2B4S6R3	1.59e-133	Contactin-associated protein like 5-3 OS=Stylophora pistillata GN=Cntnap5c PE=4 SV=1	ref|XP_015761240.1|	0	PREDICTED: neurofilament heavy polypeptide-like [Acropora digitifera]	GO:0005615; GO:0031091; GO:0005507; GO:0008015; GO:0007596	GO:0005509	0	0	7712at6101	0
evm.TU.hic_scaffold_10.1426	9.26686e-07	3.97453e-06	uncharacterized protein C5orf49-like isoform X1	Q9DAR0	3.58e-10	Uncharacterized protein C5orf49 homolog OS=Mus musculus PE=1 SV=1	A0A2B4S6F6	3.85e-89	Uncharacterized protein C5orf49-like OS=Stylophora pistillata GN=AWC38_SpisGene10757 PE=4 SV=1	gb|PFX24639.1|	5.96e-89	uncharacterized protein C5orf49-like isoform X1 [Stylophora pistillata]	0	0	0	0	9698at6101	0
evm.TU.hic_scaffold_10.1430	1.78132e-10	1.2339e-09	Neuropeptide FF receptor 2	Q9Y5X5	1.41e-28	Neuropeptide FF receptor 2 OS=Homo sapiens GN=NPFFR2 PE=1 SV=2	A0A2B4S7Y2	4.65e-94	Neuropeptide FF receptor 2 OS=Stylophora pistillata GN=Npffr2 PE=4 SV=1	ref|XP_015761248.1|	0	PREDICTED: putative neuropeptide Y receptor type 6 [Acropora digitifera]	GO:0015629; GO:0005887; GO:0005886; GO:0004930; GO:0008188; GO:0031628; GO:0042277; GO:0032870; GO:0009582; GO:0007186; GO:0045761; GO:2000479; GO:0043408; GO:1901652	GO:0016021; GO:0004930	0	0	9063at6101	0
evm.TU.hic_scaffold_10.1431	8.16885e-08	4.09772e-07	Beta gamma crystallin isoform 9	NA	NA	NA	A8C9L9	6.43e-46	Beta gamma crystallin isoform 9 OS=Montipora capitata PE=2 SV=1	ref|XP_015761257.1|	1.07e-114	PREDICTED: uncharacterized protein LOC107340420 [Acropora digitifera]	NA	0	0	0	#N/A	#N/A
evm.TU.hic_scaffold_10.1439	5.47295e-07	2.42654e-06	Pre-mRNA-processing factor 40 homolog A	O75400	1.79e-123	Pre-mRNA-processing factor 40 homolog A OS=Homo sapiens GN=PRPF40A PE=1 SV=2	A0A0N7ZBZ3	3.66e-180	Uncharacterized protein OS=Scylla olivacea PE=4 SV=1	gb|KXJ08270.1|	0	pre-mRNA-processing factor 40 homolog B-like isoform X1 [Exaiptasia pallida]	GO:0005829; GO:0016020; GO:0016363; GO:0016607; GO:0005654; GO:0005685; GO:0071004; GO:0070064; GO:0003723; GO:0007049; GO:0051301; GO:0016477; GO:0007010; GO:0000398; GO:0008360; GO:0032465	0	K12821	K12821	4620at6101	0
evm.TU.hic_scaffold_10.1445	1.60359e-05	5.64737e-05	PREDICTED: uncharacterized protein LOC107349330 isoform X2	NA	NA	NA	A0A2B4RRS4	1.54e-46	Uncharacterized protein OS=Stylophora pistillata GN=AWC38_SpisGene16542 PE=4 SV=1	ref|XP_015770956.1|	3.8e-95	PREDICTED: uncharacterized protein LOC107349330 isoform X2 [Acropora digitifera]	NA	0	0	0	15864at6101	0
evm.TU.hic_scaffold_10.1447	1.71671e-07	8.24069e-07	PREDICTED: uncharacterized protein LOC107349330 isoform X2	NA	NA	NA	A0A2B4RR78	1.6e-70	Uncharacterized protein OS=Stylophora pistillata GN=AWC38_SpisGene16547 PE=4 SV=1	ref|XP_015770956.1|	2.42e-147	PREDICTED: uncharacterized protein LOC107349330 isoform X2 [Acropora digitifera]	NA	0	0	0	15864at6101	0
evm.TU.hic_scaffold_10.1449	0.000185696	0.000536758	Bombesin receptor subtype-3	P35371	2.34e-21	Bombesin receptor subtype-3 OS=Cavia porcellus GN=BRS3 PE=2 SV=1	A7SX20	9.04e-96	Predicted protein (Fragment) OS=Nematostella vectensis GN=v1g13739 PE=3 SV=1	ref|XP_015770979.1|	0	PREDICTED: bombesin receptor subtype-3-like [Acropora digitifera]	GO:0016021; GO:0005886; GO:0004946	GO:0005887; GO:0004930; GO:0042277; GO:0032870; GO:1901652	0	0	5070at6101	0
evm.TU.hic_scaffold_10.1454	2.17308e-05	7.44565e-05	Probable ATP-dependent RNA helicase DDX56	Q9NY93	0	Probable ATP-dependent RNA helicase DDX56 OS=Homo sapiens GN=DDX56 PE=1 SV=1	A0A2B4SUR8	0	Putative ATP-dependent RNA helicase DDX56 OS=Stylophora pistillata GN=DDX56 PE=4 SV=1	ref|XP_015770942.1|	0	PREDICTED: probable ATP-dependent RNA helicase DDX56 [Acropora digitifera]	GO:0005737; GO:0016020; GO:0005730; GO:0005524; GO:0004004; GO:0003723; GO:0010976; GO:0010501; GO:0006364	GO:0005524; GO:0004386; GO:0003676	K14810	K14810	2496at6101	0
evm.TU.hic_scaffold_10.1458	2.35872e-09	1.44385e-08	hypothetical protein AWC38_SpisGene22865	NA	NA	NA	A0A2B4R422	0	Uncharacterized protein OS=Stylophora pistillata GN=AWC38_SpisGene22865 PE=4 SV=1	gb|PFX13084.1|	0	hypothetical protein AWC38_SpisGene22865 [Stylophora pistillata]	NA	0	0	0	14654at6101	0
evm.TU.hic_scaffold_10.1461	1.2818e-07	6.25225e-07	Transient receptor potential channel pyrexia	NA	NA	NA	A0A2B4SPL0	1.16e-24	Transient receptor potential channel pyrexia OS=Stylophora pistillata GN=pyx PE=4 SV=1	ref|XP_015770943.1|	1.25e-95	PREDICTED: transient receptor potential cation channel subfamily A member 1-like [Acropora digitifera]	NA	GO:0016021; GO:0005216	0	0	#N/A	#N/A
evm.TU.hic_scaffold_10.1475	6.33556e-22	1.17235e-20	PREDICTED: uncharacterized protein LOC107349329 isoform X1	NA	NA	NA	A0A2B4RR78	2.93e-68	Uncharacterized protein OS=Stylophora pistillata GN=AWC38_SpisGene16547 PE=4 SV=1	ref|XP_015770952.1|	1.01e-146	PREDICTED: uncharacterized protein LOC107349329 isoform X1 [Acropora digitifera]	NA	0	0	0	15864at6101	1.28e-28
evm.TU.hic_scaffold_10.1477	6.86951e-14	6.81723e-13	Superoxide dismutase [Cu-Zn] 1	P93258	1.45e-07	Superoxide dismutase [Cu-Zn] 1 OS=Mesembryanthemum crystallinum GN=SODCC.1 PE=2 SV=1	A0A2B4RCV4	0	Putative serine/threonine-protein kinase OS=Stylophora pistillata GN=AWC38_SpisGene21655 PE=4 SV=1	ref|XP_015770970.1|	0	PREDICTED: uncharacterized protein LOC107349343 [Acropora digitifera]	GO:0005737; GO:0046872; GO:0004784	GO:0016021; GO:0005524; GO:0046872; GO:0004672; GO:0006801	0	0	5169at6101	0
evm.TU.hic_scaffold_10.1479	1.78075e-14	1.87244e-13	Extracellular superoxide dismutase [Cu-Zn]	Q7JR71	5.42e-07	Extracellular superoxide dismutase [Cu-Zn] OS=Drosophila melanogaster GN=Sod3 PE=1 SV=1	A0A2B4RAN3	0	Superoxide dismutase [Cu-Zn] 1 OS=Stylophora pistillata GN=sodA PE=4 SV=1	ref|XP_020619166.1|	0	uncharacterized protein LOC110056945 isoform X2 [Orbicella faveolata]	GO:0005615; GO:0005886; GO:0046872; GO:0004784; GO:0019430; GO:0006979; GO:0009650	GO:0046872; GO:0006801	0	0	5169at6101	0
evm.TU.hic_scaffold_10.1493	1.09562e-08	6.16722e-08	V-type proton ATPase subunit B	P31410	0	V-type proton ATPase subunit B OS=Heliothis virescens GN=VHA55 PE=2 SV=1	A0A2B4S736	0	V-type proton ATPase subunit B OS=Stylophora pistillata GN=VHA55 PE=4 SV=1	gb|PFX25721.1|	0	V-type proton ATPase subunit B [Stylophora pistillata]	GO:0033180; GO:0005524; GO:0016787; GO:0015991; GO:0046034	GO:0033180; GO:0005524; GO:0015991; GO:0046034	K02147	K02147	1341at6101	0
evm.TU.hic_scaffold_10.150	3.11421e-06	1.23332e-05	PREDICTED: uncharacterized protein LOC107337834	NA	NA	NA	NA	NA	NA	ref|XP_015758554.1|	6.06e-93	PREDICTED: uncharacterized protein LOC107337834 [Acropora digitifera]	NA	NA	0	0	12796at6101	0
evm.TU.hic_scaffold_10.1503	3.96362e-47	2.16024e-45	PREDICTED: uncharacterized protein LOC107348405	NA	NA	NA	A0A2B4RNY8	4.91e-39	Uncharacterized protein OS=Stylophora pistillata GN=AWC38_SpisGene17587 PE=4 SV=1	ref|XP_015769933.1|	3.59e-60	PREDICTED: uncharacterized protein LOC107348405 [Acropora digitifera]	NA	0	0	0	10839at6101	2.29e-38
evm.TU.hic_scaffold_10.1508	1.36741e-10	9.65332e-10	Protein RTF2 homolog	Q3T1J8	7.03e-85	Protein RTF2 homolog OS=Rattus norvegicus GN=Rtfdc1 PE=2 SV=1	A0A2B4SH98	4.66e-178	Protein RTF2-like OS=Stylophora pistillata GN=RTFDC1 PE=4 SV=1	gb|PFX28443.1|	7.21e-178	protein RTF2 homolog [Stylophora pistillata]	GO:0005634; GO:1902979; GO:0071171	GO:0005634; GO:1902979	0	0	6710at6101	0
evm.TU.hic_scaffold_10.1509	1.24745e-08	6.96679e-08	Leucine-rich repeat serine/threonine-protein kinase 2	Q5S007	0	Leucine-rich repeat serine/threonine-protein kinase 2 OS=Homo sapiens GN=LRRK2 PE=1 SV=2	A0A2B4SIZ1	0	Leucine-rich repeat serine/threonine-protein kinase 2 OS=Stylophora pistillata GN=Lrrk2 PE=4 SV=1	ref|XP_020610026.1|	0	leucine-rich repeat serine/threonine-protein kinase 2-like [Orbicella faveolata]	GO:0044753; GO:0044754; GO:0030424; GO:0099400; GO:0030054; GO:0005737; GO:0032473; GO:0031410; GO:0005829; GO:0030425; GO:0032839; GO:0005783; GO:0005768; GO:0070062; GO:0005615; GO:0005794; GO:0005798; GO:0030426; GO:0016234; GO:0005622; GO:0043231; GO:0030529; GO:0005764; GO:0005902; GO:0005743; GO:0005759; GO:0031966; GO:0005741; GO:0005739; GO:0097487; GO:0043005; GO:0043025; GO:0005634; GO:…	GO:0005524; GO:0004672	K08844	K08844	137at6101	0
evm.TU.hic_scaffold_10.1510	7.0687e-06	2.65311e-05	Polycomb group RING finger protein 1	Q7ZYZ7	2.04e-75	Polycomb group RING finger protein 1 OS=Danio rerio GN=pcgf1 PE=3 SV=1	A0A2B4SF03	1.45e-90	Polycomb group RING finger protein 1 OS=Stylophora pistillata GN=pcgf1 PE=4 SV=1	ref|XP_020610081.1|	2.82e-144	polycomb group RING finger protein 1-like [Orbicella faveolata]	GO:0031519; GO:0046872; GO:0007568; GO:0048589; GO:0036353; GO:0006355; GO:0006351	0	K11487	K11487	8244at6101	0
evm.TU.hic_scaffold_10.1515	1.94434e-06	7.92797e-06	Cathepsin Z	Q9UBR2	1.93e-132	Cathepsin Z OS=Homo sapiens GN=CTSZ PE=1 SV=1	A0A2B4S727	2.1e-157	Cathepsin Z OS=Stylophora pistillata GN=CTSZ PE=4 SV=1	ref|XP_015769958.1|	0	PREDICTED: cathepsin Z-like [Acropora digitifera]	GO:0099738; GO:0009986; GO:0030134; GO:0031410; GO:0005783; GO:0005788; GO:0033116; GO:0070062; GO:0005576; GO:0005615; GO:1904813; GO:0000139; GO:0030426; GO:0043231; GO:0005764; GO:0005886; GO:0035580; GO:0004180; GO:0004197; GO:0008234; GO:0002003; GO:0048208; GO:0060441; GO:0006888; GO:0010977; GO:0010757; GO:0032091; GO:0043312; GO:2000179; GO:0043525; GO:0006508; GO:0051603; GO:1901214	GO:0008234	K08568	K08568	4793at6101	0
evm.TU.hic_scaffold_10.1522	0.000106774	0.000325097	DELTA-thalatoxin-Avl2a	Q76DT2	2.35e-83	DELTA-thalatoxin-Avl2a OS=Actineria villosa PE=1 SV=1	A0A2B4SVW2	3.15e-138	Toxin AvTX-60A OS=Stylophora pistillata GN=Av60A PE=4 SV=1	ref|XP_015780883.1|	0	PREDICTED: DELTA-alicitoxin-Pse2b-like [Acropora digitifera]	GO:0005576; GO:0042151; GO:0090729; GO:0044179	0	0	0	13678at6101	0
evm.TU.hic_scaffold_10.1526	1.29441e-22	2.50174e-21	Probable JmjC domain-containing histone demethylation protein 2C	Q69ZK6	7.03e-154	Q69ZK6|JHD2C_MOUSE Probable JmjC domain-containing histone demethylation protein 2C OS=Mus musculus GN=Jmjd1c PE=1 SV=3	A7S7K1	0	Predicted protein OS=Nematostella vectensis GN=v1g167409 PE=4 SV=1	ref|XP_015762571.1|	0	PREDICTED: LOW QUALITY PROTEIN: lysine-specific demethylase 3B-like [Acropora digitifera]	GO:0000785; GO:0005634; GO:0031490; GO:0051213; GO:0032454; GO:0046872; GO:0000976; GO:0003382; GO:0033169; GO:0098727; GO:0036098; GO:0008584; GO:0006355; GO:1990636; GO:0072520; GO:0006351	GO:0000785; GO:0005634; GO:0031490; GO:0032454; GO:0000976; GO:0033169; GO:0006355	K15601	K15601	2131at6101	0
evm.TU.hic_scaffold_10.1528	1.62575e-05	5.71533e-05	Centrosomal protein of 290 kDa	O15078	0	O15078|CE290_HUMAN Centrosomal protein of 290 kDa OS=Homo sapiens GN=CEP290 PE=1 SV=2	A0A2B4RNB3	0	Centrosomal protein of 290 kDa OS=Stylophora pistillata GN=CEP290 PE=4 SV=1	ref|XP_020616571.1|	0	centrosomal protein of 290 kDa-like [Orbicella faveolata]	GO:0034451; GO:0005814; GO:0005813; GO:0036064; GO:0035869; GO:0005737; GO:0005829; GO:0005576; GO:0016020; GO:0036038; GO:0005634; GO:0032391; GO:0043234; GO:0035580; GO:0042802; GO:0097711; GO:0060271; GO:0042462; GO:0000086; GO:0030902; GO:0043312; GO:0030916; GO:0090316; GO:0045893; GO:0048793; GO:0015031; GO:0070201; GO:0010389	GO:0005813; GO:0005634; GO:0060271	K16533	K16533	#N/A	#N/A
evm.TU.hic_scaffold_10.1532	9.86887e-13	8.84597e-12	Probable helicase senataxin	A2AKX3	2.79e-44	A2AKX3|SETX_MOUSE Probable helicase senataxin OS=Mus musculus GN=Setx PE=1 SV=1	A0A2B4SEH5	0	Putative helicase senataxin OS=Stylophora pistillata GN=Setx PE=4 SV=1	ref|XP_015762574.1|	0	PREDICTED: uncharacterized protein LOC107341642 [Acropora digitifera]	GO:0030424; GO:0000781; GO:0005737; GO:0030426; GO:0045171; GO:0016604; GO:0000228; GO:0005730; GO:0005654; GO:0005634; GO:0005524; GO:0004386; GO:0042802; GO:0001147; GO:0006974; GO:0044344; GO:0070301; GO:0034599; GO:0071300; GO:0007623; GO:0006310; GO:0006353; GO:0006302; GO:0008543; GO:0000165; GO:0006376; GO:0043066; GO:2000144; GO:0060566; GO:0010976; GO:0033120; GO:2000806; GO:0045944; GO:…	GO:0004386	K10706	K10706	4394at6101	0
evm.TU.hic_scaffold_10.1534	6.88828e-14	6.83186e-13	Probable helicase senataxin	A2AKX3	3.48e-41	A2AKX3|SETX_MOUSE Probable helicase senataxin OS=Mus musculus GN=Setx PE=1 SV=1	A0A2B4SEH5	4.05e-59	Putative helicase senataxin OS=Stylophora pistillata GN=Setx PE=4 SV=1	ref|XP_015762574.1|	0	PREDICTED: uncharacterized protein LOC107341642 [Acropora digitifera]	GO:0030424; GO:0000781; GO:0005737; GO:0030426; GO:0045171; GO:0016604; GO:0000228; GO:0005730; GO:0005654; GO:0005634; GO:0005524; GO:0004386; GO:0042802; GO:0001147; GO:0006974; GO:0044344; GO:0070301; GO:0034599; GO:0071300; GO:0007623; GO:0006310; GO:0006353; GO:0006302; GO:0008543; GO:0000165; GO:0006376; GO:0043066; GO:2000144; GO:0060566; GO:0010976; GO:0033120; GO:2000806; GO:0045944; GO:…	GO:0004386	0	K10706	12073at6101	0
evm.TU.hic_scaffold_10.1535	1.8547e-05	6.45528e-05	Short transient receptor potential channel 7	Q9WVC5	3.7e-14	Q9WVC5|TRPC7_MOUSE Short transient receptor potential channel 7 OS=Mus musculus GN=Trpc7 PE=2 SV=1	A0A2B4S415	2.44e-94	Protein NipSnap-like OS=Stylophora pistillata GN=nipsnap PE=4 SV=1	ref|XP_015762586.1|	0	PREDICTED: uncharacterized protein LOC107341655 [Acropora digitifera]	GO:0005801; GO:0016021; GO:0005887; GO:0005635; GO:0048471; GO:0005262; GO:0015279; GO:0006816; GO:0006828; GO:0051480; GO:0007338	GO:0016021; GO:0005262	0	0	4060at6101	0
evm.TU.hic_scaffold_10.154	1.5926e-51	9.96112e-50	Neurogenic locus notch homolog protein 1	P21783	9.49e-10	Neurogenic locus notch homolog protein 1 OS=Xenopus laevis GN=notch1 PE=1 SV=3	A0A2B4SL53	7.21e-98	Cadherin-4 (Fragment) OS=Stylophora pistillata GN=cdh-4 PE=4 SV=1	ref|XP_015750838.1|	0	PREDICTED: uncharacterized protein LOC107330791 [Acropora digitifera]	GO:0016021; GO:0005654; GO:0005886; GO:0005509; GO:0004872; GO:0001525; GO:0030154; GO:0060271; GO:0000122; GO:0061314; GO:0050793; GO:0006351	0	0	0	3295at6101	0
evm.TU.hic_scaffold_10.1546	1.68563e-07	8.10765e-07	39S ribosomal protein L23, mitochondrial	O35972	4.34e-31	39S ribosomal protein L23, mitochondrial OS=Mus musculus GN=Mrpl23 PE=1 SV=1	A7SX23	7.76e-45	Predicted protein OS=Nematostella vectensis GN=v1g218832 PE=4 SV=1	ref|XP_015762591.1|	1.8e-74	PREDICTED: 39S ribosomal protein L23, mitochondrial-like [Acropora digitifera]	GO:0001650; GO:0005762; GO:0005739; GO:0003723; GO:0003735; GO:0032543; GO:0006412	GO:0005762; GO:0003723; GO:0003735; GO:0032543	K02892	K02892	9893at6101	0
evm.TU.hic_scaffold_10.1550	5.72458e-10	3.73486e-09	hypothetical protein	NA	NA	NA	NA	NA	NA	ref|XP_015762596.1|	1.22e-79	PREDICTED: uncharacterized protein LOC107341664 [Acropora digitifera]	NA	NA	0	K13769	19549at6101	0
evm.TU.hic_scaffold_10.1553	1.69596e-07	8.15043e-07	Nucleoporin Nup37	Q8NFH4	6.51e-99	Nucleoporin Nup37 OS=Homo sapiens GN=NUP37 PE=1 SV=1	A0A2B4SI98	0	Nucleoporin Nup37 OS=Stylophora pistillata GN=Nup37 PE=4 SV=1	ref|XP_015762598.1|	0	PREDICTED: nucleoporin Nup37-like [Acropora digitifera]	GO:0000777; GO:0005829; GO:0043657; GO:0005635; GO:0031080; GO:0005654; GO:0005634; GO:0051301; GO:0075733; GO:0007077; GO:0006406; GO:0016925; GO:1900034; GO:0060964; GO:0006110; GO:0007062; GO:0006409; GO:0016032; GO:0019083	0	K14302	K14302	4044at6101	0
evm.TU.hic_scaffold_10.1559	1.83504e-06	7.5203e-06	Ras-like protein RAS2	P38976	2.83e-93	Ras-like protein RAS2 OS=Hydra vulgaris GN=RAS2 PE=2 SV=1	A0A2B4SIK4	1.82e-117	Ras-like protein RAS2 OS=Stylophora pistillata GN=RAS2 PE=4 SV=1	gb|PFX28312.1|	2.82e-117	ras-like protein RAS2 [Stylophora pistillata]	GO:0005886; GO:0005525; GO:0003924; GO:0007165	GO:0016020; GO:0005525; GO:0003924; GO:0007165	K07830	K07830	8336at6101	0
evm.TU.hic_scaffold_10.1564	0.000211019	0.000601846	Mitochondrial uncoupling protein 2	O97562	1.06e-115	Mitochondrial uncoupling protein 2 OS=Sus scrofa GN=UCP2 PE=2 SV=1	A0A2B4SG22	0	Mitochondrial uncoupling protein 2 OS=Stylophora pistillata GN=UCP2 PE=4 SV=1	ref|XP_015762619.1|	0	PREDICTED: mitochondrial uncoupling protein 2-like [Acropora digitifera]	GO:0016021; GO:0005743; GO:0017077; GO:1990845; GO:1990542; GO:0006839; GO:0051881; GO:0009409; GO:0001666	GO:0016021; GO:0031966; GO:0006839	K15103	K15103	4096at6101	0
evm.TU.hic_scaffold_10.1573	7.47426e-07	3.26348e-06	Glycine betaine/proline betaine transporter BetS	G3XCN6	6.49e-110	Glycine betaine/proline betaine transporter BetS OS=Rhizobium meliloti GN=betS PE=1 SV=1	A0A2B4SHF0	0	Putative transporter OS=Stylophora pistillata GN=AWC38_SpisGene6993 PE=4 SV=1	ref|XP_015762628.1|	0	PREDICTED: glycine betaine transporter OpuD-like [Acropora digitifera]	GO:0016021; GO:0005886; GO:0022857; GO:0006865; GO:0006814	GO:0016021; GO:0022857; GO:0071705	0	0	1870at6101	0
evm.TU.hic_scaffold_10.1579	1.34903e-05	4.81592e-05	Ferric-chelate reductase 1	A2VE04	1.71e-35	Ferric-chelate reductase 1 OS=Bos taurus GN=FRRS1 PE=2 SV=1	A0A2B4SI88	3.51e-91	Ferric-chelate reductase 1 OS=Stylophora pistillata GN=FRRS1 PE=4 SV=1	ref|XP_015762637.1|	0	PREDICTED: ferric-chelate reductase 1-like isoform X5 [Acropora digitifera]	GO:0016021; GO:0046872; GO:0016491	GO:0016021; GO:0004930; GO:0055114	0	0	16187at6101	0
evm.TU.hic_scaffold_10.1588	1.92954e-10	1.33275e-09	uncharacterized protein LOC110066230	NA	NA	NA	NA	NA	NA	ref|XP_020629099.1|	2.52e-13	uncharacterized protein LOC110066230 [Orbicella faveolata]	NA	NA	0	0	#N/A	#N/A
evm.TU.hic_scaffold_10.159	5.7128e-13	5.25913e-12	PREDICTED: uncharacterized protein LOC107337838	NA	NA	NA	A7SX05	3.49e-74	Predicted protein OS=Nematostella vectensis GN=v1g247874 PE=4 SV=1	ref|XP_015758559.1|	3.99e-133	PREDICTED: uncharacterized protein LOC107337838 [Acropora digitifera]	NA	GO:0070273	0	0	10497at6101	0
evm.TU.hic_scaffold_10.1593	4.5916e-06	1.77527e-05	Brevican core protein	Q61361	2.88e-15	Brevican core protein OS=Mus musculus GN=Bcan PE=1 SV=2	C0KTQ4	9.17e-53	C-type lectin OS=Pocillopora damicornis PE=2 SV=1	ref|XP_015771284.1|	7.99e-110	PREDICTED: snaclec coagulation factor IX-binding protein subunit A-like [Acropora digitifera]	GO:0005578; GO:0005509; GO:0030246; GO:0005201; GO:0005540; GO:0007155; GO:0021766; GO:0001501	GO:0030246	0	0	18319at6101	0
evm.TU.hic_scaffold_10.1595	9.86672e-12	7.90737e-11	Oligosaccharyltransferase complex subunit OSTC	Q9NRP0	6.63e-29	Oligosaccharyltransferase complex subunit OSTC OS=Homo sapiens GN=OSTC PE=1 SV=1	A0A2B4RTZ2	3.45e-36	Oligosaccharyltransferase complex subunit ostc-B OS=Stylophora pistillata GN=ostc-b PE=4 SV=1	gb|PFX20636.1|	5.34e-36	oligosaccharyltransferase complex subunit ostc-B-like [Stylophora pistillata]	GO:0016021; GO:0008250; GO:0018279	GO:0016740	0	0	8957at6101	3.59e-29
evm.TU.hic_scaffold_10.1598	5.51083e-11	4.08612e-10	A disintegrin and metalloproteinase with thrombospondin motifs 2	Q8C9W3	2.78e-69	A disintegrin and metalloproteinase with thrombospondin motifs 2 OS=Mus musculus GN=Adamts2 PE=1 SV=2	A0A146V7Y2	8.18e-71	A disintegrin and metalloproteinase with thrombospondin motifs 2 OS=Fundulus heteroclitus PE=4 SV=1	ref|XP_015778732.1|	0	PREDICTED: A disintegrin and metalloproteinase with thrombospondin motifs 3-like [Acropora digitifera]	GO:0005615; GO:0005578; GO:0004222; GO:0008233; GO:0008270; GO:0030574; GO:0030199; GO:0030324; GO:0016485; GO:0043588; GO:0007283	GO:0005576; GO:0046872; GO:0004222; GO:0007229	0	0	876at6101	0
evm.TU.hic_scaffold_10.1605	1.15388e-14	1.2363e-13	Pantetheinase	Q9Z0K8	5.09e-143	Pantetheinase OS=Mus musculus GN=Vnn1 PE=1 SV=3	A7SL86	0	Predicted protein OS=Nematostella vectensis GN=v1g122468 PE=4 SV=1	ref|XP_015779559.1|	0	PREDICTED: pantetheinase-like [Acropora digitifera]	GO:0031225; GO:0016021; GO:0005886; GO:0034235; GO:0017159; GO:0002526; GO:0098609; GO:0002544; GO:0006954; GO:0045087; GO:1902176; GO:0015939; GO:0033089	GO:0016810; GO:0016811; GO:0006807	K08069	K08069	3002at6101	0
evm.TU.hic_scaffold_10.1606	7.10078e-09	4.098e-08	Serine/threonine-protein phosphatase 6 regulatory subunit 3	Q5F471	0	Serine/threonine-protein phosphatase 6 regulatory subunit 3 OS=Gallus gallus GN=PPP6R3 PE=2 SV=1	A0A2B4RL92	0	Serine/threonine-protein phosphatase 6 regulatory subunit 3 OS=Stylophora pistillata GN=PPP6R3 PE=4 SV=1	ref|XP_015779528.1|	0	PREDICTED: serine/threonine-protein phosphatase 6 regulatory subunit 3-like isoform X1 [Acropora digitifera]	GO:0005829; GO:0005654; GO:0005886; GO:0019903; GO:0043666	0	K15501	K15501	606at6101	0
evm.TU.hic_scaffold_10.1607	4.48472e-15	4.93931e-14	Lysosomal acid lipase/cholesteryl ester hydrolase	P38571	5.35e-137	Lysosomal acid lipase/cholesteryl ester hydrolase OS=Homo sapiens GN=LIPA PE=1 SV=2	A0A2B4RM83	0	Lysosomal acid lipase/cholesteryl ester hydrolase OS=Stylophora pistillata GN=LIPA PE=4 SV=1	ref|XP_020629387.1|	0	lysosomal acid lipase/cholesteryl ester hydrolase-like [Orbicella faveolata]	GO:0070062; GO:0001650; GO:0043231; GO:0043202; GO:0005764; GO:0016298; GO:0004771; GO:0000902; GO:0008283; GO:0001816; GO:0048873; GO:0006954; GO:0016042; GO:0034383; GO:0030324; GO:0048771	GO:0016788; GO:0016042	K01052	K01052	3583at6101	0
evm.TU.hic_scaffold_10.1619	3.45882e-67	3.25706e-65	uncharacterized protein LOC111329142	NA	NA	NA	A0A2B4SBB4	2.96e-114	Uncharacterized protein OS=Stylophora pistillata GN=AWC38_SpisGene9017 PE=4 SV=1	gb|PFX26323.1|	4.59e-114	uncharacterized protein LOC111329142 [Stylophora pistillata]	NA	0	K17346	K17346	8822at6101	0
evm.TU.hic_scaffold_10.1629	7.32302e-06	2.73919e-05	PREDICTED: elastin-like	NA	NA	NA	A0A2B4S6K2	3.88e-64	Uncharacterized protein OS=Stylophora pistillata GN=AWC38_SpisGene9030 PE=4 SV=1	ref|XP_015752609.1|	0	PREDICTED: elastin-like [Acropora digitifera]	NA	0	0	0	9959at6101	0
evm.TU.hic_scaffold_10.1634	5.23526e-08	2.69801e-07	Leucine-rich repeat-containing protein 75A	NA	NA	NA	A0A2B4SCP5	0	Leucine-rich repeat-containing protein 75A OS=Stylophora pistillata GN=Lrrc75a PE=4 SV=1	ref|XP_015752601.1|	0	PREDICTED: uncharacterized protein LOC107332382 [Acropora digitifera]	NA	0	0	0	3490at6101	0
evm.TU.hic_scaffold_10.1638	1.39702e-14	1.48647e-13	PREDICTED: uncharacterized protein LOC107332377	NA	NA	NA	A0A2B4SCK5	2.6e-61	Uncharacterized protein OS=Stylophora pistillata GN=AWC38_SpisGene9038 PE=4 SV=1	ref|XP_015752596.1|	0	PREDICTED: uncharacterized protein LOC107332377 [Acropora digitifera]	NA	0	0	0	18112at6101	0
evm.TU.hic_scaffold_10.1639	1.35051e-130	4.87045e-128	kinesin light chain-like	NA	NA	NA	A0A2B4SGF1	2.94e-22	Uncharacterized protein OS=Stylophora pistillata GN=AWC38_SpisGene6275 PE=4 SV=1	ref|XP_020605746.1|	1.47e-32	kinesin light chain-like [Orbicella faveolata]	NA	0	0	0	#N/A	#N/A
evm.TU.hic_scaffold_10.1640	4.16031e-17	5.49628e-16	PREDICTED: uncharacterized protein LOC107348306	NA	NA	NA	A0A2B4RJH3	6.79e-09	Uncharacterized protein OS=Stylophora pistillata GN=AWC38_SpisGene19211 PE=4 SV=1	ref|XP_015769816.1|	9.95e-44	PREDICTED: uncharacterized protein LOC107348306 [Acropora digitifera]	NA	0	0	0	#N/A	#N/A
evm.TU.hic_scaffold_10.1641	0	5.53359e-305	PREDICTED: uncharacterized protein LOC107332376	NA	NA	NA	A0A2B4SCK5	8.66e-130	Uncharacterized protein OS=Stylophora pistillata GN=AWC38_SpisGene9038 PE=4 SV=1	ref|XP_015752594.1|	0	PREDICTED: uncharacterized protein LOC107332376 [Acropora digitifera]	NA	GO:0000077; GO:0042981	0	0	18112at6101	0
evm.TU.hic_scaffold_10.1642	7.22552e-10	4.66207e-09	PREDICTED: uncharacterized protein LOC107332373 isoform X1	NA	NA	NA	A0A2B4SCK5	4.09e-125	Uncharacterized protein OS=Stylophora pistillata GN=AWC38_SpisGene9038 PE=4 SV=1	ref|XP_015752590.1|	0	PREDICTED: uncharacterized protein LOC107332373 isoform X1 [Acropora digitifera]	NA	GO:0000077; GO:0042981	0	0	18112at6101	0
evm.TU.hic_scaffold_10.1643	2.53347e-07	1.18168e-06	Eukaryotic translation initiation factor 4E-binding protein 2	P70445	1.75e-19	Eukaryotic translation initiation factor 4E-binding protein 2 OS=Mus musculus GN=Eif4ebp2 PE=1 SV=1	A0A2B4R7M5	1.3e-38	Eukaryotic translation initiation factor 4E-binding protein 1 OS=Stylophora pistillata GN=Eif4ebp1 PE=4 SV=1	ref|XP_015752588.1|	4.86e-64	PREDICTED: eukaryotic translation initiation factor 4E-binding protein 1-like isoform X2 [Acropora digitifera]	GO:0005737; GO:0008190; GO:0030371; GO:0019933; GO:0008286; GO:0007613; GO:0050804; GO:0045947; GO:0048167; GO:0006446; GO:0035176; GO:0031929	GO:0008190; GO:0003743; GO:0045947	K18644	K18644	9942at6101	0
evm.TU.hic_scaffold_10.1644	5.32069e-05	0.000170419	cGMP-dependent protein kinase egl-4	A8X6H1	1.45e-167	cGMP-dependent protein kinase egl-4 OS=Caenorhabditis briggsae GN=egl-4 PE=3 SV=2	A0A2B4RDH8	0	cGMP-dependent protein kinase 1 OS=Stylophora pistillata GN=Prkg1 PE=4 SV=1	ref|XP_015752589.1|	0	PREDICTED: cGMP-dependent protein kinase 1-like [Acropora digitifera]	GO:0005737; GO:0005634; GO:0005524; GO:0030553; GO:0004692; GO:0046872; GO:0006935; GO:0007275	GO:0005524; GO:0030553; GO:0004692	K07376	K07376	780at6101	0
evm.TU.hic_scaffold_10.1648	6.99136e-06	2.62525e-05	Translocator protein	P50637	4.34e-44	Translocator protein OS=Mus musculus GN=Tspo PE=1 SV=1	A0A2B4RD92	4.75e-95	Translocator protein OS=Stylophora pistillata GN=Tspo PE=4 SV=1	ref|XP_020616531.1|	2.4e-97	translocator protein-like [Orbicella faveolata]	GO:0016021; GO:0005741; GO:0005739; GO:0005497; GO:0008503; GO:0044325; GO:0030325; GO:0007568; GO:0048266; GO:0071476; GO:0071222; GO:0071294; GO:0006821; GO:0060242; GO:0072655; GO:0008347; GO:0006869; GO:0072656; GO:1903579; GO:1903147; GO:0060253; GO:0010823; GO:0045019; GO:0031397; GO:0032720; GO:0014012; GO:0043065; GO:0051928; GO:0060252; GO:0051901; GO:0010940; GO:2000379; GO:0050810; GO:…	GO:0016021	K05770	K05770	8615at6101	0
evm.TU.hic_scaffold_10.1651	1.16732e-08	6.53867e-08	Deleted in malignant brain tumors 1 protein	Q9UGM3	8.9e-68	Deleted in malignant brain tumors 1 protein OS=Homo sapiens GN=DMBT1 PE=1 SV=2	A0A2B4RC39	8.31e-152	Deleted in malignant brain tumors 1 protein OS=Stylophora pistillata GN=DMBT1 PE=4 SV=1	ref|XP_015752527.1|	0	PREDICTED: uncharacterized protein LOC107332315 [Acropora digitifera]	GO:0005737; GO:0070062; GO:0005576; GO:0005615; GO:0019898; GO:0030670; GO:0042589; GO:0048306; GO:0003677; GO:1904399; GO:0001530; GO:0070891; GO:0038187; GO:0005044; GO:0008329; GO:0035375; GO:0061844; GO:0044267; GO:0050829; GO:0050830; GO:0051607; GO:0030855; GO:0043152; GO:0045087; GO:0007275; GO:0015031; GO:0006898; GO:0016032	GO:0016021; GO:0005524; GO:0004672; GO:0005044	0	0	12439at6101	0
evm.TU.hic_scaffold_10.1656	0.00014153	0.000420128	Annexin A7	P20073	2.09e-103	P20073|ANXA7_HUMAN Annexin A7 OS=Homo sapiens GN=ANXA7 PE=1 SV=3	A7SW86	7.79e-140	Annexin OS=Nematostella vectensis GN=v1g134949 PE=3 SV=1	ref|XP_020604920.1|	8.75e-151	annexin A5-like isoform X2 [Orbicella faveolata]	GO:0005829; GO:0005789; GO:0070062; GO:0016020; GO:0005635; GO:0005634; GO:0005886; GO:0005509; GO:0005544; GO:0048306; GO:0005178; GO:0003723; GO:0006914; GO:0008283; GO:0006874; GO:0009992; GO:0030855; GO:0007599; GO:0061025; GO:0010629; GO:0008360; GO:0051592; GO:0014070; GO:0009651; GO:0035176	GO:0005509; GO:0005544	K17095	K17095	4930at6101	0
evm.TU.hic_scaffold_10.1657	2.63848e-05	8.92126e-05	Proprotein convertase subtilisin/kexin type 5	Q04592	3.47e-07	Q04592|PCSK5_MOUSE Proprotein convertase subtilisin/kexin type 5 OS=Mus musculus GN=Pcsk5 PE=1 SV=3	A0A2B4RWM2	3.83e-163	Proprotein convertase subtilisin/kexin type 5 OS=Stylophora pistillata GN=Pcsk5 PE=4 SV=1	ref|XP_015752568.1|	0	PREDICTED: proprotein convertase subtilisin/kexin type 5-like [Acropora digitifera]	GO:0005788; GO:0005615; GO:0005794; GO:0016021; GO:0030141; GO:0004175; GO:0008233; GO:0042277; GO:0004252; GO:0009952; GO:0003279; GO:0060976; GO:0042089; GO:0007368; GO:0007566; GO:0048566; GO:0048706; GO:0007507; GO:0001822; GO:0035108; GO:0043043; GO:0016486; GO:0016485; GO:0002001; GO:0030323; GO:0006465; GO:0019058	0	0	0	6556at6101	0
evm.TU.hic_scaffold_10.1664	1.49901e-05	5.3133e-05	UPF0676 protein C1494.01	Q7LL04	1.16e-25	UPF0676 protein C1494.01 OS=Schizosaccharomyces pombe (strain 972 / ATCC 24843) GN=SPCC1494.01 PE=3 SV=2	A0A2B4RWK6	7.83e-128	UPF0676 protein C1494.01 OS=Stylophora pistillata GN=AWC38_SpisGene14908 PE=4 SV=1	ref|XP_020629304.1|	1.15e-132	UPF0676 protein C1494.01-like [Orbicella faveolata]	GO:0005829; GO:0005634; GO:0016491	0	0	0	9636at6101	0
evm.TU.hic_scaffold_10.1665	3.1039e-08	1.65132e-07	CCR4-NOT transcription complex subunit 6	Q9ULM6	0	Q9ULM6|CNOT6_HUMAN CCR4-NOT transcription complex subunit 6 OS=Homo sapiens GN=CNOT6 PE=1 SV=2	A0A2B4RU04	0	Tubulin alpha-1A chain OS=Stylophora pistillata GN=Tuba1a PE=4 SV=1	ref|XP_020604917.1|	0	CCR4-NOT transcription complex subunit 6-like [Orbicella faveolata]	GO:0030014; GO:0005829; GO:0016020; GO:0005634; GO:0004532; GO:0046872; GO:0004535; GO:0003723; GO:0006977; GO:0043928; GO:0035195; GO:0070966; GO:0000289; GO:0008284; GO:0010606; GO:2000327; GO:0006355; GO:0006351	GO:0005737; GO:0005874; GO:0005509; GO:0005544; GO:0005525; GO:0003924; GO:0005200; GO:0007017	K12603	K12603	1992at6101	0
evm.TU.hic_scaffold_10.1674	3.65338e-08	1.93032e-07	Phosphatidylethanolamine N-methyltransferase	Q7YRH6	3.01e-16	Q7YRH6|PEMT_BOVIN Phosphatidylethanolamine N-methyltransferase OS=Bos taurus GN=PEMT PE=2 SV=1	A0A2B4SU59	1.89e-44	Phosphatidyl-N-methylethanolamine N-methyltransferase OS=Stylophora pistillata GN=OPI3 PE=4 SV=1	gb|PFX32118.1|	2.94e-44	phosphatidylethanolamine N-methyltransferase-like [Stylophora pistillata]	GO:0005789; GO:0016021; GO:0031966; GO:0080101; GO:0000773; GO:0004608; GO:0006656	GO:0005789; GO:0016021; GO:0031966; GO:0080101; GO:0000773; GO:0004608; GO:0006656	K00551	K00551	15862at6101	1.53e-42
evm.TU.hic_scaffold_10.1675	5.26577e-13	4.86667e-12	Paired amphipathic helix protein Sin3a	Q60520	0	Q60520|SIN3A_MOUSE Paired amphipathic helix protein Sin3a OS=Mus musculus GN=Sin3a PE=1 SV=3	A0A2B4SSN6	0	Paired amphipathic helix protein Sin3a OS=Stylophora pistillata GN=Sin3a PE=4 SV=1	ref|XP_020608566.1|	0	paired amphipathic helix protein Sin3a-like [Orbicella faveolata]	GO:0000776; GO:0005730; GO:0005654; GO:0005634; GO:0016580; GO:0005667; GO:0017053; GO:0003682; GO:0003677; GO:0003700; GO:0032403; GO:0033558; GO:0003723; GO:0001102; GO:0001103; GO:0001106; GO:0003714; GO:0008134; GO:0000976; GO:0002218; GO:0007568; GO:0034613; GO:1903351; GO:0071333; GO:0000183; GO:0006260; GO:0002244; GO:0016575; GO:0001701; GO:0043066; GO:0042754; GO:1901675; GO:1900181; GO:…	GO:0005634; GO:0006355	K11644	K11644	395at6101	0
evm.TU.hic_scaffold_10.1678	4.2278e-05	0.000137996	Myb-like protein L	Q54NA6	2.05e-56	Q54NA6|MYBL_DICDI Myb-like protein L OS=Dictyostelium discoideum GN=mybL PE=3 SV=1	A0A2B4RXW6	0	snRNA-activating protein complex subunit 4 OS=Stylophora pistillata GN=Snapc4 PE=4 SV=1	ref|XP_015774675.1|	0	PREDICTED: uncharacterized protein LOC107352870 [Acropora digitifera]	NA	GO:0003677	K09453	K09453	3874at6101	0
evm.TU.hic_scaffold_10.1682	1.09817e-10	7.8706e-10	Endothelin-converting enzyme 2	O60344	3.23e-75	Endothelin-converting enzyme 2 OS=Homo sapiens GN=ECE2 PE=1 SV=4	A0A2B4RU89	0	Endothelin-converting enzyme 1 OS=Stylophora pistillata GN=Ece1 PE=4 SV=1	gb|PFX21171.1|	0	endothelin-converting enzyme homolog [Stylophora pistillata]	GO:0030659; GO:0000139; GO:0016021; GO:0030658; GO:0046872; GO:0004222; GO:0008168; GO:0007420; GO:0010002; GO:0007267; GO:0007507; GO:0016486	0	K01415	K01415	1476at6101	0
evm.TU.hic_scaffold_10.1688	1.54978e-05	5.47837e-05	Solute carrier family 25 member 44	Q8BGF9	1.01e-74	Q8BGF9|S2544_MOUSE Solute carrier family 25 member 44 OS=Mus musculus GN=Slc25a44 PE=1 SV=1	A0A2B4RTH8	5.49e-176	Solute carrier family 25 member 44 OS=Stylophora pistillata GN=Slc25a44 PE=4 SV=1	ref|XP_015774684.1|	0	PREDICTED: solute carrier family 25 member 44-like [Acropora digitifera]	GO:0031307; GO:0005743; GO:0005739; GO:0022857; GO:0006839	GO:0016021	K15121	K15121	4727at6101	0
evm.TU.hic_scaffold_10.1689	4.43551e-15	4.88829e-14	Selenocysteine insertion sequence-binding protein 2	Q9QX72	2.53e-66	Q9QX72|SEBP2_RAT Selenocysteine insertion sequence-binding protein 2 OS=Rattus norvegicus GN=Secisbp2 PE=1 SV=1	A0A2B4RQW1	9.79e-105	Selenocysteine insertion sequence-binding protein 2 OS=Stylophora pistillata GN=SECISBP2 PE=4 SV=1	ref|XP_015774681.1|	0	PREDICTED: selenocysteine insertion sequence-binding protein 2-like [Acropora digitifera]	GO:0005829; GO:0030529; GO:0005739; GO:0005634; GO:0003730; GO:0043021; GO:0003723; GO:0035368; GO:0008135; GO:2000623; GO:0048666; GO:1904571; GO:0001514; GO:0021756	0	K19539	K19539	12976at6101	0
evm.TU.hic_scaffold_10.169	7.74041e-11	5.6503e-10	V-type proton ATPase subunit e	Q20591	3.4e-09	V-type proton ATPase subunit e OS=Caenorhabditis elegans GN=vha-17 PE=3 SV=2	A0A2B4RZ50	4.53e-13	V-type proton ATPase subunit e OS=Stylophora pistillata GN=vha-17 PE=4 SV=1	ref|XP_020623801.1|	1.24e-20	V-type proton ATPase subunit e-like [Orbicella faveolata]	GO:0043296; GO:0016324; GO:0016021; GO:0033181; GO:0033179; GO:0046961; GO:0015991; GO:0009792; GO:0010172; GO:0060142	GO:0016021; GO:0033179; GO:0015078; GO:0015991	0	K02153	#N/A	#N/A
evm.TU.hic_scaffold_10.1695	4.82407e-05	0.000155748	Annexin A7	Q07076	3.01e-08	Annexin A7 OS=Mus musculus GN=Anxa7 PE=1 SV=2	A0A2B4SSD9	3.24e-18	Annexin A7 OS=Stylophora pistillata GN=ANXA7 PE=4 SV=1	ref|XP_015774698.1|	5.12e-153	PREDICTED: annexin A7-like isoform X2 [Acropora digitifera]	GO:0042584; GO:0005829; GO:0005789; GO:0005635; GO:0005634; GO:0005886; GO:0031982; GO:0005509; GO:0005544; GO:0048306; GO:0005178; GO:0006914; GO:0008283; GO:0006874; GO:0009992; GO:0030855; GO:0007599; GO:0061025; GO:0010629; GO:0008360; GO:0051592; GO:0014070; GO:0009651; GO:0035176	GO:0005509; GO:0005544	0	0	#N/A	#N/A
evm.TU.hic_scaffold_10.1696	6.91929e-05	0.000217229	Annexin A7	P20072	2.69e-113	Annexin A7 OS=Bos taurus GN=ANXA7 PE=1 SV=2	A0A2B4SSD9	3.49e-171	Annexin A7 OS=Stylophora pistillata GN=ANXA7 PE=4 SV=1	ref|XP_015774697.1|	0	PREDICTED: annexin A7-like isoform X1 [Acropora digitifera]	GO:0042584; GO:0005829; GO:0005789; GO:0005635; GO:0005886; GO:0005509; GO:0005544; GO:0048306; GO:0042802; GO:0005178; GO:0006914; GO:0008283; GO:0006874; GO:0009992; GO:0030855; GO:0007599; GO:0010629; GO:0008360; GO:0009651; GO:0035176	GO:0005509; GO:0005544	K17095	K17095	3718at6101	0
evm.TU.hic_scaffold_10.1697	7.52754e-09	4.32955e-08	Guanine nucleotide-binding protein G(I)/G(S)/G(O) subunit gamma-11	P61952	4.08e-13	Guanine nucleotide-binding protein G(I)/G(S)/G(O) subunit gamma-11 OS=Homo sapiens GN=GNG11 PE=1 SV=1	A0A2B4SQW7	2.18e-35	Guanine nucleotide-binding protein G(I)/G(S)/G(O) subunit gamma-11 OS=Stylophora pistillata GN=Gng11 PE=4 SV=1	ref|XP_015774692.1|	4.94e-48	PREDICTED: guanine nucleotide-binding protein G(I)/G(S)/G(O) subunit gamma-11-like [Acropora digitifera]	GO:0005834; GO:0005886; GO:0003924; GO:0004871; GO:0071377; GO:0007186; GO:0007165	GO:0005834; GO:0004871; GO:0007186	K04546	K04546	19964at6101	1.33e-40
evm.TU.hic_scaffold_10.17	0.000172668	0.00050184	Charged multivesicular body protein 3	Q6NRM7	1.87e-84	Q6NRM7|CHMP3_XENLA Charged multivesicular body protein 3 OS=Xenopus laevis GN=chmp3 PE=2 SV=3	A0A2B4SIP2	1.13e-130	Charged multivesicular body protein 3 OS=Stylophora pistillata GN=chmp3 PE=4 SV=1	ref|XP_015762992.1|	8.53e-154	PREDICTED: charged multivesicular body protein 3-like [Acropora digitifera]	GO:0005829; GO:0031902; GO:0015031; GO:0007034	GO:0007034	K12193	K12193	8694at6101	0
evm.TU.hic_scaffold_10.170	1.484e-09	9.2887e-09	RHOMBOID-like protein 12, mitochondrial	Q9FZ81	2.16e-07	RHOMBOID-like protein 12, mitochondrial OS=Arabidopsis thaliana GN=RBL12 PE=2 SV=1	A0A2B4S1I3	6.26e-94	Uncharacterized protein OS=Stylophora pistillata GN=AWC38_SpisGene13056 PE=4 SV=1	ref|XP_015758567.1|	1.42e-148	PREDICTED: uncharacterized protein LOC107337846 [Acropora digitifera]	GO:0016021; GO:0031966; GO:0005739; GO:0004252	GO:0016021; GO:0004252	0	0	7009at6101	0
evm.TU.hic_scaffold_10.1700	0.000152002	0.000448543	Glutamate-rich WD repeat-containing protein 1	Q810D6	6.96e-163	Glutamate-rich WD repeat-containing protein 1 OS=Mus musculus GN=Grwd1 PE=1 SV=2	A0A2B4SSJ1	0	Glutamate-rich WD repeat-containing protein 1 OS=Stylophora pistillata GN=GRWD1 PE=4 SV=1	ref|XP_020606209.1|	0	glutamate-rich WD repeat-containing protein 1-like [Orbicella faveolata]	GO:0005694; GO:0005829; GO:0005730; GO:0005634; GO:0043234; GO:0003682; GO:0003688; GO:0042393; GO:0006260; GO:0006334; GO:0006337	GO:0005634	K14848	K14848	3286at6101	0
evm.TU.hic_scaffold_10.1702	1.23444e-05	4.43206e-05	T-complex protein 1 subunit beta	Q3ZBH0	7.79e-82	T-complex protein 1 subunit beta OS=Bos taurus GN=CCT2 PE=1 SV=3	A0A087Y1G4	6.48e-81	Chaperonin containing TCP1 subunit 2 OS=Poecilia formosa GN=CCT2 PE=3 SV=1	gb|PIO31929.1|	3.48e-84	hypothetical protein AB205_0171860, partial [Rana catesbeiana]	GO:0044297; GO:0005832; GO:0031012; GO:0005874; GO:0043209; GO:0002199; GO:0005524; GO:0044183; GO:0031625; GO:0051082; GO:0006458; GO:0007339; GO:0051086; GO:0051131; GO:0061077; GO:1904851; GO:1904871; GO:0051973; GO:1904874; GO:0032212; GO:0050821; GO:0090666; GO:1901998	GO:0005737; GO:0005524; GO:0051082; GO:0006457	K09494	K09494	1848at6101	0
evm.TU.hic_scaffold_10.1705	0.000173416	0.00050384	Lipase member K	Q5VXJ0	4.18e-106	Lipase member K OS=Homo sapiens GN=LIPK PE=2 SV=2	A0A2B4ST41	0	Lipase member K OS=Stylophora pistillata GN=LIPK PE=4 SV=1	ref|XP_015780785.1|	0	PREDICTED: lysosomal acid lipase/cholesteryl ester hydrolase-like [Acropora digitifera]	GO:0005576; GO:0004465; GO:0070268; GO:0016042	GO:0016788; GO:0016042	0	0	5282at6101	0
evm.TU.hic_scaffold_10.1707	3.77512e-06	1.48052e-05	Lysosomal acid lipase/cholesteryl ester hydrolase	Q4R4S5	1.93e-103	Lysosomal acid lipase/cholesteryl ester hydrolase OS=Macaca fascicularis GN=LIPA PE=2 SV=1	A0A2B4ST41	0	Lipase member K OS=Stylophora pistillata GN=LIPK PE=4 SV=1	ref|XP_015780785.1|	0	PREDICTED: lysosomal acid lipase/cholesteryl ester hydrolase-like [Acropora digitifera]	GO:0005764; GO:0004771; GO:0016042	GO:0016788; GO:0016042	0	0	5282at6101	0
evm.TU.hic_scaffold_10.1710	8.65711e-08	4.32983e-07	28S ribosomal protein S35, mitochondrial	Q2YDF6	2.38e-61	28S ribosomal protein S35, mitochondrial OS=Bos taurus GN=MRPS35 PE=1 SV=1	A7T1L7	1.29e-101	Predicted protein OS=Nematostella vectensis GN=v1g220979 PE=4 SV=1	gb|KXJ18051.1|	4.96e-102	28S ribosomal protein S35, mitochondrial-like [Exaiptasia pallida]	GO:0005743; GO:0005763; GO:0003735; GO:0032543	GO:0005763; GO:0003735	K17413	K17413	14812at6101	0
evm.TU.hic_scaffold_10.1717	0.000109727	0.00033313	Protein transport protein Sec31A	Q3UPL0	0	Protein transport protein Sec31A OS=Mus musculus GN=Sec31a PE=1 SV=2	K1QY85	0	Transport protein Sec31A OS=Crassostrea gigas GN=CGI_10024811 PE=4 SV=1	ref|XP_020606223.1|	0	protein transport protein Sec31A-like [Orbicella faveolata]	GO:0030127; GO:0030134; GO:0005737; GO:0005829; GO:0005783; GO:0070971; GO:0005789; GO:0000139; GO:0043231; GO:0048471; GO:0030120; GO:0048306; GO:0090110; GO:0015031; GO:0051592	0	K14005	K14005	717at6101	0
evm.TU.hic_scaffold_10.1725	0.000205853	0.000589095	AT-rich interactive domain-containing protein 2	E9Q7E2	1.99e-128	AT-rich interactive domain-containing protein 2 OS=Mus musculus GN=Arid2 PE=1 SV=1	A0A2B4RIW4	0	AT-rich interactive domain-containing protein 2 OS=Stylophora pistillata GN=ARID2 PE=4 SV=1	ref|XP_015757259.1|	0	PREDICTED: AT-rich interactive domain-containing protein 2-like [Acropora digitifera]	GO:0005654; GO:0005886; GO:0005667; GO:0003677; GO:0046872; GO:0008134; GO:0060038; GO:0072358; GO:0060982; GO:0016569; GO:0048568; GO:0003007; GO:0042592; GO:0030336; GO:0008285; GO:0006337; GO:0045944; GO:0006351	GO:0005634; GO:0003677; GO:0006355	K11765	K11765	548at6101	0
evm.TU.hic_scaffold_10.1726	6.00762e-09	3.4873e-08	Prosaposin	P26779	7.12e-47	Prosaposin OS=Bos taurus GN=PSAP PE=1 SV=3	A0A2B4RGL4	1.31e-147	Prosaposin OS=Stylophora pistillata GN=PSAP PE=4 SV=1	ref|XP_015757258.1|	0	PREDICTED: prosaposin-like [Acropora digitifera]	GO:0005737; GO:0005615; GO:0005764; GO:0008047; GO:0001664; GO:0007193; GO:0060742; GO:0060736; GO:0019216; GO:0006665	GO:0005764; GO:0006665	K12382	K12382	5745at6101	0
evm.TU.hic_scaffold_10.1731	9.81374e-06	3.57881e-05	Dihydrofolate reductase	P00377	3.43e-50	Dihydrofolate reductase OS=Sus scrofa GN=DHFR PE=1 SV=1	A0A2B4S0X7	2.02e-92	Dihydrofolate reductase OS=Stylophora pistillata GN=DHFR PE=4 SV=1	ref|XP_020608489.1|	9.39e-99	dihydrofolate reductase-like isoform X1 [Orbicella faveolata]	GO:0005737; GO:0005739; GO:0004146; GO:0008144; GO:0003729; GO:0050661; GO:0006545; GO:0009165; GO:0006730; GO:0031427; GO:0046654; GO:0046653	GO:0004146; GO:0050661; GO:0006545; GO:0009165; GO:0046654	K00287	K00287	9225at6101	0
evm.TU.hic_scaffold_10.1744	6.55913e-08	3.32667e-07	uncharacterized protein LOC110054092	NA	NA	NA	A0A0G1NYT0	5.19e-06	Uncharacterized protein OS=Candidatus Magasanikbacteria bacterium GW2011_GWA2_46_17 GN=UX39_C0026G0004 PE=4 SV=1	ref|XP_020616086.1|	0	uncharacterized protein LOC110054092 [Orbicella faveolata]	NA	0	0	0	#N/A	#N/A
evm.TU.hic_scaffold_10.1747	2.96635e-06	1.17778e-05	PREDICTED: uncharacterized protein LOC107329714	NA	NA	NA	A0A2B4SR48	2.07e-135	Uncharacterized protein OS=Stylophora pistillata GN=AWC38_SpisGene2026 PE=4 SV=1	ref|XP_015749870.1|	0	PREDICTED: uncharacterized protein LOC107329714 [Acropora digitifera]	NA	0	0	0	17395at6101	0
evm.TU.hic_scaffold_10.1748	1.85704e-06	7.60308e-06	Guanidinoacetate N-methyltransferase	Q71N41	7.48e-94	Guanidinoacetate N-methyltransferase OS=Danio rerio GN=gamt PE=2 SV=2	A0A2B4RY55	4.48e-111	Guanidinoacetate N-methyltransferase A OS=Stylophora pistillata GN=gamt-a PE=4 SV=1	ref|XP_015757244.1|	1.21e-133	PREDICTED: guanidinoacetate N-methyltransferase A-like isoform X1 [Acropora digitifera]	GO:0005737; GO:0005634; GO:0030731; GO:0006601; GO:0046498; GO:0046500	GO:0008168	K00542	K00542	5834at6101	0
evm.TU.hic_scaffold_10.1751	0.00014779	0.000437409	E3 ubiquitin-protein ligase MYLIP	Q8WY64	3.31e-76	E3 ubiquitin-protein ligase MYLIP OS=Homo sapiens GN=MYLIP PE=1 SV=2	A0A2B4SHK6	0	E3 ubiquitin-protein ligase MYLIP OS=Stylophora pistillata GN=MYLIP PE=4 SV=1	ref|XP_015757239.1|	0	PREDICTED: E3 ubiquitin-protein ligase MYLIP-like [Acropora digitifera]	GO:0005829; GO:0005622; GO:0005886; GO:0008092; GO:0046872; GO:0061630; GO:0004842; GO:0042632; GO:0032802; GO:0006928; GO:0010989; GO:0007399; GO:0045732; GO:0031648; GO:0000209; GO:0016567; GO:0042787; GO:0032803	GO:0005856; GO:0016874	K10637	K10637	2937at6101	0
evm.TU.hic_scaffold_10.1752	1.85119e-10	1.2802e-09	BLOC-1-related complex subunit 5	Q5ZJA9	1.99e-43	BLOC-1-related complex subunit 5 OS=Gallus gallus GN=BORCS5 PE=2 SV=1	A0A2B4SHW8	8.6e-72	Loss of heterozygosity 12 chromosomal region 1 protein-like OS=Stylophora pistillata GN=Loh12cr1 PE=4 SV=1	ref|XP_015757238.1|	8.83e-146	PREDICTED: loss of heterozygosity 12 chromosomal region 1 protein homolog [Acropora digitifera]	GO:0099078; GO:0098574; GO:0031224; GO:0032418; GO:0072384	GO:0032418	K20819	K20819	9230at6101	0
evm.TU.hic_scaffold_10.1754	0.000152242	0.000449172	WASH complex subunit 3	Q5RGJ6	5.57e-66	WASH complex subunit 3 OS=Danio rerio GN=washc3 PE=2 SV=1	A0A2B4SDW7	6.76e-79	WASH complex subunit CCDC53 OS=Stylophora pistillata GN=ccdc53 PE=4 SV=1	ref|XP_015757233.1|	1.96e-147	PREDICTED: WASH complex subunit CCDC53-like [Acropora digitifera]	GO:0071203	GO:0071203	K18463	K18463	9229at6101	0
evm.TU.hic_scaffold_10.1756	7.98234e-06	2.96647e-05	Bcl-2-like protein 2	Q92843	1.33e-31	Bcl-2-like protein 2 OS=Homo sapiens GN=BCL2L2 PE=1 SV=2	B7SB93	2.83e-135	Bcl-like protein OS=Acropora millepora PE=2 SV=1	gb|ABX61040.1|	4.38e-135	Bcl-like protein [Acropora millepora]	GO:0097136; GO:0005829; GO:0070062; GO:0005741; GO:0051400; GO:0097718; GO:0042802; GO:0046982; GO:0042803; GO:0097192; GO:0008630; GO:0043066; GO:2001243; GO:0060011; GO:0007283	GO:0016021; GO:0042981	K02163	K02163	8459at6101	0
evm.TU.hic_scaffold_10.1759	6.72322e-10	4.36122e-09	Sodium- and chloride-dependent glycine transporter 2	Q761V0	0	Sodium- and chloride-dependent glycine transporter 2 OS=Mus musculus GN=Slc6a5 PE=1 SV=1	A0A2B4SG87	0	Sodium-and chloride-dependent glycine transporter 2 OS=Stylophora pistillata GN=Slc6a5 PE=4 SV=1	ref|XP_015757192.1|	0	PREDICTED: sodium- and chloride-dependent betaine transporter-like [Acropora digitifera]	GO:0005887; GO:0005886; GO:0015375; GO:0046872; GO:0036233; GO:0060012	GO:0016021; GO:0005328	K05034	K05034	1382at6101	0
evm.TU.hic_scaffold_10.1765	4.60061e-11	3.44588e-10	PREDICTED: uncharacterized protein LOC107336671	NA	NA	NA	NA	NA	NA	ref|XP_015757226.1|	2.03e-158	PREDICTED: uncharacterized protein LOC107336671 [Acropora digitifera]	NA	NA	0	0	#N/A	#N/A
evm.TU.hic_scaffold_10.1768	2.42572e-12	2.08288e-11	hypothetical protein	NA	NA	NA	NA	NA	NA	ref|XP_015757223.1|	1.33e-43	PREDICTED: uncharacterized protein LOC107336667 [Acropora digitifera]	NA	NA	0	0	#N/A	#N/A
evm.TU.hic_scaffold_10.177	4.30579e-15	4.74841e-14	Fumarylacetoacetate hydrolase domain-containing protein 2	Q6GLT8	9.61e-144	Fumarylacetoacetate hydrolase domain-containing protein 2 OS=Xenopus laevis GN=fahd2 PE=2 SV=1	A0A2B4S0W2	0	Fumarylacetoacetate hydrolase domain-containing protein 2 OS=Stylophora pistillata GN=fahd2 PE=4 SV=1	ref|XP_015758569.1|	0	PREDICTED: fumarylacetoacetate hydrolase domain-containing protein 2-like [Acropora digitifera]	GO:0016787; GO:0046872; GO:0008152	GO:0016787; GO:0008152	0	0	4300at6101	0
evm.TU.hic_scaffold_10.1775	3.55183e-13	3.32546e-12	Small nuclear ribonucleoprotein E	Q7ZUG0	3.5e-51	Small nuclear ribonucleoprotein E OS=Danio rerio GN=snrpe PE=3 SV=1	A0A2B4SHU2	5.2e-59	Small nuclear ribonucleoprotein E OS=Stylophora pistillata GN=snrpe PE=4 SV=1	ref|XP_020601956.1|	2.54e-59	small nuclear ribonucleoprotein E-like [Orbicella faveolata]	GO:0005829; GO:0034709; GO:0034715; GO:0071011; GO:0034719; GO:0005685; GO:0005686; GO:0005687; GO:0046540; GO:0005682; GO:0003723; GO:0000387	GO:0005681; GO:0019013; GO:0000398	K11097	K11097	10010at6101	0
evm.TU.hic_scaffold_10.1779	8.2334e-12	6.67095e-11	Nucleoside diphosphate kinase homolog 5	P56597	1.55e-97	Nucleoside diphosphate kinase homolog 5 OS=Homo sapiens GN=NME5 PE=1 SV=1	A0A2B4SG78	1.07e-147	Nucleoside diphosphate kinase-like 5 OS=Stylophora pistillata GN=NME5 PE=4 SV=1	gb|PFX28053.1|	1.66e-147	nucleoside diphosphate kinase homolog 5-like [Stylophora pistillata]	GO:0005622; GO:0036126; GO:0004550; GO:0060271; GO:0006241; GO:0003351; GO:0006183; GO:1902176; GO:0009116; GO:0007286; GO:0007283; GO:0006228; GO:0021591	GO:0004550; GO:0006241; GO:0006183; GO:0006228	K20790	K20790	6515at6101	0
evm.TU.hic_scaffold_10.1782	0.000175792	0.000509869	WD repeat-containing protein 87	Q6ZQQ6	4.3e-36	WD repeat-containing protein 87 OS=Homo sapiens GN=WDR87 PE=1 SV=3	A0A2B4SBI5	0	Katanin p80 WD40 repeat-containing subunit B1 OS=Stylophora pistillata GN=katnb1 PE=4 SV=1	ref|XP_015748136.1|	0	PREDICTED: uncharacterized protein LOC107327930 [Acropora digitifera]	0	0	0	0	3623at6101	0
evm.TU.hic_scaffold_10.1788	9.93138e-16	1.1682e-14	Actin-related protein 6	Q9GZN1	0	Actin-related protein 6 OS=Homo sapiens GN=ACTR6 PE=1 SV=1	A0A2B4SHQ4	0	Actin-related protein 6 OS=Stylophora pistillata GN=Actr6 PE=4 SV=1	gb|PFX28067.1|	0	actin-related protein 6-like [Stylophora pistillata]	GO:0005737; GO:0005856; GO:0005634; GO:0006338	GO:0005634; GO:0006338	K11662	K11662	3344at6101	0
evm.TU.hic_scaffold_10.1789	2.36237e-05	8.0422e-05	Sushi, von Willebrand factor type A, EGF and pentraxin domain-containing protein 1	P0C6B8	7.8e-26	Sushi, von Willebrand factor type A, EGF and pentraxin domain-containing protein 1 OS=Rattus norvegicus GN=Svep1 PE=1 SV=1	A0A2B4RB74	0	CD209 antigen-like protein E OS=Stylophora pistillata GN=Cd209e PE=4 SV=1	ref|XP_015748140.1|	0	PREDICTED: uncharacterized protein LOC107327932 [Acropora digitifera]	GO:0005737; GO:0005615; GO:0016020; GO:0005509; GO:0003682; GO:0007155	0	K06051	K06051	11407at6101	0
evm.TU.hic_scaffold_10.1792	2.23777e-05	7.64413e-05	26S proteasome non-ATPase regulatory subunit 13	Q5E964	5.24e-142	26S proteasome non-ATPase regulatory subunit 13 OS=Bos taurus GN=PSMD13 PE=2 SV=1	A0A2B4RNV5	0	26S proteasome non-ATPase regulatory subunit 13 OS=Stylophora pistillata GN=PSMD13 PE=4 SV=1	ref|XP_020601968.1|	0	26S proteasome non-ATPase regulatory subunit 13-like [Orbicella faveolata]	GO:0005829; GO:0005634; GO:0022624; GO:0008541; GO:0005198; GO:0043248; GO:0006511	GO:0000502	K03039	K03039	3851at6101	0
evm.TU.hic_scaffold_10.1803	0.000118881	0.000358419	Protein phosphatase 1 regulatory subunit 12A	O14974	2.02e-99	Protein phosphatase 1 regulatory subunit 12A OS=Homo sapiens GN=PPP1R12A PE=1 SV=1	A7RXV8	4.7e-145	Predicted protein OS=Nematostella vectensis GN=v1g203767 PE=4 SV=1	ref|XP_015764541.1|	0	PREDICTED: protein phosphatase 1 regulatory subunit 12A-like [Acropora digitifera]	GO:0031672; GO:0015629; GO:0005813; GO:0043292; GO:0005829; GO:0005925; GO:0000776; GO:0005654; GO:0072357; GO:0030018; GO:0071889; GO:0004857; GO:0019208; GO:0019901; GO:0004871; GO:0035690; GO:0007098; GO:0000086; GO:0000278; GO:0043086; GO:0035508; GO:0045944; GO:0006470; GO:0030155; GO:0035507; GO:0046822	0	K06270	K06270	13102at6101	0
evm.TU.hic_scaffold_10.1809	1.84363e-09	1.14008e-08	Glutathione hydrolase 1 proenzyme	P07314	3.13e-116	Glutathione hydrolase 1 proenzyme OS=Rattus norvegicus GN=Ggt1 PE=1 SV=4	A7RJD1	1.28e-174	Predicted protein (Fragment) OS=Nematostella vectensis GN=v1g83635 PE=4 SV=1	ref|XP_015764511.1|	0	PREDICTED: gamma-glutamyltranspeptidase 1-like isoform X1 [Acropora digitifera]	GO:0070062; GO:0005615; GO:0005887; GO:0005886; GO:0031982; GO:0036374; GO:0102953; GO:0103068; GO:0002951; GO:0000048; GO:0016755; GO:0007568; GO:0006520; GO:0034599; GO:0019344; GO:0006631; GO:0006536; GO:0006750; GO:0006751; GO:1901750; GO:0031179; GO:0006508; GO:0002682; GO:0050727; GO:0032355; GO:0032496; GO:0034612; GO:0007283; GO:0031638	GO:0016021; GO:0036374; GO:0006751	K18592	K18592	4422at6101	0
evm.TU.hic_scaffold_10.1812	2.04804e-06	8.32875e-06	2',3'-cyclic-nucleotide 3'-phosphodiesterase	P13233	1.39e-40	2',3'-cyclic-nucleotide 3'-phosphodiesterase OS=Rattus norvegicus GN=Cnp PE=1 SV=2	A0A2B4SKJ0	2.71e-128	2',3'-cyclic-nucleotide 3'-phosphodiesterase OS=Stylophora pistillata GN=CNP PE=4 SV=1	ref|XP_015764508.1|	0	PREDICTED: 2',3'-cyclic-nucleotide 3'-phosphodiesterase-like isoform X1 [Acropora digitifera]	GO:0042995; GO:0005737; GO:0005829; GO:0070062; GO:0005615; GO:0042470; GO:0016020; GO:0005874; GO:0005902; GO:0005743; GO:0005741; GO:0043209; GO:0035748; GO:0035749; GO:0005654; GO:0048471; GO:0005886; GO:0031143; GO:0004113; GO:0030551; GO:0003723; GO:0008344; GO:0007568; GO:0007409; GO:0009214; GO:0030900; GO:0000226; GO:0048709; GO:0046902; GO:0032496; GO:0009636; GO:0021762	GO:0016021; GO:0004113; GO:0009214	K01121	K01121	6266at6101	0
evm.TU.hic_scaffold_10.1813	3.96398e-11	2.9809e-10	Anoctamin-5	Q75V66	0	Anoctamin-5 OS=Homo sapiens GN=ANO5 PE=1 SV=1	Q1AP36	0	Anoctamin (Fragment) OS=Strongylocentrotus purpuratus PE=2 SV=1	ref|XP_020601882.1|	0	anoctamin-4-like isoform X1 [Orbicella faveolata]	GO:0005789; GO:0016021; GO:0005622; GO:0005886; GO:0031982; GO:0005229; GO:0046983; GO:0006821; GO:0034220	GO:0016021; GO:0046983	K19499	K19499	12672at6101	0
evm.TU.hic_scaffold_10.1815	0.000118868	0.000358419	Calcyphosin-2	Q9BXY5	4.03e-61	Calcyphosin-2 OS=Homo sapiens GN=CAPS2 PE=2 SV=2	M3XK94	3.47e-70	Calcyphosine 2 OS=Latimeria chalumnae GN=CAPS2 PE=4 SV=1	ref|XP_022806492.1|	0	calcyphosin-2-like [Stylophora pistillata]	GO:0005509; GO:0005432; GO:0055074	GO:0005509	0	0	12797at6101	0
evm.TU.hic_scaffold_10.1817	7.52819e-06	2.81001e-05	PREDICTED: uncharacterized protein LOC107343477, partial	NA	NA	NA	A0A2B4SBH1	2.29e-72	Uncharacterized protein OS=Stylophora pistillata GN=AWC38_SpisGene9566 PE=4 SV=1	ref|XP_015764531.1|	1.24e-160	PREDICTED: uncharacterized protein LOC107343477, partial [Acropora digitifera]	NA	0	0	0	14997at6101	0
evm.TU.hic_scaffold_10.1818	3.5471e-12	2.99121e-11	Metabotropic glutamate receptor 3	NA	NA	NA	A0A2B4S9L1	1.18e-96	Metabotropic glutamate receptor 3 OS=Stylophora pistillata GN=Grm3 PE=4 SV=1	ref|XP_015764500.1|	0	PREDICTED: uncharacterized protein LOC107343447 isoform X1 [Acropora digitifera]	NA	GO:0016021; GO:0005886; GO:0005524; GO:0004930; GO:0004383; GO:0004672	0	0	14997at6101	0
evm.TU.hic_scaffold_10.182	7.14552e-05	0.000223999	PREDICTED: uncharacterized protein LOC107337854	NA	NA	NA	NA	NA	NA	ref|XP_015758576.1|	1.56e-63	PREDICTED: uncharacterized protein LOC107337854 [Acropora digitifera]	NA	NA	0	0	#N/A	#N/A
evm.TU.hic_scaffold_10.1826	1.02611e-22	1.99684e-21	Werner syndrome ATP-dependent helicase	Q14191	1.59e-47	Q14191|WRN_HUMAN Werner syndrome ATP-dependent helicase OS=Homo sapiens GN=WRN PE=1 SV=2	A0A1X7UF73	9.33e-70	Uncharacterized protein OS=Amphimedon queenslandica PE=4 SV=1	ref|XP_015755247.1|	0	PREDICTED: mediator of RNA polymerase II transcription subunit 34-like [Acropora digitifera]	GO:0005813; GO:0000781; GO:0005737; GO:0043005; GO:0016607; GO:0005730; GO:0005654; GO:0005657; GO:0043138; GO:0008408; GO:0070337; GO:1905773; GO:0005524; GO:0043140; GO:0004003; GO:0016887; GO:0000405; GO:0003682; GO:0003677; GO:0003678; GO:0004527; GO:0061749; GO:0000400; GO:0009378; GO:0051880; GO:0004386; GO:0000287; GO:0030145; GO:0032403; GO:0042803; GO:0061821; GO:0061849; GO:0000403; GO:…	GO:0005524; GO:0008026; GO:0003676; GO:0006310	0	0	12879at6101	0
evm.TU.hic_scaffold_10.1827	0.000198333	0.000569402	PREDICTED: uncharacterized protein LOC107334790	NA	NA	NA	A0A2B4S3Z1	2.29e-143	Uncharacterized protein OS=Stylophora pistillata GN=AWC38_SpisGene12255 PE=4 SV=1	ref|XP_015755246.1|	0	PREDICTED: uncharacterized protein LOC107334790 [Acropora digitifera]	NA	0	0	0	556at6101	0
evm.TU.hic_scaffold_10.1828	3.47809e-71	3.77908e-69	hypothetical protein AC249_AIPGENE12873	NA	NA	NA	A0A2B4R700	1.58e-165	Uncharacterized protein OS=Stylophora pistillata GN=AWC38_SpisGene23913 PE=4 SV=1	gb|KXJ08828.1|	0	hypothetical protein AC249_AIPGENE12873 [Exaiptasia pallida]	NA	0	0	0	#N/A	#N/A
evm.TU.hic_scaffold_10.1829	6.76381e-07	2.97012e-06	hypothetical protein AC249_AIPGENE12873	NA	NA	NA	A0A2B4R700	1.58e-165	Uncharacterized protein OS=Stylophora pistillata GN=AWC38_SpisGene23913 PE=4 SV=1	gb|KXJ08828.1|	0	hypothetical protein AC249_AIPGENE12873 [Exaiptasia pallida]	NA	0	0	0	12613at6101	0
evm.TU.hic_scaffold_10.1835	2.62065e-11	2.00814e-10	Transmembrane protein 79	Q5E9U3	2.34e-10	Q5E9U3|TMM79_BOVIN Transmembrane protein 79 OS=Bos taurus GN=TMEM79 PE=2 SV=1	A7RGN0	1.2e-41	Predicted protein OS=Nematostella vectensis GN=v1g238109 PE=4 SV=1	ref|XP_020628370.1|	2.69e-51	transmembrane protein 79-like [Orbicella faveolata]	GO:0016021; GO:0005765; GO:0032588; GO:0042802; GO:0070268; GO:0042335; GO:0002070; GO:0061436; GO:0031069; GO:0045684; GO:0045055	GO:0016021; GO:0032588; GO:0070268; GO:0061436	0	0	10735at6101	8.59e-35
evm.TU.hic_scaffold_10.1837	6.29928e-20	1.02371e-18	hypothetical protein	NA	NA	NA	NA	NA	NA	NA	NA	NA	NA	NA	0	0	#N/A	#N/A
evm.TU.hic_scaffold_10.1838	0.000157376	0.00046239	hypothetical protein	NA	NA	NA	NA	NA	NA	NA	NA	NA	NA	NA	0	0	#N/A	#N/A
evm.TU.hic_scaffold_10.184	4.45129e-14	4.49907e-13	Putative aminopeptidase W07G4.4	Q27245	1.82e-137	Putative aminopeptidase W07G4.4 OS=Caenorhabditis elegans GN=lap-2 PE=3 SV=1	A7SGM8	0	Predicted protein OS=Nematostella vectensis GN=v1g189660 PE=4 SV=1	ref|XP_015758570.1|	0	PREDICTED: putative aminopeptidase W07G4.4 [Acropora digitifera]	GO:0005737; GO:0004177; GO:0030145; GO:0008235	GO:0005737; GO:0004177; GO:0030145; GO:0008235	K01255	K01255	3455at6101	0
evm.TU.hic_scaffold_10.1840	0.000230827	0.000654485	hypothetical protein	NA	NA	NA	NA	NA	NA	ref|XP_015764488.1|	1.13e-14	PREDICTED: uncharacterized protein DDB_G0290685-like isoform X1 [Acropora digitifera]	NA	NA	0	0	#N/A	#N/A
evm.TU.hic_scaffold_10.1842	1.00423e-06	4.27895e-06	Staphylococcal nuclease domain-containing protein 1	Q5REU4	0	Q5REU4|SND1_PONAB Staphylococcal nuclease domain-containing protein 1 OS=Pongo abelii GN=SND1 PE=2 SV=1	A0A2B4SLK2	0	Uncharacterized protein OS=Stylophora pistillata GN=AWC38_SpisGene4978 PE=4 SV=1	ref|XP_020628332.1|	0	staphylococcal nuclease domain-containing protein 1-like [Orbicella faveolata]	GO:0042470; GO:0005634; GO:0016442; GO:0004518; GO:0003676; GO:0031047; GO:0006355; GO:0006351	GO:0016442; GO:0031047	K15979	K15979	616at6101	0
evm.TU.hic_scaffold_10.185	0.000340668	0.000932094	Putative aminopeptidase W07G4.4	Q27245	5.61e-141	Putative aminopeptidase W07G4.4 OS=Caenorhabditis elegans GN=lap-2 PE=3 SV=1	A7SGM8	0	Predicted protein OS=Nematostella vectensis GN=v1g189660 PE=4 SV=1	ref|XP_015758570.1|	0	PREDICTED: putative aminopeptidase W07G4.4 [Acropora digitifera]	GO:0005737; GO:0004177; GO:0030145; GO:0008235	GO:0005737; GO:0004177; GO:0030145; GO:0008235	K01255	K01255	3455at6101	0
evm.TU.hic_scaffold_10.1851	7.39812e-67	6.92807e-65	GTPase IMAP family member 4	Q9NUV9	5.97e-15	Q9NUV9|GIMA4_HUMAN GTPase IMAP family member 4 OS=Homo sapiens GN=GIMAP4 PE=1 SV=1	A0A1S3QIF7	8.74e-16	GTPase IMAP family member 7-like isoform X2 OS=Salmo salar GN=LOC106592320 PE=4 SV=1	ref|XP_015770755.1|	3e-105	PREDICTED: GTPase IMAP family member 4-like [Acropora digitifera]	GO:0005829; GO:0005525	GO:0005525	0	0	17407at6101	0
evm.TU.hic_scaffold_10.1852	7.67821e-13	6.97458e-12	Immune-associated nucleotide-binding protein 9	F4HT21	8.07e-07	F4HT21|IAN9_ARATH Immune-associated nucleotide-binding protein 9 OS=Arabidopsis thaliana GN=IAN9 PE=2 SV=1	Q0V951	4.19e-11	Zgc:152753 OS=Danio rerio GN=zgc:152753 PE=2 SV=1	ref|XP_015770734.1|	4.67e-162	PREDICTED: GTPase IMAP family member 7-like [Acropora digitifera]	GO:0005525	GO:0005525	0	0	#N/A	#N/A
evm.TU.hic_scaffold_10.1853	9.34216e-09	5.3013e-08	GTPase IMAP family member 4	Q9NUV9	4.26e-18	Q9NUV9|GIMA4_HUMAN GTPase IMAP family member 4 OS=Homo sapiens GN=GIMAP4 PE=1 SV=1	W5K4V0	7.44e-19	Uncharacterized protein OS=Astyanax mexicanus PE=4 SV=1	ref|XP_015770755.1|	4.75e-127	PREDICTED: GTPase IMAP family member 4-like [Acropora digitifera]	GO:0005829; GO:0005525	GO:0005525	0	0	17407at6101	0
evm.TU.hic_scaffold_10.1854	2.56158e-06	1.02524e-05	hypothetical protein AWC38_SpisGene4969	NA	NA	NA	A0A2B4SN30	9.38e-21	Uncharacterized protein OS=Stylophora pistillata GN=AWC38_SpisGene4969 PE=4 SV=1	gb|PFX30280.1|	1.45e-20	hypothetical protein AWC38_SpisGene4969 [Stylophora pistillata]	NA	0	0	0	#N/A	#N/A
evm.TU.hic_scaffold_10.186	5.09762e-22	9.51592e-21	Proline-rich protein 5	P85299	5.59e-41	Proline-rich protein 5 OS=Homo sapiens GN=PRR5 PE=1 SV=1	A0A2B4RI77	2.63e-158	Proline-rich protein 5 OS=Stylophora pistillata GN=PRR5 PE=4 SV=1	ref|XP_015758571.1|	0	PREDICTED: proline-rich protein 5-like [Acropora digitifera]	GO:0005829; GO:0031932; GO:0032148; GO:0007049; GO:0014068; GO:0038203	0	K20411	K20411	5783at6101	0
evm.TU.hic_scaffold_10.1862	2.53414e-05	8.58559e-05	hypothetical protein C014-E10	NA	NA	NA	B7T148	1.6e-150	Uncharacterized protein OS=Acropora millepora PE=2 SV=1	gb|ACJ64668.1|	2.48e-150	hypothetical protein C014-E10 [Acropora millepora]	NA	0	0	0	17535at6101	0
evm.TU.hic_scaffold_10.1864	4.01162e-06	1.5682e-05	hypothetical protein	NA	NA	NA	NA	NA	NA	NA	NA	NA	NA	NA	0	0	#N/A	#N/A
evm.TU.hic_scaffold_10.187	1.10817e-21	2.01973e-20	Ubiquitin domain-containing protein 2	Q8WUN7	2.69e-91	Ubiquitin domain-containing protein 2 OS=Homo sapiens GN=UBTD2 PE=1 SV=2	A0A2B4RE98	6.58e-145	Ubiquitin domain-containing protein 2 OS=Stylophora pistillata GN=Ubtd2 PE=4 SV=1	ref|XP_015758577.1|	8.53e-171	PREDICTED: ubiquitin domain-containing protein 2-like [Acropora digitifera]	GO:0005737; GO:0043130	GO:0043130	0	0	6198at6101	0
evm.TU.hic_scaffold_10.1870	6.77987e-05	0.000213326	Apolipoprotein L3	NA	NA	NA	A0A2B4SM97	1.81e-10	Apolipoprotein L3 OS=Stylophora pistillata GN=APOL3 PE=4 SV=1	ref|XP_015770745.1|	3.35e-108	PREDICTED: uncharacterized protein LOC107349158 [Acropora digitifera]	NA	GO:0005576; GO:0016021; GO:0008289; GO:0006869; GO:0042157	0	0	17866at6101	0
evm.TU.hic_scaffold_10.1875	9.61726e-07	4.10921e-06	hypothetical protein	NA	NA	NA	NA	NA	NA	NA	NA	NA	NA	NA	0	0	#N/A	#N/A
evm.TU.hic_scaffold_10.1876	3.62721e-14	3.70592e-13	Ufm1-specific protease 1	Q9CZP0	6.26e-56	Q9CZP0|UFSP1_MOUSE Ufm1-specific protease 1 OS=Mus musculus GN=Ufsp1 PE=1 SV=1	A0A2B4RHL3	1.14e-102	Ufm1-specific protease 1 OS=Stylophora pistillata GN=Ufsp1 PE=4 SV=1	ref|XP_020606204.1|	7.65e-115	ufm1-specific protease 1-like [Orbicella faveolata]	GO:0016790; GO:0071567	GO:0071567	0	0	8338at6101	0
evm.TU.hic_scaffold_10.188	2.00818e-22	3.83318e-21	Erythroid differentiation-related factor 1	Q5R9R1	0	Erythroid differentiation-related factor 1 OS=Pongo abelii GN=EDRF1 PE=2 SV=1	A0A2B4RGK5	0	Erythroid differentiation-related factor 1 OS=Stylophora pistillata GN=Edrf1 PE=4 SV=1	ref|XP_015758533.1|	0	PREDICTED: erythroid differentiation-related factor 1-like [Acropora digitifera]	GO:0005634; GO:0006355; GO:0006351	GO:0003908; GO:0006281	0	0	622at6101	0
evm.TU.hic_scaffold_10.1881	4.87252e-07	2.17626e-06	Protein prune homolog 2	Q8WUY3	4.31e-49	Q8WUY3|PRUN2_HUMAN Protein prune homolog 2 OS=Homo sapiens GN=PRUNE2 PE=1 SV=3	A0A2B4SM53	0	Protein prune-like 2 OS=Stylophora pistillata GN=PRUNE2 PE=4 SV=1	ref|XP_020616135.1|	0	protein prune homolog 2-like [Orbicella faveolata]	GO:0005737; GO:0046872; GO:0016462; GO:0006915	0	K18449	K18449	12014at6101	0
evm.TU.hic_scaffold_10.1882	1.96511e-05	6.80739e-05	AP-3 complex subunit sigma-1	Q2YDH6	7.78e-81	AP-3 complex subunit sigma-1 OS=Bos taurus GN=AP3S1 PE=2 SV=1	A7S1Q2	7.19e-97	Predicted protein OS=Nematostella vectensis GN=v1g101020 PE=4 SV=1	ref|XP_020616137.1|	4.28e-114	AP-3 complex subunit sigma-1-like [Orbicella faveolata]	GO:1904115; GO:0030659; GO:0005794; GO:0030117; GO:0008565; GO:0008089; GO:0048490; GO:0006886	GO:0030117; GO:0008565; GO:0006886; GO:0016192	K12399	K12399	7364at6101	0
evm.TU.hic_scaffold_10.1883	3.79564e-05	0.000124731	Calcyclin-binding protein	Q6AYK6	5.53e-49	Calcyclin-binding protein OS=Rattus norvegicus GN=Cacybp PE=1 SV=1	A0A2B4SMF2	2.07e-86	AP-3 complex subunit sigma-2 OS=Stylophora pistillata GN=AP3S2 PE=4 SV=1	ref|XP_015768753.1|	3.58e-163	PREDICTED: calcyclin-binding protein-like [Acropora digitifera]	GO:0030877; GO:0044297; GO:0005737; GO:0005829; GO:0070062; GO:0043005; GO:0005641; GO:0005654; GO:0005634; GO:0019005; GO:0019904; GO:0042803; GO:0031625; GO:0007568; GO:0055007; GO:0071277; GO:1990830; GO:0007507; GO:0060548; GO:0045740; GO:0060416	GO:0030117; GO:0008565; GO:0006886; GO:0016192	K04507	K04507	7976at6101	0
evm.TU.hic_scaffold_10.1884	1.36161e-05	4.85778e-05	Alpha-mannosidase 2	Q16706	0	Alpha-mannosidase 2 OS=Homo sapiens GN=MAN2A1 PE=1 SV=2	A0A2B4SFW7	0	Alpha-mannosidase 2x OS=Stylophora pistillata GN=MAN2A2 PE=4 SV=1	ref|XP_015768744.1|	0	PREDICTED: alpha-mannosidase 2-like [Acropora digitifera]	GO:0005801; GO:0070062; GO:0005797; GO:0000139; GO:0016021; GO:0016020; GO:0004559; GO:0030246; GO:0016799; GO:0004572; GO:0046872; GO:0001701; GO:0001889; GO:0048286; GO:0006013; GO:0007005; GO:0006491; GO:0050769; GO:0006517; GO:0006486; GO:0007585; GO:0060042; GO:0007033	GO:0004559; GO:0030246; GO:0046872; GO:0006013	K01231	K01231	852at6101	0
evm.TU.hic_scaffold_10.1893	8.38391e-07	3.6326e-06	Centrosomal protein of 152 kDa	Q498G2	3.84e-69	Centrosomal protein of 152 kDa OS=Xenopus laevis GN=cep152 PE=2 SV=1	A0A2B4SIA7	0	Centrosomal protein of 152 kDa OS=Stylophora pistillata GN=cep152 PE=4 SV=1	ref|XP_015768766.1|	0	PREDICTED: centrosomal protein of 152 kDa-like [Acropora digitifera]	GO:0005814; GO:0098536; GO:0000242; GO:0030030; GO:0007099; GO:0098535	GO:0098536; GO:0005815; GO:0007099; GO:0098535	K16728	K16728	3919at6101	0
evm.TU.hic_scaffold_10.1894	1.03236e-06	4.38704e-06	PREDICTED: uncharacterized protein LOC107347394	NA	NA	NA	A0A2B4SM73	1.59e-27	Uncharacterized protein OS=Stylophora pistillata GN=AWC38_SpisGene5651 PE=4 SV=1	ref|XP_015768770.1|	6.15e-139	PREDICTED: uncharacterized protein LOC107347394 [Acropora digitifera]	NA	0	0	0	17627at6101	0
evm.TU.hic_scaffold_10.19	4.55331e-11	3.41196e-10	Coiled-coil domain-containing protein 125	Q86Z20	1.5e-18	Q86Z20|CC125_HUMAN Coiled-coil domain-containing protein 125 OS=Homo sapiens GN=CCDC125 PE=1 SV=2	A0A2B4SEW6	9.37e-140	Coiled-coil domain-containing protein 125 OS=Stylophora pistillata GN=Ccdc125 PE=4 SV=1	ref|XP_015762990.1|	0	PREDICTED: coiled-coil domain-containing protein 125-like [Acropora digitifera]	GO:0005737; GO:0090630; GO:2000146; GO:0035024	GO:2000145	0	0	5569at6101	0
evm.TU.hic_scaffold_10.1903	3.52478e-244	5.43136e-241	hypothetical protein	NA	NA	NA	NA	NA	NA	NA	NA	NA	NA	NA	0	0	#N/A	#N/A
evm.TU.hic_scaffold_10.1904	1.20757e-70	1.29546e-68	RNMT-activating mini protein	NA	NA	NA	A0A2B4RYB9	1.02e-42	RNMT-activating mini protein OS=Stylophora pistillata GN=FAM103A1 PE=4 SV=1	ref|XP_020616221.1|	1.09e-47	RNMT-activating mini protein-like [Orbicella faveolata]	NA	GO:0005845; GO:0003723; GO:0032259	0	K18708	19501at6101	1.18e-12
evm.TU.hic_scaffold_10.1905	1.53699e-05	5.43998e-05	Cysteine dioxygenase type 1	Q6NWZ9	2e-44	Cysteine dioxygenase type 1 OS=Danio rerio GN=cdo1 PE=2 SV=1	A0A2B4S0Q9	5.62e-79	Cysteine dioxygenase type 1 OS=Stylophora pistillata GN=cdo1 PE=4 SV=1	ref|XP_015780305.1|	1.41e-84	PREDICTED: cysteine dioxygenase type 1-like [Acropora digitifera]	GO:0017172; GO:0005506; GO:0042412	GO:0005506; GO:0016702	K00456	K00456	6895at6101	0
evm.TU.hic_scaffold_10.1909	6.62361e-14	6.57705e-13	Phosphoserine aminotransferase	Q99K85	1.67e-67	Phosphoserine aminotransferase OS=Mus musculus GN=Psat1 PE=1 SV=1	A0A210QLK6	1.06e-72	Phosphoserine aminotransferase OS=Mizuhopecten yessoensis GN=KP79_PYT22897 PE=3 SV=1	ref|XP_015772646.1|	7.96e-117	PREDICTED: phosphoserine aminotransferase-like isoform X1 [Acropora digitifera]	GO:0005737; GO:0005829; GO:0004648; GO:0006564	GO:0004648; GO:0006564	0	0	#N/A	#N/A
evm.TU.hic_scaffold_10.1913	1.99164e-12	1.72765e-11	PREDICTED: uncharacterized protein LOC107330089	NA	NA	NA	A0A2B4RDN6	2.85e-11	Uncharacterized protein OS=Stylophora pistillata GN=AWC38_SpisGene21441 PE=4 SV=1	ref|XP_015750215.1|	1.71e-11	PREDICTED: uncharacterized protein LOC107330089 [Acropora digitifera]	NA	0	0	0	#N/A	#N/A
evm.TU.hic_scaffold_10.1914	0.000312549	0.000861736	PREDICTED: uncharacterized protein LOC107348751, partial	NA	NA	NA	A7SCU8	3.23e-07	Predicted protein OS=Nematostella vectensis GN=v1g210291 PE=4 SV=1	ref|XP_015770302.1|	5.73e-51	PREDICTED: uncharacterized protein LOC107348751, partial [Acropora digitifera]	NA	0	0	0	#N/A	#N/A
evm.TU.hic_scaffold_10.1919	2.47989e-19	3.86344e-18	hypothetical protein	NA	NA	NA	NA	NA	NA	NA	NA	NA	NA	NA	0	0	#N/A	#N/A
evm.TU.hic_scaffold_10.1928	5.39271e-05	0.00017266	Cytoplasmic aconitate hydratase	P21399	0	Cytoplasmic aconitate hydratase OS=Homo sapiens GN=ACO1 PE=1 SV=3	A0A2B4RS02	0	Cytoplasmic aconitate hydratase OS=Stylophora pistillata GN=ACO1 PE=4 SV=1	ref|XP_020616184.1|	0	cytoplasmic aconitate hydratase-like isoform X2 [Orbicella faveolata]	GO:0005737; GO:0005829; GO:0005783; GO:0070062; GO:0005794; GO:0005739; GO:0051538; GO:0051539; GO:0003994; GO:0030350; GO:0046872; GO:0003723; GO:0006879; GO:0006101; GO:0050892; GO:0009791; GO:0006417; GO:0010040; GO:0006099	GO:0005737; GO:0051539; GO:0003994; GO:0006879; GO:0008152; GO:0010040	K01681	K01681	483at6101	0
evm.TU.hic_scaffold_10.1936	0.000283884	0.000788696	Lysosomal acid phosphatase	B1H1P9	1.55e-86	Lysosomal acid phosphatase OS=Xenopus laevis GN=acp2 PE=2 SV=1	A0A2B4SSH2	5.73e-164	Lysosomal acid phosphatase OS=Stylophora pistillata GN=Acp2 PE=4 SV=1	ref|XP_020614615.1|	0	prostatic acid phosphatase-like [Orbicella faveolata]	GO:0016021; GO:0043202; GO:0005765; GO:0003993	GO:0016021	K14410	K14410	10165at6101	0
evm.TU.hic_scaffold_10.1950	2.90651e-06	1.15538e-05	Docking protein 5	Q91ZM9	3.99e-08	Docking protein 5 OS=Mus musculus GN=Dok5 PE=1 SV=1	A0A2B4SLI6	2.08e-82	Uncharacterized protein OS=Stylophora pistillata GN=AWC38_SpisGene3625 PE=4 SV=1	ref|XP_020614559.1|	7.12e-126	PHD finger protein rhinoceros-like [Orbicella faveolata]	GO:0005622; GO:0005057; GO:0000165; GO:0007399; GO:0051386; GO:0007169	0	0	0	11841at6101	0
evm.TU.hic_scaffold_10.1961	5.35567e-07	2.37765e-06	PREDICTED: vicilin-like seed storage protein At2g18540	NA	NA	NA	A0A2B4ST72	1.23e-130	Uncharacterized protein OS=Stylophora pistillata GN=AWC38_SpisGene3637 PE=4 SV=1	ref|XP_015760700.1|	0	PREDICTED: vicilin-like seed storage protein At2g18540 [Acropora digitifera]	NA	0	0	0	9292at6101	0
evm.TU.hic_scaffold_10.1977	0.000275327	0.000767945	hypothetical protein AWC38_SpisGene15190	NA	NA	NA	A0A2B4RT91	7.42e-20	Uncharacterized protein OS=Stylophora pistillata GN=AWC38_SpisGene15190 PE=4 SV=1	gb|PFX20366.1|	1.15e-19	hypothetical protein AWC38_SpisGene15190 [Stylophora pistillata]	NA	GO:0005747	0	K03958	#N/A	#N/A
evm.TU.hic_scaffold_10.1980	8.85679e-05	0.00027305	PREDICTED: uncharacterized protein LOC107341125	NA	NA	NA	A0A1S3H6D8	9.96e-52	uncharacterized protein LOC106152497 OS=Lingula unguis GN=LOC106152497 PE=4 SV=1	ref|XP_015762030.1|	0	PREDICTED: uncharacterized protein LOC107341125 [Acropora digitifera]	NA	0	0	0	#N/A	#N/A
evm.TU.hic_scaffold_10.1982	1.34527e-08	7.49583e-08	Synaptonemal complex protein 1	Q15431	3.17e-24	Synaptonemal complex protein 1 OS=Homo sapiens GN=SYCP1 PE=1 SV=2	A0A2B4ST03	0	Synaptonemal complex protein 1 OS=Stylophora pistillata GN=Sycp1 PE=4 SV=1	ref|XP_022780770.1|	0	synaptonemal complex protein 1-like isoform X1 [Stylophora pistillata]	GO:0000801; GO:0000775; GO:0001673; GO:0000795; GO:0000802; GO:0003677; GO:0051301; GO:0051026; GO:0051878; GO:0000711; GO:0007131; GO:0032880; GO:0035092; GO:0007283; GO:0007129; GO:0007130	GO:0016021; GO:0000795; GO:0007130	K19533	K19533	12861at6101	0
evm.TU.hic_scaffold_10.199	0.000267725	0.000749054	Putative RNA-directed DNA polymerase from transposon BS	NA	NA	NA	A0A2B4R6W3	2.14e-10	Putative RNA-directed DNA polymerase from transposon BS OS=Stylophora pistillata GN=RTase PE=4 SV=1	gb|PFX12107.1|	3.31e-10	putative RNA-directed DNA polymerase from transposon BS [Stylophora pistillata]	NA	GO:0003964	0	0	#N/A	#N/A
evm.TU.hic_scaffold_10.1997	1.21034e-09	7.64921e-09	PREDICTED: uncharacterized protein LOC107339853	NA	NA	NA	A0A2B4SQD9	9.8e-66	Uncharacterized protein OS=Stylophora pistillata GN=AWC38_SpisGene3607 PE=4 SV=1	ref|XP_015760673.1|	0	PREDICTED: uncharacterized protein LOC107339853 [Acropora digitifera]	NA	0	0	0	14094at6101	0
evm.TU.hic_scaffold_10.1999	2.6045e-18	3.76997e-17	Lipoxygenase homology domain-containing protein 1	C8YR32	2.21e-20	Lipoxygenase homology domain-containing protein 1 OS=Mus musculus GN=Loxhd1 PE=2 SV=1	A0A2B4SRR7	0	Lactadherin OS=Stylophora pistillata GN=Mfge8 PE=4 SV=1	ref|XP_015747776.1|	0	PREDICTED: uncharacterized protein LOC107327539 [Acropora digitifera]	GO:0016020; GO:0032420; GO:0005262; GO:0050982; GO:0007605	0	0	0	192at6101	0
evm.TU.hic_scaffold_10.2006	1.04976e-09	6.67674e-09	Beta-1,4-galactosyltransferase 7	Q8R087	3.71e-109	Beta-1,4-galactosyltransferase 7 OS=Mus musculus GN=B4galt7 PE=2 SV=1	A0A2B4STY2	7.84e-160	Beta-1,4-galactosyltransferase 7 OS=Stylophora pistillata GN=B4galt7 PE=4 SV=1	ref|XP_015747927.1|	0	PREDICTED: beta-1,4-galactosyltransferase 7-like [Acropora digitifera]	GO:0005794; GO:0032580; GO:0016021; GO:0003831; GO:0008378; GO:0030145; GO:0046525; GO:0005975; GO:0006024; GO:0048147; GO:0006487; GO:0006029; GO:0097435	GO:0016021; GO:0016757; GO:0005975	K00733	K00733	6204at6101	0
evm.TU.hic_scaffold_10.2007	1.99978e-08	1.08573e-07	Cell growth-regulating nucleolar protein	Q08288	9.76e-65	Cell growth-regulating nucleolar protein OS=Mus musculus GN=Lyar PE=1 SV=2	A0A2B4SVZ6	5.26e-111	Cell growth-regulating nucleolar protein OS=Stylophora pistillata GN=Lyar PE=4 SV=1	ref|XP_015747916.1|	0	PREDICTED: cell growth-regulating nucleolar protein-like [Acropora digitifera]	GO:0005730; GO:0005634; GO:0001750; GO:0003677; GO:0046872; GO:0048821; GO:0000122; GO:0050766; GO:0006364	0	K15263	K15263	7727at6101	0
evm.TU.hic_scaffold_10.2014	1.4895e-06	6.18647e-06	Copper homeostasis protein cutC homolog	Q9D8X1	1.15e-111	Copper homeostasis protein cutC homolog OS=Mus musculus GN=Cutc PE=1 SV=1	A0A2B4SPJ2	1.85e-130	Copper homeostasis protein cutC-like OS=Stylophora pistillata GN=Cutc PE=4 SV=1	ref|XP_022779014.1|	7.34e-144	copper homeostasis protein cutC homolog isoform X1 [Stylophora pistillata]	GO:0005737; GO:0005829; GO:0005730; GO:0005654; GO:0005634; GO:0005507; GO:0055070; GO:0051262	GO:0005507; GO:0055070	K06201	K06201	7437at6101	0
evm.TU.hic_scaffold_10.2017	1.95903e-07	9.31172e-07	EH domain-binding protein 1	Q8NDI1	3.37e-10	EH domain-binding protein 1 OS=Homo sapiens GN=EHBP1 PE=1 SV=3	A0A2B4RBL3	2.9e-13	EH domain-binding protein 1 OS=Stylophora pistillata GN=Ehbp1 PE=4 SV=1	ref|XP_015748000.1|	0	PREDICTED: EH domain-binding protein 1-like isoform X2 [Acropora digitifera]	GO:0005829; GO:0005768; GO:0005886; GO:0006897; GO:0015031	0	0	0	19274at6101	0
evm.TU.hic_scaffold_10.2022	1.82515e-11	1.43025e-10	Coiled-coil domain-containing protein 186	Q8C9S4	1.99e-124	Coiled-coil domain-containing protein 186 OS=Mus musculus GN=Ccdc186 PE=1 SV=2	A0A2B4SUT3	0	Uncharacterized protein C10orf118-like OS=Stylophora pistillata GN=Otg1 PE=4 SV=1	ref|XP_020630070.1|	0	coiled-coil domain-containing protein 186-like [Orbicella faveolata]	0	0	0	0	4117at6101	0
evm.TU.hic_scaffold_10.2023	0.000172584	0.00050168	Transcriptional repressor NF-X1	Q12986	0	Transcriptional repressor NF-X1 OS=Homo sapiens GN=NFX1 PE=1 SV=2	A0A2B4S8E0	0	Transcriptional repressor NF-X1 OS=Stylophora pistillata GN=NFX1 PE=4 SV=1	ref|XP_015748044.1|	0	PREDICTED: LOW QUALITY PROTEIN: transcriptional repressor NF-X1-like [Acropora digitifera]	GO:0005829; GO:0005730; GO:0005634; GO:0005886; GO:0003700; GO:0016874; GO:0003723; GO:0000977; GO:0001078; GO:0008270; GO:0006954; GO:0045347; GO:0000122; GO:0006366; GO:0016032	GO:0005634; GO:0003700; GO:0003676; GO:0008270	K12236	K12236	1155at6101	0
evm.TU.hic_scaffold_10.2025	4.35917e-07	1.96301e-06	Protein O-GlcNAcase	Q8VIJ5	2.97e-177	Protein O-GlcNAcase OS=Rattus norvegicus GN=Mgea5 PE=1 SV=1	A0A2B4SUP6	0	Bifunctional protein NCOAT OS=Stylophora pistillata GN=Mgea5 PE=4 SV=1	ref|XP_020619167.1|	0	protein O-GlcNAcase-like [Orbicella faveolata]	GO:0005829; GO:0016020; GO:0005739; GO:0005634; GO:0102167; GO:0102571; GO:0102166; GO:0016231; GO:0004402; GO:0007568; GO:0046060; GO:0006044; GO:0070265; GO:0010616; GO:0060051; GO:0051928; GO:0010524; GO:0031343; GO:0051054; GO:0046326; GO:0060124; GO:0032024; GO:0051901; GO:0043243; GO:0045862; GO:0006517; GO:0006612; GO:0048545	GO:0008080	K15719	K15719	2233at6101	0
evm.TU.hic_scaffold_10.2029	1.98356e-18	2.8959e-17	Periaxin	NA	NA	NA	A0A2B4T0S4	2.17e-42	Periaxin OS=Stylophora pistillata GN=PRX PE=4 SV=1	gb|PFX34392.1|	3.36e-42	Periaxin [Stylophora pistillata]	NA	0	0	0	#N/A	#N/A
evm.TU.hic_scaffold_10.2032	0.000142561	0.000422893	GPI ethanolamine phosphate transferase 1	O95427	0	GPI ethanolamine phosphate transferase 1 OS=Homo sapiens GN=PIGN PE=1 SV=1	A0A2B4SVM4	0	GPI ethanolamine phosphate transferase 1 OS=Stylophora pistillata GN=PIGN PE=4 SV=1	ref|XP_015748935.1|	0	PREDICTED: GPI ethanolamine phosphate transferase 1-like [Acropora digitifera]	GO:0005829; GO:0005789; GO:0016021; GO:0016020; GO:0005886; GO:0051377; GO:0006506; GO:0016254	GO:0005789; GO:0016021; GO:0016740; GO:0006506	K05285	K05285	632at6101	0
evm.TU.hic_scaffold_10.2033	6.35136e-29	1.69536e-27	PREDICTED: uncharacterized protein LOC107328735	NA	NA	NA	A0A2B4SPS3	7.67e-06	Uncharacterized protein OS=Stylophora pistillata GN=AWC38_SpisGene4157 PE=4 SV=1	ref|XP_015748941.1|	3.23e-127	PREDICTED: uncharacterized protein LOC107328735 [Acropora digitifera]	NA	0	0	0	#N/A	#N/A
evm.TU.hic_scaffold_10.2035	2.76118e-20	4.59293e-19	Nucleolar complex protein 3 homolog	Q6DRN3	3.01e-50	Nucleolar complex protein 3 homolog OS=Danio rerio GN=noc3l PE=2 SV=1	A0A2B4SQB4	3.23e-103	Nucleolar complex protein 3-like OS=Stylophora pistillata GN=noc3l PE=4 SV=1	ref|XP_022781611.1|	4.01e-105	nucleolar complex protein 3 homolog isoform X1 [Stylophora pistillata]	GO:0005730; GO:0005634; GO:0003682; GO:0007517; GO:0019216	0	K14834	K14834	4370at6101	0
evm.TU.hic_scaffold_10.2042	8.71463e-22	1.60036e-20	Dual specificity tyrosine-phosphorylation-regulated kinase 2	Q9V3D5	5.48e-38	Dual specificity tyrosine-phosphorylation-regulated kinase 2 OS=Drosophila melanogaster GN=Dyrk2 PE=1 SV=1	A0A2B4R5X2	7.79e-115	Dual specificity tyrosine-phosphorylation-regulated kinase 2 OS=Stylophora pistillata GN=smi35A PE=4 SV=1	ref|XP_015756832.1|	0	PREDICTED: uncharacterized protein LOC107336275 [Acropora digitifera]	GO:0005829; GO:0005524; GO:0004672; GO:0004674; GO:0004712; GO:0004713; GO:0016740; GO:0042048; GO:0006468; GO:0009416; GO:0007608	GO:0005524; GO:0004672	0	0	10521at6101	0
evm.TU.hic_scaffold_10.2046	3.35518e-05	0.000111445	Hsp90 co-chaperone Cdc37	Q16543	1.59e-136	Hsp90 co-chaperone Cdc37 OS=Homo sapiens GN=CDC37 PE=1 SV=1	A0A2B4SUE3	2.35e-164	Hsp90 co-chaperone Cdc37 OS=Stylophora pistillata GN=CDC37 PE=4 SV=1	ref|XP_015756825.1|	0	PREDICTED: hsp90 co-chaperone Cdc37-like [Acropora digitifera]	GO:0005737; GO:0005829; GO:0070062; GO:1990565; GO:0051087; GO:0031072; GO:0051879; GO:0019900; GO:0019901; GO:0019887; GO:0004713; GO:0097110; GO:0051082; GO:0038128; GO:0098779; GO:0010608; GO:0006457; GO:0050821; GO:0006605; GO:0000079; GO:0060334; GO:0060338	GO:0003676; GO:0019901; GO:0008270; GO:0015074	K09554	K09554	7666at6101	0
evm.TU.hic_scaffold_10.2048	2.28759e-18	3.32544e-17	Uromodulin	P48733	3.8e-06	Uromodulin OS=Bos taurus GN=UMOD PE=2 SV=1	A0A0G4HXX7	9.76e-08	Uncharacterized protein OS=Chromera velia CCMP2878 GN=Cvel_9374 PE=4 SV=1	ref|XP_020619308.1|	1.21e-12	uromodulin-like [Orbicella faveolata]	GO:0031225; GO:0016324; GO:0016323; GO:0060170; GO:0005929; GO:0005576; GO:0000922; GO:0005509	GO:0016021; GO:0005578; GO:0005509; GO:0005201	0	0	#N/A	#N/A
evm.TU.hic_scaffold_10.2050	6.69211e-22	1.23429e-20	D-inositol 3-phosphate glycosyltransferase	B1VEI4	9.88e-12	D-inositol 3-phosphate glycosyltransferase OS=Corynebacterium urealyticum (strain ATCC 43042 / DSM 7109) GN=mshA PE=3 SV=1	A0A2B4RLB3	8.33e-162	D-inositol 3-phosphate glycosyltransferase OS=Stylophora pistillata GN=mshA PE=4 SV=1	ref|XP_015748270.1|	0	PREDICTED: protein NLRC3-like [Acropora digitifera]	GO:0008375; GO:0102710; GO:0046872; GO:0010125	GO:0016740	0	0	14590at6101	0
evm.TU.hic_scaffold_10.2051	1.75263e-24	3.72737e-23	Regulatory protein AfsR	Q9S0Y6	1.72e-07	Regulatory protein AfsR OS=Streptomyces griseus GN=afsR PE=1 SV=1	A0A2B4SLJ3	0	Uncharacterized protein OS=Stylophora pistillata GN=AWC38_SpisGene5875 PE=4 SV=1	ref|XP_020630609.1|	0	uncharacterized protein LOC110067605 [Orbicella faveolata]	GO:0005622; GO:0043531; GO:0005524; GO:0003677; GO:0031409; GO:0017000; GO:0000160; GO:0006355; GO:0006351	GO:0043531	0	0	1472at6101	0
evm.TU.hic_scaffold_10.2054	1.52738e-11	1.20415e-10	Protein NLRC5	C6FG12	1.9e-20	C6FG12|NLRC5_ICTPU Protein NLRC5 OS=Ictalurus punctatus GN=nlrc5 PE=2 SV=1	A0A2B4RJX5	4.19e-146	Protein NLRC3 OS=Stylophora pistillata GN=NLRC3 PE=4 SV=1	ref|XP_015757683.1|	0	PREDICTED: NACHT, LRR and PYD domains-containing protein 3-like isoform X1 [Acropora digitifera]	GO:0005737; GO:0005524; GO:0045087	GO:0003824; GO:0009116	0	0	6335at6101	0
evm.TU.hic_scaffold_10.2061	1.72566e-06	7.11144e-06	Tripartite motif-containing protein 2	NA	NA	NA	A0A2B4SHX3	2.62e-156	Tripartite motif-containing protein 2 OS=Stylophora pistillata GN=TRIM2 PE=4 SV=1	ref|XP_015756812.1|	0	PREDICTED: uncharacterized protein LOC107336258 [Acropora digitifera]	NA	GO:0046872; GO:0042981	0	0	2538at6101	0
evm.TU.hic_scaffold_10.2064	4.54387e-05	0.000147517	Fructose-2,6-bisphosphatase TIGAR	Q1JQA7	6.09e-45	Fructose-2,6-bisphosphatase TIGAR OS=Bos taurus GN=TIGAR PE=2 SV=1	A0A2B4SHM5	1.74e-72	Fructose-2,6-bisphosphatase TIGAR OS=Stylophora pistillata GN=TIGAR PE=4 SV=1	ref|XP_015756815.1|	0	PREDICTED: fructose-2,6-bisphosphatase TIGAR-like [Acropora digitifera]	GO:0005737; GO:0005829; GO:0005741; GO:0005739; GO:0005634; GO:0004083; GO:0004331; GO:0016791; GO:0006915; GO:0006914; GO:0071279; GO:0006974; GO:0071456; GO:0030388; GO:0006003; GO:0060576; GO:1904024; GO:0045820; GO:1901525; GO:1901215; GO:0043069; GO:2000378; GO:0010666; GO:0045739; GO:1903301; GO:0043456; GO:1902153; GO:0010332; GO:0002931; GO:0009410	GO:0003824; GO:0008152	K14634	K14634	8869at6101	0
evm.TU.hic_scaffold_10.2078	3.45562e-05	0.000114512	EF-hand calcium-binding domain-containing protein 6	Q6P1E8	3.06e-22	EF-hand calcium-binding domain-containing protein 6 OS=Mus musculus GN=Efcab6 PE=1 SV=2	A0A2B4SUK7	1.67e-120	EF-hand calcium-binding domain-containing protein 6 OS=Stylophora pistillata GN=EFCAB6 PE=4 SV=1	ref|XP_015747687.1|	1.64e-178	PREDICTED: uncharacterized protein LOC107327462 [Acropora digitifera]	GO:0005654; GO:0005509; GO:0006355; GO:0006351	GO:0005509	0	0	1819at6101	0
evm.TU.hic_scaffold_10.208	3.71106e-05	0.000122141	Leucine-rich repeat-containing protein 27	Q9C0I9	1.89e-30	Leucine-rich repeat-containing protein 27 OS=Homo sapiens GN=LRRC27 PE=2 SV=2	A0A2B4S5P2	6.42e-79	Leucine-rich repeat-containing protein 27 OS=Stylophora pistillata GN=Lrrc27 PE=4 SV=1	ref|XP_022792726.1|	0	leucine-rich repeat-containing protein 27-like isoform X2 [Stylophora pistillata]	GO:0005886; GO:0007165	0	0	0	17974at6101	0
evm.TU.hic_scaffold_10.2082	8.00119e-05	0.000248434	PREDICTED: probable kinetochore protein SPC25	NA	NA	NA	A7RF30	7.69e-06	Predicted protein OS=Nematostella vectensis GN=v1g237777 PE=4 SV=1	ref|XP_015756790.1|	3.01e-105	PREDICTED: probable kinetochore protein SPC25 [Acropora digitifera]	NA	0	0	0	18358at6101	0
evm.TU.hic_scaffold_10.2083	5.66102e-09	3.29513e-08	PREDICTED: uncharacterized protein LOC107336239	NA	NA	NA	A0A2B4SU70	2.11e-69	Uncharacterized protein OS=Stylophora pistillata GN=AWC38_SpisGene3065 PE=4 SV=1	ref|XP_015756789.1|	6.7e-125	PREDICTED: uncharacterized protein LOC107336239 [Acropora digitifera]	NA	0	0	0	15834at6101	0
evm.TU.hic_scaffold_10.2104	1.60325e-05	5.64735e-05	Methyl-CpG-binding domain protein 4	Q9Z2D7	2.03e-68	Methyl-CpG-binding domain protein 4 OS=Mus musculus GN=Mbd4 PE=1 SV=1	Q28HB5	7.85e-86	Methyl-CpG binding domain protein 4 OS=Xenopus tropicalis GN=mbd4 PE=2 SV=1	ref|XP_015764469.1|	0	PREDICTED: methyl-CpG-binding domain protein 4-like [Acropora digitifera]	GO:0000785; GO:0005737; GO:0016607; GO:0005634; GO:0003677; GO:0008263; GO:0006974; GO:0006306; GO:0006281; GO:0008630; GO:0007095; GO:0009314	GO:0005634; GO:0003677; GO:0008263; GO:0006281	K10801	K10801	9206at6101	0
evm.TU.hic_scaffold_10.2105	2.15784e-23	4.33871e-22	O-acetyl-ADP-ribose deacetylase 1	Q8R5F3	1.47e-61	O-acetyl-ADP-ribose deacetylase 1 OS=Mus musculus GN=Oard1 PE=1 SV=2	A0A2B4RUI1	1.03e-77	O-acetyl-ADP-ribose deacetylase 1 OS=Stylophora pistillata GN=Oard1 PE=4 SV=1	ref|XP_020604764.1|	8.63e-82	O-acetyl-ADP-ribose deacetylase 1-like [Orbicella faveolata]	GO:0019213; GO:0001883; GO:0042278	0	0	0	10516at6101	0
evm.TU.hic_scaffold_10.2106	1.12744e-09	7.14662e-09	Tubby-related protein 3	O75386	6.85e-121	Tubby-related protein 3 OS=Homo sapiens GN=TULP3 PE=1 SV=2	A0A2B4RU88	0	Tubby-related protein 3 OS=Stylophora pistillata GN=Tulp3 PE=4 SV=1	gb|PFX19917.1|	0	tubby-related protein 3-like [Stylophora pistillata]	GO:0005930; GO:0097546; GO:0005929; GO:0005576; GO:0005730; GO:0005634; GO:0005886; GO:0019899; GO:0035091; GO:0005546; GO:0032403; GO:0009952; GO:0060348; GO:0007420; GO:0060434; GO:0021953; GO:0031076; GO:0042733; GO:0048702; GO:0007186; GO:0061548; GO:0045879; GO:1901621; GO:0021914; GO:0001843; GO:1903546; GO:0097500; GO:0008277; GO:0006355; GO:0060831	0	0	0	7058at6101	0
evm.TU.hic_scaffold_10.2107	2.01907e-05	6.97154e-05	C-type mannose receptor 2	Q9UBG0	7.66e-24	C-type mannose receptor 2 OS=Homo sapiens GN=MRC2 PE=1 SV=2	A0A2B4RNA2	0	C-type mannose receptor 2 OS=Stylophora pistillata GN=Mrc2 PE=4 SV=1	ref|XP_020604837.1|	0	uncharacterized protein LOC110043694 isoform X1 [Orbicella faveolata]	GO:0005925; GO:0005887; GO:0016020; GO:0030246; GO:0005518; GO:0004888; GO:0030574; GO:0006897; GO:0001649	NA	0	0	3444at6101	0
evm.TU.hic_scaffold_10.2108	4.37002e-09	2.58993e-08	C-type mannose receptor 2	NA	NA	NA	A0A2B4RNA2	0	C-type mannose receptor 2 OS=Stylophora pistillata GN=Mrc2 PE=4 SV=1	ref|XP_015748290.1|	0	PREDICTED: uncharacterized protein LOC107328088 [Acropora digitifera]	NA	NA	0	0	10046at6101	0
evm.TU.hic_scaffold_10.2110	1.21485e-05	4.36727e-05	Catalase	O62839	0	Catalase OS=Sus scrofa GN=CAT PE=1 SV=4	A0A2B4RRW4	0	Catalase OS=Stylophora pistillata GN=CAT PE=4 SV=1	ref|XP_020623291.1|	0	catalase-like [Orbicella faveolata]	GO:0005739; GO:0005777; GO:0004096; GO:0020037; GO:0046872; GO:0042744; GO:0051781; GO:0042542	GO:0004096; GO:0020037; GO:0046872; GO:0042744; GO:0006979	K03781	K03781	1760at6101	0
evm.TU.hic_scaffold_10.2112	4.76812e-46	2.49444e-44	PREDICTED: uncharacterized protein LOC107343399	NA	NA	NA	A0A2B4R1B6	4.82e-70	Uncharacterized protein OS=Stylophora pistillata GN=AWC38_SpisGene23921 PE=4 SV=1	ref|XP_015764454.1|	0	PREDICTED: uncharacterized protein LOC107343399 [Acropora digitifera]	NA	GO:0046872	0	0	#N/A	#N/A
evm.TU.hic_scaffold_10.2114	1.0108e-07	4.99798e-07	PREDICTED: uncharacterized protein LOC107343400	NA	NA	NA	A0A1X7VSJ5	1.03e-51	Uncharacterized protein OS=Amphimedon queenslandica PE=4 SV=1	ref|XP_015764455.1|	0	PREDICTED: uncharacterized protein LOC107343400 [Acropora digitifera]	NA	0	0	0	17157at6101	0
evm.TU.hic_scaffold_10.2121	8.31302e-06	3.07789e-05	Cytochrome P450 3A18	Q64581	9.1e-71	Cytochrome P450 3A18 OS=Rattus norvegicus GN=Cyp3a18 PE=2 SV=1	A0A2B4SSM8	0	Cytochrome P450 3A7 OS=Stylophora pistillata GN=CYP3A7 PE=4 SV=1	ref|XP_015749619.1|	0	PREDICTED: uncharacterized protein LOC107329443 [Acropora digitifera]	GO:0005737; GO:0005789; GO:0031090; GO:0070330; GO:0034875; GO:0019899; GO:0101020; GO:0020037; GO:0005506; GO:0004497; GO:0016491; GO:0005496; GO:0008395; GO:0008390; GO:0050649; GO:0070576; GO:0030343; GO:0009822; GO:0042737; GO:0017144; GO:0042738; GO:0046483; GO:0002933; GO:0016098; GO:0055114; GO:0070989; GO:0006706; GO:0008202	GO:0016021; GO:0020037; GO:0005506; GO:0004497; GO:0016705	0	0	#N/A	#N/A
evm.TU.hic_scaffold_10.2140	4.98505e-07	2.22301e-06	Calcium-responsive transcription factor	Q8VHI4	3.54e-94	Calcium-responsive transcription factor OS=Mus musculus GN=Carf PE=2 SV=1	A0A2B4SUA0	0	Calcium-responsive transcription factor OS=Stylophora pistillata GN=Carf PE=4 SV=1	ref|XP_015777557.1|	0	PREDICTED: calcium-responsive transcription factor-like [Acropora digitifera]	GO:0005730; GO:0005654; GO:0005634; GO:0003677; GO:0003700; GO:0000978; GO:0001077; GO:0071277; GO:0035865; GO:0045944; GO:0061400; GO:0006355	0	K21595	K21595	2017at6101	0
evm.TU.hic_scaffold_10.2143	0.000193874	0.000558111	Cytidine and dCMP deaminase domain-containing protein 1	Q5RAX4	8.05e-36	Cytidine and dCMP deaminase domain-containing protein 1 OS=Pongo abelii GN=CDADC1 PE=2 SV=1	A0A2B4SRT9	1.23e-104	Cytidine and dCMP deaminase domain-containing protein 1 OS=Stylophora pistillata GN=Cdadc1 PE=4 SV=1	ref|XP_015774140.1|	0	PREDICTED: cytidine and dCMP deaminase domain-containing protein 1-like [Acropora digitifera]	GO:0016787; GO:0008270	GO:0016787; GO:0008270	0	0	5868at6101	0
evm.TU.hic_scaffold_10.2144	4.91118e-09	2.88342e-08	PREDICTED: uncharacterized protein LOC107352348	NA	NA	NA	A0A2B4SUJ8	6.79e-66	Uncharacterized protein OS=Stylophora pistillata GN=AWC38_SpisGene3089 PE=4 SV=1	ref|XP_015774173.1|	1.19e-103	PREDICTED: uncharacterized protein LOC107352348 [Acropora digitifera]	NA	GO:0016021	0	0	10166at6101	0
evm.TU.hic_scaffold_10.2145	4.4384e-09	2.62494e-08	Tyrosine-protein phosphatase non-receptor type 13	Q64512	4.97e-77	Tyrosine-protein phosphatase non-receptor type 13 OS=Mus musculus GN=Ptpn13 PE=1 SV=2	A0A2B4SUL6	0	Tyrosine-protein phosphatase non-receptor type 13 OS=Stylophora pistillata GN=PTPN13 PE=4 SV=1	ref|XP_022779941.1|	0	tyrosine-protein phosphatase non-receptor type 13-like isoform X3 [Stylophora pistillata]	GO:0005737; GO:0005856; GO:0030027; GO:0030496; GO:0005634; GO:0005886; GO:0036312; GO:0004725; GO:0035335; GO:0006470; GO:0014066	GO:0005856; GO:0004725	K02374	K02374	6854at6101	0
evm.TU.hic_scaffold_10.2146	9.04103e-12	7.30088e-11	60S ribosomal protein L10a	P62906	3.69e-115	60S ribosomal protein L10a OS=Homo sapiens GN=RPL10A PE=1 SV=2	K4GI72	2.2e-116	Ribosomal protein OS=Callorhinchus milii PE=2 SV=1	ref|XP_020604748.1|	1.49e-137	60S ribosomal protein L10a-like [Orbicella faveolata]	GO:0005829; GO:0022625; GO:0070062; GO:0005925; GO:0016020; GO:0005634; GO:0003723; GO:0003735; GO:0000470; GO:0000184; GO:0045471; GO:0006364; GO:0006614; GO:0006412; GO:0006413; GO:0019083	GO:0015934; GO:0003723; GO:0003735; GO:0006412	K02865	K02865	14821at6101	0
evm.TU.hic_scaffold_10.2150	2.43347e-07	1.14069e-06	Protein FAM149A	Q8CFV2	5.96e-36	Protein FAM149A OS=Mus musculus GN=Fam149a PE=2 SV=1	A0A2B4RHI4	0	Protein FAM149A OS=Stylophora pistillata GN=Fam149a PE=4 SV=1	ref|XP_022805875.1|	0	protein FAM149B1-like [Stylophora pistillata]	0	0	0	0	18647at6101	0
evm.TU.hic_scaffold_10.2162	0.000218339	0.000621603	Dickkopf-related protein 3	Q90839	6.4e-10	Dickkopf-related protein 3 OS=Gallus gallus GN=DKK3 PE=2 SV=1	A0A2B4SUA8	2.32e-121	Dickkopf-related protein 3 OS=Stylophora pistillata GN=DKK3 PE=4 SV=1	ref|XP_015774151.1|	2.68e-159	PREDICTED: dickkopf-related protein 3-like [Acropora digitifera]	GO:0005576; GO:0007275; GO:0030178; GO:0016055	0	0	0	7023at6101	0
evm.TU.hic_scaffold_10.2165	4.17293e-08	2.18306e-07	Dickkopf-related protein 3	Q9QUN9	3.44e-08	Dickkopf-related protein 3 OS=Mus musculus GN=Dkk3 PE=2 SV=1	A0A2B4SSK5	1.08e-22	Uncharacterized protein OS=Stylophora pistillata GN=AWC38_SpisGene3081 PE=4 SV=1	ref|XP_015774150.1|	2.08e-176	PREDICTED: dickkopf-related protein 3-like [Acropora digitifera]	GO:0005576; GO:0005615; GO:0007275; GO:0032348; GO:0090090; GO:2000065; GO:0045892; GO:0016055	0	0	0	16064at6101	0
evm.TU.hic_scaffold_10.2167	1.50307e-07	7.27705e-07	Major facilitator superfamily domain-containing protein 12	Q6NUT3	8.49e-16	Major facilitator superfamily domain-containing protein 12 OS=Homo sapiens GN=MFSD12 PE=1 SV=2	A0A2B4SH43	1.7e-40	Major facilitator superfamily domain-containing protein 12 OS=Stylophora pistillata GN=Mfsd12 PE=4 SV=1	ref|XP_015774169.1|	0	PREDICTED: uncharacterized protein LOC107352346 isoform X1 [Acropora digitifera]	GO:0016021; GO:0005765	GO:0016021	0	0	#N/A	#N/A
evm.TU.hic_scaffold_10.2173	2.64147e-126	8.779e-124	Retrovirus-related Pol polyprotein from transposon 17.6	P04323	3.56e-36	Retrovirus-related Pol polyprotein from transposon 17.6 OS=Drosophila melanogaster GN=pol PE=3 SV=1	A0A2B4R7G7	1.87e-163	Retrovirus-related Pol polyprotein from transposon 17.6 (Fragment) OS=Stylophora pistillata GN=pol PE=4 SV=1	gb|PFX12172.1|	2.9e-163	Retrovirus-related Pol polyprotein from transposon 17.6, partial [Stylophora pistillata]	GO:0004190; GO:0004519; GO:0003676; GO:0003964; GO:0015074	0	0	0	11413at6101	0
evm.TU.hic_scaffold_10.2182	1.78823e-08	9.76814e-08	PREDICTED: uncharacterized protein LOC107333750	NA	NA	NA	A0A2B4RHV1	2.16e-78	Uncharacterized protein OS=Stylophora pistillata GN=AWC38_SpisGene19911 PE=4 SV=1	ref|XP_015754086.1|	7.77e-110	PREDICTED: uncharacterized protein LOC107333750 [Acropora digitifera]	NA	0	0	0	8863at6101	0
evm.TU.hic_scaffold_10.2184	0.00021313	0.000607355	Short transient receptor potential channel 5	Q9QX29	2.7e-08	Short transient receptor potential channel 5 OS=Mus musculus GN=Trpc5 PE=1 SV=2	A0A2B4RQH3	8.23e-51	Short transient receptor potential channel 5 OS=Stylophora pistillata GN=TRPC5 PE=4 SV=1	ref|XP_015754081.1|	1.61e-159	PREDICTED: short transient receptor potential channel 4-like [Acropora digitifera]	GO:0034704; GO:0005737; GO:0030425; GO:0030426; GO:0005887; GO:0045121; GO:0043025; GO:0003779; GO:0042805; GO:0051117; GO:0005262; GO:0030276; GO:0070679; GO:0015279; GO:0006828; GO:0050774; GO:0030182; GO:0045773; GO:0008284; GO:0007204; GO:0010800; GO:0051480; GO:1902630	GO:0016021; GO:0005262	0	0	3614at6101	0
evm.TU.hic_scaffold_10.2187	1.98071e-16	2.4686e-15	Short transient receptor potential channel 5	O62852	8.58e-30	Short transient receptor potential channel 5 OS=Oryctolagus cuniculus GN=TRPC5 PE=2 SV=1	A0A2B4RQH3	1.11e-124	Short transient receptor potential channel 5 OS=Stylophora pistillata GN=TRPC5 PE=4 SV=1	ref|XP_015754096.1|	0	PREDICTED: short transient receptor potential channel 5-like [Acropora digitifera]	GO:0034704; GO:0005886; GO:0005262; GO:0070679	GO:0016021; GO:0005262	0	0	3614at6101	0
evm.TU.hic_scaffold_10.2191	3.78812e-07	1.72418e-06	hypothetical protein	NA	NA	NA	NA	NA	NA	NA	NA	NA	NA	NA	0	0	#N/A	#N/A
evm.TU.hic_scaffold_10.2194	1.57007e-91	2.74357e-89	Sushi, von Willebrand factor type A, EGF and pentraxin domain-containing protein 1	P0C6B8	3.43e-27	Sushi, von Willebrand factor type A, EGF and pentraxin domain-containing protein 1 OS=Rattus norvegicus GN=Svep1 PE=1 SV=1	A0A2B4RCG6	7.93e-59	Neuronal pentraxin-1 OS=Stylophora pistillata GN=NPTX1 PE=4 SV=1	ref|XP_015754078.1|	1.82e-159	PREDICTED: neuronal pentraxin-2-like [Acropora digitifera]	GO:0005737; GO:0005615; GO:0016020; GO:0005509; GO:0003682; GO:0007155	0	0	0	#N/A	#N/A
evm.TU.hic_scaffold_10.2201	0.000238934	0.000674876	Cytochrome P450 4c21	Q964T1	3.61e-60	Cytochrome P450 4c21 OS=Blattella germanica GN=CYP4C21 PE=2 SV=1	A0A2B4RGC5	4.35e-165	Cytochrome P450 4F5 OS=Stylophora pistillata GN=Cyp4f5 PE=4 SV=1	ref|XP_015754077.1|	0	PREDICTED: cytochrome P450 4c21-like [Acropora digitifera]	GO:0005789; GO:0031090; GO:0070330; GO:0020037; GO:0005506	GO:0020037; GO:0005506; GO:0004497; GO:0016705	0	0	4757at6101	0
evm.TU.hic_scaffold_10.221	0.000159243	0.000467307	U4/U6.U5 small nuclear ribonucleoprotein 27 kDa protein	Q8K194	2.18e-21	U4/U6.U5 small nuclear ribonucleoprotein 27 kDa protein OS=Mus musculus GN=Snrnp27 PE=1 SV=1	A0A2B4S5M4	1.21e-33	U4/U6.U5 small nuclear ribonucleoprotein 27 kDa protein OS=Stylophora pistillata GN=Snrnp27 PE=4 SV=1	ref|XP_015773471.1|	5.2e-80	PREDICTED: U4/U6.U5 small nuclear ribonucleoprotein 27 kDa protein-like [Acropora digitifera]	GO:0071011; GO:0006397; GO:0008380	GO:0030529; GO:0019013; GO:0008380	K12846	K12846	11078at6101	4.21e-29
evm.TU.hic_scaffold_10.2210	0.00013694	0.000407359	hypothetical protein	NA	NA	NA	NA	NA	NA	NA	NA	NA	NA	NA	0	0	#N/A	#N/A
evm.TU.hic_scaffold_10.2212	8.77174e-05	0.000270624	PREDICTED: uncharacterized protein LOC107339018 isoform X2	NA	NA	NA	NA	NA	NA	ref|XP_015759746.1|	5.05e-102	PREDICTED: uncharacterized protein LOC107339018 isoform X2 [Acropora digitifera]	NA	NA	0	0	#N/A	#N/A
evm.TU.hic_scaffold_10.2215	1.45006e-10	1.01817e-09	Tight junction protein ZO-1	Q07157	6.18e-95	Q07157|ZO1_HUMAN Tight junction protein ZO-1 OS=Homo sapiens GN=TJP1 PE=1 SV=3	A0A2B4RRX7	0	Tight junction protein ZO-1 OS=Stylophora pistillata GN=TJP1 PE=4 SV=1	ref|XP_020608484.1|	0	tight junction protein ZO-1-like isoform X1 [Orbicella faveolata]	GO:0043296; GO:0045177; GO:0016323; GO:0005923; GO:0030054; GO:0042995; GO:0005913; GO:0005737; GO:0005829; GO:0005921; GO:0005886; GO:0002102; GO:0045296; GO:0005516; GO:0007043; GO:1901350; GO:0090557; GO:0035329; GO:2000810	GO:0005923; GO:0042981	K05701	K05701	1153at6101	0
evm.TU.hic_scaffold_10.2218	1.56062e-05	5.51209e-05	PREDICTED: nucleolin-like	NA	NA	NA	NA	NA	NA	ref|XP_015759720.1|	2.05e-156	PREDICTED: nucleolin-like [Acropora digitifera]	NA	NA	0	0	#N/A	#N/A
evm.TU.hic_scaffold_10.2219	0.000118318	0.00035704	Protein mago nashi homolog 2	Q0VC92	8.94e-84	Q0VC92|MGN2_BOVIN Protein mago nashi homolog 2 OS=Bos taurus GN=MAGOHB PE=2 SV=1	A0A2B4RRW5	5.06e-85	Protein mago nashi-like 2 OS=Stylophora pistillata GN=MAGOHB PE=4 SV=1	ref|XP_015759754.1|	9.15e-108	PREDICTED: E3 ubiquitin-protein ligase RNF34-like isoform X1 [Acropora digitifera]	GO:0071013; GO:0035145; GO:0003723; GO:0006397; GO:0051028; GO:0000184; GO:0008380	GO:0005634	K12877	K12877	8266at6101	0
evm.TU.hic_scaffold_10.2220	1.54203e-05	5.45554e-05	Protein mago nashi homolog 2	Q0VC92	8.94e-84	Q0VC92|MGN2_BOVIN Protein mago nashi homolog 2 OS=Bos taurus GN=MAGOHB PE=2 SV=1	A0A2B4RRW5	5.06e-85	Protein mago nashi-like 2 OS=Stylophora pistillata GN=MAGOHB PE=4 SV=1	ref|XP_015759754.1|	9.15e-108	PREDICTED: E3 ubiquitin-protein ligase RNF34-like isoform X1 [Acropora digitifera]	GO:0071013; GO:0035145; GO:0003723; GO:0006397; GO:0051028; GO:0000184; GO:0008380	GO:0005634	0	K12877	18423at6101	0
evm.TU.hic_scaffold_10.2221	3.15016e-13	2.96147e-12	Transcription initiation factor IIA subunit 2	P52657	3.18e-61	P52657|T2AG_HUMAN Transcription initiation factor IIA subunit 2 OS=Homo sapiens GN=GTF2A2 PE=1 SV=1	A0A2B4RSM7	1.97e-64	Transcription initiation factor IIA subunit 2 OS=Stylophora pistillata GN=Gtf2a2 PE=4 SV=1	ref|XP_015759756.1|	5.72e-76	PREDICTED: transcription initiation factor IIA subunit 2-like [Acropora digitifera]	GO:0030054; GO:0005654; GO:0005672; GO:0005669; GO:0046982; GO:0042803; GO:0001103; GO:0017025; GO:0003713; GO:0008134; GO:0051091; GO:0045944; GO:0051123; GO:0042795; GO:0006368; GO:0006366; GO:0006367; GO:0016032	GO:0005672; GO:0003743; GO:0006367	K03123	K03123	10267at6101	0
evm.TU.hic_scaffold_10.2225	0.000305633	0.000844965	Histidine triad nucleotide-binding protein 2, mitochondrial	Q9D0S9	1.67e-46	Q9D0S9|HINT2_MOUSE Histidine triad nucleotide-binding protein 2, mitochondrial OS=Mus musculus GN=Hint2 PE=1 SV=1	A0A2B4RB03	1.3e-99	Histidine triad nucleotide-binding protein 1 OS=Stylophora pistillata GN=HINT1 PE=4 SV=1	ref|XP_015759760.1|	7.72e-123	PREDICTED: uncharacterized HIT-like protein slr1234 [Acropora digitifera]	GO:0005739; GO:0005730; GO:0016787; GO:0000166; GO:0006915; GO:0044240; GO:2000757; GO:0006694	GO:0003824	K02503	K02503	8795at6101	0
evm.TU.hic_scaffold_10.2226	2.14547e-07	1.01467e-06	PREDICTED: uncharacterized protein LOC107338994	NA	NA	NA	A0A2B4R9H5	1.03e-48	Uncharacterized protein OS=Stylophora pistillata GN=AWC38_SpisGene22452 PE=4 SV=1	ref|XP_015759723.1|	7.96e-61	PREDICTED: uncharacterized protein LOC107338994 [Acropora digitifera]	NA	GO:0016021	0	0	7884at6101	1.4e-45
evm.TU.hic_scaffold_10.2231	1.93013e-07	9.18981e-07	PREDICTED: uncharacterized protein LOC107339033	NA	NA	NA	A0A2B4ST65	3.7e-91	Uncharacterized protein OS=Stylophora pistillata GN=AWC38_SpisGene3029 PE=4 SV=1	ref|XP_015759762.1|	0	PREDICTED: uncharacterized protein LOC107339033 [Acropora digitifera]	NA	0	0	0	7486at6101	0
evm.TU.hic_scaffold_10.2236	1.47922e-15	1.70409e-14	PREDICTED: myb-like protein X	NA	NA	NA	NA	NA	NA	ref|XP_015759766.1|	7.13e-48	PREDICTED: myb-like protein X [Acropora digitifera]	NA	NA	0	0	#N/A	#N/A
evm.TU.hic_scaffold_10.2237	5.10576e-13	4.72137e-12	PREDICTED: myb-like protein X	NA	NA	NA	NA	NA	NA	ref|XP_015759766.1|	3.11e-164	PREDICTED: myb-like protein X [Acropora digitifera]	NA	NA	0	0	#N/A	#N/A
evm.TU.hic_scaffold_10.2239	1.0932e-08	6.15848e-08	Transient receptor potential cation channel subfamily V member 4	NA	NA	NA	A0A2B4RRA8	0	Transient receptor potential cation channel subfamily V member 4 OS=Stylophora pistillata GN=Trpv4 PE=4 SV=1	ref|XP_022779795.1|	0	uncharacterized protein LOC111321235 [Stylophora pistillata]	NA	GO:0016021; GO:0005216	0	0	2786at6101	0
evm.TU.hic_scaffold_10.224	3.3318e-11	2.52116e-10	Protein PBDC1	Q9D0B6	1.01e-55	Protein PBDC1 OS=Mus musculus GN=Pbdc1 PE=1 SV=1	A0A2B4S5P3	7.73e-80	Protein PBDC1 OS=Stylophora pistillata GN=Pbdc1 PE=4 SV=1	ref|XP_020610961.1|	2.04e-93	protein PBDC1-like [Orbicella faveolata]	GO:0005737	0	0	0	10071at6101	0
evm.TU.hic_scaffold_10.2248	1.61167e-25	3.60868e-24	Tetratricopeptide repeat protein 28	Q80XJ3	2.63e-14	Tetratricopeptide repeat protein 28 OS=Mus musculus GN=Ttc28 PE=1 SV=3	A0A2B4RXP2	1.4e-27	Tumor necrosis factor receptor superfamily member 16 OS=Stylophora pistillata GN=NGFR PE=4 SV=1	ref|XP_015749785.1|	7.23e-140	PREDICTED: tetratricopeptide repeat protein 28-like [Acropora digitifera]	GO:0005813; GO:0005737; GO:0030496; GO:0072686; GO:1990023; GO:0097431; GO:0019900; GO:0007049; GO:0051301; GO:0007346	GO:0016021	0	0	#N/A	#N/A
evm.TU.hic_scaffold_10.2250	1.43697e-10	1.01023e-09	Transient receptor potential cation channel subfamily A member 1	Q7Z020	2.81e-132	Transient receptor potential cation channel subfamily A member 1 OS=Drosophila melanogaster GN=TrpA1 PE=2 SV=4	A0A2B4SL66	0	Transient receptor potential cation channel subfamily A member 1 OS=Stylophora pistillata GN=TRPA1 PE=4 SV=1	ref|XP_022784057.1|	0	transient receptor potential cation channel subfamily A member 1-like isoform X4 [Stylophora pistillata]	GO:0034703; GO:0016021; GO:0005886; GO:0005262; GO:0005261; GO:0015276; GO:0097604; GO:0006816; GO:0006812; GO:0034605; GO:0001580; GO:0050968; GO:0050965; GO:0050960; GO:0007638; GO:0046957; GO:0023041; GO:0007602; GO:0050850; GO:0009408; GO:0009416; GO:0010378; GO:0040040; GO:0043052	GO:0016021; GO:0005216	K04984	K04984	860at6101	0
evm.TU.hic_scaffold_10.2260	1.00865e-45	5.2283e-44	G-protein-signaling modulator 2	Q8VDU0	2.93e-22	G-protein-signaling modulator 2 OS=Mus musculus GN=Gpsm2 PE=1 SV=2	A0A2B4R3B9	3.66e-41	Tetratricopeptide repeat protein 28 (Fragment) OS=Stylophora pistillata GN=TTC28 PE=4 SV=1	ref|XP_015750526.1|	2.54e-139	PREDICTED: tetratricopeptide repeat protein 28-like [Acropora digitifera]	GO:0005938; GO:0099738; GO:0005813; GO:0005737; GO:0005829; GO:0097575; GO:0016328; GO:0097431; GO:0043234; GO:0070840; GO:0001965; GO:0005092; GO:0042802; GO:0000166; GO:0008022; GO:0019904; GO:0043621; GO:0051301; GO:0000132; GO:0051661; GO:0007052; GO:1904778; GO:1905832; GO:0031291; GO:0060236	0	0	0	#N/A	#N/A
evm.TU.hic_scaffold_10.2263	8.91106e-29	2.35269e-27	Tetratricopeptide repeat protein 28	Q96AY4	1.46e-70	Tetratricopeptide repeat protein 28 OS=Homo sapiens GN=TTC28 PE=1 SV=4	A0A2B4RDZ2	0	Putative serine/threonine-protein kinase pats1 OS=Stylophora pistillata GN=pats1 PE=4 SV=1	ref|XP_015771245.1|	0	PREDICTED: uncharacterized protein LOC107349580 [Acropora digitifera]	GO:0005737; GO:0005815; GO:0030496; GO:0000922; GO:0019900; GO:0007049; GO:0051301; GO:0007346	GO:0016301	0	0	11889at6101	0
evm.TU.hic_scaffold_10.2266	7.31944e-11	5.35453e-10	hypothetical protein AWC38_SpisGene20616	NA	NA	NA	A0A2B4RFX5	6.68e-39	Uncharacterized protein OS=Stylophora pistillata GN=AWC38_SpisGene20616 PE=4 SV=1	gb|PFX15175.1|	1.04e-38	hypothetical protein AWC38_SpisGene20616 [Stylophora pistillata]	NA	GO:0007165	0	0	19681at6101	9.72e-20
evm.TU.hic_scaffold_10.2268	9.15225e-10	5.84516e-09	Centrin-3	O15182	4.01e-93	Centrin-3 OS=Homo sapiens GN=CETN3 PE=1 SV=2	A0A2B4REB5	5.51e-113	Centrin-3 OS=Stylophora pistillata GN=CETN3 PE=4 SV=1	ref|XP_015768429.1|	7.21e-115	PREDICTED: centrin-3-like [Acropora digitifera]	GO:0005814; GO:0005813; GO:0005730; GO:0005509; GO:0051301; GO:0007098	GO:0005509	K16466	K16466	7260at6101	0
evm.TU.hic_scaffold_10.2272	2.04509e-05	7.0499e-05	Unconventional myosin-Vb	Q9ULV0	0	Unconventional myosin-Vb OS=Homo sapiens GN=MYO5B PE=1 SV=3	A0A2B4RNG2	0	Unconventional myosin-Va OS=Stylophora pistillata GN=MYO5A PE=4 SV=1	ref|XP_022802810.1|	0	unconventional myosin-Va-like isoform X2 [Stylophora pistillata]	GO:0045179; GO:0030659; GO:0070062; GO:0016459; GO:0043234; GO:0003779; GO:0005524; GO:0005516; GO:0000146; GO:0017137; GO:0032439; GO:0015031; GO:0003091; GO:0016192	GO:0016459; GO:0051015; GO:0005524; GO:0003774	K10357	K10357	157at6101	0
evm.TU.hic_scaffold_10.2274	4.15841e-10	2.76412e-09	Leucine-rich melanocyte differentiation-associated protein	Q9D9B4	2.24e-22	Leucine-rich melanocyte differentiation-associated protein OS=Mus musculus GN=Lrmda PE=1 SV=1	A0A2B4RM38	1.65e-89	Leucine-rich repeat-containing protein C10orf11-like OS=Stylophora pistillata GN=AWC38_SpisGene17784 PE=4 SV=1	ref|XP_015768443.1|	2.23e-130	PREDICTED: leucine-rich repeat-containing protein C10orf11 homolog [Acropora digitifera]	GO:0030318	0	0	0	9052at6101	0
evm.TU.hic_scaffold_10.2285	2.81862e-125	8.84735e-123	uncharacterized protein LOC110242782	NA	NA	NA	A0A2B4SC82	9.42e-14	Uncharacterized protein OS=Stylophora pistillata GN=AWC38_SpisGene9184 PE=4 SV=1	ref|XP_020904466.1|	3.51e-49	uncharacterized protein LOC110242782 [Exaiptasia pallida]	NA	0	0	0	#N/A	#N/A
evm.TU.hic_scaffold_10.2288	5.18327e-19	7.91499e-18	Protein sidekick-1	Q8AV58	1.73e-08	Protein sidekick-1 OS=Gallus gallus GN=SDK1 PE=1 SV=1	A0A2B4R7S3	9.12e-13	Angiopoietin-1 receptor OS=Stylophora pistillata GN=TEK PE=4 SV=1	ref|XP_015768422.1|	5.92e-97	PREDICTED: uncharacterized protein LOC107347066 isoform X6 [Acropora digitifera]	GO:0030054; GO:0016021; GO:0005886; GO:0045202; GO:0042802; GO:0007156; GO:0010842; GO:0007416	GO:0016021; GO:0005524; GO:0004713	0	0	#N/A	#N/A
evm.TU.hic_scaffold_10.229	6.11537e-116	1.5947e-113	HEAT repeat-containing protein 4	Q86WZ0	9.39e-57	HEAT repeat-containing protein 4 OS=Homo sapiens GN=HEATR4 PE=2 SV=2	A0A2B4S733	0	Uncharacterized protein OS=Stylophora pistillata GN=AWC38_SpisGene11047 PE=4 SV=1	ref|XP_015773487.1|	0	PREDICTED: LOW QUALITY PROTEIN: HEAT repeat-containing protein 4-like [Acropora digitifera]	0	0	0	0	665at6101	0
evm.TU.hic_scaffold_10.2291	4.16991e-05	0.000136211	AP-4 complex subunit epsilon-1	Q9UPM8	3.02e-42	Q9UPM8|AP4E1_HUMAN AP-4 complex subunit epsilon-1 OS=Homo sapiens GN=AP4E1 PE=1 SV=2	A0A2B4S2Q7	0	AP-4 complex subunit epsilon-1 OS=Stylophora pistillata GN=AP4E1 PE=4 SV=1	ref|XP_020615510.1|	0	AP-4 complex subunit epsilon-like isoform X1 [Orbicella faveolata]	GO:0030124; GO:0031904; GO:0032588; GO:0008104; GO:0006605; GO:0016192	GO:0030117; GO:0006886; GO:0016192	K12400	K12400	997at6101	0
evm.TU.hic_scaffold_10.2294	1.03363e-29	2.89586e-28	PREDICTED: uncharacterized protein LOC107332862	NA	NA	NA	A0A2B4S9X2	1.98e-20	Uncharacterized protein OS=Stylophora pistillata GN=AWC38_SpisGene9531 PE=4 SV=1	ref|XP_015753102.1|	1.92e-130	PREDICTED: uncharacterized protein LOC107332862 [Acropora digitifera]	NA	GO:0005576; GO:0005509; GO:0007160	0	0	19624at6101	0
evm.TU.hic_scaffold_10.2300	2.08566e-07	9.87758e-07	Thioredoxin domain-containing protein	Q4N4N8	1.55e-21	Thioredoxin domain-containing protein OS=Theileria parva GN=TP02_0602 PE=1 SV=1	A0A2B4RJT1	4.32e-77	Thioredoxin domain-containing protein OS=Stylophora pistillata GN=AWC38_SpisGene17779 PE=4 SV=1	ref|XP_015758482.1|	2.97e-166	PREDICTED: thioredoxin domain-containing protein-like [Acropora digitifera]	GO:0005789; GO:0016021; GO:0045454	GO:0016021	0	0	10005at6101	0
evm.TU.hic_scaffold_10.2301	2.94988e-12	2.50754e-11	CDC42 small effector protein 2-A	Q5FVD7	2.6e-18	CDC42 small effector protein 2-A OS=Xenopus laevis GN=cdc42se2-a PE=3 SV=1	A0A2B4RNR4	8.32e-23	CDC42 small effector protein 2 OS=Stylophora pistillata GN=Cdc42se2 PE=4 SV=1	ref|XP_020615490.1|	1.17e-33	CDC42 small effector protein 2-B-like isoform X2 [Orbicella faveolata]	GO:0005737; GO:0005856; GO:0005886; GO:0005198; GO:0008360; GO:0009966	0	0	0	10921at6101	1.76e-22
evm.TU.hic_scaffold_10.2309	1.89883e-06	7.7648e-06	Dymeclin	Q5ZLW3	0	Dymeclin OS=Gallus gallus GN=DYM PE=2 SV=1	A0A2B4RV29	0	Dymeclin OS=Stylophora pistillata GN=DYM PE=4 SV=1	ref|XP_015758436.1|	0	PREDICTED: LOW QUALITY PROTEIN: dymeclin-like [Acropora digitifera]	GO:0005794; GO:0019899; GO:0060348; GO:0007030	0	0	0	1721at6101	0
evm.TU.hic_scaffold_10.2310	6.40484e-12	5.27513e-11	Restriction of telomere capping protein 5	Q6BHX4	3.58e-08	Restriction of telomere capping protein 5 OS=Debaryomyces hansenii (strain ATCC 36239 / CBS 767 / JCM 1990 / NBRC 0083 / IGC 2968) GN=RTC5 PE=3 SV=2	A0A2B4RV96	2.85e-129	Restriction of telomere capping protein 5 OS=Stylophora pistillata GN=RTC5 PE=4 SV=1	gb|PFX20175.1|	4.41e-129	uncharacterized protein LOC111337201 isoform X1 [Stylophora pistillata]	GO:0005737	0	0	0	9017at6101	0
evm.TU.hic_scaffold_10.2314	3.0522e-21	5.38904e-20	Lymphocyte antigen 6 complex locus protein G6d	Q9Z1Q3	5.91e-06	Lymphocyte antigen 6 complex locus protein G6d OS=Mus musculus GN=Ly6g6d PE=1 SV=1	A0A2B4RXZ5	1.07e-17	Uncharacterized protein OS=Stylophora pistillata GN=AWC38_SpisGene13864 PE=4 SV=1	ref|XP_015758456.1|	3.19e-77	PREDICTED: three-finger toxin W-IV-like [Acropora digitifera]	GO:0031225; GO:0009897; GO:0030175; GO:0043234; GO:0030550; GO:0042802; GO:0095500; GO:0051260	GO:0016021	0	0	19768at6101	0
evm.TU.hic_scaffold_10.2319	9.15792e-17	1.1711e-15	PREDICTED: uncharacterized protein LOC107348290	NA	NA	NA	NA	NA	NA	ref|XP_015769799.1|	5.39e-49	PREDICTED: uncharacterized protein LOC107348290 [Acropora digitifera]	NA	NA	0	0	#N/A	#N/A
evm.TU.hic_scaffold_10.2320	7.9889e-11	5.81666e-10	Cyclic GMP-binding protein C	Q8MVR1	1.53e-16	Cyclic GMP-binding protein C OS=Dictyostelium discoideum GN=gbpC PE=1 SV=1	A0A2B4RCZ1	0	Putative serine/threonine-protein kinase pats1 OS=Stylophora pistillata GN=pats1 PE=4 SV=1	ref|XP_015775393.1|	0	PREDICTED: uncharacterized protein LOC107353578 isoform X1 [Acropora digitifera]	GO:0005737; GO:0005524; GO:0030553; GO:0005525; GO:0005543; GO:0004672; GO:0004674; GO:0005088; GO:0004871; GO:0031589; GO:0019934; GO:0007163; GO:0051272; GO:0045860; GO:0046579; GO:0050920; GO:0007264	GO:0005524; GO:0004672; GO:0007165	0	0	1093at6101	0
evm.TU.hic_scaffold_10.2321	2.17295e-66	2.00171e-64	D-inositol 3-phosphate glycosyltransferase	D5UJ42	2.82e-09	D-inositol 3-phosphate glycosyltransferase OS=Cellulomonas flavigena (strain ATCC 482 / DSM 20109 / NCIB 8073 / NRS 134) GN=mshA PE=3 SV=1	A0A2B4SWD7	6.95e-65	Tetratricopeptide repeat protein 28 OS=Stylophora pistillata GN=TTC28 PE=4 SV=1	ref|XP_015777279.1|	3.52e-126	PREDICTED: uncharacterized protein LOC107355250 [Acropora digitifera]	GO:0008375; GO:0102710; GO:0046872; GO:0010125	GO:0005525; GO:0003924	0	0	14590at6101	0
evm.TU.hic_scaffold_10.2322	1.94256e-17	2.62857e-16	Putative serine/threonine-protein kinase pats1	NA	NA	NA	A0A2B4RCZ1	2.36e-20	Putative serine/threonine-protein kinase pats1 OS=Stylophora pistillata GN=pats1 PE=4 SV=1	ref|XP_015768825.1|	4.79e-54	PREDICTED: uncharacterized protein LOC107347425 [Acropora digitifera]	NA	GO:0005524; GO:0004672; GO:0007165	0	0	#N/A	#N/A
evm.TU.hic_scaffold_10.2329	0.000104954	0.0003199	Glycine amidinotransferase, mitochondrial	Q6P832	0	Glycine amidinotransferase, mitochondrial OS=Xenopus tropicalis GN=gatm PE=2 SV=1	A0A1S3J2H9	0	glycine amidinotransferase, mitochondrial-like OS=Lingula unguis GN=LOC106169635 PE=4 SV=1	ref|XP_015780741.1|	0	PREDICTED: glycine amidinotransferase, mitochondrial-like [Acropora digitifera]	GO:0005743; GO:0005739; GO:0015067; GO:0015068; GO:0006601	GO:0015067	K00613	K00613	2374at6101	0
evm.TU.hic_scaffold_10.2330	3.18293e-07	1.46367e-06	JmjC domain-containing protein 7	P0C872	2.28e-10	JmjC domain-containing protein 7 OS=Mus musculus GN=Jmjd7 PE=1 SV=1	A0A2B4RWW6	0	JmjC domain-containing protein 7 OS=Stylophora pistillata GN=Jmjd7 PE=4 SV=1	ref|XP_015780745.1|	0	PREDICTED: uncharacterized protein LOC107358666 [Acropora digitifera]	0	0	0	0	3629at6101	0
evm.TU.hic_scaffold_10.2332	7.40494e-06	2.76828e-05	PREDICTED: uncharacterized protein LOC107358669	NA	NA	NA	NA	NA	NA	ref|XP_015780749.1|	1.89e-33	PREDICTED: uncharacterized protein LOC107358669 [Acropora digitifera]	NA	NA	0	0	11113at6101	5.78e-30
evm.TU.hic_scaffold_10.2336	5.02148e-10	3.30027e-09	Multiple epidermal growth factor-like domains protein 10	NA	NA	NA	A0A2B4RXY3	1.77e-17	Multiple epidermal growth factor-like domains protein 10 OS=Stylophora pistillata GN=megf10 PE=4 SV=1	ref|XP_015780736.1|	5.44e-131	PREDICTED: multiple epidermal growth factor-like domains protein 11 isoform X1 [Acropora digitifera]	NA	GO:0016021	0	0	11431at6101	0
evm.TU.hic_scaffold_10.2338	4.01475e-05	0.000131396	PREDICTED: uncharacterized protein LOC107358670	NA	NA	NA	NA	NA	NA	ref|XP_015780750.1|	9.78e-59	PREDICTED: uncharacterized protein LOC107358670 [Acropora digitifera]	NA	NA	0	0	19902at6101	0
evm.TU.hic_scaffold_10.234	5.99652e-05	0.000190268	ATP-dependent DNA helicase RecQ	P71359	1.57e-22	ATP-dependent DNA helicase RecQ OS=Haemophilus influenzae (strain ATCC 51907 / DSM 11121 / KW20 / Rd) GN=recQ PE=3 SV=1	A0A2B4SQI3	5.75e-125	ATP-dependent DNA helicase RecQ OS=Stylophora pistillata GN=recQ PE=4 SV=1	ref|XP_015758777.1|	2.31e-162	PREDICTED: ATP-dependent DNA helicase RecQ-like [Acropora digitifera]	GO:0005694; GO:0005737; GO:0005524; GO:0043140; GO:0003677; GO:0009378; GO:0006310; GO:0006281; GO:0006260; GO:0009432	GO:0005524; GO:0004386; GO:0003676	0	0	5738at6101	0
evm.TU.hic_scaffold_10.2346	1.52445e-46	8.10012e-45	PREDICTED: uncharacterized protein LOC107347285	NA	NA	NA	A0A2B4RXZ5	2.3e-11	Uncharacterized protein OS=Stylophora pistillata GN=AWC38_SpisGene13864 PE=4 SV=1	ref|XP_015768671.1|	1.78e-82	PREDICTED: uncharacterized protein LOC107347285 [Acropora digitifera]	NA	GO:0016021	0	0	19768at6101	7.22e-11
evm.TU.hic_scaffold_10.2348	4.5153e-37	1.73942e-35	PREDICTED: uncharacterized protein LOC107349788	NA	NA	NA	A0A2B4RXZ5	2.06e-14	Uncharacterized protein OS=Stylophora pistillata GN=AWC38_SpisGene13864 PE=4 SV=1	ref|XP_015771463.1|	5.53e-48	PREDICTED: uncharacterized protein LOC107349788 [Acropora digitifera]	NA	GO:0016021	0	0	19768at6101	9.04e-40
evm.TU.hic_scaffold_10.2349	1.65862e-05	5.82184e-05	Protein hinderin	Q6NZK5	2.12e-11	Protein hinderin OS=Mus musculus GN=Kiaa1328 PE=1 SV=2	A0A2B4REQ2	3.49e-68	Uncharacterized protein OS=Stylophora pistillata GN=AWC38_SpisGene20956 PE=4 SV=1	ref|XP_015768625.1|	0	PREDICTED: uncharacterized protein LOC107347241 [Acropora digitifera]	0	0	0	0	8720at6101	0
evm.TU.hic_scaffold_10.2351	1.53546e-07	7.41698e-07	E3 ubiquitin-protein ligase RNF180	Q3U827	1.32e-12	E3 ubiquitin-protein ligase RNF180 OS=Mus musculus GN=Rnf180 PE=1 SV=2	A0A2B4REE9	3.15e-41	E3 ubiquitin-protein ligase RNF180 OS=Stylophora pistillata GN=Rnf180 PE=4 SV=1	ref|XP_015768649.1|	2.11e-122	PREDICTED: uncharacterized protein LOC107347265 [Acropora digitifera]	GO:0016021; GO:0031227; GO:0005635; GO:0046872; GO:0031624; GO:0061630; GO:0030534; GO:0042415; GO:1901360; GO:0032436; GO:0031398; GO:0000209; GO:0050790; GO:0042428	GO:0016021; GO:0016874; GO:0046872; GO:0061630; GO:0000209	K15708	K15708	10417at6101	0
evm.TU.hic_scaffold_10.2357	5.71487e-11	4.22447e-10	Putative RNA-dependent RNA polymerase 1	NA	NA	NA	A0A2B4S0P5	1.53e-123	Putative RNA-dependent RNA polymerase 1 OS=Stylophora pistillata GN=RDR1 PE=4 SV=1	ref|XP_020619455.1|	8.2e-141	uncharacterized protein LOC110057214 [Orbicella faveolata]	NA	GO:0003968	0	0	#N/A	#N/A
evm.TU.hic_scaffold_10.2359	1.56728e-16	1.97365e-15	Endoplasmic reticulum aminopeptidase 1	Q9JJ22	0	Endoplasmic reticulum aminopeptidase 1 OS=Rattus norvegicus GN=Erap1 PE=2 SV=2	A0A2B4S1I9	0	Aminopeptidase N OS=Stylophora pistillata GN=ANPEP PE=4 SV=1	ref|XP_015768631.1|	0	PREDICTED: endoplasmic reticulum aminopeptidase 1-like isoform X1 [Acropora digitifera]	GO:0005737; GO:0005788; GO:0005789; GO:0070062; GO:0005576; GO:0005615; GO:0016021; GO:0043231; GO:0016020; GO:0005886; GO:0004177; GO:0004175; GO:0005138; GO:0070006; GO:0008235; GO:0008233; GO:0042277; GO:0005164; GO:0008270; GO:0002250; GO:0019882; GO:0019885; GO:0007267; GO:0006509; GO:0043171; GO:0045766; GO:0006508; GO:0008217; GO:0007165	GO:0016021; GO:0004177; GO:0008237; GO:0008270	K11141	K11141	928at6101	0
evm.TU.hic_scaffold_10.236	6.53147e-28	1.66981e-26	Regulator of G-protein signaling 12	O14924	5.3e-60	Regulator of G-protein signaling 12 OS=Homo sapiens GN=RGS12 PE=1 SV=1	A0A2B4RKA8	0	Regulator of G-protein signaling 12 OS=Stylophora pistillata GN=Rgs12 PE=4 SV=1	gb|PFX18834.1|	0	Regulator of G-protein signaling 12 [Stylophora pistillata]	GO:0030054; GO:0000794; GO:0005737; GO:0005829; GO:0030425; GO:0016363; GO:0005730; GO:0005634; GO:0005886; GO:0045202; GO:0005096; GO:0030695; GO:0005057; GO:0009968; GO:0008277; GO:0006351	GO:0030695; GO:0005057	K16449	K16449	2018at6101	0
evm.TU.hic_scaffold_10.2365	2.86136e-10	1.93048e-09	PREDICTED: uncharacterized protein LOC107332403	NA	NA	NA	A0A0V1M4Y2	1.87e-32	Uncharacterized protein OS=Trichinella papuae GN=T10_7670 PE=4 SV=1	ref|XP_015752622.1|	9.66e-117	PREDICTED: uncharacterized protein LOC107332403 [Acropora digitifera]	NA	GO:0003676; GO:0008270; GO:0015074	0	0	14852at6101	0
evm.TU.hic_scaffold_10.2375	4.01868e-12	3.37211e-11	PREDICTED: uncharacterized protein C3orf14-like	Q9HBI5	8e-09	Uncharacterized protein C3orf14 OS=Homo sapiens GN=C3orf14 PE=2 SV=1	A0A2B4RZ02	2.05e-29	Uncharacterized protein OS=Stylophora pistillata GN=AWC38_SpisGene13123 PE=4 SV=1	ref|XP_015768646.1|	1.24e-83	PREDICTED: uncharacterized protein C3orf14-like [Acropora digitifera]	0	0	0	0	10977at6101	0
evm.TU.hic_scaffold_10.2378	9.09713e-05	0.000279797	Methionyl-tRNA formyltransferase, mitochondrial	Q96DP5	7.05e-51	Methionyl-tRNA formyltransferase, mitochondrial OS=Homo sapiens GN=MTFMT PE=1 SV=2	A0A2B4RYY4	1.62e-163	Methionyl-tRNA formyltransferase, mitochondrial OS=Stylophora pistillata GN=MTFMT PE=4 SV=1	ref|XP_015768665.1|	0	PREDICTED: methionyl-tRNA formyltransferase, mitochondrial-like [Acropora digitifera]	GO:0005739; GO:0004479	GO:0004479	K00604	K00604	4743at6101	0
evm.TU.hic_scaffold_10.2380	6.25388e-06	2.36245e-05	PREDICTED: uncharacterized protein LOC107356754	NA	NA	NA	NA	NA	NA	ref|XP_015778862.1|	1.19e-28	PREDICTED: uncharacterized protein LOC107356754 [Acropora digitifera]	NA	NA	0	0	#N/A	#N/A
evm.TU.hic_scaffold_10.2388	5.03477e-06	1.93557e-05	PREDICTED: uncharacterized protein LOC107334156 isoform X1	NA	NA	NA	A0A2B4S0Q5	8.75e-68	Uncharacterized protein OS=Stylophora pistillata GN=AWC38_SpisGene13134 PE=4 SV=1	ref|XP_015754555.1|	4.18e-157	PREDICTED: uncharacterized protein LOC107334156 isoform X1 [Acropora digitifera]	NA	0	0	0	9706at6101	0
evm.TU.hic_scaffold_10.2394	2.31169e-33	7.53521e-32	uncharacterized protein LOC110252883	NA	NA	NA	A0A2B4R9U6	2.46e-13	Uncharacterized protein OS=Stylophora pistillata GN=AWC38_SpisGene22959 PE=4 SV=1	ref|XP_020915392.1|	5.59e-38	uncharacterized protein LOC110252883 [Exaiptasia pallida]	NA	0	0	0	#N/A	#N/A
evm.TU.hic_scaffold_10.24	1.28678e-11	1.02063e-10	Smoothelin-like protein 1	A8MU46	2.56e-28	A8MU46|SMTL1_HUMAN Smoothelin-like protein 1 OS=Homo sapiens GN=SMTNL1 PE=1 SV=1	A0A2B4S5G3	0	Smoothelin-like protein 1 OS=Stylophora pistillata GN=SMTNL1 PE=4 SV=1	ref|XP_015762997.1|	0	PREDICTED: smoothelin-like protein 1 [Acropora digitifera]	GO:0043292; GO:0005737; GO:0031674; GO:0031430; GO:0005634; GO:0005516; GO:0097756; GO:0045907	0	0	0	3997at6101	0
evm.TU.hic_scaffold_10.240	4.32657e-06	1.68316e-05	PREDICTED: uncharacterized protein LOC107347831	NA	NA	NA	A0A2B4RR63	9.88e-118	Uncharacterized protein OS=Stylophora pistillata GN=AWC38_SpisGene16783 PE=4 SV=1	ref|XP_015769290.1|	1.03e-155	PREDICTED: uncharacterized protein LOC107347831 [Acropora digitifera]	NA	GO:0051920	0	0	8062at6101	0
evm.TU.hic_scaffold_10.241	3.68531e-43	1.74e-41	ADP-ribosylation factor-like protein 3	B5FYQ0	2.86e-91	ADP-ribosylation factor-like protein 3 OS=Taeniopygia guttata GN=ARL3 PE=2 SV=1	A0A218V9N7	4.92e-89	ADP-ribosylation factor-like protein 3 OS=Lonchura striata domestica GN=ARL3_0 PE=3 SV=1	ref|XP_008312517.1|	1.35e-88	PREDICTED: ADP-ribosylation factor-like protein 3 [Cynoglossus semilaevis]	GO:0005813; GO:0005929; GO:0005881; GO:0005794; GO:0000139; GO:0030496; GO:0005634; GO:0032391; GO:0005876; GO:0019003; GO:0005525; GO:0003924; GO:0008017; GO:0060271; GO:0001822; GO:0000281; GO:0042461; GO:0015031; GO:0007264	GO:0005622; GO:0005525; GO:0007264	K07944	K07944	9388at6101	0
evm.TU.hic_scaffold_10.245	2.51945e-06	1.00957e-05	MMS19 nucleotide excision repair protein homolog	Q6DCF2	2.83e-177	MMS19 nucleotide excision repair protein homolog OS=Xenopus laevis GN=mms19 PE=2 SV=1	C3ZS73	0	Uncharacterized protein OS=Branchiostoma floridae GN=BRAFLDRAFT_131757 PE=4 SV=1	gb|KXJ15711.1|	0	MMS19 nucleotide excision repair protein homolog [Exaiptasia pallida]	GO:0097361; GO:0005737; GO:0005634; GO:0005819; GO:0006974; GO:0006259; GO:0006281; GO:0016226	0	K15075	K15075	4094at6101	0
evm.TU.hic_scaffold_10.246	6.15916e-05	0.000195063	Nucleolysin TIAR	Q01085	4.94e-87	Nucleolysin TIAR OS=Homo sapiens GN=TIAL1 PE=1 SV=1	A0A2B4S6N6	0	Nucleolysin TIAR OS=Stylophora pistillata GN=TIAL1 PE=4 SV=1	ref|XP_022792939.1|	0	nucleolysin TIAR-like [Stylophora pistillata]	GO:0005737; GO:0010494; GO:0070062; GO:0005764; GO:0005654; GO:0005634; GO:0017091; GO:0003677; GO:0003723; GO:0006915; GO:0006952; GO:0008543; GO:0007281; GO:0008284; GO:0006357; GO:0017145	GO:0003723	K13201	K13201	8451at6101	0
evm.TU.hic_scaffold_10.250	9.93728e-113	2.51398e-110	PWWP domain-containing protein 2B	Q6NUJ5	6.88e-19	PWWP domain-containing protein 2B OS=Homo sapiens GN=PWWP2B PE=1 SV=3	A0A2B4S6W5	4.75e-150	PWWP domain-containing protein 2A OS=Stylophora pistillata GN=PWWP2A PE=4 SV=1	ref|XP_015759482.1|	0	PREDICTED: PWWP domain-containing protein 2A-like [Acropora digitifera]	GO:0005654	0	0	0	6418at6101	0
evm.TU.hic_scaffold_10.254	3.97423e-08	2.08555e-07	WD repeat-containing protein 6	Q5XFW6	6.29e-104	WD repeat-containing protein 6 OS=Rattus norvegicus GN=Wdr6 PE=1 SV=2	A0A2B4S0H7	0	WD repeat-containing protein 6 OS=Stylophora pistillata GN=WDR6 PE=4 SV=1	ref|XP_015759490.1|	0	PREDICTED: WD repeat-containing protein 6-like isoform X2 [Acropora digitifera]	GO:0005737; GO:0005829; GO:0005886; GO:0043234; GO:0043560; GO:0003723; GO:0007050; GO:0008286; GO:0048009; GO:0010507; GO:0008285	0	0	0	1808at6101	0
evm.TU.hic_scaffold_10.255	4.85876e-49	2.79173e-47	ParA family protein	NA	NA	NA	A0A0G4GAN0	1.52e-74	Uncharacterized protein OS=Chromera velia CCMP2878 GN=Cvel_4429 PE=4 SV=1	ref|WP_080663124.1|	8.81e-64	ParA family protein [Xanthomonas campestris]	NA	0	0	0	#N/A	#N/A
evm.TU.hic_scaffold_10.257	1.74818e-06	7.19391e-06	hypothetical protein	NA	NA	NA	NA	NA	NA	NA	NA	NA	NA	NA	0	0	#N/A	#N/A
evm.TU.hic_scaffold_10.259	5.79979e-05	0.000184613	Short-chain dehydrogenase/reductase family 9C member 7	Q8K3P0	7.86e-66	Short-chain dehydrogenase/reductase family 9C member 7 OS=Mus musculus GN=Sdr9c7 PE=2 SV=1	A0A2B4S5Y7	2.74e-139	17-beta-hydroxysteroid dehydrogenase type 6 OS=Stylophora pistillata GN=Hsd17b6 PE=4 SV=1	ref|XP_015759494.1|	0	PREDICTED: short-chain dehydrogenase/reductase family 9C member 7-like isoform X2 [Acropora digitifera]	GO:0005829; GO:0005730; GO:0004745; GO:0055114	GO:0016491	0	0	14086at6101	0
evm.TU.hic_scaffold_10.260	2.27923e-23	4.57737e-22	UPF0687 protein C20orf27 homolog	B5FX50	2.23e-22	UPF0687 protein C20orf27 homolog OS=Taeniopygia guttata PE=2 SV=1	A0A2B4S6M3	1.36e-67	UPF0687 protein C20orf27 OS=Stylophora pistillata GN=AWC38_SpisGene11214 PE=4 SV=1	ref|XP_015759502.1|	1.49e-114	PREDICTED: UPF0687 protein C20orf27 homolog [Acropora digitifera]	0	0	0	0	10482at6101	0
evm.TU.hic_scaffold_10.265	2.32759e-06	9.36674e-06	Myoferlin	Q9NZM1	0	Myoferlin OS=Homo sapiens GN=MYOF PE=1 SV=1	A0A2B4S6V5	0	Myoferlin OS=Stylophora pistillata GN=Myof PE=4 SV=1	ref|XP_020611142.1|	0	LOW QUALITY PROTEIN: myoferlin-like [Orbicella faveolata]	GO:0005901; GO:0031410; GO:0030659; GO:0070062; GO:0016021; GO:0043231; GO:0005635; GO:0031965; GO:0005886; GO:0005543; GO:0008015; GO:0034605; GO:0006936; GO:0007520; GO:0001778; GO:0030947	GO:0016021	K22125	K22125	11468at6101	0
evm.TU.hic_scaffold_10.275	0.000213021	0.000607147	Heparanase	Q9Y251	3.31e-108	Heparanase OS=Homo sapiens GN=HPSE PE=1 SV=2	A0A2B4SC67	0	Heparanase OS=Stylophora pistillata GN=HPSE PE=4 SV=1	ref|XP_015759522.1|	0	PREDICTED: heparanase-like isoform X1 [Acropora digitifera]	GO:0005576; GO:0043231; GO:0043202; GO:0005765; GO:0005764; GO:0045121; GO:0005654; GO:0005634; GO:0005578; GO:0035580; GO:0004566; GO:0030305; GO:0046983; GO:0045545; GO:0060055; GO:0007160; GO:0006027; GO:0030200; GO:0043312; GO:0030194; GO:0051798; GO:0033690; GO:0051897; GO:0010575; GO:0006029; GO:0051797; GO:0061042	GO:0016021; GO:0016798	K07964	K07964	5472at6101	0
evm.TU.hic_scaffold_10.28	2.36863e-35	8.27798e-34	Rab9 effector protein with kelch motifs	Q7Z6M1	2.85e-87	Q7Z6M1|RABEK_HUMAN Rab9 effector protein with kelch motifs OS=Homo sapiens GN=RABEPK PE=1 SV=1	A0A2B4S307	2.39e-150	Rab9 effector protein with kelch motifs OS=Stylophora pistillata GN=RABEPK PE=4 SV=1	ref|XP_020602770.1|	2.46e-162	rab9 effector protein with kelch motifs-like isoform X1 [Orbicella faveolata]	GO:0005829; GO:0005768; GO:0010008; GO:0032588; GO:0030133; GO:0006898; GO:0006904	0	K20285	K20285	6348at6101	0
evm.TU.hic_scaffold_10.282	0.000246938	0.000696092	Golgi-associated plant pathogenesis-related protein 1	Q9H4G4	2.05e-41	Golgi-associated plant pathogenesis-related protein 1 OS=Homo sapiens GN=GLIPR2 PE=1 SV=3	A0A2B4S951	7.28e-150	Golgi-associated plant pathogenesis-related protein 1 OS=Stylophora pistillata GN=GLIPR2 PE=4 SV=1	ref|XP_015759527.1|	0	PREDICTED: protein PRY1-like [Acropora digitifera]	GO:0070062; GO:0000139; GO:0042803; GO:0010634; GO:0010718; GO:0070374	GO:0005576	0	0	4695at6101	0
evm.TU.hic_scaffold_10.284	5.63564e-13	5.19718e-12	Golgi-associated plant pathogenesis-related protein 1	Q9H4G4	1.79e-33	Golgi-associated plant pathogenesis-related protein 1 OS=Homo sapiens GN=GLIPR2 PE=1 SV=3	A0A2B4S951	1.48e-105	Golgi-associated plant pathogenesis-related protein 1 OS=Stylophora pistillata GN=GLIPR2 PE=4 SV=1	ref|XP_015759476.1|	2.54e-164	PREDICTED: uncharacterized protein LOC107338757 [Acropora digitifera]	GO:0070062; GO:0000139; GO:0042803; GO:0010634; GO:0010718; GO:0070374	GO:0005576	0	0	#N/A	#N/A
evm.TU.hic_scaffold_10.285	5.29365e-05	0.000169617	Golgi-associated plant pathogenesis-related protein 1	Q9H4G4	9.56e-42	Golgi-associated plant pathogenesis-related protein 1 OS=Homo sapiens GN=GLIPR2 PE=1 SV=3	A0A2B4SD01	0	Golgi-associated plant pathogenesis-related protein 1 OS=Stylophora pistillata GN=GLIPR2 PE=4 SV=1	ref|XP_015759478.1|	0	PREDICTED: repressed by EFG1 protein 1-like [Acropora digitifera]	GO:0070062; GO:0000139; GO:0042803; GO:0010634; GO:0010718; GO:0070374	GO:0005576	0	0	13371at6101	0
evm.TU.hic_scaffold_10.287	2.79512e-21	4.9506e-20	Zinc metalloproteinase nas-14	Q19269	8.05e-47	Zinc metalloproteinase nas-14 OS=Caenorhabditis elegans GN=nas-14 PE=2 SV=2	A0A2B4S961	0	Nematocyte expressed protein 6 OS=Stylophora pistillata GN=AWC38_SpisGene8938 PE=4 SV=1	ref|XP_015759533.1|	0	PREDICTED: uncharacterized protein LOC107338798 isoform X4 [Acropora digitifera]	GO:0005576; GO:0004222; GO:0008270	GO:0004222; GO:0008270; GO:0018996	0	0	1552at6101	0
evm.TU.hic_scaffold_10.288	1.62575e-20	2.75014e-19	PREDICTED: uncharacterized protein LOC107338799	NA	NA	NA	A7RH95	8e-14	Predicted protein OS=Nematostella vectensis GN=v1g238260 PE=4 SV=1	ref|XP_015759535.1|	2e-133	PREDICTED: uncharacterized protein LOC107338799 [Acropora digitifera]	NA	GO:0016021	0	0	11212at6101	0
evm.TU.hic_scaffold_10.297	4.58439e-13	4.25085e-12	E3 ubiquitin-protein ligase arih1	Q32NS4	1.37e-28	E3 ubiquitin-protein ligase arih1 OS=Xenopus laevis GN=arih1 PE=2 SV=1	A0A2B4SBC0	0	E3 ubiquitin-protein ligase arih1 OS=Stylophora pistillata GN=arih1 PE=4 SV=1	ref|XP_015771546.1|	0	PREDICTED: uncharacterized protein LOC107349868 [Acropora digitifera]	GO:0005737; GO:0097413; GO:0016604; GO:0004842; GO:0008270; GO:0016567	GO:0016874; GO:0046872; GO:0004842	K11968	K11968	1621at6101	0
evm.TU.hic_scaffold_10.31	1.21186e-08	6.77922e-08	PREDICTED: uncharacterized protein LOC107342055	NA	NA	NA	A0A2B4R729	8.04e-41	Uncharacterized protein OS=Stylophora pistillata GN=AWC38_SpisGene23882 PE=4 SV=1	ref|XP_015763002.1|	1.5e-101	PREDICTED: uncharacterized protein LOC107342055 [Acropora digitifera]	NA	GO:0005524	0	0	#N/A	#N/A
evm.TU.hic_scaffold_10.318	5.72242e-15	6.24565e-14	Tropomyosin alpha-4 chain	NA	NA	NA	A0A2B4SQ91	6.54e-84	Tropomyosin alpha-4 chain OS=Stylophora pistillata GN=Tpm4 PE=4 SV=1	ref|XP_015753323.1|	1.35e-140	PREDICTED: myosin-10-like [Acropora digitifera]	NA	0	K10373	K10373	10155at6101	0
evm.TU.hic_scaffold_10.321	4.45894e-11	3.34421e-10	TP53-binding protein 1	P70399	7.47e-56	TP53-binding protein 1 OS=Mus musculus GN=Tp53bp1 PE=1 SV=3	A0A2B4SNX2	0	Tumor suppressor p53-binding protein 1 OS=Stylophora pistillata GN=Tp53bp1 PE=4 SV=1	ref|XP_015753280.1|	0	PREDICTED: uncharacterized protein LOC107333037 [Acropora digitifera]	GO:0000777; GO:0005737; GO:1990391; GO:0000776; GO:0016604; GO:0000784; GO:0005654; GO:0005634; GO:0005657; GO:0035861; GO:0003684; GO:0035064; GO:0002039; GO:0001102; GO:0001104; GO:0043565; GO:0042162; GO:0008134; GO:0061649; GO:0006974; GO:0071481; GO:0000077; GO:0006281; GO:0006303; GO:2000042; GO:0045830; GO:0045944; GO:0051260; GO:0006355; GO:0006351	0	K20915	K20915	2011at6101	0
evm.TU.hic_scaffold_10.322	2.25723e-22	4.29405e-21	Retrovirus-related Pol polyprotein from type-1 retrotransposable element R2	NA	NA	NA	A0A2B4SRT8	9.77e-126	Retrovirus-related Pol polyprotein from type-1 retrotransposable element R2 OS=Stylophora pistillata GN=2 PE=4 SV=1	gb|PFX31252.1|	1.51e-125	Retrovirus-related Pol polyprotein from type-1 retrotransposable element R2 [Stylophora pistillata]	NA	0	0	0	15555at6101	0
evm.TU.hic_scaffold_10.326	6.77961e-41	3.02406e-39	Cadherin EGF LAG seven-pass G-type receptor 1	Q9NYQ6	1.61e-15	Cadherin EGF LAG seven-pass G-type receptor 1 OS=Homo sapiens GN=CELSR1 PE=1 SV=1	A0A2B4SA71	3.08e-60	Latrophilin-3 OS=Stylophora pistillata GN=LPHN3 PE=4 SV=1	ref|XP_015753318.1|	4.13e-133	PREDICTED: adhesion G-protein coupled receptor D1-like [Acropora digitifera]	GO:0016021; GO:0005887; GO:0005654; GO:0005886; GO:0005509; GO:0004930; GO:0046983; GO:0004888; GO:0009952; GO:0045176; GO:0007417; GO:0048105; GO:0001736; GO:0042249; GO:0007186; GO:0001942; GO:0007156; GO:0042472; GO:0060490; GO:0007626; GO:0001843; GO:0001764; GO:0060488; GO:0090179; GO:0060489; GO:0090251; GO:0032956; GO:0007266; GO:0060071; GO:0042060	0	0	0	18252at6101	0
evm.TU.hic_scaffold_10.327	4.83758e-07	2.16237e-06	Vasoactive intestinal polypeptide receptor 2	P41588	8.67e-13	Vasoactive intestinal polypeptide receptor 2 OS=Mus musculus GN=Vipr2 PE=1 SV=1	A0A2B4SA71	1.06e-47	Latrophilin-3 OS=Stylophora pistillata GN=LPHN3 PE=4 SV=1	ref|XP_015753318.1|	2.94e-90	PREDICTED: adhesion G-protein coupled receptor D1-like [Acropora digitifera]	GO:0005929; GO:0016021; GO:0005886; GO:0004999; GO:0007190; GO:0007166; GO:0048662	GO:0016021; GO:0004930; GO:0007166	0	0	18252at6101	0
evm.TU.hic_scaffold_10.328	2.90362e-83	4.13582e-81	PREDICTED: uncharacterized protein LOC107357962	NA	NA	NA	A0A2B4RND5	2.59e-34	Uncharacterized protein OS=Stylophora pistillata GN=AWC38_SpisGene17326 PE=4 SV=1	ref|XP_015780087.1|	3.07e-101	PREDICTED: uncharacterized protein LOC107357962 [Acropora digitifera]	NA	0	0	0	18659at6101	0
evm.TU.hic_scaffold_10.329	1.90857e-15	2.1814e-14	THAP domain-containing protein 11	Q6TGZ4	2.99e-07	THAP domain-containing protein 11 OS=Danio rerio GN=thap11 PE=2 SV=2	A0A2B4RKW3	1.33e-76	Uncharacterized protein OS=Stylophora pistillata GN=AWC38_SpisGene16541 PE=4 SV=1	ref|XP_015766403.1|	1.84e-165	PREDICTED: uncharacterized protein LOC107345202 [Acropora digitifera]	GO:0005634; GO:0003677; GO:0008270; GO:0006355; GO:0006351	0	0	0	18252at6101	0
evm.TU.hic_scaffold_10.330	2.27366e-69	2.33567e-67	PREDICTED: uncharacterized protein LOC107333083 isoform X1	NA	NA	NA	A0A2B4RL29	1.42e-29	Uncharacterized protein OS=Stylophora pistillata GN=AWC38_SpisGene17324 PE=4 SV=1	ref|XP_015753326.1|	6.5e-70	PREDICTED: uncharacterized protein LOC107333083 isoform X1 [Acropora digitifera]	NA	0	0	K08334	18659at6101	0
evm.TU.hic_scaffold_10.332	1.18768e-07	5.81996e-07	Adhesion G protein-coupled receptor L3	O97827	5.7e-26	Adhesion G protein-coupled receptor L3 OS=Bos taurus GN=ADGRL3 PE=2 SV=1	A0A2B4T068	6.08e-131	Latrophilin-3 OS=Stylophora pistillata GN=LPHN3 PE=4 SV=1	ref|XP_015780085.1|	0	PREDICTED: uncharacterized protein LOC107357960 [Acropora digitifera]	GO:0030424; GO:0005911; GO:0005887; GO:0005509; GO:0030246; GO:0004930; GO:0007166; GO:0098742; GO:0001764; GO:0007416	GO:0016021; GO:0004930; GO:0007166	0	0	12637at6101	0
evm.TU.hic_scaffold_10.337	0.000166511	0.000486446	Phosphatidylinositide phosphatase SAC2	A8E7C5	0	Phosphatidylinositide phosphatase SAC2 OS=Danio rerio GN=inpp5f PE=3 SV=1	A0A2B4S7X6	0	Phosphatidylinositide phosphatase SAC2 OS=Stylophora pistillata GN=INPP5F PE=4 SV=1	ref|XP_015777990.1|	0	PREDICTED: phosphatidylinositide phosphatase SAC2-like [Acropora digitifera]	GO:0045334; GO:0005905; GO:0005769; GO:0055037; GO:0008934; GO:0052832; GO:0052833; GO:0042803; GO:0072583; GO:2001135	GO:0042578	K21798	K21798	1096at6101	0
evm.TU.hic_scaffold_10.343	5.47832e-05	0.000174972	Histidine ammonia-lyase	A7YWP4	0	Histidine ammonia-lyase OS=Bos taurus GN=HAL PE=2 SV=1	A7RNI1	0	Histidine ammonia-lyase OS=Nematostella vectensis GN=v1g160941 PE=3 SV=1	ref|XP_015777988.1|	0	PREDICTED: histidine ammonia-lyase-like [Acropora digitifera]	GO:0005737; GO:0004397; GO:0019556; GO:0019557	GO:0005737; GO:0004397; GO:0019556; GO:0019557	K01745	K01745	2351at6101	0
evm.TU.hic_scaffold_10.346	1.61177e-05	5.67148e-05	uncharacterized protein LOC110064325	NA	NA	NA	A0A2B4RDP1	1.7e-119	Uncharacterized protein OS=Stylophora pistillata GN=AWC38_SpisGene21367 PE=4 SV=1	ref|XP_020627028.1|	8.12e-127	uncharacterized protein LOC110064325 [Orbicella faveolata]	NA	GO:0016021	0	0	9311at6101	0
evm.TU.hic_scaffold_10.347	8.62184e-15	9.29054e-14	Plasma kallikrein	P14272	1.32e-55	Plasma kallikrein OS=Rattus norvegicus GN=Klkb1 PE=1 SV=1	A0A2B4RCF4	4.35e-140	Plasma kallikrein OS=Stylophora pistillata GN=Klkb1 PE=4 SV=1	gb|PFX14473.1|	6.74e-140	plasma kallikrein-like isoform X1 [Stylophora pistillata]	GO:0070062; GO:0005615; GO:0004252; GO:0007597; GO:0042730; GO:0006954; GO:0097421; GO:0031639; GO:0051919	GO:0005509; GO:0004252; GO:0007596	0	0	5987at6101	0
evm.TU.hic_scaffold_10.356	3.82684e-05	0.000125707	Exonuclease	NA	NA	NA	A0A2B4RUA7	1.53e-61	Exonuclease OS=Stylophora pistillata GN=exo PE=4 SV=1	ref|XP_022796433.1|	3.5e-76	uncharacterized protein LOC111334881 [Stylophora pistillata]	NA	GO:0003677; GO:0004527	0	0	#N/A	#N/A
evm.TU.hic_scaffold_10.357	1.64275e-09	1.02182e-08	Dopamine beta-hydroxylase	Q05754	1.98e-07	Dopamine beta-hydroxylase OS=Rattus norvegicus GN=Dbh PE=1 SV=1	D7NNB6	1.39e-80	Uncharacterized protein OS=Acropora millepora PE=2 SV=1	ref|XP_015776337.1|	4.98e-95	PREDICTED: DBH-like monooxygenase protein 1 homolog [Acropora digitifera]	GO:0045177; GO:0030424; GO:0034466; GO:0042584; GO:0005737; GO:0031410; GO:0030425; GO:0005615; GO:0016021; GO:0043025; GO:0034774; GO:0030667; GO:0045202; GO:0043195; GO:0030658; GO:0043196; GO:0005507; GO:0004500; GO:0031418; GO:0008306; GO:0048149; GO:0001974; GO:0060348; GO:0006584; GO:0071287; GO:0071316; GO:0001816; GO:0042420; GO:0042596; GO:0042593; GO:0042309; GO:0002443; GO:0050900; GO:…	0	0	0	11018at6101	0
evm.TU.hic_scaffold_10.359	1.6377e-06	6.76721e-06	Structural maintenance of chromosomes protein 3	O93309	0	Structural maintenance of chromosomes protein 3 OS=Xenopus laevis GN=smc3 PE=1 SV=2	A7SQ80	0	Predicted protein (Fragment) OS=Nematostella vectensis GN=v1g50013 PE=4 SV=1	ref|XP_022799106.1|	0	structural maintenance of chromosomes protein 3-like [Stylophora pistillata]	GO:0000785; GO:0000775; GO:0030893; GO:0005634; GO:0005524; GO:0051301; GO:0051276; GO:0006281; GO:0051321; GO:0006275	GO:0005694; GO:0005524; GO:0051276	K06669	K06669	543at6101	0
evm.TU.hic_scaffold_10.361	2.75169e-05	9.28245e-05	VPS10 domain-containing receptor SorCS3	Q9UPU3	1.54e-42	VPS10 domain-containing receptor SorCS3 OS=Homo sapiens GN=SORCS3 PE=2 SV=2	A7SK47	5.02e-91	Predicted protein OS=Nematostella vectensis GN=v1g245806 PE=4 SV=1	ref|XP_015771530.1|	0	PREDICTED: VPS10 domain-containing receptor SorCS1-like [Acropora digitifera]	GO:0016021; GO:0016020; GO:0014069; GO:0008188; GO:0007612; GO:0007613; GO:0007218; GO:1900452	GO:0016021	0	0	#N/A	#N/A
evm.TU.hic_scaffold_10.368	1.26772e-07	6.19244e-07	Transmembrane emp24 domain-containing protein 4	Q7Z7H5	8.67e-115	Transmembrane emp24 domain-containing protein 4 OS=Homo sapiens GN=TMED4 PE=1 SV=1	A0A2B4RUJ8	6.63e-138	Transmembrane emp24 domain-containing protein 4 OS=Stylophora pistillata GN=TMED4 PE=4 SV=1	ref|XP_015771551.1|	3.07e-142	PREDICTED: transmembrane emp24 domain-containing protein 4-like [Acropora digitifera]	GO:0005789; GO:0070062; GO:0016021; GO:0004871; GO:0043123; GO:0015031	GO:0005789; GO:0016021	K20346	K20346	6197at6101	0
evm.TU.hic_scaffold_10.369	0.000247629	0.000697808	PREDICTED: uncharacterized protein LOC107342831	NA	NA	NA	NA	NA	NA	ref|XP_015763828.1|	1.56e-40	PREDICTED: uncharacterized protein LOC107342831 [Acropora digitifera]	NA	NA	0	0	#N/A	#N/A
evm.TU.hic_scaffold_10.37	3.3469e-18	4.79138e-17	Sushi, von Willebrand factor type A, EGF and pentraxin domain-containing protein 1	Q4LDE5	9.51e-07	Sushi, von Willebrand factor type A, EGF and pentraxin domain-containing protein 1 OS=Homo sapiens GN=SVEP1 PE=1 SV=3	A0A2B4RWG2	8.79e-23	Uncharacterized protein OS=Stylophora pistillata GN=AWC38_SpisGene14409 PE=4 SV=1	ref|XP_015779984.1|	1.52e-136	PREDICTED: uncharacterized protein LOC107357860 [Acropora digitifera]	GO:0005737; GO:0005615; GO:0016020; GO:0005509; GO:0003682; GO:0007155	GO:0016021	0	0	10448at6101	0
evm.TU.hic_scaffold_10.371	7.53612e-07	3.28881e-06	Cilia- and flagella-associated protein 206	A1A5Q4	0	Cilia- and flagella-associated protein 206 OS=Rattus norvegicus GN=Cfap206 PE=2 SV=1	A0A2B4RVF6	0	UPF0704 protein C6orf165-like OS=Stylophora pistillata GN=2 PE=4 SV=1	ref|XP_020624489.1|	0	LOW QUALITY PROTEIN: cilia- and flagella-associated protein 206-like [Orbicella faveolata]	GO:0031514; GO:0001534; GO:0035082; GO:0003341	0	0	0	1111at6101	0
evm.TU.hic_scaffold_10.385	4.13218e-140	1.66763e-137	hypothetical protein	NA	NA	NA	NA	NA	NA	ref|XP_015778614.1|	9.03e-37	PREDICTED: uncharacterized protein LOC107356520 [Acropora digitifera]	NA	NA	0	0	#N/A	#N/A
evm.TU.hic_scaffold_10.386	1.81349e-10	1.25567e-09	Probable ATP-dependent RNA helicase DDX60	Q8IY21	1.1e-139	Probable ATP-dependent RNA helicase DDX60 OS=Homo sapiens GN=DDX60 PE=1 SV=3	A0A2B4RLM6	0	Putative ATP-dependent RNA helicase DDX60 OS=Stylophora pistillata GN=DDX60 PE=4 SV=1	ref|XP_020629551.1|	0	probable ATP-dependent RNA helicase DDX60 [Orbicella faveolata]	GO:0005737; GO:0005829; GO:0045111; GO:0005524; GO:0003690; GO:0003725; GO:0004386; GO:0003727; GO:0051607; GO:0045087; GO:1900245; GO:1900246; GO:0009615	GO:0005524; GO:0004386; GO:0003676; GO:0007165	K20103	K20103	11403at6101	0
evm.TU.hic_scaffold_10.389	1.45395e-18	2.13742e-17	Probable ATP-dependent RNA helicase DDX60	Q8IY21	0	Probable ATP-dependent RNA helicase DDX60 OS=Homo sapiens GN=DDX60 PE=1 SV=3	A0A2B4S668	0	Putative ATP-dependent RNA helicase DDX60 OS=Stylophora pistillata GN=DDX60 PE=4 SV=1	ref|XP_015748560.1|	0	PREDICTED: probable ATP-dependent RNA helicase DDX60 [Acropora digitifera]	GO:0005737; GO:0005829; GO:0045111; GO:0005524; GO:0003690; GO:0003725; GO:0004386; GO:0003727; GO:0051607; GO:0045087; GO:1900245; GO:1900246; GO:0009615	GO:0005524; GO:0004386; GO:0003676	K20103	K20103	11403at6101	0
evm.TU.hic_scaffold_10.391	1.68236e-10	1.17061e-09	Myo-inositol 2-dehydrogenase	Q9WYP5	1.95e-69	Myo-inositol 2-dehydrogenase OS=Thermotoga maritima (strain ATCC 43589 / MSB8 / DSM 3109 / JCM 10099) GN=iolG PE=1 SV=1	A0A2B4S0Z5	5.52e-155	Putative oxidoreductase YrbE OS=Stylophora pistillata GN=yrbE PE=4 SV=1	ref|XP_022794704.1|	3.76e-155	uncharacterized protein LOC111333407 [Stylophora pistillata]	GO:0050112; GO:0006020	GO:0016491	K00010	K00010	10592at6101	0
evm.TU.hic_scaffold_10.392	2.1989e-05	7.525e-05	LRP2-binding protein	Q6IND7	6.58e-86	LRP2-binding protein OS=Xenopus laevis GN=lrp2bp PE=2 SV=1	A0A2B4S0Z5	6.7e-159	Putative oxidoreductase YrbE OS=Stylophora pistillata GN=yrbE PE=4 SV=1	ref|XP_020614328.1|	4.79e-179	LRP2-binding protein-like [Orbicella faveolata]	GO:0005737	GO:0016491	K00010	K00010	4893at6101	0
evm.TU.hic_scaffold_10.393	3.17232e-12	2.68989e-11	PREDICTED: uncharacterized protein LOC107347111	NA	NA	NA	NA	NA	NA	ref|XP_015768466.1|	4.65e-142	PREDICTED: uncharacterized protein LOC107347111 [Acropora digitifera]	NA	NA	0	0	19476at6101	0
evm.TU.hic_scaffold_10.395	8.77773e-10	5.61656e-09	Transmembrane and TPR repeat-containing protein 1	Q3UV71	1.42e-07	Transmembrane and TPR repeat-containing protein 1 OS=Mus musculus GN=Tmtc1 PE=2 SV=2	A0A2B4RX73	1.25e-27	Transmembrane and TPR repeat-containing protein 1 OS=Stylophora pistillata GN=TMTC1 PE=4 SV=1	ref|XP_015768463.1|	0	PREDICTED: uncharacterized protein LOC107347108 [Acropora digitifera]	GO:0016021; GO:0005739; GO:0006396	GO:0016021	0	0	19045at6101	0
evm.TU.hic_scaffold_10.397	6.68653e-07	2.93923e-06	Homeobox protein HMX3-B	Q90XN9	2.73e-49	Homeobox protein HMX3-B OS=Oryzias latipes GN=hmx3b PE=2 SV=1	A0A2B4S1Z4	6.41e-89	Homeobox protein HMX3-B OS=Stylophora pistillata GN=hmx3b PE=4 SV=1	ref|XP_015768461.1|	5.29e-142	PREDICTED: homeobox protein HMX3-B-like [Acropora digitifera]	GO:0005634; GO:0043565; GO:0030154; GO:0007399; GO:0006355; GO:0006351	GO:0005634; GO:0043565; GO:0006355	K09349	K09349	8393at6101	0
evm.TU.hic_scaffold_10.4	4.00996e-05	0.000131264	Fibrocystin-L	Q86WI1	0	Q86WI1|PKHL1_HUMAN Fibrocystin-L OS=Homo sapiens GN=PKHD1L1 PE=2 SV=2	A0A2B4SG89	0	Fibrocystin-L OS=Stylophora pistillata GN=PKHD1L1 PE=4 SV=1	ref|XP_015763013.1|	0	PREDICTED: fibrocystin-L-like [Acropora digitifera]	GO:0005929; GO:0005829; GO:0005615; GO:0016021; GO:0004872; GO:0006955	GO:0016021; GO:0005886; GO:0005509; GO:0007156	0	0	#N/A	#N/A
evm.TU.hic_scaffold_10.402	0.000156117	0.000459328	Glycerol-3-phosphate acyltransferase 4	Q8K2C8	1.87e-155	Glycerol-3-phosphate acyltransferase 4 OS=Mus musculus GN=Gpat4 PE=1 SV=1	A0A2B4S3H2	0	Glycerol-3-phosphate acyltransferase 4 OS=Stylophora pistillata GN=Agpat6 PE=4 SV=1	gb|PFX23072.1|	0	glycerol-3-phosphate acyltransferase 4-like [Stylophora pistillata]	GO:0005783; GO:0030176; GO:0016020; GO:0004366; GO:0102420; GO:0006637; GO:0016024; GO:0046339; GO:0006631; GO:0002071; GO:0007595; GO:0008610; GO:0030879; GO:0006656; GO:0040014; GO:0019432; GO:0006641	GO:0016021; GO:0016746; GO:0008152	K13506	K13506	3654at6101	0
evm.TU.hic_scaffold_10.403	1.93629e-05	6.71579e-05	Hematopoietically-expressed homeobox protein hhex	O13023	7.26e-34	Hematopoietically-expressed homeobox protein hhex OS=Xenopus laevis GN=hhex PE=2 SV=1	A0A2B4S0W5	1.07e-99	Hematopoietically-expressed homeobox protein hhex OS=Stylophora pistillata GN=hhex PE=4 SV=1	ref|XP_015768486.1|	1.51e-105	PREDICTED: hematopoietically-expressed homeobox protein hhex-like [Acropora digitifera]	GO:0005634; GO:0043565; GO:0009952; GO:0035162; GO:0007507; GO:0001889; GO:0000122; GO:0045892; GO:0030177; GO:0006351; GO:0001570; GO:0016055	GO:0005634; GO:0043565; GO:0006355	K08024	K08024	6562at6101	0
evm.TU.hic_scaffold_10.405	4.91566e-15	5.3964e-14	Guanine nucleotide-binding protein G(t) subunit alpha	P38407	2.65e-75	Guanine nucleotide-binding protein G(t) subunit alpha OS=Xenopus laevis GN=gnat PE=2 SV=2	L0ATY7	0	Alpha c G protein OS=Acropora palmata PE=2 SV=1	gb|AFZ78087.1|	0	alpha c G protein [Acropora palmata]	GO:0016020; GO:0031683; GO:0005525; GO:0003924; GO:0046872; GO:0004871; GO:0007188; GO:0009416; GO:0007601	GO:0031683; GO:0005525; GO:0003924; GO:0004871; GO:0007186	K04630	K04630	6294at6101	0
evm.TU.hic_scaffold_10.407	0.00032687	0.000897673	Cell division cycle protein 23 homolog	A1A4R8	0	Cell division cycle protein 23 homolog OS=Bos taurus GN=CDC23 PE=2 SV=1	A0A2B4RER0	0	Cell division cycle protein 23-like OS=Stylophora pistillata GN=CDC23 PE=4 SV=1	ref|XP_020614183.1|	0	cell division cycle protein 23 homolog [Orbicella faveolata]	GO:0005680; GO:0051301; GO:0007080; GO:0070979; GO:0030071	GO:0005680; GO:0051301; GO:0030071	K03355	K03355	2517at6101	0
evm.TU.hic_scaffold_10.408	1.57301e-06	6.51577e-06	Protein FAM184A	Q8NB25	3.09e-56	Protein FAM184A OS=Homo sapiens GN=FAM184A PE=2 SV=3	A0A2B4RCC3	0	Protein FAM184A OS=Stylophora pistillata GN=FAM184A PE=4 SV=1	ref|XP_020614178.1|	0	protein FAM184A-like [Orbicella faveolata]	GO:0005615	0	0	0	7334at6101	0
evm.TU.hic_scaffold_10.410	6.29246e-13	5.75903e-12	WD repeat-containing protein 34	Q5U4F6	2.12e-153	WD repeat-containing protein 34 OS=Mus musculus GN=Wdr34 PE=1 SV=2	A0A2B4RGB8	0	WD repeat-containing protein 34 OS=Stylophora pistillata GN=Wdr34 PE=4 SV=1	gb|PFX15302.1|	0	WD repeat-containing protein 34-like [Stylophora pistillata]	GO:0005930; GO:0005814; GO:0036064; GO:0005868; GO:0005829; GO:0045504; GO:0045503; GO:0060271; GO:0042073	0	K22868	K22868	3218at6101	0
evm.TU.hic_scaffold_10.416	0.000159139	0.000467163	hypothetical protein	NA	NA	NA	NA	NA	NA	NA	NA	NA	NA	NA	0	0	#N/A	#N/A
evm.TU.hic_scaffold_10.417	0.000294159	0.000815372	Transforming acidic coiled-coil-containing protein 1	Q6Y685	3.55e-46	Transforming acidic coiled-coil-containing protein 1 OS=Mus musculus GN=Tacc1 PE=1 SV=1	A0A2B4RHI6	1.85e-91	Dehydrogenase/reductase SDR family member 7 (Fragment) OS=Stylophora pistillata GN=Dhrs7 PE=4 SV=1	ref|XP_020614225.1|	6.95e-174	transforming acidic coiled-coil-containing protein 1-like [Orbicella faveolata]	GO:0005737; GO:0015630; GO:0005815; GO:0030496; GO:0005634; GO:0019904; GO:0007049; GO:0051301; GO:0008283; GO:0021987; GO:0022027; GO:0000226; GO:0022008; GO:0032886	GO:0016021	K14283	K14283	13672at6101	0
evm.TU.hic_scaffold_10.420	1.15222e-11	9.16909e-11	Dehydrogenase/reductase SDR family member 7	Q9Y394	8.26e-86	Dehydrogenase/reductase SDR family member 7 OS=Homo sapiens GN=DHRS7 PE=1 SV=1	A0A2B4RHI6	6.22e-104	Dehydrogenase/reductase SDR family member 7 (Fragment) OS=Stylophora pistillata GN=Dhrs7 PE=4 SV=1	ref|XP_015770715.1|	0	PREDICTED: dehydrogenase/reductase SDR family member 7-like isoform X1 [Acropora digitifera]	GO:0016020; GO:0016491	GO:0016021	K11165	K11165	13752at6101	0
evm.TU.hic_scaffold_10.425	1.26821e-07	6.1931e-07	hypothetical protein	NA	NA	NA	NA	NA	NA	NA	NA	NA	NA	NA	0	0	#N/A	#N/A
evm.TU.hic_scaffold_10.427	2.52097e-05	8.5461e-05	Dehydrogenase/reductase SDR family member 7	Q9Y394	9.12e-86	Dehydrogenase/reductase SDR family member 7 OS=Homo sapiens GN=DHRS7 PE=1 SV=1	A0A2B4SPX7	1.32e-107	Dehydrogenase/reductase SDR family member 7 OS=Stylophora pistillata GN=Dhrs7 PE=4 SV=1	ref|XP_015770706.1|	5.24e-179	PREDICTED: dehydrogenase/reductase SDR family member 7-like [Acropora digitifera]	GO:0016020; GO:0016491	GO:0016491	K11165	K11165	13752at6101	0
evm.TU.hic_scaffold_10.429	0.000299729	0.000829724	SET and MYND domain-containing protein 5	Q5ZIZ2	4.36e-153	SET and MYND domain-containing protein 5 OS=Gallus gallus GN=SMYD5 PE=2 SV=1	A0A2B4RP40	0	SET and MYND domain-containing protein 5 OS=Stylophora pistillata GN=SMYD5 PE=4 SV=1	ref|XP_020614157.1|	0	SET and MYND domain-containing protein 5-like [Orbicella faveolata]	GO:0046872; GO:0008168	0	0	0	4548at6101	0
evm.TU.hic_scaffold_10.431	1.44929e-05	5.14785e-05	Dynactin subunit 1	Q6PCJ1	0	Dynactin subunit 1 OS=Xenopus laevis GN=dctn1 PE=2 SV=1	A0A2B4SRE5	0	Dynactin subunit 1 OS=Stylophora pistillata GN=dctn1 PE=4 SV=1	gb|PFX31067.1|	0	dynactin subunit 1-like [Stylophora pistillata]	GO:0005938; GO:0099738; GO:0005814; GO:0005813; GO:0005869; GO:0030286; GO:0000776; GO:0005874; GO:0035371; GO:0005819; GO:0070840; GO:0008017; GO:0003774; GO:0051301; GO:0031122; GO:0000132; GO:0090316; GO:0060236; GO:0010970	GO:0005869; GO:0070840; GO:0010970	K03265	K03265	703at6101	0
evm.TU.hic_scaffold_10.435	3.56449e-08	1.88453e-07	uncharacterized protein LOC111337975	NA	NA	NA	A0A2B4RS40	4.56e-23	Uncharacterized protein OS=Stylophora pistillata GN=AWC38_SpisGene15980 PE=4 SV=1	gb|PFX19603.1|	7.07e-23	uncharacterized protein LOC111337975 [Stylophora pistillata]	NA	0	0	0	19577at6101	6.27e-21
evm.TU.hic_scaffold_10.44	2.84963e-25	6.29742e-24	Protein TEX261	Q5BJW3	1.49e-63	Protein TEX261 OS=Rattus norvegicus GN=Tex261 PE=2 SV=1	A0A2B4RWC7	2.84e-106	Protein TEX261 OS=Stylophora pistillata GN=Tex261 PE=4 SV=1	ref|XP_015771140.1|	2.9e-136	PREDICTED: protein TEX261-like [Acropora digitifera]	GO:0030134; GO:0030176; GO:0030173; GO:0097020; GO:0006888; GO:0043065	GO:0016021	0	0	7826at6101	0
evm.TU.hic_scaffold_10.441	3.43532e-09	2.05973e-08	Vacuolar protein sorting-associated protein 9A	Q9LT31	1.12e-06	Vacuolar protein sorting-associated protein 9A OS=Arabidopsis thaliana GN=VPS9A PE=1 SV=1	A0A2B4RS13	0	Vacuolar protein sorting-associated protein 9 OS=Stylophora pistillata GN=VPS9 PE=4 SV=1	gb|PFX19599.1|	0	uncharacterized protein LOC111337955 [Stylophora pistillata]	GO:0005829; GO:0016020; GO:0005634; GO:0005525; GO:0005096; GO:0005089; GO:0000919; GO:0042546; GO:0009793; GO:0048528	0	0	0	12583at6101	0
evm.TU.hic_scaffold_10.443	1.52326e-14	1.6127e-13	WD repeat-containing protein 54	Q9R0D8	4.82e-81	WD repeat-containing protein 54 OS=Mus musculus GN=Wdr54 PE=1 SV=1	A0A2B4RTQ8	4.1e-178	LIM domain-binding protein 2 OS=Stylophora pistillata GN=LDB2 PE=4 SV=1	ref|XP_015770695.1|	0	PREDICTED: WD repeat-containing protein 54-like [Acropora digitifera]	0	0	0	0	4904at6101	0
evm.TU.hic_scaffold_10.444	1.84182e-11	1.44264e-10	ATP-dependent RNA helicase SUPV3L1, mitochondrial	A4IG62	8.79e-162	ATP-dependent RNA helicase SUPV3L1, mitochondrial OS=Danio rerio GN=supv3l1 PE=2 SV=1	A0A2B4RTF2	0	ATP-dependent RNA helicase SUPV3L1, mitochondrial OS=Stylophora pistillata GN=SUPV3L1 PE=4 SV=1	ref|XP_015770694.1|	0	PREDICTED: ATP-dependent RNA helicase SUPV3L1, mitochondrial-like [Acropora digitifera]	GO:0045025; GO:0005759; GO:0042645; GO:0005739; GO:0005634; GO:0034458; GO:0005524; GO:0004004; GO:0003677; GO:0003678; GO:0003725; GO:0070827; GO:0032508; GO:0006310; GO:0001889; GO:0000958; GO:0035946; GO:0035945; GO:0000965; GO:2000827; GO:0070584; GO:0043066; GO:0030307; GO:0000962; GO:0006401	GO:0004386	K17675	K17675	15506at6101	0
evm.TU.hic_scaffold_10.445	4.20797e-09	2.49912e-08	PREDICTED: multiple epidermal growth factor-like domains protein 6	P22105	5.81e-10	Tenascin-X OS=Homo sapiens GN=TNXB PE=1 SV=4	A7SEL3	1.06e-21	Predicted protein OS=Nematostella vectensis GN=v1g211071 PE=4 SV=1	ref|XP_015748850.1|	0	PREDICTED: multiple epidermal growth factor-like domains protein 6 [Acropora digitifera]	GO:0070062; GO:0031012; GO:0005576; GO:0005615; GO:0005622; GO:0005578; GO:0008201; GO:0005178; GO:0030036; GO:0007155; GO:0030199; GO:0032963; GO:0048251	0	0	0	#N/A	#N/A
evm.TU.hic_scaffold_10.45	9.42804e-10	6.01676e-09	Polyadenylate-binding protein-interacting protein 2B	Q91W45	1.23e-11	Polyadenylate-binding protein-interacting protein 2B OS=Mus musculus GN=Paip2b PE=1 SV=2	A0A2B4RXR8	6.65e-51	Polyadenylate-binding protein-interacting protein 2B OS=Stylophora pistillata GN=Paip2b PE=4 SV=1	ref|XP_015771141.1|	2.45e-93	PREDICTED: polyadenylate-binding protein-interacting protein 2-like [Acropora digitifera]	GO:0008143; GO:0000900; GO:0017148; GO:0045947	0	0	0	10994at6101	0
evm.TU.hic_scaffold_10.451	2.63302e-14	2.72133e-13	Protein FAM136A	Q6PBU0	4.34e-28	Protein FAM136A OS=Danio rerio GN=fam136a PE=2 SV=1	A7SQ76	1.89e-51	Predicted protein OS=Nematostella vectensis GN=v1g127233 PE=4 SV=1	ref|XP_015770732.1|	1.89e-100	PREDICTED: protein FAM136A-like [Acropora digitifera]	0	0	0	0	9321at6101	0
evm.TU.hic_scaffold_10.453	0.000257392	0.000722795	Eukaryotic translation initiation factor 2-alpha kinase 3	Q9NZJ5	3.86e-160	Eukaryotic translation initiation factor 2-alpha kinase 3 OS=Homo sapiens GN=EIF2AK3 PE=1 SV=3	A0A2B4SL20	0	Eukaryotic translation initiation factor 2-alpha kinase 3 OS=Stylophora pistillata GN=EIF2AK3 PE=4 SV=1	ref|XP_015770688.1|	0	PREDICTED: eukaryotic translation initiation factor 2-alpha kinase 3-like [Acropora digitifera]	GO:0005737; GO:0005783; GO:0005789; GO:0030176; GO:0016020; GO:0048471; GO:0005524; GO:0019899; GO:0004694; GO:0051879; GO:0042802; GO:0042803; GO:0004672; GO:0019903; GO:0004674; GO:0006919; GO:0001525; GO:0030282; GO:0019722; GO:0034198; GO:0070417; GO:0042149; GO:0002063; GO:0036492; GO:0031018; GO:0007029; GO:0030968; GO:0006983; GO:0048009; GO:0031642; GO:0017148; GO:0032057; GO:0001503; GO:…	GO:0005524; GO:0004672; GO:0003743	K08860	K08860	2181at6101	0
evm.TU.hic_scaffold_10.455	1.55222e-11	1.22146e-10	Probable acylpyruvase FAHD1, mitochondrial	Q93ZE5	8.22e-62	Probable acylpyruvase FAHD1, mitochondrial OS=Arabidopsis thaliana GN=FAHD1 PE=1 SV=1	A0A2B4SL91	8.12e-100	Acylpyruvase FAHD1, mitochondrial OS=Stylophora pistillata GN=FAHD1 PE=4 SV=1	ref|XP_022784704.1|	1.42e-115	acylpyruvase FAHD1, mitochondrial-like [Stylophora pistillata]	GO:0005739; GO:0047621; GO:0005507; GO:0008152	GO:0003824; GO:0008152	0	0	7817at6101	0
evm.TU.hic_scaffold_10.457	1.97508e-12	1.71417e-11	Stimulator of interferon genes protein	A7SLZ2	9.8e-21	Stimulator of interferon genes protein OS=Nematostella vectensis GN=v1g246111 PE=1 SV=1	A0A2B4SKT7	2.95e-42	Stimulator of interferon genes protein OS=Stylophora pistillata GN=Tmem173 PE=4 SV=1	ref|XP_015753478.1|	9.11e-68	PREDICTED: stimulator of interferon genes protein-like [Acropora digitifera]	GO:0005789; GO:0016021; GO:0035438; GO:0061507; GO:0002218; GO:0032481	GO:0016021; GO:0002218; GO:0032481	0	0	#N/A	#N/A
evm.TU.hic_scaffold_10.458	5.54517e-06	2.11262e-05	Stimulator of interferon genes protein	A7SLZ2	3.27e-66	Stimulator of interferon genes protein OS=Nematostella vectensis GN=v1g246111 PE=1 SV=1	A0A2B4SKT7	1.62e-89	Stimulator of interferon genes protein OS=Stylophora pistillata GN=Tmem173 PE=4 SV=1	ref|XP_015753479.1|	0	PREDICTED: stimulator of interferon genes protein-like [Acropora digitifera]	GO:0005789; GO:0016021; GO:0035438; GO:0061507; GO:0002218; GO:0032481	GO:0016021; GO:0002218; GO:0032481	0	K12654	7163at6101	0
evm.TU.hic_scaffold_10.459	6.12365e-96	1.19306e-93	PREDICTED: uncharacterized protein LOC107333227	NA	NA	NA	A0A2B4SKN0	1.02e-63	Uncharacterized protein OS=Stylophora pistillata GN=AWC38_SpisGene5564 PE=4 SV=1	ref|XP_015753489.1|	4.61e-86	PREDICTED: uncharacterized protein LOC107333227 [Acropora digitifera]	NA	GO:0016021	0	K00799	10553at6101	0
evm.TU.hic_scaffold_10.46	9.82225e-23	1.91365e-21	hypothetical protein	NA	NA	NA	NA	NA	NA	NA	NA	NA	NA	NA	0	0	#N/A	#N/A
evm.TU.hic_scaffold_10.460	9.63252e-07	4.1147e-06	Stimulator of interferon genes protein	A7SLZ2	1.79e-72	Stimulator of interferon genes protein OS=Nematostella vectensis GN=v1g246111 PE=1 SV=1	A0A2B4SES9	3.49e-91	Stimulator of interferon genes protein OS=Stylophora pistillata GN=Tmem173 PE=4 SV=1	ref|XP_015753479.1|	6.12e-146	PREDICTED: stimulator of interferon genes protein-like [Acropora digitifera]	GO:0005789; GO:0016021; GO:0035438; GO:0061507; GO:0002218; GO:0032481	GO:0016021; GO:0035438; GO:0002218; GO:0032481	K12654	K12654	7163at6101	0
evm.TU.hic_scaffold_10.462	5.05158e-10	3.31749e-09	SUMO-interacting motif-containing protein 1	Q8NDZ2	2.95e-10	SUMO-interacting motif-containing protein 1 OS=Homo sapiens GN=SIMC1 PE=1 SV=3	A0A2B4SJB9	1.02e-91	SUMO-interacting motif-containing protein 1 OS=Stylophora pistillata GN=SIMC1 PE=4 SV=1	ref|XP_015753476.1|	0	PREDICTED: uncharacterized protein LOC107333217 [Acropora digitifera]	GO:0032184	0	0	0	13686at6101	0
evm.TU.hic_scaffold_10.464	4.23659e-05	0.000138229	Sideroflexin-1	A5A761	2.87e-154	Sideroflexin-1 OS=Sus scrofa GN=SFXN1 PE=2 SV=1	A0A2B4SL42	0	Sideroflexin-1 OS=Stylophora pistillata GN=SFXN1 PE=4 SV=1	gb|PFX29212.1|	0	Sideroflexin-1 [Stylophora pistillata]	GO:0016021; GO:0031966; GO:0015075; GO:0055072	GO:0016021; GO:0015075	0	0	4956at6101	0
evm.TU.hic_scaffold_10.465	1.42618e-13	1.3782e-12	Ornithine aminotransferase, mitochondrial	P04181	0	Ornithine aminotransferase, mitochondrial OS=Homo sapiens GN=OAT PE=1 SV=1	A7RIC3	0	Predicted protein OS=Nematostella vectensis GN=v1g159041 PE=3 SV=1	ref|XP_020606856.1|	0	ornithine aminotransferase, mitochondrial-like [Orbicella faveolata]	GO:0005759; GO:0005739; GO:0005654; GO:0042802; GO:0004587; GO:0030170; GO:0008652; GO:0055129; GO:0034214; GO:0007601	GO:0042802; GO:0004587; GO:0030170	K00819	K00819	2768at6101	0
evm.TU.hic_scaffold_10.466	2.21456e-05	7.57403e-05	Whirlin	Q9P202	1.68e-45	Whirlin OS=Homo sapiens GN=WHRN PE=1 SV=3	A0A2B4SIK1	0	Whirlin OS=Stylophora pistillata GN=Dfnb31 PE=4 SV=1	ref|XP_015753473.1|	0	PREDICTED: uncharacterized protein LOC107333216 isoform X1 [Acropora digitifera]	GO:0005737; GO:0030426; GO:0032420; GO:0060122; GO:0001895; GO:0050953; GO:0007605	0	K21882	K21882	961at6101	0
evm.TU.hic_scaffold_10.468	2.7728e-06	1.1043e-05	Phospholysine phosphohistidine inorganic pyrophosphate phosphatase	A5PLK2	3.03e-100	Phospholysine phosphohistidine inorganic pyrophosphate phosphatase OS=Danio rerio GN=lhpp PE=2 SV=1	A0A2B4SKV7	5.13e-146	Phospholysine phosphohistidine inorganic pyrophosphate phosphatase OS=Stylophora pistillata GN=lhpp PE=4 SV=1	ref|XP_015753485.1|	0	PREDICTED: phospholysine phosphohistidine inorganic pyrophosphate phosphatase-like [Acropora digitifera]	GO:0005829; GO:0005634; GO:0004427; GO:0000287; GO:0016791; GO:0101006; GO:0016311; GO:0006796; GO:0006470	0	K11725	K11725	5942at6101	0
evm.TU.hic_scaffold_10.470	6.55879e-07	2.88757e-06	Kelch domain-containing protein 2	Q4G5Y1	5.94e-94	Kelch domain-containing protein 2 OS=Mus musculus GN=Klhdc2 PE=2 SV=3	A0A2B4SJE4	3.55e-147	Kelch domain-containing protein 2 OS=Stylophora pistillata GN=KLHDC2 PE=4 SV=1	ref|XP_015753480.1|	0	PREDICTED: kelch domain-containing protein 2-like [Acropora digitifera]	GO:0016604; GO:0031965; GO:0005634	0	0	0	6694at6101	0
evm.TU.hic_scaffold_10.48	2.23432e-06	9.00635e-06	UPF0047 protein C4A8.02c	O14155	6.49e-25	UPF0047 protein C4A8.02c OS=Schizosaccharomyces pombe (strain 972 / ATCC 24843) GN=SPAC4A8.02c PE=3 SV=1	A0A2B4RX43	1.04e-46	UPF0047 protein C4A8.02c OS=Stylophora pistillata GN=AWC38_SpisGene14400 PE=4 SV=1	ref|XP_015771135.1|	6.14e-49	PREDICTED: UPF0047 protein YjbQ-like [Acropora digitifera]	GO:0005829; GO:0005634	0	0	0	8353at6101	0
evm.TU.hic_scaffold_10.480	5.08106e-06	1.95027e-05	SH3 domain-binding protein 2	NA	NA	NA	A0A2B4SL74	9.97e-34	SH3 domain-binding protein 2 OS=Stylophora pistillata GN=Sh3bp2 PE=4 SV=1	ref|XP_020606922.1|	6.12e-34	SH3 domain-binding protein 2-like isoform X2 [Orbicella faveolata]	NA	0	0	0	#N/A	#N/A
evm.TU.hic_scaffold_10.486	2.52501e-07	1.17831e-06	Organic cation transporter protein	Q9VCA2	1.88e-45	Organic cation transporter protein OS=Drosophila melanogaster GN=Orct PE=1 SV=1	A0A2B4S706	0	Organic cation transporter protein OS=Stylophora pistillata GN=Orct PE=4 SV=1	ref|XP_015762415.1|	0	PREDICTED: organic cation transporter protein-like, partial [Acropora digitifera]	GO:0016021; GO:0005887; GO:0008514; GO:0006915	GO:0016021; GO:0022857	0	0	3110at6101	0
evm.TU.hic_scaffold_10.488	1.0455e-05	3.79793e-05	PREDICTED: uncharacterized protein LOC107341557	NA	NA	NA	A0A2B4SGN9	5.64e-173	Uncharacterized protein OS=Stylophora pistillata GN=AWC38_SpisGene7052 PE=4 SV=1	ref|XP_015762482.1|	0	PREDICTED: uncharacterized protein LOC107341557 [Acropora digitifera]	NA	0	0	0	3494at6101	0
evm.TU.hic_scaffold_10.489	9.42177e-12	7.57945e-11	Organic cation transporter protein	Q9VCA2	4.45e-66	Organic cation transporter protein OS=Drosophila melanogaster GN=Orct PE=1 SV=1	A0A2B4S706	0	Organic cation transporter protein OS=Stylophora pistillata GN=Orct PE=4 SV=1	ref|XP_015762415.1|	0	PREDICTED: organic cation transporter protein-like, partial [Acropora digitifera]	GO:0016021; GO:0005887; GO:0008514; GO:0006915	GO:0016021; GO:0022857	K08202	K08202	3110at6101	0
evm.TU.hic_scaffold_10.49	5.89831e-13	5.41877e-12	Ribose-5-phosphate isomerase	A2TLM1	2.77e-106	Ribose-5-phosphate isomerase OS=Sus scrofa GN=RPIA PE=2 SV=1	A0A2B4RWF2	2.75e-134	Ribose-5-phosphate isomerase OS=Stylophora pistillata GN=RPIA PE=4 SV=1	ref|XP_015771134.1|	1.11e-165	PREDICTED: ribose-5-phosphate isomerase-like [Acropora digitifera]	GO:0043231; GO:0004751; GO:0006014; GO:0009052	GO:0004751; GO:0009052	K01807	K01807	7263at6101	0
evm.TU.hic_scaffold_10.490	1.1332e-13	1.1058e-12	PREDICTED: uncharacterized protein LOC107341697	NA	NA	NA	A0A0L8FQW7	6.49e-56	Uncharacterized protein OS=Octopus bimaculoides GN=OCBIM_22010657mg PE=4 SV=1	ref|XP_015762645.1|	6.42e-116	PREDICTED: uncharacterized protein LOC107341697 [Acropora digitifera]	NA	GO:0005623; GO:0016020; GO:0005219	0	0	19717at6101	0
evm.TU.hic_scaffold_10.492	1.41584e-05	5.03854e-05	Retinoid-inducible serine carboxypeptidase	Q9HB40	1.57e-151	Retinoid-inducible serine carboxypeptidase OS=Homo sapiens GN=SCPEP1 PE=1 SV=1	A0A2B4S8G6	0	Retinoid-inducible serine carboxypeptidase OS=Stylophora pistillata GN=Scpep1 PE=4 SV=1	ref|XP_015762489.1|	0	PREDICTED: retinoid-inducible serine carboxypeptidase-like [Acropora digitifera]	GO:0005829; GO:0070062; GO:0004185; GO:0045776; GO:0097755; GO:0051603; GO:0042573	GO:0004185	K09646	K09646	3345at6101	0
evm.TU.hic_scaffold_10.5	3.41972e-05	0.000113411	Fibrocystin-L	Q86WI1	0	Q86WI1|PKHL1_HUMAN Fibrocystin-L OS=Homo sapiens GN=PKHD1L1 PE=2 SV=2	A0A2B4SG89	0	Fibrocystin-L OS=Stylophora pistillata GN=PKHD1L1 PE=4 SV=1	ref|XP_015763013.1|	0	PREDICTED: fibrocystin-L-like [Acropora digitifera]	GO:0005929; GO:0005829; GO:0005615; GO:0016021; GO:0004872; GO:0006955	GO:0016021; GO:0005886; GO:0005509; GO:0007156	0	0	#N/A	#N/A
evm.TU.hic_scaffold_10.508	6.63267e-05	0.000209017	Proton-coupled folate transporter	Q7ZWG6	1.55e-53	Proton-coupled folate transporter OS=Danio rerio GN=slc46a1 PE=2 SV=1	A0A2B4S622	0	Proton-coupled folate transporter OS=Stylophora pistillata GN=slc46a1 PE=4 SV=1	ref|XP_015754813.1|	0	PREDICTED: proton-coupled folate transporter-like [Acropora digitifera]	GO:0016021; GO:0005542; GO:0055085	GO:0016021; GO:0055085	K14613	K14613	4667at6101	0
evm.TU.hic_scaffold_10.512	6.85084e-06	2.57533e-05	PREDICTED: uncharacterized protein LOC107334398	NA	NA	NA	A0A2B4STJ3	1.5e-41	Uncharacterized protein OS=Stylophora pistillata GN=AWC38_SpisGene2818 PE=4 SV=1	ref|XP_015754816.1|	0	PREDICTED: uncharacterized protein LOC107334398 [Acropora digitifera]	NA	GO:0016021	0	0	10504at6101	0
evm.TU.hic_scaffold_10.514	6.7471e-05	0.000212413	Zinc finger protein 358	NA	NA	NA	A0A2B4SVF2	1.17e-94	Zinc finger protein 358 OS=Stylophora pistillata GN=ZNF358 PE=4 SV=1	ref|XP_015754822.1|	0	PREDICTED: uncharacterized protein LOC107334405 [Acropora digitifera]	NA	GO:0003676	0	0	2912at6101	0
evm.TU.hic_scaffold_10.518	7.75685e-07	3.37211e-06	Hexokinase-2	O08528	1.74e-132	Hexokinase-2 OS=Mus musculus GN=Hk2 PE=1 SV=1	A0A2B4SLK6	0	Glucokinase OS=Stylophora pistillata GN=Gck PE=4 SV=1	ref|XP_015754825.1|	0	PREDICTED: hexokinase-2-like [Acropora digitifera]	GO:0005829; GO:0005741; GO:0005739; GO:0005524; GO:0008865; GO:0004340; GO:0005536; GO:0004396; GO:0019158; GO:0008637; GO:0046835; GO:0001678; GO:1990830; GO:0072655; GO:0006006; GO:0006096; GO:0007595; GO:0072656; GO:0035795; GO:2000378; GO:1904925; GO:0046324; GO:0002931	GO:0005623; GO:0005524; GO:0005536; GO:0004396; GO:0001678; GO:0006096	K00844	K00844	3909at6101	0
evm.TU.hic_scaffold_10.520	7.58219e-06	2.82768e-05	Histone-lysine N-methyltransferase NSD2	O96028	0	Histone-lysine N-methyltransferase NSD2 OS=Homo sapiens GN=NSD2 PE=1 SV=1	A0A2B4STF6	0	Histone-lysine N-methyltransferase NSD2 OS=Stylophora pistillata GN=Whsc1 PE=4 SV=1	ref|XP_015754820.1|	0	PREDICTED: histone-lysine N-methyltransferase NSD2-like isoform X1 [Acropora digitifera]	GO:0005694; GO:0005737; GO:0005654; GO:0005634; GO:0003682; GO:0042799; GO:0018024; GO:0046872; GO:0043565; GO:0009653; GO:0003289; GO:0003290; GO:0060348; GO:0006303; GO:0010452; GO:0003149; GO:0000122; GO:0048298; GO:2001032; GO:0070201; GO:0006351	GO:0005634; GO:0018024; GO:0046872	K11424	K11424	424at6101	0
evm.TU.hic_scaffold_10.528	0.000130498	0.000390252	PREDICTED: uncharacterized protein LOC107334410	NA	NA	NA	A0A2B4RVE8	3.57e-126	Uncharacterized protein OS=Stylophora pistillata GN=AWC38_SpisGene15249 PE=4 SV=1	ref|XP_015754828.1|	0	PREDICTED: uncharacterized protein LOC107334410 [Acropora digitifera]	NA	0	0	0	8404at6101	0
evm.TU.hic_scaffold_10.53	1.07229e-07	5.28198e-07	Janus kinase and microtubule-interacting protein 3	NA	NA	NA	A0A2B4SP22	9.55e-136	Janus kinase and microtubule-interacting protein 3 OS=Stylophora pistillata GN=Jakmip3 PE=4 SV=1	ref|XP_015771091.1|	0	PREDICTED: uncharacterized protein LOC107349459 [Acropora digitifera]	NA	GO:0016301; GO:0019900; GO:0008017	0	0	#N/A	#N/A
evm.TU.hic_scaffold_10.542	2.39012e-50	1.44173e-48	Uroporphyrinogen-III synthase	P51163	1.96e-52	Uroporphyrinogen-III synthase OS=Mus musculus GN=Uros PE=1 SV=1	A0A2B4RME7	1.74e-80	Uroporphyrinogen-III synthase OS=Stylophora pistillata GN=UROS PE=4 SV=1	ref|XP_015775296.1|	0	PREDICTED: uroporphyrinogen-III synthase-like [Acropora digitifera]	GO:0005829; GO:0005739; GO:0048037; GO:0004852; GO:0071418; GO:0071243; GO:0006783; GO:0006779; GO:0006782; GO:0046677; GO:0070541; GO:0006780	GO:0004852; GO:0033014	K01719	K01719	9446at6101	0
evm.TU.hic_scaffold_10.545	0.000115483	0.000349167	Kinesin-like protein KIF3B	O15066	1.94e-35	Kinesin-like protein KIF3B OS=Homo sapiens GN=KIF3B PE=1 SV=1	A0A2B4S4K1	0	Kinesin heavy chain OS=Stylophora pistillata GN=AWC38_SpisGene10555 PE=4 SV=1	ref|XP_015775266.1|	0	PREDICTED: golgin subfamily B member 1-like [Acropora digitifera]	GO:1904115; GO:0005813; GO:0097542; GO:0005929; GO:0005829; GO:0070062; GO:0030990; GO:0016939; GO:0016020; GO:0005874; GO:0015630; GO:0030496; GO:0005873; GO:0005819; GO:0005524; GO:0008574; GO:0008017; GO:0003777; GO:0017048; GO:0008089; GO:0019886; GO:0007368; GO:0035735; GO:0007018; GO:0007100; GO:0090307; GO:0007052; GO:0072383; GO:0032467; GO:0006890	GO:0003874; GO:0005524; GO:0008017; GO:0003777; GO:0007018; GO:0006729	K11498	K11498	11610at6101	0
evm.TU.hic_scaffold_10.547	8.49921e-11	6.16966e-10	Chymotrypsinogen 2	P04813	1.25e-61	Chymotrypsinogen 2 OS=Canis lupus familiaris GN=CTRB1 PE=2 SV=1	A0A2B4STD3	0	Plasma kallikrein OS=Stylophora pistillata GN=Klkb1 PE=4 SV=1	ref|XP_015775278.1|	0	PREDICTED: coagulation factor VII-like isoform X3 [Acropora digitifera]	GO:0005615; GO:0004252; GO:0007586	GO:0004252	0	0	3094at6101	0
evm.TU.hic_scaffold_10.549	1.69077e-07	8.13009e-07	Mediator of RNA polymerase II transcription subunit 28	A4IIZ9	1.35e-13	Mediator of RNA polymerase II transcription subunit 28 OS=Xenopus tropicalis GN=med28 PE=2 SV=1	A0A2B4STD4	1.43e-56	Mediator of RNA polymerase II transcription subunit 28 OS=Stylophora pistillata GN=med28 PE=4 SV=1	ref|XP_015775284.1|	1.56e-92	PREDICTED: mediator of RNA polymerase II transcription subunit 28-like [Acropora digitifera]	GO:0016592; GO:0006355; GO:0006351	0	K15141	K15141	10034at6101	0
evm.TU.hic_scaffold_10.551	3.70319e-08	1.95307e-07	Myosin regulatory light chain 12B	O14950	3.03e-71	Myosin regulatory light chain 12B OS=Homo sapiens GN=MYL12B PE=1 SV=2	A0A2B4SR45	1.02e-91	Myosin regulatory light polypeptide 9 OS=Stylophora pistillata GN=MYL9 PE=4 SV=1	ref|XP_015775291.1|	1.08e-118	PREDICTED: myosin regulatory light chain 12A-like [Acropora digitifera]	GO:0045177; GO:0005903; GO:0099738; GO:0005829; GO:0070062; GO:0016460; GO:0001725; GO:0030018; GO:0005509; GO:0032036; GO:0006936; GO:0008360	GO:0005509	0	0	8165at6101	0
evm.TU.hic_scaffold_10.558	0.000161544	0.000473189	RING finger protein 145	Q5SWK7	8.51e-56	RING finger protein 145 OS=Mus musculus GN=Rnf145 PE=2 SV=1	A0A2B4RZB4	0	RING finger protein 145 OS=Stylophora pistillata GN=Rnf145 PE=4 SV=1	ref|XP_015775304.1|	0	PREDICTED: RING finger protein 145-like [Acropora digitifera]	GO:0016021; GO:0061630; GO:0008270; GO:0043161; GO:0000209; GO:0042787	GO:0016021; GO:0008270	0	0	2640at6101	0
evm.TU.hic_scaffold_10.559	0.000261677	0.000733493	Poly(U)-binding-splicing factor PUF60-B	Q6IQE0	6.23e-166	Poly(U)-binding-splicing factor PUF60-B OS=Danio rerio GN=puf60b PE=2 SV=2	A0A2B4RT25	0	Poly(U)-binding-splicing factor PUF60 OS=Stylophora pistillata GN=PUF60 PE=4 SV=1	ref|XP_020603637.1|	0	poly(U)-binding-splicing factor PUF60-B-like isoform X1 [Orbicella faveolata]	GO:0030529; GO:0005634; GO:0003677; GO:0003723; GO:0006915; GO:0006397; GO:0006355; GO:0008380; GO:0006351	GO:0003723	K12838	K12838	2308at6101	0
evm.TU.hic_scaffold_10.56	2.22947e-06	8.98894e-06	Janus kinase and microtubule-interacting protein 3	Q5DTN8	3.39e-61	Janus kinase and microtubule-interacting protein 3 OS=Mus musculus GN=Jakmip3 PE=1 SV=2	A0A2B4SP22	0	Janus kinase and microtubule-interacting protein 3 OS=Stylophora pistillata GN=Jakmip3 PE=4 SV=1	ref|XP_020628067.1|	0	titin homolog isoform X5 [Orbicella faveolata]	GO:0005794; GO:0019900; GO:0008017	GO:0016301; GO:0019900; GO:0008017	0	0	2686at6101	0
evm.TU.hic_scaffold_10.560	3.95047e-12	3.3198e-11	Glutaredoxin-3	Q28ID3	2.04e-148	Glutaredoxin-3 OS=Xenopus tropicalis GN=glrx3 PE=2 SV=2	A0A2B4RT16	0	Glutaredoxin-3 OS=Stylophora pistillata GN=glrx3 PE=4 SV=1	ref|XP_020603641.1|	0	glutaredoxin-3-like [Orbicella faveolata]	GO:0005829; GO:0009055; GO:0051536; GO:0046872; GO:0015035; GO:0044571; GO:0045454; GO:0097428	GO:0005623; GO:0009055; GO:0015035; GO:0045454	0	0	5155at6101	0
evm.TU.hic_scaffold_10.566	1.44872e-06	6.02004e-06	Catenin alpha-2	P26232	0	Catenin alpha-2 OS=Homo sapiens GN=CTNNA2 PE=1 SV=5	A0A2B4RTD9	0	Catenin alpha-2 OS=Stylophora pistillata GN=CTNNA2 PE=4 SV=1	ref|XP_022800081.1|	0	catenin alpha-2-like [Stylophora pistillata]	GO:0015629; GO:0005912; GO:0030424; GO:0016323; GO:0005913; GO:0005737; GO:0005829; GO:0030027; GO:0005634; GO:0014069; GO:0051015; GO:0045296; GO:0042802; GO:0005200; GO:0007409; GO:0048854; GO:0098609; GO:0048813; GO:0051149; GO:0060134; GO:0021942; GO:0051823	GO:0051015; GO:0045296; GO:0007155	K05691	K05691	702at6101	0
evm.TU.hic_scaffold_10.567	2.13396e-44	1.04842e-42	PREDICTED: uncharacterized protein LOC107328592	NA	NA	NA	NA	NA	NA	ref|XP_015748794.1|	8.78e-92	PREDICTED: uncharacterized protein LOC107328592 [Acropora digitifera]	NA	NA	0	0	#N/A	#N/A
evm.TU.hic_scaffold_10.574	2.19837e-17	2.97148e-16	Adenosine receptor A2a	P29274	1.72e-18	Adenosine receptor A2a OS=Homo sapiens GN=ADORA2A PE=1 SV=2	A0A2B4RJR8	3.79e-75	Eukaryotic translation initiation factor 3 subunit A OS=Stylophora pistillata GN=AWC38_SpisGene19114 PE=4 SV=1	ref|XP_015747252.1|	0	PREDICTED: adenosine receptor A2a-like isoform X1 [Acropora digitifera]	GO:0030673; GO:0030425; GO:0012505; GO:0005887; GO:0099055; GO:0099056; GO:0005882; GO:0016020; GO:0043025; GO:0005886; GO:0014069; GO:0048786; GO:0051393; GO:0019899; GO:0001609; GO:0042802; GO:0046982; GO:0031802; GO:0007189; GO:0007188; GO:0006915; GO:0048143; GO:0008015; GO:0007596; GO:0006171; GO:0007267; GO:0006968; GO:0044267; GO:0007417; GO:0042755; GO:0060079; GO:0007186; GO:0006954; GO:…	GO:0016021; GO:0004930; GO:0003743	0	0	13954at6101	0
evm.TU.hic_scaffold_10.593	3.90357e-12	3.28202e-11	hypothetical protein AWC38_SpisGene6056	NA	NA	NA	A0A2B4SK42	2.54e-55	Uncharacterized protein OS=Stylophora pistillata GN=AWC38_SpisGene6056 PE=4 SV=1	gb|PFX29240.1|	3.94e-55	hypothetical protein AWC38_SpisGene6056 [Stylophora pistillata]	NA	0	0	0	#N/A	#N/A
evm.TU.hic_scaffold_10.605	2.14835e-05	7.36839e-05	Heparanase	Q9Y251	5.6e-84	Heparanase OS=Homo sapiens GN=HPSE PE=1 SV=2	A0A2B4SC67	3.92e-119	Heparanase OS=Stylophora pistillata GN=HPSE PE=4 SV=1	ref|XP_015776765.1|	0	PREDICTED: heparanase-like [Acropora digitifera]	GO:0005576; GO:0043231; GO:0043202; GO:0005765; GO:0005764; GO:0045121; GO:0005654; GO:0005634; GO:0005578; GO:0035580; GO:0004566; GO:0030305; GO:0046983; GO:0045545; GO:0060055; GO:0007160; GO:0006027; GO:0030200; GO:0043312; GO:0030194; GO:0051798; GO:0033690; GO:0051897; GO:0010575; GO:0006029; GO:0051797; GO:0061042	GO:0016021; GO:0016798	K07964	K07964	5794at6101	0
evm.TU.hic_scaffold_10.608	7.08007e-10	4.57344e-09	Tetratricopeptide repeat protein 28	Q96AY4	1.5e-128	Tetratricopeptide repeat protein 28 OS=Homo sapiens GN=TTC28 PE=1 SV=4	A0A2B4RH71	0	Tetratricopeptide repeat protein 28 OS=Stylophora pistillata GN=TTC28 PE=4 SV=1	ref|XP_015767494.1|	0	PREDICTED: tetratricopeptide repeat protein 28-like [Acropora digitifera]	GO:0005737; GO:0005815; GO:0030496; GO:0000922; GO:0019900; GO:0007049; GO:0051301; GO:0007346	0	0	0	11391at6101	0
evm.TU.hic_scaffold_10.616	9.99915e-08	4.94849e-07	PREDICTED: uncharacterized protein LOC107350017 isoform X1	B8VIU6	5.42e-38	Uncharacterized skeletal organic matrix protein 5 OS=Acropora millepora PE=1 SV=1	A0A2B4RG13	1.68e-65	Protein HEG-like 1 OS=Stylophora pistillata GN=Heg1 PE=4 SV=1	ref|XP_015771711.1|	0	PREDICTED: uncharacterized protein LOC107350017 isoform X1 [Acropora digitifera]	GO:0005576	GO:0005509; GO:0004842	0	0	13300at6101	0
evm.TU.hic_scaffold_10.617	7.24632e-06	2.71437e-05	PREDICTED: uncharacterized protein LOC107342790	NA	NA	NA	A0A2B4RI74	1.5e-96	Uncharacterized protein OS=Stylophora pistillata GN=AWC38_SpisGene19223 PE=4 SV=1	ref|XP_015763782.1|	0	PREDICTED: uncharacterized protein LOC107342790 [Acropora digitifera]	NA	0	0	0	15022at6101	0
evm.TU.hic_scaffold_10.622	3.70335e-08	1.95307e-07	PREDICTED: uncharacterized protein LOC107340344	NA	NA	NA	NA	NA	NA	ref|XP_015761186.1|	0	PREDICTED: uncharacterized protein LOC107340344 [Acropora digitifera]	NA	NA	0	0	#N/A	#N/A
evm.TU.hic_scaffold_10.625	2.21158e-13	2.10716e-12	MAD2L1-binding protein	Q15013	1.81e-23	MAD2L1-binding protein OS=Homo sapiens GN=MAD2L1BP PE=1 SV=1	A0A2B4S6A3	1.48e-68	MAD2L1-binding protein OS=Stylophora pistillata GN=MAD2L1BP PE=4 SV=1	ref|XP_015776681.1|	1.2e-180	PREDICTED: MAD2L1-binding protein-like [Acropora digitifera]	GO:0005737; GO:0031965; GO:0005730; GO:0005634; GO:0005819; GO:0007093; GO:0007096	GO:0005634; GO:0007096	0	0	9563at6101	0
evm.TU.hic_scaffold_10.638	8.81633e-07	3.80246e-06	Ras-related protein Rab-28	Q5RFI2	1.87e-95	Ras-related protein Rab-28 OS=Pongo abelii GN=RAB28 PE=2 SV=1	A0A2B4RI61	8.54e-149	Ras-related protein Rab-28 OS=Stylophora pistillata GN=RAB28 PE=4 SV=1	ref|XP_020603672.1|	2.66e-152	ras-related protein Rab-28-like [Orbicella faveolata]	GO:0036064; GO:0035253; GO:0005737; GO:0005886; GO:0019003; GO:0005525; GO:0003924	GO:0005525; GO:0003924	K07915	K07915	6239at6101	0
evm.TU.hic_scaffold_10.642	0.000101846	0.000310988	Fibronectin type 3 and ankyrin repeat domains protein 1	Q6B858	2.49e-86	Fibronectin type 3 and ankyrin repeat domains protein 1 OS=Bos taurus GN=FANK1 PE=2 SV=2	A0A2B4RH53	4.39e-177	Fibronectin type 3 and ankyrin repeat domains protein 1 OS=Stylophora pistillata GN=FANK1 PE=4 SV=1	ref|XP_020603720.1|	1.22e-180	fibronectin type 3 and ankyrin repeat domains 1 protein-like [Orbicella faveolata]	GO:0005829; GO:0005634; GO:0051091; GO:0045893	0	0	0	5855at6101	0
evm.TU.hic_scaffold_10.657	4.77305e-09	2.80816e-08	hypothetical protein	NA	NA	NA	NA	NA	NA	NA	NA	NA	NA	NA	0	0	#N/A	#N/A
evm.TU.hic_scaffold_10.661	2.25735e-07	1.06461e-06	Testicular haploid expressed gene protein-like	P0DJG4	1.6e-34	P0DJG4|THEGL_HUMAN Testicular haploid expressed gene protein-like OS=Homo sapiens GN=THEGL PE=2 SV=1	A0A2B4SP89	3.37e-157	Testicular haploid expressed gene protein-like OS=Stylophora pistillata GN=Thegl PE=4 SV=1	ref|XP_015757966.1|	0	PREDICTED: testicular haploid expressed gene protein-like [Acropora digitifera]	0	0	0	0	6866at6101	0
evm.TU.hic_scaffold_10.683	4.86014e-14	4.88608e-13	tRNA (guanine(26)-N(2))-dimethyltransferase	Q9NXH9	0	Q9NXH9|TRM1_HUMAN tRNA (guanine(26)-N(2))-dimethyltransferase OS=Homo sapiens GN=TRMT1 PE=1 SV=1	A7RIG7	0	tRNA (guanine(26)-N(2))-dimethyltransferase OS=Nematostella vectensis GN=v1g238527 PE=3 SV=1	ref|XP_020610503.1|	0	tRNA (guanine(26)-N(2))-dimethyltransferase-like [Orbicella faveolata]	GO:0005739; GO:0005654; GO:0005634; GO:0046872; GO:0003723; GO:0004809; GO:0000049; GO:0006400; GO:0002940	GO:0005739; GO:0005634; GO:0046872; GO:0004809; GO:0000049; GO:0002940	K00555	K00555	2901at6101	0
evm.TU.hic_scaffold_10.686	4.82349e-10	3.17754e-09	Adenine DNA glycosylase	Q9UIF7	2.89e-118	Q9UIF7|MUTYH_HUMAN Adenine DNA glycosylase OS=Homo sapiens GN=MUTYH PE=1 SV=1	A0A2B4RJ68	1.49e-158	A/G-specific adenine DNA glycosylase OS=Stylophora pistillata GN=Mutyh PE=4 SV=1	ref|XP_015777144.1|	0	PREDICTED: adenine DNA glycosylase-like [Acropora digitifera]	GO:0005739; GO:0005654; GO:0005634; GO:0051539; GO:0003677; GO:0019104; GO:0046872; GO:0032407; GO:0000701; GO:0045007; GO:0006281; GO:0006298	GO:0003677; GO:0016787; GO:0006284	K03575	K03575	3926at6101	0
evm.TU.hic_scaffold_10.689	2.67923e-08	1.43621e-07	uncharacterized protein C20orf194-like isoform X1	Q5TEA3	0	Q5TEA3|CT194_HUMAN Uncharacterized protein C20orf194 OS=Homo sapiens GN=C20orf194 PE=1 SV=1	A0A2B4RLW7	0	Uncharacterized protein C20orf194-like OS=Stylophora pistillata GN=2 PE=4 SV=1	ref|XP_022802914.1|	0	uncharacterized protein C20orf194-like isoform X1 [Stylophora pistillata]	0	0	0	0	1206at6101	0
evm.TU.hic_scaffold_10.692	1.5222e-12	1.33893e-11	Type I inositol 1,4,5-trisphosphate 5-phosphatase	Q14642	8.05e-109	Q14642|I5P1_HUMAN Type I inositol 1,4,5-trisphosphate 5-phosphatase OS=Homo sapiens GN=INPP5A PE=1 SV=1	A0A2B4RNA5	0	Type I inositol 1,4,5-trisphosphate 5-phosphatase OS=Stylophora pistillata GN=INPP5A PE=4 SV=1	ref|XP_015761871.1|	0	PREDICTED: type I inositol 1,4,5-trisphosphate 5-phosphatase-like isoform X1 [Acropora digitifera]	GO:0070062; GO:0005622; GO:0016020; GO:0005886; GO:0052659; GO:0052658; GO:0004445; GO:0042731; GO:0046855; GO:0043647; GO:0048016; GO:0046856	NA	K01106	K01106	4875at6101	0
evm.TU.hic_scaffold_10.70	1.16335e-05	4.1937e-05	Protein SERAC1	Q5SNQ7	6.46e-127	Protein SERAC1 OS=Danio rerio GN=serac1 PE=3 SV=1	A0A2B4SNY0	0	Protein SERAC1 OS=Stylophora pistillata GN=serac1 PE=4 SV=1	ref|XP_015770665.1|	0	PREDICTED: protein SERAC1-like isoform X1 [Acropora digitifera]	GO:0005783; GO:0016021; GO:0005739; GO:0008654	GO:0016020; GO:0004252	0	0	1388at6101	0
evm.TU.hic_scaffold_10.700	2.17836e-14	2.26245e-13	Probable ATP-dependent RNA helicase DDX58	O95786	4.27e-124	O95786|DDX58_HUMAN Probable ATP-dependent RNA helicase DDX58 OS=Homo sapiens GN=DDX58 PE=1 SV=2	A0A2B4RYD4	0	Putative ATP-dependent RNA helicase DDX58 OS=Stylophora pistillata GN=DDX58 PE=4 SV=1	ref|XP_015762881.1|	0	PREDICTED: probable ATP-dependent RNA helicase DDX58 [Acropora digitifera]	GO:0015629; GO:0005923; GO:0005737; GO:0005829; GO:0032587; GO:0005524; GO:0003690; GO:0003725; GO:0004386; GO:0042802; GO:0003727; GO:0031625; GO:0008270; GO:0071360; GO:0039528; GO:0051607; GO:0009597; GO:0045087; GO:0032480; GO:0002230; GO:0051091; GO:0010628; GO:0032725; GO:0032727; GO:1902741; GO:0032728; GO:0035549; GO:0032755; GO:2000778; GO:0032757; GO:0060760; GO:0042993; GO:0045944; GO:…	GO:0005524; GO:0003677; GO:0004386	K12647	K12647	2946at6101	0
evm.TU.hic_scaffold_10.705	3.54689e-17	4.7079e-16	WD repeat-containing protein 1	Q6DIF4	0	Q6DIF4|WDR1_XENTR WD repeat-containing protein 1 OS=Xenopus tropicalis GN=wdr1 PE=2 SV=1	A0A1L8HKU6	0	Uncharacterized protein OS=Xenopus laevis GN=XELAEV_18008935mg PE=4 SV=1	ref|XP_015759104.1|	0	PREDICTED: WD repeat-containing protein 1-A-like [Acropora digitifera]	GO:0005884; GO:0042643; GO:0030864; GO:0005737; GO:0005634; GO:0005886; GO:0003779; GO:0051015; GO:0030042; GO:0030043; GO:0040011; GO:0030836; GO:0045214	0	0	0	3577at6101	0
evm.TU.hic_scaffold_10.706	1.42696e-05	5.07279e-05	Mitochondrial proton/calcium exchanger protein	Q1LY46	1.18e-168	Q1LY46|LETM1_DANRE Mitochondrial proton/calcium exchanger protein OS=Danio rerio GN=letm1 PE=3 SV=2	A0A2B4SIL2	0	LETM1 and EF-hand domain-containing protein 1, mitochondrial OS=Stylophora pistillata GN=letm1 PE=4 SV=1	ref|XP_015759105.1|	0	PREDICTED: LETM1 domain-containing protein LETM2, mitochondrial-like [Acropora digitifera]	GO:0016021; GO:0005743; GO:0005509; GO:0015369; GO:0043022; GO:0006875; GO:0051560; GO:0006851; GO:0099093; GO:0034214; GO:0051260	GO:0016021; GO:0005739; GO:0005509; GO:0043022	K17800	K17800	4057at6101	0
evm.TU.hic_scaffold_10.710	7.59009e-07	3.30725e-06	Clathrin interactor 1	A7Z035	5.04e-100	A7Z035|EPN4_BOVIN Clathrin interactor 1 OS=Bos taurus GN=CLINT1 PE=2 SV=1	A0A2B4RWH2	0	Clathrin interactor 1 OS=Stylophora pistillata GN=CLINT1 PE=4 SV=1	gb|PFX21133.1|	0	clathrin interactor 1-like isoform X3 [Stylophora pistillata]	GO:0030136; GO:0005798; GO:0016020; GO:0005654; GO:0048471; GO:0005802; GO:0045296; GO:0030276; GO:0008289; GO:0006897	0	0	0	16163at6101	0
evm.TU.hic_scaffold_10.711	2.78499e-05	9.38669e-05	Proliferation marker protein Ki-67	P46013	3.32e-22	P46013|KI67_HUMAN Proliferation marker protein Ki-67 OS=Homo sapiens GN=MKI67 PE=1 SV=2	A0A2B4RY07	1.66e-126	Antigen KI-67 OS=Stylophora pistillata GN=MKI67 PE=4 SV=1	ref|XP_020618398.1|	8.66e-135	serine/arginine repetitive matrix protein 2-like [Orbicella faveolata]	GO:0005694; GO:0016020; GO:0016604; GO:0005730; GO:0005634; GO:0005524; GO:0003677; GO:0008022; GO:0003723; GO:0007049; GO:0008283; GO:1902275; GO:0051983; GO:0007088	0	K17582	K17582	18041at6101	0
evm.TU.hic_scaffold_10.714	7.62254e-07	3.31968e-06	PREDICTED: translation initiation factor eIF-2B subunit delta-like	NA	NA	NA	NA	NA	NA	ref|XP_015759110.1|	2.53e-121	PREDICTED: translation initiation factor eIF-2B subunit delta-like [Acropora digitifera]	NA	NA	0	0	#N/A	#N/A
evm.TU.hic_scaffold_10.717	2.17937e-05	7.4642e-05	Fidgetin-like protein 1	Q6PIW4	2.17e-120	Q6PIW4|FIGL1_HUMAN Fidgetin-like protein 1 OS=Homo sapiens GN=FIGNL1 PE=1 SV=2	A0A2B4RXQ4	0	Fidgetin-like protein 1 OS=Stylophora pistillata GN=Fignl1 PE=4 SV=1	ref|XP_015759109.1|	0	PREDICTED: fidgetin-like protein 1 [Acropora digitifera]	GO:0005737; GO:0070062; GO:0000228; GO:0005634; GO:0048471; GO:0005524; GO:0016787; GO:0000287; GO:0046034; GO:0071479; GO:0007140; GO:0043066; GO:2001243; GO:0001649; GO:0033687; GO:0051726; GO:0010569	GO:0005524	K22766	K22766	4568at6101	0
evm.TU.hic_scaffold_10.720	1.33562e-27	3.33413e-26	hypothetical protein AC249_AIPGENE7426, partial	NA	NA	NA	A0A2B4RJ76	1.82e-61	Uncharacterized protein OS=Stylophora pistillata GN=AWC38_SpisGene18454 PE=4 SV=1	gb|KXJ04604.1|	1.91e-66	hypothetical protein AC249_AIPGENE7426, partial [Exaiptasia pallida]	NA	0	0	0	#N/A	#N/A
evm.TU.hic_scaffold_10.73	2.38867e-12	2.05418e-11	Band 4.1-like protein 1	Q9Z2H5	1.5e-20	Band 4.1-like protein 1 OS=Mus musculus GN=Epb41l1 PE=1 SV=2	A0A2B4SPG2	1.98e-115	Band 4.1-like protein 1 OS=Stylophora pistillata GN=EPB41L1 PE=4 SV=1	ref|XP_015770657.1|	3.83e-165	PREDICTED: merlin-like [Acropora digitifera]	GO:0005737; GO:0005856; GO:0005886; GO:0014069; GO:0003779; GO:0045296; GO:0005200; GO:0031032; GO:0030866	GO:0005856	K06107	K06107	5716at6101	0
evm.TU.hic_scaffold_10.738	3.78105e-07	1.72143e-06	Dual specificity protein phosphatase 1-A	Q91790	1.28e-75	Dual specificity protein phosphatase 1-A OS=Xenopus laevis GN=dusp1-a PE=1 SV=1	A0A2B4RZW5	3.78e-169	Dual specificity protein phosphatase 1 OS=Stylophora pistillata GN=DUSP1 PE=4 SV=1	ref|XP_015758487.1|	0	PREDICTED: dual specificity protein phosphatase 1-B-like [Acropora digitifera]	GO:0005737; GO:0005634; GO:0017017; GO:0004725; GO:0000188; GO:0051321; GO:0071850; GO:0043409; GO:0051447; GO:0035970; GO:0035335; GO:0090266	GO:0017017; GO:0004725	K21278	K21278	4426at6101	0
evm.TU.hic_scaffold_10.745	0.000153023	0.000451164	Transmembrane protein 180	Q5ZKJ5	1.57e-174	Transmembrane protein 180 OS=Gallus gallus GN=MFSD13A PE=2 SV=1	A0A2B4SJF2	0	Transmembrane protein 180 OS=Stylophora pistillata GN=TMEM180 PE=4 SV=1	ref|XP_020616678.1|	0	transmembrane protein 180-like isoform X1 [Orbicella faveolata]	GO:0016021	GO:0016021	K14165	K14165	9401at6101	0
evm.TU.hic_scaffold_10.746	4.06189e-07	1.83793e-06	Transmembrane protein 180	Q5ZKJ5	1.57e-174	Transmembrane protein 180 OS=Gallus gallus GN=MFSD13A PE=2 SV=1	A0A2B4SJF2	0	Transmembrane protein 180 OS=Stylophora pistillata GN=TMEM180 PE=4 SV=1	ref|XP_020616678.1|	0	transmembrane protein 180-like isoform X1 [Orbicella faveolata]	GO:0016021	GO:0016021	0	0	2486at6101	0
evm.TU.hic_scaffold_10.762	7.42398e-06	2.77478e-05	Lysosomal thioesterase PPT2-A	Q6PCJ9	2.25e-86	Lysosomal thioesterase PPT2-A OS=Xenopus laevis GN=ppt2-a PE=2 SV=1	A0A2B4SL32	7e-148	Lysosomal thioesterase PPT2-A OS=Stylophora pistillata GN=ppt2-a PE=4 SV=1	ref|XP_015758514.1|	0	PREDICTED: lysosomal thioesterase PPT2-A-like [Acropora digitifera]	GO:0005764; GO:0008474	GO:0008474	K01074	K01074	6229at6101	0
evm.TU.hic_scaffold_10.764	5.7157e-65	5.07231e-63	Fanconi anemia group I protein homolog	Q8K368	0	Fanconi anemia group I protein homolog OS=Mus musculus GN=Fanci PE=1 SV=2	A0A2B4SIP3	0	Fanconi anemia group I protein OS=Stylophora pistillata GN=FANCI PE=4 SV=1	gb|PFX29246.1|	0	Fanconi anemia group I protein-like [Stylophora pistillata]	GO:0005829; GO:0043240; GO:0005654; GO:0070182; GO:0006281; GO:0007095; GO:0031398	GO:0006281	K10895	K10895	954at6101	0
evm.TU.hic_scaffold_10.768	2.22947e-06	8.98894e-06	G-protein-signaling modulator 2	P81274	5.05e-70	G-protein-signaling modulator 2 OS=Homo sapiens GN=GPSM2 PE=1 SV=3	A0A2B4SLM5	8.23e-117	Tetratricopeptide repeat protein 28 OS=Stylophora pistillata GN=Ttc28 PE=4 SV=1	ref|WP_019487381.1|	7.24e-138	tetratricopeptide repeat-containing protein [Kamptonema formosum]	GO:0005938; GO:0099738; GO:0005813; GO:0005737; GO:0005829; GO:0097575; GO:0016328; GO:0097431; GO:0043234; GO:0070840; GO:0001965; GO:0005092; GO:0042802; GO:0000166; GO:0008022; GO:0019904; GO:0043621; GO:0051301; GO:0000132; GO:0007186; GO:0051661; GO:0007052; GO:1904778; GO:1905832; GO:0031291; GO:0060236	0	0	0	#N/A	#N/A
evm.TU.hic_scaffold_10.773	1.47041e-09	9.21042e-09	hypothetical protein	NA	NA	NA	NA	NA	NA	NA	NA	NA	NA	NA	0	0	#N/A	#N/A
evm.TU.hic_scaffold_10.777	2.36351e-12	2.03461e-11	Tetratricopeptide repeat protein 28	Q96AY4	7.58e-176	Tetratricopeptide repeat protein 28 OS=Homo sapiens GN=TTC28 PE=1 SV=4	A0A2B4RH71	0	Tetratricopeptide repeat protein 28 OS=Stylophora pistillata GN=TTC28 PE=4 SV=1	ref|XP_020616666.1|	0	tetratricopeptide repeat protein 28-like [Orbicella faveolata]	GO:0005737; GO:0005815; GO:0030496; GO:0000922; GO:0019900; GO:0007049; GO:0051301; GO:0007346	0	0	0	11391at6101	0
evm.TU.hic_scaffold_10.779	6.71237e-11	4.93385e-10	LINE-1 retrotransposable element ORF2 protein	O00370	3.12e-12	LINE-1 retrotransposable element ORF2 protein OS=Homo sapiens PE=1 SV=1	A0A2B4SE46	8.69e-39	Transposon TX1 uncharacterized 149 kDa protein OS=Stylophora pistillata GN=AWC38_SpisGene7933 PE=4 SV=1	gb|KXJ08705.1|	2.72e-51	Transposon TX1 uncharacterized 149 kDa protein [Exaiptasia pallida]	GO:0046872; GO:0003964; GO:0009036; GO:0006310; GO:0090305; GO:0032199; GO:0032197	0	0	0	19051at6101	0
evm.TU.hic_scaffold_10.79	4.11074e-12	3.44424e-11	NFX1-type zinc finger-containing protein 1	Q9P2E3	1.01e-144	NFX1-type zinc finger-containing protein 1 OS=Homo sapiens GN=ZNFX1 PE=2 SV=2	A0A2B4SP79	0	NFX1-type zinc finger-containing protein 1 OS=Stylophora pistillata GN=ZNFX1 PE=4 SV=1	ref|XP_015772009.1|	0	PREDICTED: NFX1-type zinc finger-containing protein 1-like isoform X1 [Acropora digitifera]	GO:0005634; GO:0003700; GO:0003723; GO:0008270	0	0	0	352at6101	0
evm.TU.hic_scaffold_10.792	1.71889e-35	6.06983e-34	hypothetical protein	NA	NA	NA	NA	NA	NA	NA	NA	NA	NA	NA	0	0	#N/A	#N/A
evm.TU.hic_scaffold_10.796	2.84254e-08	1.51895e-07	Exocyst complex component 4	O35382	9.83e-26	Exocyst complex component 4 OS=Mus musculus GN=Exoc4 PE=1 SV=2	T2M874	5.58e-27	Exocyst complex component 4 (Fragment) OS=Hydra vulgaris GN=EXOC4 PE=2 SV=1	ref|XP_020616712.1|	1.48e-56	exocyst complex component 4-like [Orbicella faveolata]	GO:0005737; GO:0000145; GO:0090543; GO:0032584; GO:0016020; GO:0005902; GO:0035748; GO:0005886; GO:0045202; GO:0030165; GO:0047485; GO:0017160; GO:0007268; GO:0006887; GO:0006893; GO:0048341; GO:0006612; GO:0006904; GO:0006903	GO:0005783; GO:0000145; GO:0048193; GO:0015031; GO:0006904	K06111	K06111	#N/A	#N/A
evm.TU.hic_scaffold_10.799	5.83466e-14	5.8175e-13	Peptide chain release factor 1	A9KGY3	1.43e-15	Peptide chain release factor 1 OS=Coxiella burnetii (strain Dugway 5J108-111) GN=prfA PE=3 SV=1	A0A2B4RIH3	1.41e-41	Peptide chain release factor 1 OS=Stylophora pistillata GN=prfA PE=4 SV=1	ref|XP_015776855.1|	5.15e-75	PREDICTED: peptide chain release factor 1-like [Acropora digitifera]	GO:0005737; GO:0016149	GO:0003747	K02835	K02835	8648at6101	0
evm.TU.hic_scaffold_10.809	2.04919e-08	1.11148e-07	Eukaryotic translation initiation factor 3 subunit A	A7SK48	3.62e-152	Eukaryotic translation initiation factor 3 subunit A OS=Nematostella vectensis GN=v1g190699 PE=3 SV=2	A0A0F8ADU0	5.43e-109	Eukaryotic translation initiation factor 3 subunit A OS=Larimichthys crocea GN=EIF3A PE=3 SV=1	ref|XP_015776876.1|	0	PREDICTED: eukaryotic translation initiation factor 3 subunit A-like [Acropora digitifera]	GO:0071540; GO:0071541; GO:0043614; GO:0003729; GO:0003743; GO:0001732; GO:0002188	GO:0016282; GO:0033290; GO:0005852; GO:0003743; GO:0001731; GO:0006446	0	0	1615at6101	0
evm.TU.hic_scaffold_10.81	2.00193e-11	1.55839e-10	Histamine H2 receptor	P17124	1.01e-37	Histamine H2 receptor OS=Canis lupus familiaris GN=HRH2 PE=1 SV=1	A7RIA1	8.24e-82	Predicted protein (Fragment) OS=Nematostella vectensis GN=v1g82546 PE=3 SV=1	ref|XP_015772013.1|	0	PREDICTED: histamine H2 receptor-like [Acropora digitifera]	GO:0016021; GO:0005886; GO:0004969; GO:0001697; GO:0006955; GO:0045907	GO:0016021; GO:0004930	0	0	7627at6101	0
evm.TU.hic_scaffold_10.817	0.000186474	0.000538916	Macrophage erythroblast attacher	Q5R532	1.22e-151	Macrophage erythroblast attacher OS=Pongo abelii GN=MAEA PE=2 SV=1	A0A2B4S6D9	0	Macrophage erythroblast attacher OS=Stylophora pistillata GN=MAEA PE=4 SV=1	ref|XP_015776901.1|	0	PREDICTED: macrophage erythroblast attacher-like [Acropora digitifera]	GO:0005737; GO:0005856; GO:0016363; GO:0005886; GO:0003779; GO:0007049; GO:0051301; GO:0043249; GO:0045721	GO:0045721	K18624	K18624	2929at6101	0
evm.TU.hic_scaffold_10.818	8.00344e-09	4.59081e-08	Phosphatidylinositol 4-kinase type 2-beta	Q28G26	0	Phosphatidylinositol 4-kinase type 2-beta OS=Xenopus tropicalis GN=pi4k2b PE=2 SV=1	A0A2B4RZ42	0	Phosphatidylinositol 4-kinase type 2-beta OS=Stylophora pistillata GN=pi4k2b PE=4 SV=1	ref|XP_015777342.1|	0	PREDICTED: transmembrane channel-like protein 7 [Acropora digitifera]	GO:0005768; GO:0005886; GO:0005802; GO:0004430; GO:0005524; GO:0007032; GO:0007030; GO:0046854	GO:0016301	K13711	K13711	2721at6101	0
evm.TU.hic_scaffold_10.82	9.1689e-07	3.93725e-06	Protein FAM45A	A8E7G4	2.13e-116	Protein FAM45A OS=Danio rerio GN=fam45a PE=2 SV=1	A0A2B4SP41	0	Protein FAM45A OS=Stylophora pistillata GN=Fam45a PE=4 SV=1	ref|XP_015772014.1|	0	PREDICTED: protein FAM45A-like [Acropora digitifera]	0	0	0	0	3777at6101	0
evm.TU.hic_scaffold_10.822	0.000260664	0.000731377	PREDICTED: uncharacterized skeletal organic matrix protein 8-like	NA	NA	NA	A0A2B4RXR6	6.26e-11	Uncharacterized protein OS=Stylophora pistillata GN=AWC38_SpisGene13931 PE=4 SV=1	ref|XP_015777352.1|	6.35e-119	PREDICTED: uncharacterized skeletal organic matrix protein 8-like [Acropora digitifera]	NA	0	0	0	10475at6101	0
evm.TU.hic_scaffold_10.827	7.74832e-07	3.36927e-06	Transcription elongation regulator 1	Q8CGF7	0	Transcription elongation regulator 1 OS=Mus musculus GN=Tcerg1 PE=1 SV=2	A0A2B4RXP9	0	Transcription elongation regulator 1-like protein OS=Stylophora pistillata GN=Tcerg1l PE=4 SV=1	ref|XP_015777364.1|	0	PREDICTED: transcription elongation regulator 1-like [Acropora digitifera]	GO:0005654; GO:0003700; GO:0042802; GO:0070064; GO:0001103; GO:0001106; GO:0000122; GO:0006351	0	K12824	K12824	1880at6101	0
evm.TU.hic_scaffold_10.83	1.5685e-05	5.53878e-05	Probable ATP-dependent RNA helicase DHX34	Q9DBV3	0	Probable ATP-dependent RNA helicase DHX34 OS=Mus musculus GN=Dhx34 PE=1 SV=2	A0A1S3IJ72	0	probable ATP-dependent RNA helicase DHX34 OS=Lingula unguis GN=LOC106164781 PE=4 SV=1	ref|XP_015771994.1|	0	PREDICTED: probable ATP-dependent RNA helicase DHX34 [Acropora digitifera]	GO:0005737; GO:0005524; GO:0004004; GO:0003723; GO:2000623; GO:0000956; GO:0006396	GO:0005524; GO:0004386; GO:0003676	K20101	K20101	637at6101	0
evm.TU.hic_scaffold_10.830	5.49817e-06	2.09707e-05	Dihydropteridine reductase	Q3T0Z7	1.54e-97	Dihydropteridine reductase OS=Bos taurus GN=QDPR PE=2 SV=1	A0A2B4SH07	3.41e-156	Dihydropteridine reductase OS=Stylophora pistillata GN=Qdpr PE=4 SV=1	ref|XP_015777460.1|	1.73e-175	PREDICTED: dihydropteridine reductase-like [Acropora digitifera]	GO:0005739; GO:0004155; GO:0006729	GO:0016491	K00357	K00357	6136at6101	0
evm.TU.hic_scaffold_10.833	4.07172e-08	2.13208e-07	Polycomb group RING finger protein 3	Q8BTQ0	4.41e-55	Polycomb group RING finger protein 3 OS=Mus musculus GN=PcgF3 PE=1 SV=1	A0A2B4SCI7	3.04e-115	Polycomb group RING finger protein 3 OS=Stylophora pistillata GN=PcgF3 PE=4 SV=1	ref|XP_015777449.1|	0	PREDICTED: polycomb group RING finger protein 3-like isoform X1 [Acropora digitifera]	GO:0005654; GO:0005634; GO:0031519; GO:0046872; GO:0036353; GO:0060819; GO:0006355; GO:0006351	0	K11470	K11470	9625at6101	0
evm.TU.hic_scaffold_10.837	0.000250081	0.000704131	N-chimaerin	P15882	4.67e-20	N-chimaerin OS=Homo sapiens GN=CHN1 PE=1 SV=3	A0A2B4SKB3	0	N-chimaerin OS=Stylophora pistillata GN=CHN1 PE=4 SV=1	ref|XP_015777498.1|	0	PREDICTED: uncharacterized protein LOC107355428 [Acropora digitifera]	GO:0005737; GO:0005829; GO:0046875; GO:0005096; GO:0046872; GO:0005070; GO:0048013; GO:0035556; GO:0008045; GO:0050770; GO:0043087; GO:0051056	GO:0005622; GO:0035556	K20630	K20630	2865at6101	0
evm.TU.hic_scaffold_10.848	3.93216e-15	4.35907e-14	PREDICTED: uncharacterized protein LOC107351153	NA	NA	NA	NA	NA	NA	ref|XP_015772916.1|	7.99e-88	PREDICTED: uncharacterized protein LOC107351153 [Acropora digitifera]	NA	NA	0	0	#N/A	#N/A
evm.TU.hic_scaffold_10.854	3.85027e-22	7.23526e-21	PREDICTED: uncharacterized protein LOC107355507 isoform X1	NA	NA	NA	C3Y6P8	1.28e-14	Uncharacterized protein (Fragment) OS=Branchiostoma floridae GN=BRAFLDRAFT_120860 PE=4 SV=1	ref|XP_015777569.1|	7.39e-91	PREDICTED: uncharacterized protein LOC107355507 isoform X1 [Acropora digitifera]	NA	0	0	0	11222at6101	0
evm.TU.hic_scaffold_10.855	1.72123e-06	7.09505e-06	PREDICTED: uncharacterized protein LOC107344271	NA	NA	NA	NA	NA	NA	ref|XP_015765411.1|	5.02e-99	PREDICTED: uncharacterized protein LOC107344271 [Acropora digitifera]	NA	NA	0	0	#N/A	#N/A
evm.TU.hic_scaffold_10.86	1.64915e-05	5.79099e-05	Lysyl oxidase homolog 2	A6H737	4.68e-120	Lysyl oxidase homolog 2 OS=Bos taurus GN=LOXL2 PE=2 SV=1	A0A2B4SL23	0	Lysyl oxidase-like 2B OS=Stylophora pistillata GN=loxl2b PE=4 SV=1	ref|XP_015771993.1|	0	PREDICTED: lysyl oxidase homolog 4-like [Acropora digitifera]	GO:0005604; GO:0000785; GO:0005783; GO:0005615; GO:0016020; GO:0005634; GO:0005507; GO:0070492; GO:0004720; GO:0005044; GO:0006464; GO:0030199; GO:0016569; GO:0043542; GO:0001935; GO:0001837; GO:0070828; GO:1902455; GO:0000122; GO:0045892; GO:0018057; GO:0032332; GO:0010718; GO:0046688; GO:0001666; GO:0002040; GO:0006351	GO:0016021; GO:0005507; GO:0016641; GO:0005044	K00280	K00280	#N/A	#N/A
evm.TU.hic_scaffold_10.862	2.58454e-12	2.21029e-11	Probable ATP-dependent RNA helicase DDX41	Q9UJV9	7.88e-173	Probable ATP-dependent RNA helicase DDX41 OS=Homo sapiens GN=DDX41 PE=1 SV=2	A0A2B4RW90	0	Putative ATP-dependent RNA helicase DDX41 OS=Stylophora pistillata GN=Ddx41 PE=4 SV=1	gb|PFX21881.1|	0	probable ATP-dependent RNA helicase DDX41 [Stylophora pistillata]	GO:0071013; GO:0005737; GO:0005829; GO:0005783; GO:0016020; GO:0005730; GO:0005634; GO:0005524; GO:0004004; GO:0003677; GO:0046872; GO:0003723; GO:0006915; GO:0030154; GO:0008283; GO:0035458; GO:0051607; GO:0000398; GO:0045944; GO:0032481; GO:0032479; GO:0010501	GO:0005524; GO:0004386; GO:0003676; GO:0008270	K13116	K13116	1344at6101	0
evm.TU.hic_scaffold_10.863	5.31655e-11	3.94724e-10	Vezatin	Q3ZK22	8.52e-20	Vezatin OS=Mus musculus GN=Vezt PE=1 SV=2	A0A2B4SQF9	4.82e-77	Vezatin OS=Stylophora pistillata GN=vezt PE=4 SV=1	ref|XP_015777587.1|	0	PREDICTED: vezatin-like [Acropora digitifera]	GO:0001669; GO:0005912; GO:0005829; GO:0016021; GO:0005654; GO:0005634; GO:0005886; GO:0002142; GO:0017022; GO:0098609; GO:0043009	GO:0016021; GO:0098609	0	0	7957at6101	0
evm.TU.hic_scaffold_10.873	0.000120395	0.00036266	hypothetical protein AWC38_SpisGene6395	NA	NA	NA	A0A2B4SJZ0	1.16e-86	Uncharacterized protein OS=Stylophora pistillata GN=AWC38_SpisGene6395 PE=4 SV=1	gb|PFX28898.1|	1.8e-86	hypothetical protein AWC38_SpisGene6395 [Stylophora pistillata]	NA	0	0	0	#N/A	#N/A
evm.TU.hic_scaffold_10.875	6.54649e-08	3.32125e-07	Probable delta-1-pyrroline-5-carboxylate synthase	P54889	2.16e-13	Probable delta-1-pyrroline-5-carboxylate synthase OS=Caenorhabditis elegans GN=alh-13 PE=3 SV=2	A0A2B4SA45	5.22e-20	Delta-1-pyrroline-5-carboxylate synthase (Fragment) OS=Stylophora pistillata GN=ALDH18A1 PE=4 SV=1	ref|XP_015777634.1|	5.34e-32	PREDICTED: delta-1-pyrroline-5-carboxylate synthase-like [Acropora digitifera]	GO:0005739; GO:0005524; GO:0004349; GO:0004350; GO:0055129	0	0	0	#N/A	#N/A
evm.TU.hic_scaffold_10.883	4.41186e-07	1.98411e-06	Centrosomal protein of 83 kDa	Q9Y592	1.73e-11	Centrosomal protein of 83 kDa OS=Homo sapiens GN=CEP83 PE=1 SV=2	A0A2B4SLB7	7.53e-41	Centrosomal protein of 83 kDa OS=Stylophora pistillata GN=cep83 PE=4 SV=1	ref|XP_015777678.1|	0	PREDICTED: centrosomal protein of 83 kDa-like isoform X2 [Acropora digitifera]	GO:0005814; GO:0097539; GO:0005829; GO:0005794; GO:0097711; GO:0060271; GO:0071539; GO:0048278	GO:0005814; GO:0060271; GO:0048278	0	K16754	5040at6101	0
evm.TU.hic_scaffold_10.892	8.0085e-55	5.58618e-53	Retrovirus-related Pol polyprotein from type-1 retrotransposable element R2	NA	NA	NA	A0A1S4EJ51	8.72e-94	uncharacterized protein LOC108253172 OS=Diaphorina citri GN=LOC108253172 PE=4 SV=1	gb|KXJ08207.1|	1.94e-115	Retrovirus-related Pol polyprotein from type-1 retrotransposable element R2 [Exaiptasia pallida]	NA	0	0	0	#N/A	#N/A
evm.TU.hic_scaffold_10.893	0.000196079	0.000563791	PREDICTED: uncharacterized protein LOC107334616	NA	NA	NA	H2ZUK9	1.86e-72	Uncharacterized protein OS=Latimeria chalumnae PE=4 SV=1	ref|XP_015755054.1|	5.43e-158	PREDICTED: uncharacterized protein LOC107334616 [Acropora digitifera]	NA	0	0	0	19717at6101	1.56e-14
evm.TU.hic_scaffold_10.900	2.49336e-06	1.00006e-05	Transposon Tf2-3 polyprotein	P0CT36	8.91e-60	Transposon Tf2-3 polyprotein OS=Schizosaccharomyces pombe (strain 972 / ATCC 24843) GN=Tf2-3 PE=1 SV=1	A0A2B4SCK6	0	Retrovirus-related Pol polyprotein from transposon 17.6 OS=Stylophora pistillata GN=pol PE=4 SV=1	ref|XP_015747739.1|	0	PREDICTED: uncharacterized protein K02A2.6-like [Acropora digitifera]	GO:0004190; GO:0003677; GO:0003887; GO:0004519; GO:0046872; GO:0003723; GO:0003964; GO:0015074; GO:0006310	0	0	0	#N/A	#N/A
evm.TU.hic_scaffold_10.925	1.07716e-46	5.75959e-45	hypothetical protein	NA	NA	NA	NA	NA	NA	NA	NA	NA	NA	NA	0	0	#N/A	#N/A
evm.TU.hic_scaffold_10.945	7.6005e-24	1.56726e-22	PREDICTED: uncharacterized protein LOC107341021	NA	NA	NA	A0A2B4RIU0	0	Uncharacterized protein OS=Stylophora pistillata GN=AWC38_SpisGene19578 PE=4 SV=1	ref|XP_015761923.1|	0	PREDICTED: uncharacterized protein LOC107341021 [Acropora digitifera]	NA	0	0	0	#N/A	#N/A
evm.TU.hic_scaffold_10.948	3.70999e-26	8.6025e-25	Putative nuclease HARBI1	NA	NA	NA	A0A0F8B3L3	3.55e-31	Putative nuclease HARBI1 OS=Larimichthys crocea GN=EH28_11268 PE=4 SV=1	ref|XP_015767473.1|	5.63e-33	PREDICTED: putative nuclease HARBI1 [Acropora digitifera]	NA	0	0	0	#N/A	#N/A
evm.TU.hic_scaffold_10.95	1.10748e-13	1.08194e-12	DNA replication complex GINS protein SLD5	Q99LZ3	1.15e-66	DNA replication complex GINS protein SLD5 OS=Mus musculus GN=Gins4 PE=1 SV=1	A0A2B4SK78	8.84e-102	DNA replication complex GINS protein SLD5 OS=Stylophora pistillata GN=Gins4 PE=4 SV=1	ref|XP_020623818.1|	3.22e-121	DNA replication complex GINS protein SLD5-like [Orbicella faveolata]	GO:0005737; GO:0000811; GO:0005634; GO:0031298; GO:0032508; GO:0006270; GO:0000727; GO:0001833	GO:0005634; GO:0006261	K10735	K10735	8076at6101	0
evm.TU.hic_scaffold_10.952	6.95759e-08	3.51613e-07	hypothetical protein AC249_AIPGENE744	NA	NA	NA	A0A0B7BLE8	2.64e-32	Uncharacterized protein OS=Arion vulgaris GN=ORF196924 PE=4 SV=1	gb|KXJ07301.1|	4.68e-37	hypothetical protein AC249_AIPGENE744 [Exaiptasia pallida]	NA	0	0	0	18919at6101	0
evm.TU.hic_scaffold_10.954	9.37058e-30	2.64278e-28	Fibroblast growth factor receptor 3	P18460	1.49e-120	Fibroblast growth factor receptor 3 OS=Gallus gallus GN=FGFR3 PE=2 SV=1	A0A2B4SPQ4	0	Fibroblast growth factor receptor 3 OS=Stylophora pistillata GN=FGFR3 PE=4 SV=1	ref|XP_015756845.1|	0	PREDICTED: fibroblast growth factor receptor 3-like [Acropora digitifera]	GO:0016021; GO:0005886; GO:0005524; GO:0005007; GO:0006915; GO:0008284	GO:0016021; GO:0005524; GO:0004713	K05095	K05095	3239at6101	0
evm.TU.hic_scaffold_10.956	7.80641e-21	1.35295e-19	Putative DNA polymerase	NA	NA	NA	A0A2B4S3B5	1.65e-09	Putative DNA polymerase OS=Stylophora pistillata GN=AWC38_SpisGene12391 PE=4 SV=1	ref|XP_015760514.1|	3.38e-117	PREDICTED: uncharacterized protein LOC107339730 [Acropora digitifera]	NA	GO:0003677; GO:0003887; GO:0000166; GO:0006260	0	0	#N/A	#N/A
evm.TU.hic_scaffold_10.958	0.000215295	0.00061332	PREDICTED: LOW QUALITY PROTEIN: uncharacterized protein LOC107351287	NA	NA	NA	A7SSD7	6.78e-12	Predicted protein OS=Nematostella vectensis GN=v1g247105 PE=4 SV=1	ref|XP_015773066.1|	2.62e-16	PREDICTED: LOW QUALITY PROTEIN: uncharacterized protein LOC107351287 [Acropora digitifera]	NA	GO:0005634; GO:0003677; GO:0006355; GO:0006351	0	0	#N/A	#N/A
evm.TU.hic_scaffold_10.963	0.000238982	0.000674898	TNF receptor-associated factor 3	Q60803	9.57e-10	TNF receptor-associated factor 3 OS=Mus musculus GN=Traf3 PE=1 SV=2	C3YB72	8.12e-18	Uncharacterized protein (Fragment) OS=Branchiostoma floridae GN=BRAFLDRAFT_126439 PE=4 SV=1	ref|XP_015762916.1|	3.65e-26	PREDICTED: TNF receptor-associated factor 5-like [Acropora digitifera]	GO:0035631; GO:0009898; GO:0005768; GO:0019901; GO:0019903; GO:0031996; GO:0016740; GO:0005164; GO:0031625; GO:0008270; GO:0006915; GO:0045087; GO:0032088; GO:0042981; GO:0001817; GO:0050688; GO:0032648; GO:0030162; GO:0008063; GO:0002224; GO:0033209	GO:0005622; GO:0008270; GO:0007250; GO:0046330	0	0	#N/A	#N/A
evm.TU.hic_scaffold_10.967	1.40462e-13	1.35815e-12	hypothetical protein AC249_AIPGENE24773	NA	NA	NA	A0A2B4RZQ7	3.02e-10	Uncharacterized protein OS=Stylophora pistillata GN=AWC38_SpisGene13455 PE=4 SV=1	gb|KXJ24665.1|	1.99e-17	hypothetical protein AC249_AIPGENE24773 [Exaiptasia pallida]	NA	0	0	0	#N/A	#N/A
evm.TU.hic_scaffold_10.986	2.13611e-22	4.07278e-21	Retrovirus-related Pol polyprotein from type-1 retrotransposable element R2 (Fragment)	Q03278	2.12e-06	Retrovirus-related Pol polyprotein from type-1 retrotransposable element R2 (Fragment) OS=Nasonia vitripennis PE=3 SV=2	A0A2B4SUU5	9.49e-44	Retrovirus-related Pol polyprotein from type-1 retrotransposable element R2 OS=Stylophora pistillata GN=2 PE=4 SV=1	gb|KXJ14875.1|	5.09e-85	Retrovirus-related Pol polyprotein from type-2 retrotransposable element R2DM [Exaiptasia pallida]	GO:0004519; GO:0046872; GO:0003676; GO:0003964	0	0	0	#N/A	#N/A
evm.TU.hic_scaffold_10.987	0.00020718	0.000592429	Fibroblast growth factor receptor 3	Q91287	7.96e-23	Fibroblast growth factor receptor 3 OS=Pleurodeles waltl GN=FGFR3 PE=2 SV=1	A0A2B4SPJ5	2.65e-42	Fibroblast growth factor receptor 1 OS=Stylophora pistillata GN=FGFR1 PE=4 SV=1	ref|XP_015756848.1|	4.07e-80	PREDICTED: fibroblast growth factor receptor 2-like [Acropora digitifera]	GO:0016021; GO:0005886; GO:0005524; GO:0005007; GO:0006915; GO:0008284	GO:0016021; GO:0005524; GO:0005007; GO:0008284	0	0	19717at6101	0
evm.TU.hic_scaffold_10.99	2.06482e-10	1.4204e-09	Transmembrane protein 127	O75204	6.07e-25	Transmembrane protein 127 OS=Homo sapiens GN=TMEM127 PE=1 SV=1	A0A2B4SMS3	7.3e-82	Transmembrane protein 127 OS=Stylophora pistillata GN=TMEM127 PE=4 SV=1	ref|XP_015772008.1|	2.62e-114	PREDICTED: transmembrane protein 127-like [Acropora digitifera]	GO:0005737; GO:0005769; GO:0016021; GO:0005886; GO:0017137; GO:0007032; GO:0008285; GO:0032007	GO:0016021; GO:0008285; GO:0032007	0	0	8819at6101	0
evm.TU.hic_scaffold_10.992	0.000171658	0.000499417	hypothetical protein AC249_AIPGENE744	NA	NA	NA	A0A0B7BLE8	3.94e-66	Uncharacterized protein OS=Arion vulgaris GN=ORF196924 PE=4 SV=1	gb|KXJ07301.1|	2.26e-76	hypothetical protein AC249_AIPGENE744 [Exaiptasia pallida]	NA	0	0	0	#N/A	#N/A
evm.TU.hic_scaffold_10.999	2.44956e-08	1.31852e-07	Fibroblast growth factor receptor-like 1	Q7T2H2	4.15e-25	Fibroblast growth factor receptor-like 1 OS=Gallus gallus GN=FGFRL1 PE=1 SV=1	A0A2B4SK18	5.03e-127	Fibroblast growth factor receptor-like 1 OS=Stylophora pistillata GN=FGFRL1 PE=4 SV=1	ref|XP_015756868.1|	0	PREDICTED: fibroblast growth factor receptor-like 1 [Acropora digitifera]	GO:0016021; GO:0005886; GO:0008201; GO:0008285	GO:0016021	0	0	6165at6101	0
evm.TU.hic_scaffold_100.1	1.41698e-37	5.58554e-36	Putative L-amino-acid oxidase YobN	O34363	6.14e-38	O34363|YOBN_BACSU Putative L-amino-acid oxidase YobN OS=Bacillus subtilis (strain 168) GN=yobN PE=3 SV=3	A0A2B4S7P1	0	L-amino-acid oxidase OS=Stylophora pistillata GN=2 PE=4 SV=1	ref|XP_022792308.1|	0	L-amino-acid oxidase-like [Stylophora pistillata]	GO:0001716	GO:0016021; GO:0016491	K03334	K03334	#N/A	#N/A
evm.TU.hic_scaffold_101.1	5.78138e-10	3.76902e-09	Protein kinase C alpha type	P05696	0	Protein kinase C alpha type OS=Rattus norvegicus GN=Prkca PE=1 SV=3	A0A2B4S2F0	0	Protein kinase C alpha type OS=Stylophora pistillata GN=Prkca PE=4 SV=1	ref|XP_020601819.1|	0	calcium-dependent protein kinase C-like [Orbicella faveolata]	GO:0045177; GO:0030424; GO:0005737; GO:0005829; GO:0030425; GO:0005783; GO:0070062; GO:0016020; GO:0045121; GO:0031966; GO:0005739; GO:0043005; GO:0043025; GO:0005634; GO:0048471; GO:0001750; GO:0005886; GO:0043234; GO:0005524; GO:0004698; GO:0019899; GO:0035403; GO:0004672; GO:0004697; GO:0004674; GO:0008270; GO:0007568; GO:0001525; GO:0007155; GO:0006874; GO:0071322; GO:0021955; GO:0002062; GO:…	GO:0005622; GO:0005524; GO:0004697; GO:0008270; GO:0035556	K02677	K02677	1218at6101	0
evm.TU.hic_scaffold_102.1	1.33524e-20	2.29072e-19	PREDICTED: uncharacterized protein LOC107340839	NA	NA	NA	A0A2B4S9E5	2.27e-20	Uncharacterized protein OS=Stylophora pistillata GN=AWC38_SpisGene9708 PE=4 SV=1	ref|XP_015761721.1|	0	PREDICTED: uncharacterized protein LOC107340839 [Acropora digitifera]	NA	0	0	0	10717at6101	0
evm.TU.hic_scaffold_106.3	2.42942e-05	8.25886e-05	uncharacterized protein LOC110062884	NA	NA	NA	A0A2B4S5C7	2.3e-60	Uncharacterized protein OS=Stylophora pistillata GN=AWC38_SpisGene9456 PE=4 SV=1	ref|XP_020625488.1|	2.18e-106	uncharacterized protein LOC110062884 [Orbicella faveolata]	NA	GO:0003677; GO:0015074; GO:0006310	0	0	#N/A	#N/A
evm.TU.hic_scaffold_107.1	1.14596e-36	4.32733e-35	Cofilin-2	Q5U4Y2	5.85e-06	Cofilin-2 OS=Xenopus tropicalis GN=cfl2 PE=2 SV=1	NA	NA	NA	ref|XP_015770255.1|	2.68e-70	PREDICTED: uncharacterized protein LOC107348707 [Acropora digitifera]	GO:0015629; GO:0005737; GO:0016363; GO:0051015; GO:0030042	NA	0	0	#N/A	#N/A
evm.TU.hic_scaffold_11.1001	7.69842e-08	3.87309e-07	E3 ubiquitin-protein ligase MIB2	Q5ZIJ9	5.97e-159	E3 ubiquitin-protein ligase MIB2 OS=Gallus gallus GN=MIB2 PE=2 SV=1	A0A2B4SE22	0	E3 ubiquitin-protein ligase MIB2 OS=Stylophora pistillata GN=MIB2 PE=4 SV=1	ref|XP_015770068.1|	0	PREDICTED: E3 ubiquitin-protein ligase MIB2-like isoform X3 [Acropora digitifera]	GO:0005737; GO:0004842; GO:0008270; GO:0007219	GO:0016874; GO:0004842; GO:0008270	0	0	12927at6101	0
evm.TU.hic_scaffold_11.1002	0.000267997	0.000749473	E3 ubiquitin-protein ligase MIB2	Q5ZIJ9	2.57e-160	E3 ubiquitin-protein ligase MIB2 OS=Gallus gallus GN=MIB2 PE=2 SV=1	A0A2B4SE22	0	E3 ubiquitin-protein ligase MIB2 OS=Stylophora pistillata GN=MIB2 PE=4 SV=1	ref|XP_015770068.1|	0	PREDICTED: E3 ubiquitin-protein ligase MIB2-like isoform X3 [Acropora digitifera]	GO:0005737; GO:0004842; GO:0008270; GO:0007219	GO:0016874; GO:0004842; GO:0008270	K10645	K10645	12927at6101	0
evm.TU.hic_scaffold_11.1009	0.000256226	0.000719879	33 kDa inner dynein arm light chain, axonemal	Q26630	3.14e-161	33 kDa inner dynein arm light chain, axonemal OS=Strongylocentrotus purpuratus PE=1 SV=1	A7RQ98	8.7e-179	Predicted protein OS=Nematostella vectensis GN=v1g234328 PE=4 SV=1	gb|KXJ16732.1|	3.57e-180	33 kDa inner dynein arm light chain, axonemal [Exaiptasia pallida]	GO:0005930; GO:0005737; GO:0030286; GO:0030175; GO:0045504; GO:0003774	GO:0005930; GO:0005737; GO:0030175; GO:0045504	K10410	K10410	6527at6101	0
evm.TU.hic_scaffold_11.101	5.967e-17	7.73246e-16	Enoyl-CoA hydratase domain-containing protein 3, mitochondrial	Q3MIE0	2.93e-124	Enoyl-CoA hydratase domain-containing protein 3, mitochondrial OS=Rattus norvegicus GN=Echdc3 PE=2 SV=1	A0A2B4RWS2	5.32e-152	Enoyl-CoA hydratase domain-containing protein 3, mitochondrial OS=Stylophora pistillata GN=Echdc3 PE=4 SV=1	ref|XP_020628968.1|	1.21e-156	enoyl-CoA hydratase domain-containing protein 3, mitochondrial-like [Orbicella faveolata]	GO:0005739; GO:0003824; GO:0008152	GO:0003824; GO:0008152	0	0	6003at6101	0
evm.TU.hic_scaffold_11.1019	5.99246e-19	9.10145e-18	SET domain-containing protein 4	P58467	7.23e-40	SET domain-containing protein 4 OS=Mus musculus GN=Setd4 PE=2 SV=1	A0A2B4RKY9	8.69e-124	SET domain-containing protein 4 OS=Stylophora pistillata GN=SETD4 PE=4 SV=1	ref|XP_020617454.1|	1.55e-127	SET domain-containing protein 4-like [Orbicella faveolata]	GO:0005730; GO:0016279; GO:0018026; GO:0018023; GO:0042254	0	0	0	8079at6101	0
[truncated: 5,355 more rows]

## Sheet: Genet KEGG results
KEGG Pathway ID	Description	GeneRatio	BgRatio	pvalue	p.adjust	qvalue	geneID	Count
[truncated: 91 more rows]

[truncated: 3 more sheets: Genet KEGG Genes to Terms, Genet GO Results, Genet GO Genes to Terms]
