# Supplementary material for: Different disease inoculations cause common responses of the host immune system and prokaryotic component of the microbiome in Acropora palmata
Source: PLoS One. 2023 May 25;18(5):e0286293. doi: 10.1371/journal.pone.0286293 (PMC10212133; doi:10.1371/journal.pone.0286293)
Supplement: S12 File — (XLSX) [file pone.0286293.s023.xlsx]

## Sheet: core_annotated
	ASV_number	domain	phylum	class	order	family	genus	species
1	ASV_4	Bacteria	Spirochaetota	Spirochaetia	Spirochaetales	Spirochaetaceae	Spirochaeta 2	NA
2	ASV_7	Bacteria	Campilobacterota	Campylobacteria	Campylobacterales	Arcobacteraceae	NA	NA
3	ASV_9	Bacteria	Proteobacteria	Gammaproteobacteria	Vibrionales	Vibrionaceae	Vibrio	NA
4	ASV_10	Bacteria	Proteobacteria	Gammaproteobacteria	Francisellales	Francisellaceae	[Caedibacter] taeniospiralis group	NA
5	ASV_11	Bacteria	Campilobacterota	Campylobacteria	Campylobacterales	NA	NA	NA
6	ASV_13	Bacteria	Proteobacteria	Gammaproteobacteria	Burkholderiales	Oxalobacteraceae	NA	NA
7	ASV_14	Bacteria	Proteobacteria	Alphaproteobacteria	Rhodobacterales	Rhodobacteraceae	Shimia	NA
8	ASV_17	Bacteria	Proteobacteria	Gammaproteobacteria	Pseudomonadales	Pseudomonadaceae	Pseudomonas	NA
9	ASV_20	Bacteria	Proteobacteria	Alphaproteobacteria	Rhodobacterales	Rhodobacteraceae	NA	NA
10	ASV_30	Bacteria	Proteobacteria	Alphaproteobacteria	Rhodobacterales	Rhodobacteraceae	Phaeobacter	NA
11	ASV_32	Bacteria	Proteobacteria	Gammaproteobacteria	Vibrionales	Vibrionaceae	Vibrio	NA
12	ASV_33	Bacteria	Proteobacteria	Gammaproteobacteria	Oceanospirillales	Nitrincolaceae	Neptuniibacter	NA
13	ASV_36	Bacteria	Proteobacteria	Gammaproteobacteria	Vibrionales	Vibrionaceae	Vibrio	NA
14	ASV_41	Bacteria	Bacteroidota	Bacteroidia	Cytophagales	Flammeovirgaceae	Rapidithrix	NA
15	ASV_42	Bacteria	Bacteroidota	Bacteroidia	Flavobacteriales	Flavobacteriaceae	NA	NA
16	ASV_43	Bacteria	Proteobacteria	Gammaproteobacteria	Alteromonadales	Alteromonadaceae	Alteromonas	NA
17	ASV_46	Bacteria	Proteobacteria	Gammaproteobacteria	Oceanospirillales	Oleiphilaceae	Oleiphilus	NA
18	ASV_57	Bacteria	Proteobacteria	Gammaproteobacteria	Alteromonadales	Pseudoalteromonadaceae	Pseudoalteromonas	NA
19	ASV_65	Bacteria	Proteobacteria	Alphaproteobacteria	Rhizobiales	Rhizobiaceae	Cohaesibacter	NA
20	ASV_71	Bacteria	Verrucomicrobiota	Verrucomicrobiae	Verrucomicrobiales	Rubritaleaceae	Persicirhabdus	NA
21	ASV_76	Bacteria	Proteobacteria	Alphaproteobacteria	Rhodobacterales	Rhodobacteraceae	NA	NA
22	ASV_77	Bacteria	Proteobacteria	Alphaproteobacteria	Rhodobacterales	Rhodobacteraceae	Tropicibacter	NA
23	ASV_80	Bacteria	Acidobacteriota	Holophagae	Acanthopleuribacterales	Acanthopleuribacteraceae	Acanthopleuribacter	NA
24	ASV_81	Bacteria	Proteobacteria	Alphaproteobacteria	NA	NA	NA	NA
25	ASV_82	Bacteria	Proteobacteria	Alphaproteobacteria	Rhodobacterales	Rhodobacteraceae	NA	NA
26	ASV_83	Cyanobacteria	Cyanobacteriia	Phormidesmiales	NA	NA	NA	NA
27	ASV_90	Bacteria	Proteobacteria	Alphaproteobacteria	Rhodobacterales	Rhodobacteraceae	NA	NA
28	ASV_96	Bacteria	Proteobacteria	Alphaproteobacteria	Rhodobacterales	Rhodobacteraceae	NA	NA
29	ASV_106	Bacteria	Proteobacteria	Alphaproteobacteria	Rhodobacterales	Rhodobacteraceae	NA	NA
30	ASV_111	Bacteria	Proteobacteria	Gammaproteobacteria	Tenderiales	Tenderiaceae	Candidatus Tenderia	NA
31	ASV_118	Bacteria	Proteobacteria	Gammaproteobacteria	Oceanospirillales	Saccharospirillaceae	Thalassolituus	NA
32	ASV_121	Bacteria	Proteobacteria	Alphaproteobacteria	Rhodobacterales	Rhodobacteraceae	NA	NA
33	ASV_123	Bacteria	Proteobacteria	Alphaproteobacteria	Rhodobacterales	Rhodobacteraceae	NA	NA
34	ASV_136	Bacteria	Proteobacteria	Alphaproteobacteria	Caulobacterales	Hyphomonadaceae	Hyphomonas	NA
35	ASV_149	Bacteria	Proteobacteria	Alphaproteobacteria	Rhizobiales	Stappiaceae	Labrenzia	NA
36	ASV_154	Bacteria	Proteobacteria	Alphaproteobacteria	Rhizobiales	Stappiaceae	Labrenzia	NA
37	ASV_155	Bacteria	Proteobacteria	Alphaproteobacteria	Rhodobacterales	Rhodobacteraceae	NA	NA
38	ASV_162	Bacteria	Bacteroidota	Bacteroidia	Flavobacteriales	Flavobacteriaceae	NA	NA
39	ASV_168	Bacteria	Proteobacteria	Alphaproteobacteria	Rhodobacterales	Rhodobacteraceae	NA	NA
40	ASV_184	Bacteria	Bacteroidota	Bacteroidia	Flavobacteriales	Flavobacteriaceae	Aquimarina	NA
41	ASV_185	Bacteria	Proteobacteria	Alphaproteobacteria	Rhodobacterales	Rhodobacteraceae	NA	NA
42	ASV_190	Bacteria	Proteobacteria	Alphaproteobacteria	Rhodobacterales	Rhodobacteraceae	NA	NA
43	ASV_194	Bacteria	Proteobacteria	Gammaproteobacteria	Pseudomonadales	Pseudomonadaceae	Pseudomonas	NA
44	ASV_195	Bacteria	Bacteroidota	Bacteroidia	Chitinophagales	Saprospiraceae	NA	NA
45	ASV_211	Bacteria	Proteobacteria	Alphaproteobacteria	Rhizobiales	Stappiaceae	Labrenzia	NA
46	ASV_215	Bacteria	Bacteroidota	Bacteroidia	Chitinophagales	Saprospiraceae	NA	NA
47	ASV_232	Bacteria	Proteobacteria	Gammaproteobacteria	Cellvibrionales	Halieaceae	NA	NA
48	ASV_238	Bacteria	Proteobacteria	Alphaproteobacteria	Rhodobacterales	Rhodobacteraceae	NA	NA
49	ASV_247	Bacteria	Proteobacteria	Alphaproteobacteria	Rhodobacterales	Rhodobacteraceae	NA	NA
50	ASV_258	Bacteria	Proteobacteria	Alphaproteobacteria	Caulobacterales	Hyphomonadaceae	Hyphomonas	NA
51	ASV_264	Bacteria	Actinobacteriota	Actinobacteria	Micrococcales	Micrococcaceae	NA	NA

## Sheet: relative_abundance
	phylum	class	order	genus	Genotype	Tank_treatment	avg_abundance
1	Spirochaetota	Spirochaetia	Spirochaetales	Spirochaeta 2	CN2	ambient	0.206198
2	Spirochaetota	Spirochaetia	Spirochaetales	Spirochaeta 2	CN2	heat	0.274485
3	Spirochaetota	Spirochaetia	Spirochaetales	Spirochaeta 2	CN4	ambient	0.0158639
4	Spirochaetota	Spirochaetia	Spirochaetales	Spirochaeta 2	CN4	heat	0.0125685
5	Spirochaetota	Spirochaetia	Spirochaetales	Spirochaeta 2	HS1	ambient	0.448202
6	Spirochaetota	Spirochaetia	Spirochaetales	Spirochaeta 2	HS1	heat	0.324378
7	Spirochaetota	Spirochaetia	Spirochaetales	Spirochaeta 2	ML2	ambient	0.730469
8	Spirochaetota	Spirochaetia	Spirochaetales	Spirochaeta 2	ML2	heat	0.712546
9	Proteobacteria	Gammaproteobacteria	Francisellales	[Caedibacter] taeniospiralis group	CN4	ambient	0.0140601
10	Proteobacteria	Gammaproteobacteria	Francisellales	[Caedibacter] taeniospiralis group	CN4	heat	0.0335994
11	Proteobacteria	Gammaproteobacteria	Francisellales	[Caedibacter] taeniospiralis group	HS1	heat	0.025914
12	Proteobacteria	Gammaproteobacteria	Francisellales	[Caedibacter] taeniospiralis group	ML2	heat	0.0300804
13	Proteobacteria	Gammaproteobacteria	Vibrionales	Vibrio	CN2	heat	0.0269897
14	Proteobacteria	Gammaproteobacteria	Vibrionales	Vibrio	CN4	ambient	0.0145312
15	Proteobacteria	Gammaproteobacteria	Vibrionales	Vibrio	CN4	heat	0.032933
16	Proteobacteria	Gammaproteobacteria	Vibrionales	Vibrio	HS1	ambient	0.0248698
17	Proteobacteria	Gammaproteobacteria	Vibrionales	Vibrio	HS1	heat	0.0121138
18	Proteobacteria	Alphaproteobacteria	Rhodobacterales	Shimia	CN2	ambient	0.0156088
19	Proteobacteria	Alphaproteobacteria	Rhodobacterales	Shimia	CN2	heat	0.0144939
20	Proteobacteria	Alphaproteobacteria	Rhodobacterales	Shimia	CN4	ambient	0.0174132
21	Proteobacteria	Alphaproteobacteria	Rhodobacterales	Shimia	CN4	heat	0.0113381
22	Proteobacteria	Alphaproteobacteria	Rhodobacterales	Shimia	HS1	heat	0.0136966
23	Proteobacteria	Gammaproteobacteria	Pseudomonadales	Pseudomonas	CN2	ambient	0.143279
24	Proteobacteria	Gammaproteobacteria	Pseudomonadales	Pseudomonas	CN2	heat	0.158648
25	Proteobacteria	Gammaproteobacteria	Pseudomonadales	Pseudomonas	CN4	ambient	0.208484
26	Proteobacteria	Gammaproteobacteria	Pseudomonadales	Pseudomonas	CN4	heat	0.240777
27	Proteobacteria	Gammaproteobacteria	Pseudomonadales	Pseudomonas	HS1	ambient	0.0837861
28	Proteobacteria	Gammaproteobacteria	Pseudomonadales	Pseudomonas	HS1	heat	0.0711119
29	Proteobacteria	Gammaproteobacteria	Pseudomonadales	Pseudomonas	ML2	ambient	0.0323865
30	Proteobacteria	Gammaproteobacteria	Pseudomonadales	Pseudomonas	ML2	heat	0.0329468
31	Proteobacteria	Gammaproteobacteria	Oceanospirillales	Neptuniibacter	CN2	ambient	0.0604603
32	Proteobacteria	Gammaproteobacteria	Oceanospirillales	Neptuniibacter	CN2	heat	0.021133
33	Proteobacteria	Gammaproteobacteria	Oceanospirillales	Neptuniibacter	CN4	ambient	0.0826783
34	Proteobacteria	Gammaproteobacteria	Oceanospirillales	Neptuniibacter	CN4	heat	0.0259106
35	Proteobacteria	Gammaproteobacteria	Oceanospirillales	Neptuniibacter	HS1	ambient	0.0688332
36	Proteobacteria	Gammaproteobacteria	Oceanospirillales	Neptuniibacter	HS1	heat	0.0288765
37	Proteobacteria	Gammaproteobacteria	Oceanospirillales	Neptuniibacter	ML2	ambient	0.0127006
38	Proteobacteria	Gammaproteobacteria	Alteromonadales	Algicola	CN2	ambient	0.0187987
39	Proteobacteria	Gammaproteobacteria	Alteromonadales	Algicola	CN2	heat	0.0144786
40	Proteobacteria	Gammaproteobacteria	Alteromonadales	Algicola	CN4	ambient	0.0198399
41	Proteobacteria	Gammaproteobacteria	Alteromonadales	Algicola	CN4	heat	0.0353619
42	Proteobacteria	Gammaproteobacteria	Alteromonadales	Algicola	HS1	ambient	0.0124035
43	Proteobacteria	Gammaproteobacteria	Alteromonadales	Algicola	HS1	heat	0.0151916
44	Proteobacteria	Gammaproteobacteria	Alteromonadales	Thalassotalea	CN2	ambient	0.0168673
45	Proteobacteria	Gammaproteobacteria	Alteromonadales	Thalassotalea	CN2	heat	0.0154227
46	Proteobacteria	Gammaproteobacteria	Alteromonadales	Thalassotalea	CN4	ambient	0.0391628
47	Proteobacteria	Gammaproteobacteria	Alteromonadales	Thalassotalea	CN4	heat	0.059026
48	Proteobacteria	Gammaproteobacteria	Alteromonadales	Thalassotalea	HS1	ambient	0.0213865
49	Proteobacteria	Gammaproteobacteria	Alteromonadales	Thalassotalea	HS1	heat	0.0248592
50	Proteobacteria	Gammaproteobacteria	Alteromonadales	Thalassotalea	ML2	heat	0.0116165
51	Proteobacteria	Alphaproteobacteria	Rhodobacterales	Phaeobacter	CN2	ambient	0.0501844
52	Proteobacteria	Alphaproteobacteria	Rhodobacterales	Phaeobacter	CN2	heat	0.0450049
53	Proteobacteria	Alphaproteobacteria	Rhodobacterales	Phaeobacter	CN4	ambient	0.0810353
54	Proteobacteria	Alphaproteobacteria	Rhodobacterales	Phaeobacter	CN4	heat	0.0478102
55	Proteobacteria	Alphaproteobacteria	Rhodobacterales	Phaeobacter	HS1	ambient	0.0328708
56	Proteobacteria	Alphaproteobacteria	Rhodobacterales	Phaeobacter	HS1	heat	0.0433689
57	Proteobacteria	Alphaproteobacteria	Rhodobacterales	Phaeobacter	ML2	ambient	0.0145351
58	Proteobacteria	Alphaproteobacteria	Rhodobacterales	Phaeobacter	ML2	heat	0.0189985
59	Myxococcota	Myxococcia	Myxococcales	P3OB-42	CN2	ambient	0.0360267
60	Myxococcota	Myxococcia	Myxococcales	P3OB-42	CN2	heat	0.0266286
61	Myxococcota	Myxococcia	Myxococcales	P3OB-42	CN4	ambient	0.0113612
62	Myxococcota	Myxococcia	Myxococcales	P3OB-42	CN4	heat	0.0192508
63	Proteobacteria	Gammaproteobacteria	Alteromonadales	Alteromonas	CN2	ambient	0.0650317
64	Proteobacteria	Gammaproteobacteria	Alteromonadales	Alteromonas	CN2	heat	0.0162831
65	Proteobacteria	Gammaproteobacteria	Alteromonadales	Alteromonas	CN4	ambient	0.0810694
66	Proteobacteria	Gammaproteobacteria	Alteromonadales	Alteromonas	CN4	heat	0.0135271
67	Proteobacteria	Gammaproteobacteria	Alteromonadales	Alteromonas	HS1	ambient	0.0219454
68	Proteobacteria	Gammaproteobacteria	Alteromonadales	Alteromonas	HS1	heat	0.0203935
69	Proteobacteria	Gammaproteobacteria	Alteromonadales	Alteromonas	ML2	ambient	0.0222565
70	Proteobacteria	Gammaproteobacteria	Oceanospirillales	Oleiphilus	CN4	ambient	0.0112259
71	Proteobacteria	Gammaproteobacteria	Oceanospirillales	Oleiphilus	HS1	heat	0.0107917
72	Firmicutes	Clostridia	Peptostreptococcales-Tissierellales	Fusibacter	ML2	ambient	0.0219656
73	Bacteroidota	Bacteroidia	Bacteroidales	Carboxylicivirga	HS1	heat	0.0119309
74	Bacteroidota	Bacteroidia	Bacteroidales	Carboxylicivirga	ML2	ambient	0.0154248
75	Bacteroidota	Bacteroidia	Cytophagales	Rapidithrix	CN2	ambient	0.0189224
76	Bacteroidota	Bacteroidia	Cytophagales	Rapidithrix	CN2	heat	0.0133025
77	Bacteroidota	Bacteroidia	Cytophagales	Rapidithrix	CN4	ambient	0.0286406
78	Bacteroidota	Bacteroidia	Cytophagales	Rapidithrix	CN4	heat	0.04703
79	Bacteroidota	Bacteroidia	Cytophagales	Rapidithrix	HS1	ambient	0.0401769
80	Bacteroidota	Bacteroidia	Cytophagales	Rapidithrix	HS1	heat	0.0305357
81	Proteobacteria	Gammaproteobacteria	Alteromonadales	Aestuariibacter	CN2	ambient	0.0405488
82	Proteobacteria	Gammaproteobacteria	Alteromonadales	Aestuariibacter	CN4	ambient	0.0369745
83	Proteobacteria	Gammaproteobacteria	Alteromonadales	Aestuariibacter	HS1	ambient	0.0171843
84	Proteobacteria	Gammaproteobacteria	Alteromonadales	Aestuariibacter	ML2	ambient	0.0119674
85	Proteobacteria	Alphaproteobacteria	Rhizobiales	Cohaesibacter	CN2	ambient	0.0189388
86	Proteobacteria	Alphaproteobacteria	Rhizobiales	Cohaesibacter	CN2	heat	0.0141743
87	Proteobacteria	Alphaproteobacteria	Rhizobiales	Cohaesibacter	CN4	ambient	0.0166765
88	Proteobacteria	Alphaproteobacteria	Rhizobiales	Cohaesibacter	HS1	heat	0.0118664
89	Proteobacteria	Gammaproteobacteria	Alteromonadales	Pseudoalteromonas	CN2	ambient	0.01891
90	Proteobacteria	Gammaproteobacteria	Alteromonadales	Pseudoalteromonas	CN4	ambient	0.0173775
91	Proteobacteria	Gammaproteobacteria	Alteromonadales	Pseudoalteromonas	HS1	ambient	0.0184595
92	Proteobacteria	Alphaproteobacteria	Kordiimonadales	Kordiimonas	CN2	ambient	0.0175084
93	Proteobacteria	Alphaproteobacteria	Kordiimonadales	Kordiimonas	CN2	heat	0.0183379
94	Proteobacteria	Alphaproteobacteria	Kordiimonadales	Kordiimonas	CN4	ambient	0.0180776
95	Proteobacteria	Alphaproteobacteria	Kordiimonadales	Kordiimonas	CN4	heat	0.0165456
96	Proteobacteria	Alphaproteobacteria	Kordiimonadales	Kordiimonas	HS1	heat	0.0118002
97	Cyanobacteria	Cyanobacteriia	Phormidesmiales	Acrophormium PCC-7375	CN4	ambient	0.0122482
98	Cyanobacteria	Cyanobacteriia	Phormidesmiales	Acrophormium PCC-7375	CN4	heat	0.0215349
99	Acidobacteriota	Holophagae	Acanthopleuribacterales	Acanthopleuribacter	CN2	ambient	0.0248421
100	Acidobacteriota	Holophagae	Acanthopleuribacterales	Acanthopleuribacter	CN2	heat	0.0108774
101	Acidobacteriota	Holophagae	Acanthopleuribacterales	Acanthopleuribacter	CN4	ambient	0.0109338
102	Acidobacteriota	Holophagae	Acanthopleuribacterales	Acanthopleuribacter	CN4	heat	0.0167211
103	Acidobacteriota	Holophagae	Acanthopleuribacterales	Acanthopleuribacter	HS1	heat	0.0191941
104	Proteobacteria	Alphaproteobacteria	Caulobacterales	Marinicaulis	CN4	heat	0.0120427
105	Bacteroidota	Bacteroidia	Bacteroidales	Marinifilum	HS1	heat	0.019085
106	Verrucomicrobiota	Verrucomicrobiae	Verrucomicrobiales	Persicirhabdus	CN2	heat	0.0168799
107	Verrucomicrobiota	Verrucomicrobiae	Verrucomicrobiales	Persicirhabdus	CN4	ambient	0.0148839
108	Verrucomicrobiota	Verrucomicrobiae	Verrucomicrobiales	Persicirhabdus	CN4	heat	0.0400133
109	Verrucomicrobiota	Verrucomicrobiae	Verrucomicrobiales	Persicirhabdus	HS1	heat	0.0247167
110	Bacteroidota	Bacteroidia	Flavobacteriales	Aquibacter	CN4	ambient	0.0145144
111	Proteobacteria	Alphaproteobacteria	Caulobacterales	Brevundimonas	CN2	heat	0.024762
112	Proteobacteria	Alphaproteobacteria	Caulobacterales	Brevundimonas	CN4	heat	0.0250642
113	Proteobacteria	Alphaproteobacteria	Caulobacterales	Brevundimonas	HS1	heat	0.0194373
114	Bacteroidota	Bacteroidia	Flavobacteriales	Aquimarina	CN2	ambient	0.0100014
115	Proteobacteria	Alphaproteobacteria	Rhizobiales	Labrenzia	CN2	heat	0.0106198
116	Proteobacteria	Alphaproteobacteria	Rhizobiales	Labrenzia	CN4	heat	0.0140206
117	Proteobacteria	Alphaproteobacteria	Rhizobiales	Labrenzia	HS1	heat	0.0138495
118	Proteobacteria	Alphaproteobacteria	Kiloniellales	Kiloniella	CN2	ambient	0.0161836
119	Proteobacteria	Alphaproteobacteria	Kiloniellales	Kiloniella	CN4	ambient	0.0113087
120	Proteobacteria	Alphaproteobacteria	Kiloniellales	Kiloniella	HS1	heat	0.0140166
121	Proteobacteria	Alphaproteobacteria	Kiloniellales	Kiloniella	ML2	heat	0.0101007
122	Proteobacteria	Gammaproteobacteria	Xanthomonadales	Stenotrophomonas	CN2	ambient	0.0105361
123	Proteobacteria	Gammaproteobacteria	Xanthomonadales	Stenotrophomonas	CN2	heat	0.0145557
124	Proteobacteria	Gammaproteobacteria	Xanthomonadales	Stenotrophomonas	CN4	heat	0.0104809
125	Proteobacteria	Gammaproteobacteria	Xanthomonadales	Stenotrophomonas	HS1	heat	0.0106641
126	Proteobacteria	Gammaproteobacteria	Tenderiales	Candidatus Tenderia	CN2	ambient	0.0120709
127	Proteobacteria	Gammaproteobacteria	Tenderiales	Candidatus Tenderia	CN2	heat	0.0222033
128	Acidobacteriota	Thermoanaerobaculia	Thermoanaerobaculales	Subgroup 10	CN4	ambient	0.0128346
129	Proteobacteria	Gammaproteobacteria	Francisellales	Francisella	HS1	heat	0.0107744

## Sheet: differential_abundance
	Beta	SE	W	p_val	padj	diff_abn	W.GenotypeCN4	W.GenotypeHS1	W.GenotypeML2	p_val.GenotypeCN4	p_val.GenotypeHS1	p_val.GenotypeML2	q_val.GenotypeCN4	q_val.GenotypeHS1	q_val.GenotypeML2	diff_abn.GenotypeCN4	diff_abn.GenotypeHS1	diff_abn.GenotypeML2	method	domain	phylum	class	order	family	genus	species
ASV_4	-1.77443	1.26945	3.97801	0.466579	0.594608	0.476422	-3.80306	2.13494	8.34977	0.00014292	0.0327662	6.84e-17	0.103333	1	4.96e-14	FALSE	FALSE	TRUE	ancombc	Bacteria	Spirochaetota	Spirochaetia	Spirochaetales	Spirochaetaceae	Spirochaeta 2	NA
ASV_24	0.0733129	3.48891	0.379208	0.158427	0.598569	0.334609	0.462757	5.82876	1.13329	0.643539	5.58e-09	0.257094	1	4.05e-06	1	FALSE	TRUE	FALSE	ancombc	Bacteria	Spirochaetota	Spirochaetia	Spirochaetales	Spirochaetaceae	Spirochaeta 2	NA
ASV_60	0.0162984	3.75835	2.99994	0.108131	0.482669	0.233236	0.150728	7.7866	12.8622	0.88019	6.88e-15	7.34e-38	1	5e-12	5.33e-35	FALSE	TRUE	TRUE	ancombc	Bacteria	Firmicutes	NA	NA	NA	NA	NA
ASV_111	-0.961045	-0.879499	-1.18568	0.178923	0.201009	0.20779	-5.37127	-4.37541	-5.70618	7.82e-08	1.21e-05	1.16e-08	5.68e-05	0.00877505	8.37e-06	TRUE	TRUE	TRUE	ancombc	Bacteria	Proteobacteria	Gammaproteobacteria	Tenderiales	Tenderiaceae	Candidatus Tenderia	NA
ASV_220	-0.957576	-0.28992	-1.43642	0.273411	0.284704	0.252204	-3.50233	-1.01832	-5.69549	0.00046121	0.308525	1.23e-08	0.332995	1	8.89e-06	FALSE	FALSE	TRUE	ancombc	NA	NA	NA	NA	NA	NA	NA
ASV_242	-0.901278	-1.02131	-1.23751	0.283444	0.305402	0.252772	-3.17974	-3.34416	-4.89575	0.00147407	0.00082533	9.79e-07	1	0.595887	0.00070609	FALSE	FALSE	TRUE	ancombc	Bacteria	NA	NA	NA	NA	NA	NA
ASV_597	-1.01592	-0.805135	-1.16041	0.242124	0.29066	0.235818	-4.19586	-2.77003	-4.92078	2.72e-05	0.00560515	8.62e-07	0.0196811	1	0.00062237	FALSE	FALSE	TRUE	ancombc	Bacteria	Bacteroidota	Bacteroidia	Flavobacteriales	Flavobacteriaceae	NA	NA
ASV_677	-0.982794	-0.467893	-0.945308	0.19734	0.249567	0.206693	-4.9802	-1.87482	-4.57348	6.35e-07	0.0608181	4.8e-06	0.0004605	1	0.00345378	TRUE	FALSE	TRUE	ancombc	Bacteria	Proteobacteria	Gammaproteobacteria	Cellvibrionales	Cellvibrionaceae	Aestuariicella	NA
